# Supplementary material for: NFnetFu: A novel workflow for microbiome data fusion
Source: Comput Biol Med. 2021 Aug;135:104556. doi: 10.1016/j.compbiomed.2021.104556 (PMC8404037; doi:10.1016/j.compbiomed.2021.104556)
Supplement: Multimedia component 3 [file mmc3.csv]

	Otu000153	Otu000653	Otu000813	Otu000226	Otu000645	Otu000460	Otu000620	Otu000397	Otu000115	Otu000400	Otu001119	Otu000359	Otu000315	Otu000485	Otu000169	Otu000334	Otu000186	Otu000121	Otu001568	Otu000211	Otu000413	Otu000374	Otu000124	Otu000393	Otu000358	Otu000013	Otu001109	Otu000284	Otu000095	Otu000060	Otu000108	Otu000306	Otu000375	Otu000079	Otu000046	Otu000713	Otu000038	Otu000294	Otu000684	Otu000084	Otu001914	Otu000331	Otu001212	Otu000042	Otu000454	Otu000283	Otu001205	Otu000117	Otu000984
Otu000153	1	0.375263226629657	0.735421140016876	0.640491938992753	0.573049613584335	0.702662586027429	0.48163217687122	0.216815734089621	0.0373921255163994	-0.0179405791957474	-0.0247564882920433	-0.0138536218146285	0.0605764671776	-0.0131251318382302	0.225736682413299	-0.0219526549417265	-0.0356098040105057	0.07731107310736	0.532575131887212	0.0463199885240478	-0.00754999428443926	-0.0494020501858725	-0.0466155550863043	-0.0027444651928497	0.0093997120212753	-0.0935069112965381	0.0146637663846271	-0.0350311295775087	0.0459625609236458	-0.0397631162133461	0.0362032891557622	-0.0233026064369326	0.00876935039864255	-0.0336894822201121	-0.0430215204053478	-0.00920801151775335	-0.0221126784254948	-0.0136287380676534	0.197318040909034	-0.0314580369938529	0.430491096072766	-0.0152099710364157	-0.0142252272807041	-0.0811037286318464	-0.00934566073164315	0.0319022609396344	-0.019217750959032	0.0314373416090213	-0.0161746838060815
Otu000653	0.375263226629657	1	0.378783301424451	0.332712493279939	0.306146908994142	0.453603196354131	0.168954679599203	0.444603748191868	0.0465223060718566	-0.0144602578202652	-0.0325951280955513	-0.00195960820363704	0.0716219658549724	-0.0386119013300031	0.0729944257616467	-0.0249249747376606	0.00120339400676245	0.228208822399327	0.131162415366797	-0.00620828246054005	0.0261327799964848	-0.0440168321207486	-0.0302016431081808	-0.0302654532042653	-0.0349230010916319	-0.0895427592400935	0.0724981557972374	0.00234241273861784	0.0278231609018911	-0.0167055587970028	-0.0271807425933209	-0.0306980167796041	-0.0117508674435981	-0.0513847882182572	-0.0632663784983251	-0.0318687547500457	-0.0166135700054387	0.0447970509998988	0.330009547483371	-0.0315345522357772	0.230503063569874	-0.0189371224543455	-0.0356165133484976	-0.0967457011689069	-0.0119445889034291	0.0396961744934792	-0.023484347719207	-0.0368658682793163	-0.020658235692866
Otu000813	0.735421140016876	0.378783301424451	1	0.579425807373217	0.494902273684446	0.77548523002017	0.529225818093998	0.437934606926071	0.174774169061772	0.00254970585152683	-0.0266930667232536	-0.00905955080782034	0.101249674512519	-0.0245307002879352	0.15912054987769	-0.0164422085296023	-0.0302648816067084	0.0101660576193943	0.589169294807206	0.0107005121169518	-0.0194893581910678	-0.0555773920711311	-0.0458974757509281	-0.0262823504266465	0.0107483316007406	-0.0776523516380293	0.0381744372565705	-0.0358863116411088	0.0679265627273182	-0.050446900293369	-0.0367765026832867	-0.0209972234490145	0.020681929938151	0.00296657037859442	-0.032794008074843	0.0271720358600881	-0.0055477062514015	0.0188518254510994	0.166409340906756	-0.0168997247393112	0.406186072385004	-0.0154794581987657	-0.0334713264528441	-0.0577542301427703	-0.00994585200780769	-0.0232398481480872	-0.015477062699742	-0.00375300520514673	-0.015943963157549
Otu000226	0.640491938992753	0.332712493279939	0.579425807373217	1	0.90776108057666	0.758222965028865	0.28811022035018	0.204486041519334	0.00647718309524443	-0.0119157580851073	-0.0167056595519494	-0.0125127942851623	0.109073945182995	-0.0208723791314775	0.306411037327071	-0.015502819002101	-0.0183107203304432	-0.00993136033817211	0.509010831102036	0.125061766267455	0.0120698053673512	-0.0331985328799245	-0.0432388866251085	-0.0110579786354177	-0.00734588806978782	-0.0825886192952802	0.0424769434985047	-0.0144275773252118	0.0249079305020933	-0.0420548950874272	-0.0143695551794261	-0.0191229559398397	-0.00194364819707399	-0.0306238607829025	-0.032343206294906	-0.0217578825379091	-0.0147440003904549	-0.00577777850629117	0.2633915481089	-0.01071911544781	0.683918396396946	-0.00565445253680629	-0.0208192377894186	-0.0602977728885843	-0.00796468897809836	-0.0228903507370075	0.00377356008779791	-0.0268538552910642	-0.00802545003884105
Otu000645	0.573049613584335	0.306146908994142	0.494902273684446	0.90776108057666	1	0.636945082682357	0.16009499425337	0.125431011095575	0.0399800879992535	-0.0273142113046293	-0.0139519084103382	-0.0108075362858038	0.0201096410626603	-0.0220477348418709	0.283026335936329	-0.0115251439084528	-0.0158243943074936	0.0204444880329073	0.401936809779741	-0.000762456931824	0.0207824958392923	-0.0272949804892462	-0.0488779666031483	-0.0163849922409441	-0.0167457891398674	-0.061154846603514	-0.00304734682639811	-0.0199525979718295	-0.0103537218123828	-0.0247827810817297	-0.0242042413123885	-0.0177098661065421	0.0290469607461032	-0.00792995869481574	-0.0243405407308684	0.00467953790051156	-0.00903101824144493	-0.0133359481133895	0.294073372227651	-0.0189597682108564	0.670072756294216	-0.00848366913818723	0.00523118812906022	-0.0580969296013731	-0.00537356650918466	-0.00749188517685705	-0.0107232377350329	-0.0254687121788622	-0.00898687004236431
Otu000460	0.702662586027429	0.453603196354131	0.77548523002017	0.758222965028865	0.636945082682357	1	0.680711582334832	0.373118746677288	0.0407257110802765	-0.0137719497445329	-0.0233164719281549	-0.0104179895067698	0.112303265959029	-0.0155905113307341	0.158839528109736	-0.0239884546129867	-0.00885595919803706	0.0901198630441266	0.75724846072351	0.000819787858991488	0.00870562648348364	-0.0464175220125535	-0.0404612187463962	-0.0256438990437081	0.0169085755001601	-0.101778751815244	0.0422402158241594	-0.0263909777628408	0.103889298539263	-0.0371574864028983	-0.00211998923457142	-0.00591828463324737	-0.00868322012029663	-0.0329396046675088	-0.0367656010353714	0.00336513754703908	-0.0113454018950968	-0.00129866956454553	0.292837743210933	-0.0232413580018879	0.566153292111944	-0.0156116297793865	-0.02239803563604	-0.0736402857069399	-0.010135668933536	-0.0107885640806002	-0.0154464445610244	-0.0255790024336731	-0.0142709443309417
Otu000620	0.48163217687122	0.168954679599203	0.529225818093998	0.28811022035018	0.16009499425337	0.680711582334832	1	0.0189839622572821	0.0137499890546893	0.036851806670794	-0.0163063277906831	-0.00877723459972057	0.0999064704470227	-0.0177924493318673	0.0100237689226477	-0.0129059354358173	0.00136608712705396	0.0975186881845795	0.888097720086908	-0.011944430302278	-0.00247218123618837	-0.0116040403283397	-0.051120720560506	-0.00883886635348665	0.0657412170338703	-0.0625502932849433	0.0127990677441448	-0.0291029099154874	0.0625524213424344	0.0129038069387466	-0.0222527899414445	0.0152814694806033	-0.0146403575086172	-0.0343701694005628	-0.0336830704625585	0.0113964738032842	-0.0142336668926205	-0.0106483835693866	0.156895810338096	-0.0202375825686851	0.295317108934398	-0.00957044860758579	0.00843519190642682	-0.0564237911042628	-0.00607574710985355	0.0255984158783139	-0.0121244764655912	-0.028626628033599	-0.00927555558770604
Otu000397	0.216815734089621	0.444603748191868	0.437934606926071	0.204486041519334	0.125431011095575	0.373118746677288	0.0189839622572821	1	0.130015436035132	0.0194264998798156	-0.0267502347697988	-0.0193646075829084	0.0465469992575846	-0.0223824563815573	0.0202442135968875	-0.0299045873285525	-0.0718827449292878	0.0584821440172755	0.0146561916166977	0.0870989302373947	0.0066029740117072	-0.0582888080459356	-0.00729725137445525	0.0366646358527924	-0.0387508967431829	-0.0762745403070957	0.167364047977189	-0.013679517875115	0.0467356085771438	-0.0212791458707337	0.0435205926348274	-0.0364356752255002	0.00135839877547294	-0.0299461106531206	-0.0406897512342078	-0.0321349924475878	0.00714153779864195	0.0170743213370373	0.107154559152734	0.0436521293068033	0.136552977033594	-0.0229947066240428	-0.0351978560313834	-0.0495504875162136	-0.0204607274818165	-0.0483850729307508	-0.023370502094434	0.00745807287946819	-0.0313565756332275
Otu000115	0.0373921255163994	0.0465223060718566	0.174774169061772	0.00647718309524443	0.0399800879992535	0.0407257110802765	0.0137499890546893	0.130015436035132	1	0.0698485934963663	-0.0217913440827739	-0.020328969273313	-0.0131564232560326	0.00794436857778158	0.0258232665740388	-0.0106274699284891	-0.0430305797705922	-0.0435282499825705	0.00622462514075765	-0.0055105995013032	-0.0210730324967391	-0.0513411401347951	-0.0133584451419035	-0.0280838483964855	-0.026272479729439	-0.0383403099385111	-0.0110370745151874	0.0446782791743764	-0.0298385956701829	-0.0344259649815059	-0.0515187138227226	-0.0416629075351369	0.0139803312557424	0.0288008106228333	0.0025223943448468	-0.0139774211304385	-0.0195598123262441	0.0791283774206336	0.0102514694836181	-0.0212236095943703	-0.0151390229958184	-0.014594957977514	-0.0322708656899069	-0.0285562950758127	-0.0106457683353975	-0.0346425768080494	-0.0174898376412841	0.0247531775534942	-0.0177311132993888
Otu000400	-0.0179405791957474	-0.0144602578202652	0.00254970585152683	-0.0119157580851073	-0.0273142113046293	-0.0137719497445329	0.036851806670794	0.0194264998798156	0.0698485934963663	1	-0.0295301489441695	0.0121062351965606	-0.0294174645485022	0.0039854455205945	0.0306118212350352	-0.0578872270673262	-0.101918354357416	-0.073081765612264	0.0229124763722929	0.00330175592916025	-0.0379554213328167	0.0524937492299665	-0.0649460233507339	-0.0144468519260949	0.021969169933101	0.0104554676779193	-0.0288162768580123	-0.05662522973534	-0.0763159352734126	-0.00665981593528529	-0.0915805617870501	-0.0910966584576152	0.00854915404300647	0.140593188356571	-0.0197955825440587	0.0272745719471527	-0.057524470517251	0.0941876476145455	-0.0469060194942046	-0.0173277507574762	-0.0380120380064351	-0.00662406703829256	0.0621541046305542	0.0550624491991229	-0.00982747954588026	0.0286174209445481	-0.0040416498295614	-0.0419388061886309	-0.0029113535998363
Otu001119	-0.0247564882920433	-0.0325951280955513	-0.0266930667232536	-0.0167056595519494	-0.0139519084103382	-0.0233164719281549	-0.0163063277906831	-0.0267502347697988	-0.0217913440827739	-0.0295301489441695	1	-0.020403686855164	0.00776591487748537	-0.0341270439655931	-0.0345422093944358	-0.0123457084389563	-0.00148416042629885	0.0770014752257616	-0.0157953149560248	-0.0168781634054216	0.0487014670742097	0.0476560883605748	-0.0485871546647326	-0.00582815200884954	0.0463664260955351	-0.0358037875773598	-0.0143337553285444	0.0553845221548372	0.00236157998244959	0.186573941635645	-0.00455535370722099	0.0443595588443516	-0.0158760865355028	-0.0295564355572123	0.0125921307507827	0.067981174134742	-0.0272120640784604	-0.0276941042156253	-0.0227057461311632	0.0132134787602467	-0.0157923015327196	-0.00722126667406953	0.0698477301413323	-0.0651185353066026	-0.0109431236733705	0.213770164721628	-0.00822448998462598	-0.0414208225045545	-0.0187744225015796
Otu000359	-0.0138536218146285	-0.00195960820363704	-0.00905955080782034	-0.0125127942851623	-0.0108075362858038	-0.0104179895067698	-0.00877723459972057	-0.0193646075829084	-0.020328969273313	0.0121062351965606	-0.020403686855164	1	-0.030182659607099	-0.0233348000403178	-0.0306378577972488	-0.0225232267328418	-0.0483399403503824	-0.0648667492183888	-0.011836842924929	-0.0131459947307789	0.00285997361305078	-0.00743802745679862	-0.0541901777589502	-0.010717812649682	0.0117935964756405	-0.0834061754261474	-0.00259213624667356	-0.0221657055492621	-0.0257656094803435	0.0225576227216427	-0.03298678535111	-0.0371885507045985	-0.0276898876980642	0.0671695598592229	0.00157011187013665	0.0554917330440057	-0.0255934903966706	-0.0135487802510728	-0.0148074882165641	-0.0251746288854714	-0.0118345846971932	-0.0107318607532046	0.267962112658819	-0.0375385471555296	-0.00826057272568404	0.030840995834758	-0.000719260798785103	-0.0218514477728109	-0.0140693547913513
Otu000315	0.0605764671776	0.0716219658549724	0.101249674512519	0.109073945182995	0.0201096410626603	0.112303265959029	0.0999064704470227	0.0465469992575846	-0.0131564232560326	-0.0294174645485022	0.00776591487748537	-0.030182659607099	1	0.0295875081409246	0.17079582091816	0.11593385951269	0.368522601084182	0.0200720927900005	0.0890730052326488	0.0940102607944012	0.00164421087008731	-0.0399769055290037	-0.047085348241336	-0.0388319021531111	-0.0119339376160212	-0.151053139689177	0.00554041674817394	0.0269436945834852	0.0467588810657307	-0.0340855845286492	0.0526222473461563	-0.0234813147552203	-0.0452398634867225	-0.065659662797004	-0.00285801595368527	-0.0735052745615442	0.0821556097288895	-0.0222547127100532	0.00699374730020892	-0.027502687024506	0.0584723617020684	-0.0197061977182027	-0.0235218337065194	0.00973471646774851	-0.0182211944519426	-0.0645604034805896	0.0884268364337769	0.0404993590222667	0.000944219480911275
Otu000485	-0.0131251318382302	-0.0386119013300031	-0.0245307002879352	-0.0208723791314775	-0.0220477348418709	-0.0155905113307341	-0.0177924493318673	-0.0223824563815573	0.00794436857778158	0.0039854455205945	-0.0341270439655931	-0.0233348000403178	0.0295875081409246	1	0.00012880314971655	-0.00375390230144591	-0.0225825481976779	0.016873912717506	-0.0241679527206137	-0.00530690419224606	-0.0354873026359775	-0.0329629860075868	0.09216610700715	-0.0310105702678353	0.153240486150212	0.0158496889946045	-0.0199594139793508	-0.00567395393130918	0.0593434977070613	-0.0773243047037499	0.0276575422692029	-0.0330547021414001	-0.00399295796062667	-0.00942371598480591	-0.0117227459145492	-0.0291361017087798	0.00627029119029894	-0.032504190445356	0.028542599680352	0.00670320193178713	-0.0241633419691238	-0.0179593957504529	-0.0333067847064313	0.141674332932762	0.036221097396704	-0.0045153425324586	0.00486468470922603	0.00386088253643382	-0.00057452397326453
Otu000169	0.225736682413299	0.0729944257616467	0.15912054987769	0.306411037327071	0.283026335936329	0.158839528109736	0.0100237689226477	0.0202442135968875	0.0258232665740388	0.0306118212350352	-0.0345422093944358	-0.0306378577972488	0.17079582091816	0.00012880314971655	1	0.152866628681521	-0.0100072116421053	0.100470659970119	0.0877638593588971	0.028336423816415	-0.0242327312555685	0.02000509265325	-0.049167947847881	0.0057293249465445	-0.0247677813144604	-0.0573238933867802	-0.00223459082881857	-0.000919992348980236	-0.0155777866142749	-0.0648891274954395	-0.0476536004080793	-0.0375423341285684	0.023961417502095	-0.0406840244823738	-0.0289593519901017	-0.0626750050971386	-0.0203069463748838	-0.0134465628205694	0.0641119255216933	-0.022687603673755	0.187073517451947	0.00965457553830426	-0.0359819821636882	0.0389182445016258	-0.0171909349058454	0.0118378109628635	0.00210996463220141	-0.0119516054059542	-0.014297310662168
Otu000334	-0.0219526549417265	-0.0249249747376606	-0.0164422085296023	-0.015502819002101	-0.0115251439084528	-0.0239884546129867	-0.0129059354358173	-0.0299045873285525	-0.0106274699284891	-0.0578872270673262	-0.0123457084389563	-0.0225232267328418	0.11593385951269	-0.00375390230144591	0.152866628681521	1	0.160593288027712	0.108671590628293	-0.0121128369776965	-0.0145206137980804	-0.0130011960379912	-0.037781325705946	-0.0349790201802367	-0.0206687354947902	-0.0461400002399509	-0.00981129743071181	-0.00740751903150402	0.0406464913947266	-0.003477122228877	0.00609041038340073	-0.0282186270328941	0.0208316879521312	-0.0331057922608668	-0.0627099363859562	0.0427820112950664	-0.0165879791213617	-0.00649251938747816	-0.00654417487933068	0.00665843445886134	-0.0308512998219358	-0.0109287172262301	-0.0191530562679284	-0.0277907765730992	-0.019354184171903	-0.013617741626999	-0.0505930644410412	-0.0252442561739465	-0.0430210237765024	-0.00118585441829564
Otu000186	-0.0356098040105057	0.00120339400676245	-0.0302648816067084	-0.0183107203304432	-0.0158243943074936	-0.00885595919803706	0.00136608712705396	-0.0718827449292878	-0.0430305797705922	-0.101918354357416	-0.00148416042629885	-0.0483399403503824	0.368522601084182	-0.0225825481976779	-0.0100072116421053	0.160593288027712	1	-0.0173293601589706	-0.000915186866149572	-0.0294456710263803	0.0768719228783725	-0.0576420188116478	-0.0894166978742181	-0.0367184750576129	-0.0503472715096596	-0.0963624032988199	-0.0110637520994961	0.0832595890305203	0.204512526946634	0.00192359562040699	0.00756666842722199	0.0728205775882938	-0.0278996489839993	-0.109623642166566	0.10199253656488	-0.0280297057810655	0.0191837905920077	-0.0530310369922332	-0.0130840867740992	-0.0718818816598661	-0.00342375931895235	-0.0304731984268139	-0.0381451406678114	-0.0646097865847308	-0.0228510491159313	-0.0849024306292102	0.0378624042592255	-0.0238491613364295	0.0308731152741982
Otu000121	0.07731107310736	0.228208822399327	0.0101660576193943	-0.00993136033817211	0.0204444880329073	0.0901198630441266	0.0975186881845795	0.0584821440172755	-0.0435282499825705	-0.073081765612264	0.0770014752257616	-0.0648667492183888	0.0200720927900005	0.016873912717506	0.100470659970119	0.108671590628293	-0.0173293601589706	1	0.0316087032807032	0.0184084679822808	0.11874009843285	-0.0321094696475324	-0.0837575041433216	-0.0316719181748072	0.0790564332636304	-0.0549730399888066	-0.0340601794471027	0.19440072269873	-0.00839419700483638	0.0609691254093978	0.0547022725466788	0.041281806034912	0.0246538298276224	-0.0491600091637473	-0.0818602801336604	0.167552447895875	-0.0608551650233349	0.095615874455623	0.111914545447284	-0.122812072513138	-0.0215657725527213	-0.0470362080479706	0.051037332439722	-0.123954531446063	-0.0474225108181224	0.27660310802596	0.0178808042990143	-0.0202470109504293	0.0297889841834499
Otu001568	0.532575131887212	0.131162415366797	0.589169294807206	0.509010831102036	0.401936809779741	0.75724846072351	0.888097720086908	0.0146561916166977	0.00622462514075765	0.0229124763722929	-0.0157953149560248	-0.011836842924929	0.0890730052326488	-0.0241679527206137	0.0877638593588971	-0.0121128369776965	-0.000915186866149572	0.0316087032807032	1	-0.0126471516686602	-0.00305663755638412	-0.0292716620139066	-0.0639712513065681	-0.0111350132644916	0.0407352683301914	-0.0695148825007623	0.00696774273036713	-0.028803308689609	0.0592591594428921	-0.00903956176842751	-0.0322110667368453	0.00472682552642178	-0.00166073306915995	-0.0353638515491827	-0.0320083811865249	0.00997739877206931	-0.0158882292882443	-0.0147669077268897	0.183840798645072	-0.0210663893365857	0.56070178996514	-0.00933177705325267	0.0271271543310513	-0.0608245229064255	-0.00588534343386175	0.00157052116459063	-0.0117445158044931	-0.0321413362673865	-0.0100108009469411
Otu000211	0.0463199885240478	-0.00620828246054005	0.0107005121169518	0.125061766267455	-0.000762456931824	0.000819787858991488	-0.011944430302278	0.0870989302373947	-0.0055105995013032	0.00330175592916025	-0.0168781634054216	-0.0131459947307789	0.0940102607944012	-0.00530690419224606	0.028336423816415	-0.0145206137980804	-0.0294456710263803	0.0184084679822808	-0.0126471516686602	1	-0.00217638600407896	0.00882169869019051	-0.0432598425298614	0.445778980634651	-0.0374475045950265	-0.0798989995502174	-0.00882460641111208	0.151784437313147	-0.0244315001615304	-0.0272385539725686	-0.0424874842102257	-0.0106047498002664	0.00257664562193869	-0.0411450637349986	0.0384614758379862	0.0260635571312653	-0.0274158381495889	-0.0189727427366941	-0.006252939821043	-0.0282308911634886	-0.0124941828823459	-0.00882277802968893	0.0533696256544883	-0.0499765774056075	-0.00892678931926	0.0387671487497084	-0.0152565637237563	-0.0321406344746411	-0.0119689979681487
Otu000413	-0.00754999428443926	0.0261327799964848	-0.0194893581910678	0.0120698053673512	0.0207824958392923	0.00870562648348364	-0.00247218123618837	0.0066029740117072	-0.0210730324967391	-0.0379554213328167	0.0487014670742097	0.00285997361305078	0.00164421087008731	-0.0354873026359775	-0.0242327312555685	-0.0130011960379912	0.0768719228783725	0.11874009843285	-0.00305663755638412	-0.00217638600407896	1	-0.00954398113567385	-0.0772063360224698	-0.0144657008490232	-0.00537199684442983	-0.0888368793870788	0.435462445200824	0.255625467778546	0.0147634699811017	0.00530378333075844	0.0160274769343881	0.0218584926884679	-0.0272153647808409	-0.0382482038906241	-0.0246589319304364	0.0320316283987156	0.0171051984442079	-0.0284506416845518	0.0162142144730073	-0.0406113609016584	0.00131267687283195	-0.0126624215515799	0.0386370158403112	-0.0370782406003432	0.00170120041186843	0.00638069842150917	-0.0241721104506348	-0.0348915567025004	-0.00949874817347137
Otu000374	-0.0494020501858725	-0.0440168321207486	-0.0555773920711311	-0.0331985328799245	-0.0272949804892462	-0.0464175220125535	-0.0116040403283397	-0.0582888080459356	-0.0513411401347951	0.0524937492299665	0.0476560883605748	-0.00743802745679862	-0.0399769055290037	-0.0329629860075868	0.02000509265325	-0.037781325705946	-0.0576420188116478	-0.0321094696475324	-0.0292716620139066	0.00882169869019051	-0.00954398113567385	1	0.0110445528682019	0.128684402790469	0.176102443229367	-0.0381879208730484	-0.0160428421767928	0.0936553402930926	0.00435199322778271	0.017999085769884	-0.0884544749481298	-0.00748895200042952	0.00935962114329453	0.0878494127440077	-0.0225773061615779	0.0409170767886375	-0.0501367942777894	-0.0550379494704671	-0.0352924185574714	-0.0430017398421531	-0.033819301269631	0.0423428357979111	0.0221940563599189	-0.021214955448494	-0.0235546991401878	0.0301000471429254	0.00487780971320222	-0.0456541179082534	0.0917985006166109
Otu000124	-0.0466155550863043	-0.0302016431081808	-0.0458974757509281	-0.0432388866251085	-0.0488779666031483	-0.0404612187463962	-0.051120720560506	-0.00729725137445525	-0.0133584451419035	-0.0649460233507339	-0.0485871546647326	-0.0541901777589502	-0.047085348241336	0.09216610700715	-0.049167947847881	-0.0349790201802367	-0.0894166978742181	-0.0837575041433216	-0.0639712513065681	-0.0432598425298614	-0.0772063360224698	0.0110445528682019	1	-0.0791395999462822	0.0704366236118348	0.188786603714911	-0.0417197013448249	-0.111917621142784	-0.000374626862326931	0.0271850848892067	0.024624283215664	-0.0096518463218986	0.0167988798690607	0.000898307856436067	0.0453660515410382	-0.0184700948023758	-0.0565196386780499	-0.0678114834311064	0.0522282947108329	0.160188537214887	0.0178796173812468	0.0686281849668253	-0.0922496224875056	0.185639840237949	-0.00100006764063239	-0.0566996240964059	-0.0364463671722393	0.0179505920515422	-0.00589101175263429
Otu000393	-0.0027444651928497	-0.0302654532042653	-0.0262823504266465	-0.0110579786354177	-0.0163849922409441	-0.0256438990437081	-0.00883886635348665	0.0366646358527924	-0.0280838483964855	-0.0144468519260949	-0.00582815200884954	-0.010717812649682	-0.0388319021531111	-0.0310105702678353	0.0057293249465445	-0.0206687354947902	-0.0367184750576129	-0.0316719181748072	-0.0111350132644916	0.445778980634651	-0.0144657008490232	0.128684402790469	-0.0791395999462822	1	0.0402823979559153	-0.0204731869638803	-0.0118509701021733	-0.049632105832449	-0.00892386511862082	-0.034260221833002	-0.0591854049497422	-0.023617856056768	0.0267970353934977	-0.0068138521619467	0.00810395041872622	0.0262359352131222	-0.0334087971037486	-0.0200392123738035	-0.00537693124774099	0.0459494423247755	-0.0189573487453233	0.00493365193171702	0.0279581044733311	-0.0565439212534196	-0.0131966583210006	-0.0321955117527832	0.0191391031688431	-0.033791837884999	0.00351898403276522
Otu000358	0.0093997120212753	-0.0349230010916319	0.0107483316007406	-0.00734588806978782	-0.0167457891398674	0.0169085755001601	0.0657412170338703	-0.0387508967431829	-0.026272479729439	0.021969169933101	0.0463664260955351	0.0117935964756405	-0.0119339376160212	0.153240486150212	-0.0247677813144604	-0.0461400002399509	-0.0503472715096596	0.0790564332636304	0.0407352683301914	-0.0374475045950265	-0.00537199684442983	0.176102443229367	0.0704366236118348	0.0402823979559153	1	0.0369745561464126	-0.00142307204322242	-0.00680020444640396	0.00330142022689187	0.0364161434024532	-0.0792900583865019	-0.0261992667075475	0.00958459434391351	0.033176101750646	-0.0194927276977224	0.0194706452482159	-0.0417276729117462	-0.0113459120982686	0.159547039204372	0.0124039633413269	-0.0095625739040987	0.0519203459158216	-0.0206688822451536	0.127427100353109	-0.0229606896127104	0.0178289611903995	0.0179181388648016	-0.0187082535906066	0.010628725299202
Otu000013	-0.0935069112965381	-0.0895427592400935	-0.0776523516380293	-0.0825886192952802	-0.061154846603514	-0.101778751815244	-0.0625502932849433	-0.0762745403070957	-0.0383403099385111	0.0104554676779193	-0.0358037875773598	-0.0834061754261474	-0.151053139689177	0.0158496889946045	-0.0573238933867802	-0.00981129743071181	-0.0963624032988199	-0.0549730399888066	-0.0695148825007623	-0.0798989995502174	-0.0888368793870788	-0.0381879208730484	0.188786603714911	-0.0204731869638803	0.0369745561464126	1	-0.0589406092014194	-0.160378693870384	-0.0168212376401166	-0.123382121672467	0.00428919131116124	-0.0519565300369787	-0.083977869863555	-0.0242407425232589	-0.062809497891428	-0.0944228170204723	-0.0632652930102614	-0.0269030182904412	-0.0493542590970583	0.0198487723317654	-0.0587921731310778	-0.0546383162379997	-0.070059360584016	0.251726855859029	-0.0381085342950762	-0.126732681838606	-0.0313129872796429	0.156031507990029	-0.0302875115953123
Otu001109	0.0146637663846271	0.0724981557972374	0.0381744372565705	0.0424769434985047	-0.00304734682639811	0.0422402158241594	0.0127990677441448	0.167364047977189	-0.0110370745151874	-0.0288162768580123	-0.0143337553285444	-0.00259213624667356	0.00554041674817394	-0.0199594139793508	-0.00223459082881857	-0.00740751903150402	-0.0110637520994961	-0.0340601794471027	0.00696774273036713	-0.00882460641111208	0.435462445200824	-0.0160428421767928	-0.0417197013448249	-0.0118509701021733	-0.00142307204322242	-0.0589406092014194	1	-0.00154444538967185	0.00580303630308718	-0.0223702133969483	0.000354644980696769	-0.0233579371118659	-0.0165265533848671	0.0217684468520422	-0.0156534170856237	-0.0239157832288535	-0.00897349898384314	-0.00237263691370714	-0.00922066224386087	-0.01568683192056	-0.00399738521260068	-0.00450042731571085	-0.0203522506497133	-0.0125855318639299	-0.00534076547636378	-0.0178683265756399	-0.0106577815296818	-0.00901468098686335	-0.00686912785704944
Otu000284	-0.0350311295775087	0.00234241273861784	-0.0358863116411088	-0.0144275773252118	-0.0199525979718295	-0.0263909777628408	-0.0291029099154874	-0.013679517875115	0.0446782791743764	-0.05662522973534	0.0553845221548372	-0.0221657055492621	0.0269436945834852	-0.00567395393130918	-0.000919992348980236	0.0406464913947266	0.0832595890305203	0.19440072269873	-0.028803308689609	0.151784437313147	0.255625467778546	0.0936553402930926	-0.111917621142784	-0.049632105832449	-0.00680020444640396	-0.160378693870384	-0.00154444538967185	1	-0.0186998300218006	0.182118438782711	-0.0262754761330885	0.108472776900407	0.0918327328387625	-0.110315505465949	0.0744290953001575	0.13139418949582	-0.0222762756403835	-0.0126980468384958	-0.0376673623232678	-0.0742367460341399	-0.0402789778718009	-0.0312290436048223	0.1078838743228	-0.159350441197469	-0.0285293376481101	0.127427040812965	-0.0249747042578092	-0.0645380382017286	-0.0274978338771079
Otu000095	0.0459625609236458	0.0278231609018911	0.0679265627273182	0.0249079305020933	-0.0103537218123828	0.103889298539263	0.0625524213424344	0.0467356085771438	-0.0298385956701829	-0.0763159352734126	0.00236157998244959	-0.0257656094803435	0.0467588810657307	0.0593434977070613	-0.0155777866142749	-0.003477122228877	0.204512526946634	-0.00839419700483638	0.0592591594428921	-0.0244315001615304	0.0147634699811017	0.00435199322778271	-0.000374626862326931	-0.00892386511862082	0.00330142022689187	-0.0168212376401166	0.00580303630308718	-0.0186998300218006	1	-0.0411816443556768	0.412644458166589	0.09722462063046	-0.0327551590345441	-0.0703706540837303	-0.0443368432730418	-0.068233030879217	0.50747626495488	0.0556255233673547	-0.00319220519139908	0.0163702345512157	0.0189882050393117	-0.0219770017916549	-0.0503693520239888	0.0108565790564889	-0.0161374723287572	-0.0323667500218663	-0.0257300339907289	0.0452864909863597	-0.0199151939196807
Otu000060	-0.0397631162133461	-0.0167055587970028	-0.050446900293369	-0.0420548950874272	-0.0247827810817297	-0.0371574864028983	0.0129038069387466	-0.0212791458707337	-0.0344259649815059	-0.00665981593528529	0.186573941635645	0.0225576227216427	-0.0340855845286492	-0.0773243047037499	-0.0648891274954395	0.00609041038340073	0.00192359562040699	0.0609691254093978	-0.00903956176842751	-0.0272385539725686	0.00530378333075844	0.017999085769884	0.0271850848892067	-0.034260221833002	0.0364161434024532	-0.123382121672467	-0.0223702133969483	0.182118438782711	-0.0411816443556768	1	0.00684558857101243	0.0661457809330046	0.145259091510545	0.00445606903156706	-0.00328505710815412	0.0978605395864602	-0.0447119912088899	-0.0296616758402536	-0.0169892588309558	-0.0528790639715773	-0.031267876931516	-0.0283522610459082	0.0260169883137885	-0.0952123377117224	-0.0194084708723885	0.255897467830606	-0.0526955974430852	-0.0177860044204105	-0.0278641706140355
Otu000108	0.0362032891557622	-0.0271807425933209	-0.0367765026832867	-0.0143695551794261	-0.0242042413123885	-0.00211998923457142	-0.0222527899414445	0.0435205926348274	-0.0515187138227226	-0.0915805617870501	-0.00455535370722099	-0.03298678535111	0.0526222473461563	0.0276575422692029	-0.0476536004080793	-0.0282186270328941	0.00756666842722199	0.0547022725466788	-0.0322110667368453	-0.0424874842102257	0.0160274769343881	-0.0884544749481298	0.024624283215664	-0.0591854049497422	-0.0792900583865019	0.00428919131116124	0.000354644980696769	-0.0262754761330885	0.412644458166589	0.00684558857101243	1	0.144832747133724	-0.0409118110465199	-0.0722158387025372	-0.0504088379369695	-0.0631778595418587	0.476372690455785	-0.0502146109693357	-0.0103059502623827	-0.03477553228601	-0.00300371042707413	-0.0298744778698287	-0.0637808823275759	0.00454039035745729	-0.0182921464492964	0.0095299699722839	0.00569066165663864	0.243891343243421	0.0289014524520504
Otu000306	-0.0233026064369326	-0.0306980167796041	-0.0209972234490145	-0.0191229559398397	-0.0177098661065421	-0.00591828463324737	0.0152814694806033	-0.0364356752255002	-0.0416629075351369	-0.0910966584576152	0.0443595588443516	-0.0371885507045985	-0.0234813147552203	-0.0330547021414001	-0.0375423341285684	0.0208316879521312	0.0728205775882938	0.041281806034912	0.00472682552642178	-0.0106047498002664	0.0218584926884679	-0.00748895200042952	-0.0096518463218986	-0.023617856056768	-0.0261992667075475	-0.0519565300369787	-0.0233579371118659	0.108472776900407	0.09722462063046	0.0661457809330046	0.144832747133724	1	0.0387263595241464	-0.0899450863243647	0.0346633497304988	0.0894452397308481	-0.00532423660683098	-0.0213695635296059	0.00326207201732209	-0.0644073202877608	-0.0242111786388385	-0.0258103315897937	0.0450432054156763	-0.0379327763437044	-0.0228759878528053	-0.00667961077306402	-0.0165900268729857	-0.00425793037234426	-0.00783583454922833
Otu000375	0.00876935039864255	-0.0117508674435981	0.020681929938151	-0.00194364819707399	0.0290469607461032	-0.00868322012029663	-0.0146403575086172	0.00135839877547294	0.0139803312557424	0.00854915404300647	-0.0158760865355028	-0.0276898876980642	-0.0452398634867225	-0.00399295796062667	0.023961417502095	-0.0331057922608668	-0.0278996489839993	0.0246538298276224	-0.00166073306915995	0.00257664562193869	-0.0272153647808409	0.00935962114329453	0.0167988798690607	0.0267970353934977	0.00958459434391351	-0.083977869863555	-0.0165265533848671	0.0918327328387625	-0.0327551590345441	0.145259091510545	-0.0409118110465199	0.0387263595241464	1	0.0314349668948815	0.0615568120356743	0.0652942874374896	-0.0477674670143958	0.156592257680984	-0.0332461220087203	-0.0405688954007204	-0.0229447452505466	-0.0200517960143225	0.0189076893330115	-0.0691634095116774	0.0340952071077132	0.162194038202237	-0.0230753962694769	-0.0597151457614715	-0.0298182466699493
Otu000079	-0.0336894822201121	-0.0513847882182572	0.00296657037859442	-0.0306238607829025	-0.00792995869481574	-0.0329396046675088	-0.0343701694005628	-0.0299461106531206	0.0288008106228333	0.140593188356571	-0.0295564355572123	0.0671695598592229	-0.065659662797004	-0.00942371598480591	-0.0406840244823738	-0.0627099363859562	-0.109623642166566	-0.0491600091637473	-0.0353638515491827	-0.0411450637349986	-0.0382482038906241	0.0878494127440077	0.000898307856436067	-0.0068138521619467	0.033176101750646	-0.0242407425232589	0.0217684468520422	-0.110315505465949	-0.0703706540837303	0.00445606903156706	-0.0722158387025372	-0.0899450863243647	0.0314349668948815	1	-0.0133172709823569	0.0372935801641961	-0.0451336056034463	0.00729752960513321	-0.0424482049253302	-0.00161714007283617	-0.035312577923664	0.0235717420606605	-0.0373886540125501	-0.0418268352946451	0.0157515551598218	-0.00598942982092735	0.00526215916663395	-0.0776344029086168	0.0190560256084756
Otu000046	-0.0430215204053478	-0.0632663784983251	-0.032794008074843	-0.032343206294906	-0.0243405407308684	-0.0367656010353714	-0.0336830704625585	-0.0406897512342078	0.0025223943448468	-0.0197955825440587	0.0125921307507827	0.00157011187013665	-0.00285801595368527	-0.0117227459145492	-0.0289593519901017	0.0427820112950664	0.10199253656488	-0.0818602801336604	-0.0320083811865249	0.0384614758379862	-0.0246589319304364	-0.0225773061615779	0.0453660515410382	0.00810395041872622	-0.0194927276977224	-0.062809497891428	-0.0156534170856237	0.0744290953001575	-0.0443368432730418	-0.00328505710815412	-0.0504088379369695	0.0346633497304988	0.0615568120356743	-0.0133172709823569	1	-0.00741512775650714	-0.0348847469408508	-0.0302564877272009	-0.0433621487627552	0.132252006075585	-0.0284572100528699	-0.0314185334350217	-0.0384785744700221	-0.0134463323761411	0.018588301194125	-0.0569684397900174	-0.0426698282009051	-0.0855779825975038	0.00775449723489014
Otu000713	-0.00920801151775335	-0.0318687547500457	0.0271720358600881	-0.0217578825379091	0.00467953790051156	0.00336513754703908	0.0113964738032842	-0.0321349924475878	-0.0139774211304385	0.0272745719471527	0.067981174134742	0.0554917330440057	-0.0735052745615442	-0.0291361017087798	-0.0626750050971386	-0.0165879791213617	-0.0280297057810655	0.167552447895875	0.00997739877206931	0.0260635571312653	0.0320316283987156	0.0409170767886375	-0.0184700948023758	0.0262359352131222	0.0194706452482159	-0.0944228170204723	-0.0239157832288535	0.13139418949582	-0.068233030879217	0.0978605395864602	-0.0631778595418587	0.0894452397308481	0.0652942874374896	0.0372935801641961	-0.00741512775650714	1	-0.0568106454391581	0.0345851643962512	0.0451172411491262	-0.0490861333374243	-0.0080792524902366	0.0231824764600826	0.145928072262188	-0.0925861588424173	-0.0234975910642625	0.334915508938121	-0.0422442943166978	-0.0594121840878273	-0.00891480145982611
Otu000038	-0.0221126784254948	-0.0166135700054387	-0.0055477062514015	-0.0147440003904549	-0.00903101824144493	-0.0113454018950968	-0.0142336668926205	0.00714153779864195	-0.0195598123262441	-0.057524470517251	-0.0272120640784604	-0.0255934903966706	0.0821556097288895	0.00627029119029894	-0.0203069463748838	-0.00649251938747816	0.0191837905920077	-0.0608551650233349	-0.0158882292882443	-0.0274158381495889	0.0171051984442079	-0.0501367942777894	-0.0565196386780499	-0.0334087971037486	-0.0417276729117462	-0.0632652930102614	-0.00897349898384314	-0.0222762756403835	0.50747626495488	-0.0447119912088899	0.476372690455785	-0.00532423660683098	-0.0477674670143958	-0.0451336056034463	-0.0348847469408508	-0.0568106454391581	1	-0.0284028311303324	-0.00876301102644981	-0.0152599118032731	-0.0134706575124755	-0.0155876586064041	-0.0351076543556544	-0.00595193974277351	-0.0132516812429573	-0.0579452461485352	0.0231068134529627	0.0882985598723254	0.0244744701576729
Otu000294	-0.0136287380676534	0.0447970509998988	0.0188518254510994	-0.00577777850629117	-0.0133359481133895	-0.00129866956454553	-0.0106483835693866	0.0170743213370373	0.0791283774206336	0.0941876476145455	-0.0276941042156253	-0.0135487802510728	-0.0222547127100532	-0.032504190445356	-0.0134465628205694	-0.00654417487933068	-0.0530310369922332	0.095615874455623	-0.0147669077268897	-0.0189727427366941	-0.0284506416845518	-0.0550379494704671	-0.0678114834311064	-0.0200392123738035	-0.0113459120982686	-0.0269030182904412	-0.00237263691370714	-0.0126980468384958	0.0556255233673547	-0.0296616758402536	-0.0502146109693357	-0.0213695635296059	0.156592257680984	0.00729752960513321	-0.0302564877272009	0.0345851643962512	-0.0284028311303324	1	-0.0212274119840313	-0.0315912936120772	-0.0147640905026676	-0.0161893894930579	-0.0323269745496917	-0.0269937936413713	0.118264497283286	0.079777524491338	-0.0205917922850681	-0.0267589367124576	-0.0129392830890678
Otu000684	0.197318040909034	0.330009547483371	0.166409340906756	0.2633915481089	0.294073372227651	0.292837743210933	0.156895810338096	0.107154559152734	0.0102514694836181	-0.0469060194942046	-0.0227057461311632	-0.0148074882165641	0.00699374730020892	0.028542599680352	0.0641119255216933	0.00665843445886134	-0.0130840867740992	0.111914545447284	0.183840798645072	-0.006252939821043	0.0162142144730073	-0.0352924185574714	0.0522282947108329	-0.00537693124774099	0.159547039204372	-0.0493542590970583	-0.00922066224386087	-0.0376673623232678	-0.00319220519139908	-0.0169892588309558	-0.0103059502623827	0.00326207201732209	-0.0332461220087203	-0.0424482049253302	-0.0433621487627552	0.0451172411491262	-0.00876301102644981	-0.0212274119840313	1	-0.0252522101632014	0.241142568976023	-0.0129844056305001	-0.0185857764166899	0.0482541564882872	-0.00846017406275284	0.0129317336899747	-0.014862078412959	-0.0217290936626708	0.00091502503750704
Otu000084	-0.0314580369938529	-0.0315345522357772	-0.0168997247393112	-0.01071911544781	-0.0189597682108564	-0.0232413580018879	-0.0202375825686851	0.0436521293068033	-0.0212236095943703	-0.0173277507574762	0.0132134787602467	-0.0251746288854714	-0.027502687024506	0.00670320193178713	-0.022687603673755	-0.0308512998219358	-0.0718818816598661	-0.122812072513138	-0.0210663893365857	-0.0282308911634886	-0.0406113609016584	-0.0430017398421531	0.160188537214887	0.0459494423247755	0.0124039633413269	0.0198487723317654	-0.01568683192056	-0.0742367460341399	0.0163702345512157	-0.0528790639715773	-0.03477553228601	-0.0644073202877608	-0.0405688954007204	-0.00161714007283617	0.132252006075585	-0.0490861333374243	-0.0152599118032731	-0.0315912936120772	-0.0252522101632014	1	-0.0183008466514189	0.0626385700548659	-0.0480139692044147	0.0110014594988803	-0.00757597490459208	-0.0489305141796004	-0.0219470043137439	-0.0353534234919557	-0.00479523557083724
Otu001914	0.430491096072766	0.230503063569874	0.406186072385004	0.683918396396946	0.670072756294216	0.566153292111944	0.295317108934398	0.136552977033594	-0.0151390229958184	-0.0380120380064351	-0.0157923015327196	-0.0118345846971932	0.0584723617020684	-0.0241633419691238	0.187073517451947	-0.0109287172262301	-0.00342375931895235	-0.0215657725527213	0.56070178996514	-0.0124941828823459	0.00131267687283195	-0.033819301269631	0.0178796173812468	-0.0189573487453233	-0.0095625739040987	-0.0587921731310778	-0.00399738521260068	-0.0402789778718009	0.0189882050393117	-0.031267876931516	-0.00300371042707413	-0.0242111786388385	-0.0229447452505466	-0.035312577923664	-0.0284572100528699	-0.0080792524902366	-0.0134706575124755	-0.0147640905026676	0.241142568976023	-0.0183008466514189	1	-0.00932999674089236	-0.0224232151144441	-0.0638045937552746	-0.00588422063060571	-0.0248958309611644	-0.0117422751908851	-0.0327530253872067	-0.0100088910906982
Otu000331	-0.0152099710364157	-0.0189371224543455	-0.0154794581987657	-0.00565445253680629	-0.00848366913818723	-0.0156116297793865	-0.00957044860758579	-0.0229947066240428	-0.014594957977514	-0.00662406703829256	-0.00722126667406953	-0.0107318607532046	-0.0197061977182027	-0.0179593957504529	0.00965457553830426	-0.0191530562679284	-0.0304731984268139	-0.0470362080479706	-0.00933177705325267	-0.00882277802968893	-0.0126624215515799	0.0423428357979111	0.0686281849668253	0.00493365193171702	0.0519203459158216	-0.0546383162379997	-0.00450042731571085	-0.0312290436048223	-0.0219770017916549	-0.0283522610459082	-0.0298744778698287	-0.0258103315897937	-0.0200517960143225	0.0235717420606605	-0.0314185334350217	0.0231824764600826	-0.0155876586064041	-0.0161893894930579	-0.0129844056305001	0.0626385700548659	-0.00932999674089236	1	-0.00985236308874276	-0.0413049288284611	-0.00647121676219684	-0.0155220631661289	0.00958517479718926	-0.0135368364026617	-0.00282102290599578
Otu001212	-0.0142252272807041	-0.0356165133484976	-0.0334713264528441	-0.0208192377894186	0.00523118812906022	-0.02239803563604	0.00843519190642682	-0.0351978560313834	-0.0322708656899069	0.0621541046305542	0.0698477301413323	0.267962112658819	-0.0235218337065194	-0.0333067847064313	-0.0359819821636882	-0.0277907765730992	-0.0381451406678114	0.051037332439722	0.0271271543310513	0.0533696256544883	0.0386370158403112	0.0221940563599189	-0.0922496224875056	0.0279581044733311	-0.0206688822451536	-0.070059360584016	-0.0203522506497133	0.1078838743228	-0.0503693520239888	0.0260169883137885	-0.0637808823275759	0.0450432054156763	0.0189076893330115	-0.0373886540125501	-0.0384785744700221	0.145928072262188	-0.0351076543556544	-0.0323269745496917	-0.0185857764166899	-0.0480139692044147	-0.0224232151144441	-0.00985236308874276	1	-0.103368290601721	0.0396152339874638	0.186539478286621	-0.021023750911566	-0.0178572688753739	-0.0266574769694055
Otu000042	-0.0811037286318464	-0.0967457011689069	-0.0577542301427703	-0.0602977728885843	-0.0580969296013731	-0.0736402857069399	-0.0564237911042628	-0.0495504875162136	-0.0285562950758127	0.0550624491991229	-0.0651185353066026	-0.0375385471555296	0.00973471646774851	0.141674332932762	0.0389182445016258	-0.019354184171903	-0.0646097865847308	-0.123954531446063	-0.0608245229064255	-0.0499765774056075	-0.0370782406003432	-0.021214955448494	0.185639840237949	-0.0565439212534196	0.127427100353109	0.251726855859029	-0.0125855318639299	-0.159350441197469	0.0108565790564889	-0.0952123377117224	0.00454039035745729	-0.0379327763437044	-0.0691634095116774	-0.0418268352946451	-0.0134463323761411	-0.0925861588424173	-0.00595193974277351	-0.0269937936413713	0.0482541564882872	0.0110014594988803	-0.0638045937552746	-0.0413049288284611	-0.103368290601721	1	-0.0309072126852599	-0.140224145843154	0.0326057388812046	0.0939013047817835	0.0254577131523299
Otu000454	-0.00934566073164315	-0.0119445889034291	-0.00994585200780769	-0.00796468897809836	-0.00537356650918466	-0.010135668933536	-0.00607574710985355	-0.0204607274818165	-0.0106457683353975	-0.00982747954588026	-0.0109431236733705	-0.00826057272568404	-0.0182211944519426	0.036221097396704	-0.0171909349058454	-0.013617741626999	-0.0228510491159313	-0.0474225108181224	-0.00588534343386175	-0.00892678931926	0.00170120041186843	-0.0235546991401878	-0.00100006764063239	-0.0131966583210006	-0.0229606896127104	-0.0381085342950762	-0.00534076547636378	-0.0285293376481101	-0.0161374723287572	-0.0194084708723885	-0.0182921464492964	-0.0228759878528053	0.0340952071077132	0.0157515551598218	0.018588301194125	-0.0234975910642625	-0.0132516812429573	0.118264497283286	-0.00846017406275284	-0.00757597490459208	-0.00588422063060571	-0.00647121676219684	0.0396152339874638	-0.0309072126852599	1	0.0112164962756046	-0.007480934261214	-0.00522774384742296	-0.00699536061812253
Otu000283	0.0319022609396344	0.0396961744934792	-0.0232398481480872	-0.0228903507370075	-0.00749188517685705	-0.0107885640806002	0.0255984158783139	-0.0483850729307508	-0.0346425768080494	0.0286174209445481	0.213770164721628	0.030840995834758	-0.0645604034805896	-0.0045153425324586	0.0118378109628635	-0.0505930644410412	-0.0849024306292102	0.27660310802596	0.00157052116459063	0.0387671487497084	0.00638069842150917	0.0301000471429254	-0.0566996240964059	-0.0321955117527832	0.0178289611903995	-0.126732681838606	-0.0178683265756399	0.127427040812965	-0.0323667500218663	0.255897467830606	0.0095299699722839	-0.00667961077306402	0.162194038202237	-0.00598942982092735	-0.0569684397900174	0.334915508938121	-0.0579452461485352	0.079777524491338	0.0129317336899747	-0.0489305141796004	-0.0248958309611644	-0.0155220631661289	0.186539478286621	-0.140224145843154	0.0112164962756046	1	-0.0315857908775257	-0.0564648355016829	-0.0157054725372717
Otu001205	-0.019217750959032	-0.023484347719207	-0.015477062699742	0.00377356008779791	-0.0107232377350329	-0.0154464445610244	-0.0121244764655912	-0.023370502094434	-0.0174898376412841	-0.0040416498295614	-0.00822448998462598	-0.000719260798785103	0.0884268364337769	0.00486468470922603	0.00210996463220141	-0.0252442561739465	0.0378624042592255	0.0178808042990143	-0.0117445158044931	-0.0152565637237563	-0.0241721104506348	0.00487780971320222	-0.0364463671722393	0.0191391031688431	0.0179181388648016	-0.0313129872796429	-0.0106577815296818	-0.0249747042578092	-0.0257300339907289	-0.0526955974430852	0.00569066165663864	-0.0165900268729857	-0.0230753962694769	0.00526215916663395	-0.0426698282009051	-0.0422442943166978	0.0231068134529627	-0.0205917922850681	-0.014862078412959	-0.0219470043137439	-0.0117422751908851	0.00958517479718926	-0.021023750911566	0.0326057388812046	-0.007480934261214	-0.0315857908775257	1	-0.00765466973003113	-0.0139596141263349
Otu000117	0.0314373416090213	-0.0368658682793163	-0.00375300520514673	-0.0268538552910642	-0.0254687121788622	-0.0255790024336731	-0.028626628033599	0.00745807287946819	0.0247531775534942	-0.0419388061886309	-0.0414208225045545	-0.0218514477728109	0.0404993590222667	0.00386088253643382	-0.0119516054059542	-0.0430210237765024	-0.0238491613364295	-0.0202470109504293	-0.0321413362673865	-0.0321406344746411	-0.0348915567025004	-0.0456541179082534	0.0179505920515422	-0.033791837884999	-0.0187082535906066	0.156031507990029	-0.00901468098686335	-0.0645380382017286	0.0452864909863597	-0.0177860044204105	0.243891343243421	-0.00425793037234426	-0.0597151457614715	-0.0776344029086168	-0.0855779825975038	-0.0594121840878273	0.0882985598723254	-0.0267589367124576	-0.0217290936626708	-0.0353534234919557	-0.0327530253872067	-0.0135368364026617	-0.0178572688753739	0.0939013047817835	-0.00522774384742296	-0.0564648355016829	-0.00765466973003113	1	-0.0271986398808364
Otu000984	-0.0161746838060815	-0.020658235692866	-0.015943963157549	-0.00802545003884105	-0.00898687004236431	-0.0142709443309417	-0.00927555558770604	-0.0313565756332275	-0.0177311132993888	-0.0029113535998363	-0.0187744225015796	-0.0140693547913513	0.000944219480911275	-0.00057452397326453	-0.014297310662168	-0.00118585441829564	0.0308731152741982	0.0297889841834499	-0.0100108009469411	-0.0119689979681487	-0.00949874817347137	0.0917985006166109	-0.00589101175263429	0.00351898403276522	0.010628725299202	-0.0302875115953123	-0.00686912785704944	-0.0274978338771079	-0.0199151939196807	-0.0278641706140355	0.0289014524520504	-0.00783583454922833	-0.0298182466699493	0.0190560256084756	0.00775449723489014	-0.00891480145982611	0.0244744701576729	-0.0129392830890678	0.00091502503750704	-0.00479523557083724	-0.0100088910906982	-0.00282102290599578	-0.0266574769694055	0.0254577131523299	-0.00699536061812253	-0.0157054725372717	-0.0139596141263349	-0.0271986398808364	1
Otu000165	-0.0365266839203018	-0.0376088383136979	-0.0181705775553825	-0.00919328159100341	-0.0191010946719689	-0.0267062167102818	-0.0247544368682518	-0.0412327914061539	0.213584463533727	0.00650154100957541	-0.0382322138236107	-0.0298327869392752	0.0486609712181174	0.000906211432013461	0.00312465441687977	0.0577873794533803	-0.045701724294245	-0.110124092463127	-0.0242634848975444	-0.0276305387499881	-0.031723237493699	-0.0394017841081103	-0.00987200904364107	0.0525305008991368	-0.0409440546116719	-0.0090665141404474	0.00390295237851793	-0.0836431868805804	0.0454722662725984	-0.0832289543369933	0.0762220253009615	-0.0557123995824866	-0.0313043819596053	-0.0217868404405836	-0.0103417040164525	-0.0664354289080701	0.0161391205681432	0.029687497343581	-0.0234808591524357	0.226847157060218	-0.0237735701798382	-0.0126794499184904	-0.0512269126688134	-0.000656494447691434	-0.0104531718939342	-0.074239758706419	-0.00926216821070299	0.097886280355123	-0.0145985209993529
Otu000183	-0.00271336561760673	0.0375252948403942	0.00299507629422123	-0.0044860241600099	-0.00491627874791692	0.00518755968516661	-0.0123922649833631	0.0424241997986109	0.0110261588582963	0.0140992275063777	0.0843382314157308	0.0403268566126183	-0.0468341362354331	-0.0375244211377604	0.0322149129158495	0.0020289622159515	-0.0372940127781236	0.0439591374352512	-0.0205263375962949	0.0142588026383828	0.0218434815600236	0.13198210406279	0.00327941594374436	-0.0221359436441443	0.0141347246939542	-0.093513459546005	0.00866223372220179	0.134427581862962	-0.0294583697252727	0.175467622248031	-0.0421230522547219	0.0953563250419249	0.0264828241372744	-0.0400004178174815	0.0128125578826627	0.129961897170875	-0.0481280579547517	-0.00393668610218886	-0.0290379640451803	-0.0442386316507938	0.0267222690501269	-0.0209459008835018	0.0239806704049418	-0.0584758111937349	-0.0195474111549572	0.146017719641286	-0.0384549652775939	-0.00856165282495793	0.0315601929492572
Otu000012	-0.0354243589606289	0.11844894302521	-0.0359145793220321	-0.0528736500394916	-0.0242405474515361	0.00253582613974625	0.00801406709233385	0.0339069738031748	-0.0361082813911628	0.0297988292311434	-0.0215117486460451	-0.0389345959471849	-0.0980925565895636	-0.0428062610219513	-0.0675089348601461	-0.0637607659061342	-0.0461316494091936	0.117038121811656	0.00843670358921022	-0.0382724413584263	-0.0178935488380718	-0.078792147453594	0.0738434119574877	-0.0550359624770357	0.0802859522004728	0.141333065096347	-0.0372097567673107	-0.00454968636679785	-0.00601739393326423	0.0851572795658564	-0.0653896294991229	-0.00122615101327412	0.0960311678095659	-0.00919479343951734	-0.114706033832059	0.111607673723539	-0.0795640416962284	0.0686093455956592	0.108198940952916	-0.0617387147481504	0.158403441080995	-0.0479414975993975	-0.0532841555218959	-0.0418157007061176	0.0505884820969646	0.109732904209142	-0.0777267338308211	0.151255569629793	-0.036074549713485
Otu000242	-0.0291889041818979	0.034752445399008	-0.0326055875076751	-0.0397340793297041	-0.0207184684608153	-0.018260547364076	0.0290874474776961	-0.0346189957513741	-0.0552282767558702	0.000675758167668274	0.0762816129182251	0.00443305722194637	-0.0305405806131085	-0.0279683635858673	-0.0433680263933659	-0.00844573000241038	-0.0230940862841693	0.159503307495542	-0.0279239689484641	0.0230642531711959	-0.0165425268513276	0.0330575615320201	-0.0600203086888799	-0.0285994259459835	0.0279536018288454	-0.123624514939181	-0.0165283801080157	0.14234389028741	-0.0433767488617984	0.249855480529531	0.00245304428317846	0.149472396365943	0.084511655989527	-0.0505642118252378	-0.051927558024795	0.291672420939904	-0.053460227462669	0.0422843954845551	0.0340213087052606	-0.0751307314439813	-0.030557765297529	-0.0266718075264833	0.0721971572148652	-0.0701720535481684	0.0142140072100507	0.240293300850326	-0.0297673965539411	-0.0400249622194838	0.0169066579459371
Otu001485	-0.0225129881465935	-0.0246725316246748	-0.0226930039928539	-0.0175347758128331	-0.0128486362624134	-0.0182812734506006	-0.010581346989287	-0.0324796957906009	0.00471378814602291	-0.0238877152442243	-0.0263914941187386	-0.0176153084730077	-0.0118731571449385	-0.0358854474832042	-0.0176016047483421	-0.00163756788477205	-0.0130314873102248	0.033967589311302	-0.0140723366746876	-0.0168501397589835	0.000820133040175646	-0.038904125786341	0.0533604227913463	-0.028968133988154	-0.0353799636112202	0.0128302646414825	-0.0127702063148122	0.0254039636878613	-0.0344118574791486	0.0604732642807512	-0.0216253751427003	0.0398612980105028	-0.0265861385410736	-0.0271922945733769	-0.0191576662262644	-0.000645438780903638	-0.0027492110361455	-0.0233841516753743	0.0730291174063384	-0.0255077899861314	-0.0140696519604282	-0.012711224547217	-0.0374728248817925	-0.00036818821876027	-0.00981626965735987	-0.00899738607822454	-0.019623244021702	0.108501810432401	-0.016726478392524
Otu000507	-0.00202135933793775	0.0388625795107457	-0.0191962291286695	-0.0137774531714493	-0.00345507694730377	-0.00336398167929705	0.0283646765263613	-0.00758901819958282	-0.00712368621387271	0.0186316747621475	-0.0204493116399751	-0.0213880504618132	0.0721581668763159	-0.0302608532501583	0.125365940233545	-0.0178695557652366	0.0739136319349161	0.116679906279642	-0.0121268693098315	0.0200914766771787	0.00829327639981894	0.0137630639229487	-0.0269383179294864	-0.0161325401858725	-0.0324881335890823	-0.0864262720311775	0.0282087179361752	0.137523714623363	-0.0104913713211154	-0.0094755375005329	0.0505428928173893	0.0521738240383119	0.0192841087366886	0.0134471044528111	0.0230963475341093	0.00465109706674824	0.000594780034599975	-0.0126562600004995	0.027695818286364	-0.0252000980794742	-0.0154772827927401	-0.00981176683110209	-0.00935013062009545	-0.0748740438602483	-0.0107850554077554	0.0399267254291463	0.0916162690316269	-0.0373666514854652	0.011022794437328
Otu000394	0.00589771522457553	0.0407829128600829	0.0137121755713411	0.00441901705279394	-0.00935487767052004	0.010393520679495	0.00170768877070278	0.0820978131997701	-0.0157549466274074	-0.00925636525280667	-0.0259937270118047	-0.00281157775836387	-0.0241000617163436	-0.00854858114464782	-0.00543436188865712	-0.0159427116968004	-0.0336019077147263	0.0705279853904338	-0.010997748732737	0.161766308598822	0.0572748436941352	0.0247119121623676	0.0251475122984281	0.142901292860539	0.0249540046557222	-0.0927137661002856	0.154474428263758	0.0347688352895051	-0.0213080249370243	0.0114452491204838	-0.0498230806980413	0.00696869714235616	0.0709973443235151	-0.0199838967787995	0.108315033735216	0.126609077699332	-0.0307188911147474	-0.0139545908601656	-0.0029082006909366	0.0877662858928803	-0.00879231334411501	0.000371561436967195	0.116593299304392	0.0431124712215735	-0.0103617491620446	0.0206149263202793	-0.0161874205657964	-0.0193725168795709	-0.0176250391313695
Otu000391	0.0850136608710551	0.0102313226571843	0.0860595229050094	-0.00114517891249119	-0.00882784335181901	-0.0132144215844818	-0.00996640229484429	-0.0180776731926066	0.169953958172452	-0.0227420692599542	-0.012993296576002	-0.0133642399141884	-0.0197395080383479	0.0903197713197434	0.0519779622687699	-0.0168892756080309	-0.0228475388051499	-0.00458628602613926	-0.00966860460682589	0.00961651359643604	-0.0182168487915207	-0.026841226070586	0.0238448852599018	-0.0144066024258871	-0.0106995003449483	0.00103073915584819	-0.00877395690991387	0.0427722450932496	-0.0224290529005633	-0.0261843441076087	-0.0366052781868456	-0.0254392489219776	0.105549365838949	0.00814290555374714	0.0214648308113561	-0.0340862988384782	-0.0204329005597202	-0.00637494650450808	-0.00595323684479533	-0.0170623675768556	-0.00966676003465167	-0.00363477014076249	-0.0253580778109937	-0.0173102450691358	-0.0067562402106751	-0.0269791553094353	-0.0134824366368642	-0.0182452075749	-0.0114495111360067
Otu000639	-0.0184174449387271	-0.0234430863254291	-0.0187521172360157	-0.0118513858731861	-0.00987986382642317	-0.0180776750673541	-0.0116095260196301	-0.0282823660518798	-0.00703797029847514	-0.0347869738906682	0.0608643587271592	-0.0161114469340384	-0.0253840016268886	0.0458040750077426	-0.000903011531401525	-0.0113161035851671	-0.0114700521492928	0.0485590664277663	-0.0114638155491687	-0.00980576509140516	0.0108560351892478	-0.025561904769355	-0.00417130149174082	0.00962854218128018	0.00353473233633704	0.0219487802835405	0.0491768539350793	0.114324627613763	-0.0250990331427683	-0.00277563365128196	-0.0407469676510271	-0.0217110577052358	-0.0282764973817334	-0.0341684041506798	0.0494447827253394	-0.0325658054354763	-0.0180193890484008	-0.0166059734931974	-0.0161921061180797	-0.0216144067279002	-0.011461628487433	-0.00731192815661815	0.10346965143627	-0.0263696912095899	-0.00801070006796799	-0.0241686319465193	-0.0159857779941945	-0.0112439093577951	-0.0136259718276891
Otu000035	-0.0428286588262614	0.186348884679406	0.00594402319251181	-0.00416294580678405	-0.036237480575691	0.0173309062052794	-0.0326730488457194	0.125317281656061	0.0730055637504991	0.0549923169485727	-0.02658857827311	-0.0191825039068165	-0.0432798818524646	0.0614198510864024	-0.0283575567804289	-0.0125010022240118	-0.0937857657542575	0.157804394681271	-0.0282117761804286	-0.0203673089652535	-0.0138225102623649	-0.0546646990949513	-0.0204294688342828	-0.0376965763242962	0.0221178758078116	0.0584159808702071	-0.0172369494911215	-0.0500809051583433	-0.0383653903289913	-0.0363967032985352	-0.0947859726653364	-0.0172974423945443	0.0188113497122443	-0.0252025100659905	-0.0780662171124479	0.0542999965412036	-0.0742099008652363	0.293547700116277	-0.026695857052258	-0.0734734479396204	-0.00486067505036937	-0.0403901968202027	-0.013842287599597	-0.0657180450878177	0.0114928853604964	0.0342679694480781	-0.0491660781242378	-0.00521256258521221	-0.039428812408003
Otu000201	-0.0105335937501294	-0.0187987293715684	-0.00389596409338651	-0.0159473150100668	-0.00957363726222396	-0.0141666540592773	-0.0117182985892522	-0.013391412256847	0.00369866639991007	-0.00349766357322696	0.000161204247503003	-0.00124387278098229	-0.0240298076943087	-0.0286255245759895	0.0991740819834859	-0.0126784647366851	-0.0566984401815516	-0.0598021047754782	-0.0138114772458911	-0.0185538095582089	-0.0309986000932937	-0.0194029319664635	0.0599090410316915	-0.0126932246880794	-0.0276482749352161	-0.0282633084996027	-0.0109970632524364	0.00643089241193956	-0.0381325182407016	0.0130910488056003	-0.0407796489681523	-0.0168456017165463	0.0400477722764905	0.0637365698775452	0.0553853829603031	-0.0237885313540867	-0.0235518646634903	-0.0211334871950055	-0.0202600880849333	-0.00415975007205022	-0.0165265178585398	0.0665567112760926	-0.0281387462836813	0.0845500751179147	0.0206820202939743	-0.003222278106483	-0.0190672205432587	-0.0463019665080568	-0.0166305862059894
Otu000378	-0.0127470997535265	-0.021908901034216	-0.00891268106724997	-0.018576691833235	-0.0147339817767711	-0.00557655870953841	-0.0143022563358427	-0.0427930757387476	-0.00561006369725466	0.125519508329946	-0.017213020807165	-0.0214958579792082	-0.0457398709681534	-0.0447128276755764	-0.00478564820785691	-0.017536024659423	-0.0378670535422029	0.0248165863771933	-0.0174514848789463	0.00276182113433988	0.0849409054688413	0.013869939495093	-0.0377741769688415	-0.0150583380208318	0.0025485820024073	-0.0245867718541047	-0.0150053914857093	-0.0252172806416028	0.0150499403209889	0.0250563330887654	-0.0462582112332567	-0.0419648893731674	-0.0122014106447063	-0.0116725698959261	-0.0483474207630944	0.0696728330605075	-0.0283238603495934	0.137178346438302	-0.0163144053971606	-0.0406181655093311	-0.0174481554922648	-0.0112119495941251	-0.0173958944554447	-0.0331301361682264	0.0353822228015635	0.0363964819326223	-0.00990482876256152	-0.0165645742267427	-0.0189894067126082
Otu000402	0.127822615990662	0.113099765512257	0.0690084431208812	0.161416404042467	0.114266012354328	0.160926284978874	0.0280778981037046	0.246686577741035	-0.0535925532506038	-0.0278149465240939	-0.0578121813642664	-0.0236338000556354	0.159854587355876	0.0294285110850169	0.0295692838423645	-0.0287482977612896	-0.00292678419527184	0.0403062386516136	0.0653844746921908	-0.0353339334224092	-0.0189789999800266	0.0919442394300905	0.0472635880958331	-0.0217885697750006	0.079068116385846	-0.0221899704795374	-0.0038444650993817	-0.0891930056065445	0.014897186916734	-0.01951922015589	0.129933022885177	-0.0316540522108861	-0.0605424485999561	0.0089311009857561	-0.0866381403318685	-0.0125568840779555	0.071497793532877	-0.0162768394431876	0.0230036215221539	-0.0263826223841012	0.121127614912682	0.0165127567708277	-0.0369355364357648	-0.0563570181838745	-0.0255942381462052	-0.00191395229155718	-0.00324554716754569	0.085336394289098	-0.0328796313750425
Otu001169	-0.0252620995580667	-0.0409422904545677	-0.0335287926374422	-0.0171838367452622	-0.00632117748471872	-0.0337636630981384	-0.0164313560652753	-0.0470994108610285	-0.0300869021048198	0.0982225296545864	0.0192379788425664	0.0604916475789193	-0.0578977842322048	-0.0317621089291326	-0.00565081815093143	-0.0233588866775826	-0.0583999283432814	0.0274144641949635	-0.0198402770762299	0.00903849740618739	0.00792695213805547	0.0799668646815794	-0.057268806979149	0.00985201611849651	0.0294010938080114	-0.0566708778325005	-0.0180044322036602	0.108423670975995	-0.0453075241916298	0.0280121162612629	-0.0392575733936887	-0.011748003726664	0.0201629327931057	0.0791685705281505	0.0215172389722994	0.148828322540895	-0.0400188731460749	-0.0189079992591508	-0.0264542915807194	-0.0383594238374292	-0.0198364919568138	0.0056619878022026	0.0624573923019898	-0.0637765878310661	-0.0136519474366454	0.117361269674207	0.0188663178805109	0.0100355584148974	-0.0235822929403169
Otu001023	-0.0362973867827961	-0.0443343075518878	-0.0365313189721955	-0.0280374729957012	-0.0205405815140462	-0.0370457342656316	-0.0213986339338825	-0.0340708260670256	-0.0195961336700575	0.148990397796474	0.0297122956524103	0.0293186369401386	-0.0646225503298375	-0.030840073004168	-0.0293859374408731	-0.0401765664529296	-0.0700075448233076	-0.0756502655546683	-0.0226669799237206	-0.00559547232718443	-0.0263257603782365	0.0740405874255152	0.00767898191162113	-0.0126996443379567	0.0771881720452204	-0.0756352857175192	-0.020569576812377	0.00438839854811401	-0.0573750550743886	0.179721751639584	-0.0628749496462122	-0.0458048472805344	-0.00954840021275742	0.00517040554551728	0.0592110339151875	0.0939556858773281	-0.0427280190838071	-0.0233962527823352	-0.0282082997674895	-0.00317724459796812	-0.0226626555271669	0.120154889503374	0.0469209224388188	0.0128071431985934	-0.0158205491848059	0.0836021250525333	-0.0261333762949385	-0.0245953402193763	-0.0171848187536766
Otu001162	0.0354789040922137	0.0251081043995519	0.0048209665459947	0.00300109748887988	-0.00423114467418333	-0.00366248999761157	0.291692691910046	-0.0198491530467801	0.0944927513658749	0.21155396757447	-0.0111286122144238	-0.00833966496529628	0.0262443671375507	-0.0170275663760443	0.0236247104108367	0.0127829611794699	-0.00415916478084766	0.0359628961713141	0.228579859350187	-0.00900297420715388	-0.0103657898825975	-0.0102294558053916	-0.0373392766972179	0.0146743057668583	-0.0232482079340047	-0.0225237500757942	-0.00380709110447656	0.0591785539812294	-0.0119885452620464	0.0737524067691453	-0.0231631085964752	0.00345529391007982	-0.0148031887066625	-0.0124726306439496	-0.0251841011196458	-0.00294783408354376	-0.0132854675892625	0.0531476274563828	-0.00846370141442884	-0.0144789794383801	-0.00593280925873538	-0.00657471714785249	0.0538522290424333	-0.0461473175545021	-0.00414652730930006	0.00744819938252717	-0.00827461575778976	-0.0211368044325795	-0.0070531244235684
Otu001004	0.373841669689696	0.0480190869116502	0.420532809613505	0.358670374023993	0.269808953854642	0.551671550476743	0.615743033311529	-0.0110701494421551	-0.0236487571562643	-0.0419009293218954	-0.0211174531190422	-0.0193870147180209	0.0637090746947579	-0.0334086099215426	0.0307035783068622	0.091538279506763	0.0972129352689713	-0.0107423978955682	0.611665190974994	-0.015063464884206	-0.0109529219643226	0.0259017303257456	-0.0495723894158277	0.0241430431650818	0.0326719008091902	-0.0949502585579106	-0.00311478526381006	0.100930561861906	0.040067597879754	0.0598499823331525	-0.0352691534752394	0.0999832512646476	0.0113368608552859	-0.0382465700873668	0.135223261544135	0.125858245742221	-0.0241176506748363	-0.0215822694302412	0.106635795637723	-0.0213603930902936	0.314528425176448	-0.0133727137901992	-0.0259903634176386	-0.0766862428290047	-0.00970958999414589	0.028556041940275	-0.0193760031887501	-0.0417922099084096	0.0391458480380244
Otu000071	-0.0115926965692955	0.00226336544920596	0.00128824551256948	0.0590798612257291	-0.0114991687837261	-0.00565255443868604	-0.0370759348120022	0.0234879758208049	-0.0626754015871157	0.0941047923704962	-0.0190432960870562	0.011186229318026	0.0774403968463359	-0.0284051024813155	0.0710494076080491	-0.0187521219657773	-0.0890234021621926	-0.0421407524082684	-0.0403566766907752	0.268657636562256	-0.0327582854152661	0.153689562867135	-0.0510595218553941	0.136866813172778	0.0815327362114412	-0.162138267742439	0.0288665798636509	0.0256855271614649	-0.0648257456110001	-0.106313860434773	-0.139415952877426	-0.03507586486253	0.0289437211351431	0.111586459549866	0.0215198224245091	0.0272478171617836	-0.0703844217859941	-0.0246460222651166	-0.0519379344237318	-0.0199488875771172	-0.0410840772529776	0.126710614558698	0.0278629385937184	-0.0920412494691193	0.0321462621821813	-0.00644026945597603	0.0394375828769019	-0.0860224888565696	0.0426918135040784
Otu000717	-0.0352134892039107	-0.0465920212509112	-0.0340985810090887	-0.0268317660923388	-0.0200879414229646	-0.0369137573174481	-0.0218034674244619	-0.0629989934839831	-0.0118642722025264	0.0246175390458353	0.0869004786841919	0.0609446320565955	0.00249675803678224	-0.0334814896167932	-0.0233729136191299	0.0403911063627759	-0.0569154490440277	-0.0318246792212443	-0.0228520220501427	0.0250320276762487	-0.0248855477183548	-0.00671078846687955	-0.0576532614069156	0.0206755649678845	0.0119831917224394	-0.0696901260310303	-0.0138813900640847	-0.0266486101709182	-0.0561653091323923	-0.0208178393514358	-0.0745744386317596	-0.0225235736955469	0.0627956151877484	0.0538004826507863	-0.0087705803748574	0.0765101868531212	-0.0388864378183475	0.00908679299407683	-0.0275303953204713	-0.00731897950534921	-0.0228476623513328	0.14267612031005	0.0509394563682589	-0.0795266446016935	0.0763819152212664	0.129426948520932	-0.00334146042113317	-0.022692951317597	-0.0271620742086657
Otu000589	0.0982672582823707	0.148000994253289	0.0990760307247674	0.105297227124211	0.111936690862767	0.114587799996182	0.0319895882058678	0.153666246148641	-0.0206499944932339	0.016856661833483	0.03342947830024	0.0205049524368469	-0.0100228760489686	-0.0505795410716864	0.0378586509822947	-0.0182273989738773	-0.0171074428756384	0.0938876539955484	0.0615641742858651	0.372342453480979	0.0214369592589979	-0.000184427690488566	-0.090555328717982	0.204983364941775	0.0131059497638051	-0.134314431513416	0.0411913646737751	0.150617247655016	0.0230961180824308	0.0785575608365001	-0.0551930694965477	-0.00677020371713587	0.109399667837176	-0.0791715907783882	0.0209957377224648	0.106528428816988	-0.0248707760447378	-0.0221079387314527	0.0189259640416939	-0.0537364584400561	0.0555153277391376	-0.00482423104584929	0.0681815759165934	-0.12666289014905	-0.0181926264282849	0.192141484763126	-0.0339411400306187	-0.053368555372622	-0.026589576435712
Otu000800	-0.00602403266708075	0.041808306347716	0.00861714266294188	-0.00699552022841282	-0.0109881298453724	0.00448782210729897	-0.00163474752628763	0.0338691809746639	-0.0220150691122461	0.0143986205695296	-0.0225084313640174	0.0556433172336634	-0.0251098681131857	-0.0340482313901296	-0.017440450375515	-0.021924708234492	-0.0487434583216678	0.00294856627582519	-0.0121839799909153	-0.0124657910912121	0.0284631312082944	-0.00884958233790614	-0.0335288096561047	0.00232844275826847	-0.0148999119373922	-0.0783382070060347	0.0103160045832613	0.0496324011179914	-0.0168406080380914	0.244355885823326	-0.0366043457712938	-0.0351304979913222	0.0133172380564247	0.0106856822953637	-0.0153462771486789	0.159055936335183	-0.0264811441161736	-0.00848593498767515	-0.0112126327236925	0.00400625619779374	-0.0121816555365213	-0.0132299851356415	0.0748768092396521	-0.0617460773462476	-0.00851137072186857	0.187147041384721	-0.0166145366804113	-0.0431955072313055	-0.0144819643506371
Otu000103	-0.0225126769409472	-0.00456833721027434	0.026205292727282	-0.00864498732036676	-0.00781671131196008	0.00565960609273935	-0.0141905779775678	0.0405608832212211	0.082242442763657	0.167074478393036	-0.0321955180274943	-0.0202442451207981	-0.0426964605832757	-0.00942302776226024	0.024000800206369	-0.0262108564929528	-0.0486673016172412	-0.0780293837202561	-0.017167128433899	-0.0161023337026903	-0.0223220376642871	-0.0321642960879218	-0.0720756403453182	-0.0133505046924836	-0.00855615638758915	-0.00885160046980901	-0.0132817700372161	-0.0425803145013702	-0.0347439600916135	-0.0483395395098281	-0.0531924659683232	-0.0577189967681805	0.0535561578468344	0.0727135072031106	-0.0574378927452968	-0.0478745131442125	-0.0276716045066817	0.0793924699471666	-0.021356847031893	-0.0187747007666075	-0.0171638532966162	0.000230223102954282	-0.0411346273592905	-0.00858975310675571	-0.00653516609826259	-0.0316355976152948	-0.0224053289379448	-0.0119466863171491	-0.01260264614612
Otu001098	-0.0212846246539913	-0.0267715664788971	-0.0219239884013449	-0.0131783298371785	-0.0118451400371468	-0.0167733547543618	-0.0133929812208513	-0.038148722356707	-0.0212856269913992	0.0127230235103086	0.0341101012403191	0.0114304941701773	-0.0372111930240127	-0.0328839011855532	-0.0323895556741257	-0.0231624299131529	-0.0325592070590825	0.0760640210709323	-0.00383978902042238	-0.0195745443103137	0.0032735757313435	0.0326597885013061	-0.010294417082864	0.000836063543931404	0.0694883028476429	-0.0845512455929382	-0.0117728355766991	0.115108118973245	-0.0237503324104281	0.24749961714336	0.0140321572228441	-0.00325628243306934	0.0874039402379593	-0.0270196266516057	-0.052776486949217	0.199055382208726	-0.0266597790837594	-0.022746176971868	-0.0100928415474729	-0.0306362080409239	-0.0129707927239499	0.0044217529393006	0.149921413657719	-0.0743706332207972	-0.00906547706281611	0.421944367158324	-0.0180906415803932	-0.0130810956533153	-0.0154201173448537
Otu000588	-0.0278042140832503	-0.0269384105240798	-0.0157680965588488	-0.0266171598790906	-0.0203800225975008	-0.00901645551961358	0.0207068003908345	-0.0468678290404024	-0.0320604739877313	-0.0342437394588988	-0.0368834566629079	-0.0162381097441848	0.137109661181641	-0.027680564492105	0.00162424805014268	0.0713327206930643	0.093658710332406	-0.00853168281258648	0.0200724521226575	-0.000494945698745569	-0.00934333903308978	-0.0397727620784674	-0.0878495970601495	0.0141093992886995	-0.0263070100795352	-0.0515705972995808	-0.0165456807217645	0.00225224836254986	0.0834020670159795	-0.0182121899110694	-0.0406975245191543	-0.0155650372666735	-0.00929250702692734	-0.038636605964282	0.00895584847168904	-0.0319957190682593	0.0255914679163151	0.0125833104464021	-0.00834867471092245	-0.0276953428296764	0.00693179854071892	-0.0160186198354396	-0.008808797469388	-0.0215712013064099	-0.0207336462118717	-0.0579382889314263	-0.0164956881837356	-0.00150974975457088	-0.0149502916969362
Otu001204	0.587133427174134	0.29510537401359	0.535655134011093	0.864966619083069	0.928078883081849	0.538129349265168	0.0509487199641225	0.124578360010874	0.0532245861767055	-0.0267084670312886	-0.0131666703352253	-0.00986696428885946	0.0120909916133414	-0.0201459399217777	0.308518148066114	-0.00920570097024846	-0.0160183633813766	-0.0376292083058853	0.327002406405784	-0.0102623894590087	0.00451561862753263	-0.0281964975062261	-0.0315769810473095	-0.015805496168017	-0.0236505903737197	-0.0573051897483019	-0.00487189490849549	-0.0303861711474268	-0.0130131102606343	-0.0316264096419443	-0.02718199067014	-0.0209802478425998	-0.0206920016830084	-0.00924123176460864	-0.0238040428970931	0.00895464106243253	-0.00886695203736906	-0.0123094098757738	0.268092241361767	-0.0168358851916502	0.671823270690642	-0.00777878962490284	-0.0186951269044623	-0.0378204203148592	-0.00490590893685748	-0.0239647567493617	-0.00979000217945144	-0.00892988210764104	-0.00834481086492418
Otu000288	-0.0107196215880322	-0.0133927720467093	-0.0110989484247881	-0.00754018276782602	-0.0059681235966281	0.000520752069544722	-0.00652861323954797	-0.0186613850446635	-0.0108022722367617	-0.0271917363316553	0.314674423740729	-0.0018411922023975	-0.0177109502763383	-0.0117320336073143	-0.0175659833754116	-0.00773255180247403	0.0019681598246695	0.0820114634472613	-0.00657617131009272	-0.00930260023157923	0.13938800904914	0.114694570242343	-0.0391616168871076	-0.00794487521466176	0.202917668688479	-0.0134061668532749	-0.00566275275622691	0.101352332451126	0.100286072419581	0.0580798706795141	-0.0238335455793546	0.0397929769005885	-0.00882314686811591	-0.0158308688211778	-0.0167103971179034	0.0241797262135042	-0.0112282437326766	-0.00954037218544098	-0.00863006305357008	-0.0143869973194117	-0.00657491671099545	-0.00480450233129245	-0.0110457150357544	-0.0241779911756628	-0.00459530561485257	0.0228918385500929	-0.00897082506442566	-0.0194855722114829	-0.00781648349286977
Otu001209	-0.009157153920361	-0.0104499984125023	0.00493738473761296	-0.0120730086633045	-0.00185200429217976	-0.00934939904435151	-0.00619289727080215	0.0254231004995289	0.00250791248672834	0.0121584183592083	-0.0184797368072152	-0.0138485204309016	-0.0117874026131385	-0.0282753086399083	-0.0274302677341074	-0.011955844234512	-0.0234831189450034	-0.035729378277826	-0.00472203513218041	-0.0139882154073164	-0.00354109977641771	-0.0164238431686652	0.00308504716903917	-0.0219560603593283	0.0633803796984124	-0.0211841106021903	-0.00828473432551534	-0.0307081609220811	0.0107675787076883	0.0354627776748985	-0.00681665008814469	-0.0325392423272622	-0.0217383855207843	-0.0032583748396364	-0.0323888345959143	-0.0310507359893652	0.00640196822050695	-0.00949417944153799	-0.00935733881264022	-0.000900150761783637	0.140039375056681	-0.0105710350172834	-0.00591692137239677	0.0352753734127263	-0.00687870733444969	0.00670647420687057	-0.0137405022691509	-0.0327801329448622	-0.00992542019532538
Otu000846	0.00812894951999788	0.0847888350956042	-0.00311868715581278	0.000309917693352178	0.0129952476704736	0.00694613355081271	0.109355014750242	-0.00746792311402091	-0.0150198794258243	-0.027340283863194	-0.0240091473944077	-0.0233657372769903	0.00735295114135387	-0.0461439789686559	-0.0273577986998174	-0.016335798159643	-0.00714176187312259	0.0981656908293548	0.0379135298431624	-0.0238929639522589	0.0461918687056633	0.0687793938853461	-0.046879999332014	0.0339119177685244	-0.0162350157016443	0.0177948067162688	-0.00102275509937724	-0.050706219324361	-0.01039232104787	0.0308662887864243	0.0542341924384289	0.0108694355000699	-0.00545934662105071	-0.00270659966527892	0.0426916626760181	0.124331908835106	0.000736704851515512	0.0717022916304143	0.0362914437954394	-0.0287198934068458	-0.00218094084971498	-0.0181412340661326	-0.0300698482795434	-0.0319081937545848	-0.0116175731428233	0.0250642833474284	-0.0231834850283689	-0.0324907735074526	0.031743990782106
Otu000099	-0.0269816810205555	-0.0436441869601855	-0.0346697787191288	-0.0149479101421704	-0.00831291878267492	-0.022697787442624	-0.0251668181290804	-0.0354172645060034	-0.036907362043792	-0.0732442251043726	0.097257682349064	-0.0466592142394059	0.123528712176883	-0.0284974018911367	0.0560064308034047	0.12801190827076	0.139514556864771	0.117417688568884	-0.0200986197488926	-0.0191512036277487	-0.00847645057637054	-0.0444228073245475	-0.0373916710658468	-0.0126807045688484	-0.069405206026353	0.0061296891459946	-0.0253450593083445	0.0377110941327514	0.0265101373423666	0.0330612979610816	0.11953188965263	0.0849370438281329	0.0380683465600054	-0.0478311672659182	-0.0139477169277859	-0.0955871909145967	-0.00249315291366222	-0.0480909425902211	-0.0281003957930948	-0.0657354024794933	-0.00516441883538593	-0.0373528466194081	0.0189069439104444	-0.0177741102841039	-0.00761466725753051	-0.0779305543114151	-0.0265005998786422	0.0819395831414381	0.0150254714409991
Otu001438	0.177737054932821	0.0650096210797347	0.143221240343368	0.427671528372987	0.250703238051924	0.189987290508832	0.00601569300447307	0.164016749549024	-0.0180068898029428	-0.0082738399083234	-0.0202136165195514	-0.0143148237178203	0.154671881965975	-0.0274643016608965	0.175358238244211	-0.0211854191699456	-0.0272033752195039	-0.0472752754657787	0.0711732900014915	0.394428458671659	-0.0182783478106755	-0.0390622909066017	-0.0488648975595023	-0.017457669098437	-0.0328561433545337	-0.0670595471267083	-0.00978088061864925	0.0206544173813254	-0.00189990800826742	-0.0381301688785064	0.0315491735221301	-0.036782641264008	-0.00145760874828887	-0.0428324122581309	0.00542226510446266	-0.0283214687299793	-0.00543275485198558	-0.0175317893932474	0.0527480453368748	-0.018647976386071	0.165234212818176	-0.0100256133793146	-0.0232919358450251	-0.00307839510312369	-0.00709382500416031	-0.013961121528072	-0.0150297185805265	-0.0343262460259615	-0.0128110450445843
Otu000853	0.0606815982693959	0.18598823416758	0.118832783527159	0.100036432188379	-0.0083006407919735	0.190911634816149	-0.000540680965919271	0.3110965827539	0.00662175228451418	-0.0286428265850911	-0.0197293655588476	-0.00665407026891255	0.122606901194949	0.0665786752506107	0.0315137529069599	-0.00851650576674565	0.0305080128280946	0.0141907550158356	-0.0105199907694866	0.0520184332905589	0.243185574388762	-0.0365621908771827	-0.0337515441202074	0.0351708950599717	-0.0113578045726389	-0.079030471384267	0.691399773533877	-0.0287588927905071	0.212758357738912	-0.0337062220917364	0.0527539914444608	-0.0229985006697608	-0.0237392615040839	0.000490499975315121	-0.0292978397446377	-0.038700846513859	0.0277337823924535	-0.00802571316627995	-0.0136869815031153	-0.0219922972163922	-0.0105179837702312	-0.00974482070012299	-0.0158767278348791	0.019412820105727	-0.00735117295028882	-0.0296470631225161	-0.011077386835586	-0.0137108902773285	-0.0125041350532693
Otu000785	-0.0208927893348254	-0.0262787203297936	-0.0215203828347783	-0.0138888845831632	-0.0116270791456596	-0.0219882851051139	-0.0131464256364063	-0.0266599614925273	-0.0230352475781256	-0.0293614604008613	-0.023882378224718	0.0686128169459448	-0.00332615964275298	0.0226943396786798	-0.0112003163689018	-0.0201076083763551	0.0636634465173561	-0.0787232519140593	-0.0127344388104133	-0.0183790315287994	-0.0243883452882619	0.106503145431392	-0.0264547897041473	0.0119674161928273	0.0759788414178295	-0.0329499149313403	-0.0115561057606617	-0.0165583040970849	-0.0226707769129858	-0.0507741652955699	-0.0120827410156159	0.0878177346935702	-0.0366550972022519	0.061372256708587	-0.00761195011477246	-0.0142509812063329	0.0422482049597017	-0.0223274354784912	-0.0183057403766291	-0.000481951757146092	-0.0127320093397255	0.0309117629063634	-0.0339101747308865	-0.034573544098027	-0.00889858785729591	-0.0261374328743269	-0.0177576052956194	0.00715433375055043	-0.0151362435768348
Otu000349	-0.00865175750493056	-0.0139231414557901	-0.00805557394726011	-0.00399161900469397	-0.00422646164196628	-0.00684998296590586	-0.00231627877651253	-0.00870085748766621	-0.0110690580469033	-0.0237994603544063	0.00522972682885518	-0.0101960397940603	-0.0192797860510362	-0.0181881631196017	-0.011857928064665	-0.0152993447648729	0.0142755515784365	-0.0438368220802349	-0.000636822336331407	-0.00851174986334736	0.017491836833666	0.199080100790588	-0.00564590570096658	0.0833810841525263	0.0261579344902443	-0.00969354767887829	0.066723418118783	-0.027166817369302	0.0461318319598291	0.0206439780976295	-0.0249592429240628	-0.027323289531379	0.0829532563095933	-0.0132503081955047	0.0241735771122642	-0.0279044250841842	-0.0143853257457297	-0.0088416124738788	-0.0087830141671442	-0.0111557516907003	-0.00252006528140281	-0.00805594318007198	-0.0179016845900006	0.0400811475241768	-0.00508070349600499	-0.020616531562414	-0.0101388140177948	-0.0258052204966501	-0.0079684379873898
Otu000640	-0.020158158527336	-0.0305229880435835	-0.0252008961259684	-0.0149109734083469	-0.01423441841526	-0.0259705766440771	-0.0163825367045523	-0.0232638072615498	0.155496920727839	0.000841244990469049	-0.0297612407113113	-0.0193824591793234	-0.0181148521388049	-0.0370366055889663	0.327627136220597	-0.0194422618573707	-0.0333839998512399	0.029238651745576	-0.0158691356109553	-0.0189198427886841	-0.0185159692965677	0.137709154573926	0.00994563270108361	0.0813605150710539	0.0350659854501743	-0.0559141392296261	0.0125787531667059	-0.0158092751993914	0.0460297232898193	-0.0245340391249632	-0.0298659746664489	-0.0387460542742653	-0.0454698852898251	0.0379121957187135	-0.0301821528624955	-0.042730142817588	-0.0320844197995841	-0.0201631712395958	-0.00786026748112872	0.00857869982497981	-0.0158661081041777	0.0289974808069723	-0.027088121563204	-0.0018597570113404	-0.0110890553997523	0.0230018197431241	-0.0221287997655278	0.142473217605529	-0.0188621662514743
Otu000100	0.0760157884692084	-0.0013629386338825	0.104642889016792	0.0482475118674753	-0.00086705271191568	0.127454293208555	0.178292355583628	-0.0293790428413284	0.138879724930295	-0.0368920485382685	0.023061977694719	-0.0312198450118955	0.161741241716855	0.0294137935070758	0.0833910713388257	0.423527376752379	0.143349089314067	0.0276003691683183	0.150296121331001	0.106666233892637	0.217264398281346	-0.0669204580683511	-0.0732628800550624	0.0748401675604838	-0.0647498650455574	-0.0874111572137683	0.143193755029968	0.103135286132018	-0.0615619601753049	-0.0844071742185637	-0.0496637191135125	-0.0198283136248956	-0.0178129973119808	-0.0729669856888243	0.0772196891228495	-0.00975393835210868	-0.0324856934376603	-0.0220608821845381	-0.0215810941981304	-0.0615125331202286	0.0160847046631592	-0.0418406775781737	-0.0164163328655613	-0.0013232253852059	-0.0220688330914261	-0.0356925421593191	-0.00752338147037057	-0.0296550995113563	0.0251993496950676
Otu000175	-0.0320548209700008	-0.0392687246109026	-0.0272664022934948	-0.0253224265065619	-0.0173592926443731	-0.0292063360910255	-0.0212781189518753	-0.0489451675242563	-0.00753366403790219	0.130175327622989	-0.0105533294317483	0.0489473194061116	-0.0546142991871846	-0.029194737078969	0.0430187362506004	-0.0358296112314035	-0.0572028602060681	-0.0321375593471058	-0.0234511222447358	0.0138325107258025	-0.0297223501341778	0.0973154962344262	-0.0754963546047518	0.00623553271911148	0.0256274519000742	-0.0924763687025455	-0.0140044483113278	-0.00327134262985391	-0.0379956117293571	0.0362535933821199	-0.0706501353318267	-0.0260598238532629	0.0090262666036955	0.0615919385147375	0.0618767478300079	-0.00479760569282436	-0.044580091546737	0.0124995619577032	-0.0297957065534172	-0.0302663851810485	-0.0234466482498517	0.0131030363151544	-0.0257883050459397	0.163393744602792	0.0627556234883485	0.0537838293712755	-0.00158836420826886	-0.0507688977738891	-0.00732367970416121
Otu000185	-0.0199028541064302	0.0361150742160305	-0.0113818558184363	-0.0196270393736289	0.00156583480115188	-0.0303174232907057	0.00973116649560985	-0.0297795325897706	-0.0577617759393927	-0.0651144699844971	0.028971377908208	-0.0472875074447968	0.10321667661747	-0.0193611860247749	0.00228948801607952	0.0797263013676363	0.0858748919461501	0.283627214905254	-0.00802531575663651	-0.0133019007183594	0.127500872327421	-0.00578459848333261	-0.0633921925214703	-0.0126886585545022	-0.043226334269563	-0.0858835561527271	-0.0132991918391127	0.163444573189352	-0.0446361984056539	0.0241484593203388	0.0264920277655627	0.122636542521684	-0.00886492627899654	-0.0814660708290014	-0.0444154464216729	0.0956383705487375	-0.0184284215337862	0.103825764044921	3.18267614731481e-05	-0.0789373481771665	-0.00806938495133367	-0.0262711088934546	0.106231705821151	-0.033386457066398	-0.0241860525813391	0.0381596865068679	-0.0234664678250419	-0.0451922071549481	-0.0414337502964876
Otu005596	-0.00104521104799487	0.0967719501533579	-0.0178988092762721	-0.0139733554071725	-0.00200617364888202	0.000536854258931748	0.0660281684073425	-0.0246362281782254	0.00586346543163789	-0.0323258834170091	-0.0198633145232532	0.157621979824794	0.00972368423537261	-0.0204295428478646	-0.00313608946624081	-0.021237192735973	-0.0237915418429073	0.0570796274373142	-0.0105914143469416	0.000781539953334193	0.0100223173845113	0.0698719442625538	-0.0568155768464897	0.0192272389094571	0.0591262100819004	-0.0192048047227323	-0.00961137794687587	0.0185491933559501	-0.0266111154892452	-0.0134383494728431	-0.0369271150148737	-0.017645805359741	-0.0240488013910107	-0.0127032167572321	-0.00316938807766178	0.15986497734283	-0.0210773874419426	-0.0185700464683161	0.0379314321624525	-0.0243959292636817	-0.0105893937215272	0.00582152610245646	0.0236529050917683	-0.04555049829554	-0.00740108241143803	0.0283762612897477	-0.0147692535411574	-0.0205845254205624	-0.0125890296200093
Otu000790	-0.0158941407224386	-0.0199914751560309	-0.0163715810127168	-0.0104148712607995	-0.00884527332231339	-0.0157088325060853	-0.00833085182030534	-0.0195269488890492	-0.0175240108305051	-0.0372790572960908	-0.0181684634926868	0.00635174844237674	-0.016306817191748	-0.000123551281691908	-0.0173168399411061	-0.0169541109238157	-0.020642283101403	-0.0719612299890572	-0.0096876946026836	-0.0146981676651715	-0.00845602788723902	-0.0220288444845647	-0.0112229584951621	-0.0163711745154369	-0.0267242109076978	0.0795123271523819	-0.00879128048532906	-0.0469613223863101	0.0171541963580741	-0.0422264203504727	0.14692760858303	0.0889463387206455	0.00443976202504176	0.0284607394710565	-0.0307563804938665	-0.0288841005302823	0.0241093903437347	-0.00607382136043127	-0.0139260492656952	-0.0137249299207936	-0.00968584638852828	-0.00562991667425088	-0.0257970862797529	0.0552064664178036	-0.00676957994302329	-0.0229737078675546	0.114402785213266	0.122639320105873	-0.0115148619728966
Otu000252	-0.0311204847327892	0.128077332683045	-0.0298584048224374	-0.0212255709784561	0.00225388884983294	0.00330841404012025	-0.00334403021666256	0.0200492374483777	-0.0329424247714286	-0.0966410536720141	0.109402656806112	-0.0441191865231451	0.0224350936373775	-0.0372348988135449	-0.0626968364219382	0.0129117110440601	0.154715622316146	0.12187938097865	0.00837096031945237	-0.0451971272863718	0.0893110709493271	-0.0164578990866744	-0.00701919443582784	-0.0478593460135729	-0.0474123028220539	0.0418469050055733	-0.0123713291896282	0.0428400683115389	-0.000212983036732209	0.0498269836286544	0.0617512847892496	0.0980856703628488	-0.0676697288066305	-0.105590147099084	0.00644725993813157	0.00761602815380799	0.0099827958759793	-0.0385287007047296	0.0454071404415046	-0.0310049740961858	0.045107188601345	-0.0213865264291963	-0.0639926569594044	0.00920852959531298	-0.0223712354948127	-0.0523212823848681	0.0129237245871672	0.0450079777187639	-0.0062786819758817
Otu001350	-0.013659781102451	-0.0171811222333617	-0.0140701039987045	-0.0114175227483423	-0.00760182632607349	-0.0104362831151037	-0.0085951805474643	-0.0180140121113247	-0.0150605280374637	-0.0375837935418729	0.0406433259555043	-0.0117012560031066	0.0747839754886499	-0.0238911172217464	-0.0167214578931945	0.00190178455371414	0.114572408290431	-0.0372031663598641	-0.00832582207311367	-0.0126319350268444	0.0109337250555913	-0.0171188069989288	0.0287631425710155	-0.00822722941154047	-0.010902614374607	-0.0177392740196563	-0.00755542367070596	-0.0163107154992421	0.000296197884442439	-0.0414970935399203	-0.0315660853707812	-0.00867069159547548	-0.0247993559778122	-0.0214510133299095	-0.0364022756415793	-0.0332413502366276	-0.00433218654912111	-0.0145977579311019	0.0209782475037904	-0.00172532231762719	-0.00832423367640616	-0.00264527264002967	0.0613954929457826	-0.0243699442203453	-0.00581792887027197	-0.0319222050487516	-0.0116099864577471	-0.032384029075634	-0.00989613070133755
Otu000385	0.0360559390222152	-0.0514779350937788	0.0385686057746268	-0.0229860434176891	-0.0277851597563358	-0.067382219161033	-0.0463999101156276	-0.0675509921057444	-0.0154519880890476	0.00512956000999699	-0.0641984495538532	0.0442984189290453	0.015035329530646	0.0268594908580105	0.0517728394230876	-0.0340518329760195	-0.0247139500142002	-0.176201842572691	-0.0450202120736542	-0.0359826533974497	-0.0219801072665508	0.0848206484890132	0.0968272303094234	0.0200225721024606	0.0481294738770621	-0.111134846257333	0.0521975089127805	-0.0861562692778541	-0.0703039716253396	-0.0672997169592379	-0.0654392701169906	-0.093736502241538	0.023742026774577	0.0617575918581591	-0.0435026637975682	-0.0845436384574998	-0.0136172806200687	-0.0348781401206241	-0.0438950369187589	0.00418391883773626	-0.0430034426809809	0.225588698584106	0.0427210152517084	-0.0271421764689986	0.0309478496438134	-0.0813973840199582	-0.017687996506094	-0.0403694168923035	0.00678118131770416
Otu000407	-0.0266771795247461	-0.0326196287775828	-0.0280467463236552	-0.0192188831953015	-0.0151531569762028	-0.027085885807136	-0.0171332669924077	-0.0329611121297932	-0.0299904301558503	-0.0550210301506357	-0.0311250505540159	-0.0233247855749678	-0.0192821220106008	-0.0414007272837037	0.0429541113317466	0.0157524893746935	0.00598742700621758	-0.0461425171371824	-0.0165963392766684	-0.0165747685871717	-0.0153400006580021	0.0244311198508501	-0.0247989825436487	-0.00848036493055464	0.0369477357153002	-0.0122619321109964	-0.0150606598984301	-0.0474271460353906	-0.0433418073288685	-0.02694013465698	-0.00566972823878901	-0.0204321354099673	0.0879882945271236	0.0281915791582756	-0.0334312371233749	-0.0209572496965743	0.102109257148493	-0.0290985492094045	-0.0216680721852796	-0.016572888332925	-0.0165931730342923	0.0196465117685955	0.0224369130207702	-0.0326279566627374	-0.0114848623095685	-0.00329096313225421	0.0754658241806811	0.0231391289208254	-0.0197265256455607
Otu002730	-0.0142948015780576	-0.0053612820454598	-0.0103324328450702	-0.0127777589521721	-0.0101760234334811	0.0073314223889876	-0.00978484454658849	-0.0147572190652229	-0.00901600038183316	-0.0431216328483009	0.0105009161528709	0.101061687449619	-0.030886767445723	0.0504555842110367	-0.0303091906825406	-0.00281629722058504	-0.00765225669924094	0.0281520264256789	-0.0121179220722391	0.0258874484539522	-0.0180299686599801	-0.0328332486219291	0.0555238223806069	-0.0269850853943675	0.0435296653009503	-0.0468522630343965	-0.00358644123374747	0.0373029720187834	-0.0200424739718445	0.00187593936678987	-0.0337766480679556	-0.0224480103603645	-0.0302443068667387	-0.0366318241996369	0.0751243870420342	0.0938442067317185	-0.0246463118947523	-0.0150154213785264	-0.0174194983117149	-0.0240160641416654	-0.012115610220346	-0.0134264741707514	0.0311892568141495	-0.0074945331258674	-0.00846777748223242	0.0549327845014007	-0.0168979002817095	-0.0149978359915683	-0.0144034474436773
Otu000303	-0.0251255035800477	-0.0347249140911329	-0.0218166987469948	-0.00941050639352184	-0.0145613787536315	-0.0277243834521865	-0.0173511928077252	-0.0358242521556917	-0.0196863676731483	-0.0292142404914478	-0.0252122050478226	-0.0155112183786229	0.00996022024675742	-0.0225529350046945	0.10303514420219	0.177936658015426	0.0154922797827196	-0.00555248964134361	-0.017199124215268	-0.0130186465544693	0.00871302947236744	0.0719024442615866	-0.00180109413844995	0.0525672357185959	0.0531527933793417	-0.0455044019480499	0.0529024354818736	-0.0469919343736292	-0.0164863156060795	-0.06660831311471	-0.0272152052607547	-0.0401572023279865	-0.0420526733296218	0.0309955845013886	-0.033455746314223	-0.0686685478962171	-0.00175543739522039	-0.0288345861700952	-0.0123492330933978	0.0955054842884527	-0.017195842973844	0.0359289597019875	0.0169744762073411	-0.0110023062980196	-0.011912581133583	-0.0282080699974604	-0.0162417291469635	0.106511908594861	0.258958746692654
Otu000821	-0.011860024212393	-0.00631817717082181	-0.00638782661878076	-0.00290806552164848	-0.00503702264458709	-0.00854703571825513	-0.00727153319788955	-0.00329579848318938	-0.0117124810321726	0.0495998463270573	-0.0137413293012435	0.682954054980989	-0.0171216965951268	-0.0179085308898752	-0.0182893120979467	-0.0164508194688921	-0.0218646603804356	-0.0308800688948254	-0.00732708089261038	-0.00720221538260264	0.00544452499984572	0.0147144284893401	-0.0388121304517371	0.00346646288994866	-0.0027558384503935	-0.0477703978144829	-0.00603707480122614	-0.0200341910171915	-0.0168008732842256	-0.00421360100806414	-0.0257076747807482	-0.0276623157261716	-0.0038521145234173	0.0446277436332566	-0.0099935694019059	0.0484478800208904	-0.0160108146384454	-0.00554197241207372	-0.0105326699146731	-0.0152999080677386	-0.00732568303531014	-0.00745836609375426	0.313589769826219	-0.0196231253227862	-0.00512002719798623	0.00757117433524359	-0.00621595150789547	-0.0276539264968464	-0.00870901990647854
Otu000632	-0.030380599955323	-0.0301024367726062	-0.0308554493902022	-0.0235577898597537	-0.0171106684588547	-0.0212640741543506	-0.0138869192485414	-0.0128934143908341	-0.00929830777223302	0.0715450855531824	0.0350937069281526	-0.00106869694392418	-0.0119821548945242	-0.0272595321655526	-0.0243576197767237	0.0294083550514252	0.0693173989394105	-0.00185616098316108	-0.0190629068869558	-0.00048151672871208	0.0450739469451683	0.00657705511744729	-0.00427320665660689	-0.0212450493502219	-0.00341631308455742	-0.0413256743854996	-0.016525589134708	0.0898342308282537	-0.00670643084326931	0.0547655519818567	-0.029403203732225	0.0651295645144582	-0.0182643432350579	0.0659985264370766	0.0833764879478232	0.0518166229577643	-0.0220692642958726	-0.0281895363245373	-0.0214309708643251	-0.0253887058770381	-0.0190592700738857	-0.0184223088707295	0.304800212245227	-0.0217453698096275	-0.0133208030816649	0.0671724531058226	-0.0147840360169239	-0.0481206284768185	0.00047204802631928
Otu000039	0.01969218409098	-0.00102802067391251	-0.0414060980860483	-0.0213943985119053	-0.0306392627116919	-0.0325317464162904	-0.016573203997709	-0.0171066423905788	-0.0281735684126121	-0.0581392764730803	-0.0414645740525029	-0.0214144246170852	-0.0622780578810729	0.00188100277992258	-0.0374869890083564	-0.00921470133359572	-0.0715957279490955	0.0430124470490024	-0.0345197798044755	-0.0399830206326371	-0.0560058277429216	-0.0166861538461052	0.0387641810230649	-0.026598649500885	-0.0446357127439075	0.0808450520956025	-0.0302640326097404	-0.0680836528560007	-0.0933165844504971	0.00801384368958965	-0.0957454535295444	-0.0221109922996506	0.021570729079227	-0.0638709042625421	0.0462670010419532	0.00483988213884668	-0.0603773362686705	-0.040220212459696	-0.000980990294710683	0.0727461171599886	-0.0371506533659433	-0.0128831435049527	-0.0455650280160938	0.105776119249346	-0.0287669501151753	-0.0265425395112961	0.394516024110145	0.107913186061017	-0.0424018380826771
Otu000150	0.0282352819551747	0.0487157442502119	0.0480442872571943	-0.0013398001252571	0.019842228398982	0.0209167615646052	0.0148069339161415	0.0260010425231537	0.12682238020477	0.0576556180181244	-0.0077863220489604	0.00398633503979888	-0.0348157015128035	-0.0490737703409981	-0.00375255171393951	-0.043234020439309	-0.0362714527478157	-9.40897785659057e-05	0.000112076070423006	0.027493176645475	0.0014312703199553	0.0905560625512789	-0.0531172850064586	0.0574703132998488	0.050729556048544	-0.0915215518508666	0.0274627593391206	0.0373520250316429	-0.00731543712288444	0.0423233808913124	-0.0773573469271343	0.02298436509233	0.0912790632059039	-0.0319547123402809	0.00371876186153864	0.195991248159638	-0.0533085319288632	0.105943261447579	-0.00544468332386103	-0.0238753120586328	-0.0201563312971369	-0.019914722128592	0.0982096050544325	-0.0632794873449809	0.164070104765065	0.109453188907677	-0.0278582345113525	-0.0324689456859499	-0.0322769819766341
Otu000179	0.0346559480654124	0.0975182863467948	0.00970314250313463	0.00188089600989961	0.021362691533421	0.063452289535818	0.0862921395875689	-0.0302487949876274	-0.0384116755520775	-0.0538748050852478	0.0135443533738278	-0.02856265885084	0.0691562464179609	-0.03662847492023	-0.00538615056295314	0.019180156859391	0.20146386243674	0.268181124301803	0.0611363113308056	-0.0199266211375999	0.0445306296615792	-0.0103814272347635	-0.0859751960964995	-0.0349749830426665	-0.0352217168615926	-0.0784235994586692	-0.0165176055891036	0.073934847108676	0.0475519567729959	0.0390486814378099	0.107338773622072	0.102265070189549	-0.00422037567788274	0.0435682492263426	-0.0152996208935177	0.0273204946011433	0.0656555991688919	-0.0345437194169338	0.0963146462080768	-0.0540304710811475	0.0479688167660293	-0.0194365590777997	-0.017269115552684	-0.0785448208736632	-0.0161279230681661	0.0299533753473525	0.0523881524335423	-0.0333113173243381	0.0354269493588779
Otu000952	0.163098026512697	0.566991779012524	0.129474301337609	0.00860588039180632	0.103641923563489	0.171569026164591	0.149502641482347	0.0578139953181493	0.0109274651662386	-0.0361244559916865	-0.0142061613136332	-0.0102706482860787	-0.00436261181440736	0.0280455744415585	0.00990272557852499	-0.016264426615762	-0.0188758349414727	0.289287187239847	0.0192840272317859	-0.0106011972434035	0.0590937971849119	-0.0295810048477728	0.0093854160296084	-0.0221063688607024	0.152704391279668	-0.0332128999891045	0.00664657031380951	-0.0219214052797763	0.000737263797144562	0.0266659416177141	0.0243107975486037	-0.0154420360909238	-0.0125730936280978	-0.0162786023000995	-0.0362036697115056	-0.00229129556045493	0.0049537433622417	-0.0123874317208779	0.487525110728167	-0.0197959516226667	0.0239776114451082	-0.00951987372608814	-0.0268403332937684	0.0273553167951927	-0.00704334512662237	0.0381563416150658	-0.0140553697648597	-0.00444733577925419	0.00182149104432818
[truncated: 51 more columns]
