# Supplementary material for: NFnetFu: A novel workflow for microbiome data fusion
Source: Comput Biol Med. 2021 Aug;135:104556. doi: 10.1016/j.compbiomed.2021.104556 (PMC8404037; doi:10.1016/j.compbiomed.2021.104556)
Supplement: Multimedia component 4 [file mmc4.csv]

	Otu000153	Otu000653	Otu000813	Otu000226	Otu000645	Otu000460	Otu000620	Otu000397	Otu000115	Otu000400	Otu001119	Otu000359	Otu000315	Otu000485	Otu000169	Otu000334	Otu000186	Otu000121	Otu001568	Otu000211	Otu000413	Otu000374	Otu000124	Otu000393	Otu000358	Otu000013	Otu001109	Otu000284	Otu000095	Otu000060	Otu000108	Otu000306	Otu000375	Otu000079	Otu000046	Otu000713	Otu000038	Otu000294	Otu000684	Otu000084	Otu001914	Otu000331	Otu001212	Otu000042	Otu000454	Otu000283	Otu001205	Otu000117	Otu000984
Otu000153	1	0.361501798699022	0.693567178031001	0.599707678311183	0.577324872089004	0.678710329819274	0.451350295970804	0.221476079021634	0.0407483124568811	-0.00342940678290782	-0.024592915560563	-0.0170164241229941	0.0575122617426607	0.0118192994826646	0.153756529076029	-0.0173274375753137	-0.0359400453271748	0.0831699894379654	0.509100631053425	0.0309689433830806	-0.00301556069863096	-0.0383577706114881	-0.0124014513250822	-0.0207925288684025	0.0143594578052932	-0.0909448984713143	0.00110899828583906	-0.0410123946493627	0.0597077493079109	-0.0364467041876825	0.0400813818973831	-0.0393434667129011	-0.000226110903772331	-0.0242024908748967	-0.0352422459019463	-0.00925589560522059	-0.0147520209370047	-0.0132234001620838	0.20332836126636	-0.02218267756709	0.403868047832756	-0.00616744715509403	-0.0129575197029754	-0.0717654363668022	-0.0086950168642881	0.0317620834983977	-0.0174533870050236	0.033428155699465	-0.01373956143539
Otu000653	0.361501798699022	1	0.392201614213456	0.269285789424992	0.322481645472881	0.409972571285447	0.118168502500169	0.421324639778304	0.0387462972981484	-0.018923494394498	-0.0307296167688922	-0.0212625538760875	0.0675520066859693	-0.0322519567521046	0.0595378633719953	-0.0216511749070594	0.0193921816445449	0.186793451835559	0.106430205202349	-0.0205946592143571	0.0299022583709324	-0.0308944236858996	-0.00744613039907556	-0.0169392612097992	-0.0380565792224919	-0.0807957587110324	0.048688074508837	-0.00277652177180997	0.0231109053067733	-0.0114020721016528	-0.0260178341921422	-0.0359687574442483	-0.030173201980091	-0.0402041354642206	-0.0559973639187568	-0.0341571081623724	-0.0184331113098187	0.0415314681524439	0.393512482336269	-0.0277179490518681	0.222288133097681	-0.00770641801504626	-0.0416459212210219	-0.0790830322586273	-0.0108646953786602	0.0495413568588596	-0.0218085526566685	-0.0343949538248114	-0.0171680115130083
Otu000813	0.693567178031001	0.392201614213456	1	0.517108136369004	0.500435651131173	0.734782095150513	0.475098557049527	0.460008373047404	0.16817574540565	-0.00636915302136015	-0.0251517722946581	-0.017403110410268	0.0845121479642356	-0.0168986802095614	0.122842550965235	-0.0177211914248615	-0.0294054060927487	0.00516572647409371	0.563663757866087	0.0344457845062244	-0.0211823234471836	-0.0392294240093261	-0.0159619328938018	-0.0212650244839939	0.0269956189984709	-0.0837472483590005	0.0273687268967046	-0.0297496827416117	0.0801622883195773	-0.0490967523847506	-0.0296601363244923	-0.0402375193623727	0.0196792997085463	0.0240812908553319	-0.0406583763410756	0.0275398567066069	-0.00266245592685979	0.032776246363675	0.161919395589189	-0.0226867633355342	0.378678695138961	-0.00630759806019156	-0.0340866186334212	-0.0550181491100333	-0.00889260501587231	-0.0340529770990203	-0.0178500029669053	-0.00404136779949334	-0.0140517833194839
Otu000226	0.599707678311183	0.269285789424992	0.517108136369004	1	0.884017128996961	0.725979663231899	0.268692792149791	0.116733163257773	-0.0111504023549867	-0.027135417065137	-0.0133947133326441	-0.00926812124056174	0.0989784491623006	-0.0173990027666297	0.215184685188283	-0.00943751701741292	-0.0195750114757325	-0.0219770243942809	0.502729388825633	0.164885718312391	-0.0112807617280564	-0.0208918434316961	-0.035702580078212	-0.0113248046156672	0.016253338018323	-0.0632698430103604	-0.0058301458325248	-0.00856181337177309	0.0188778901570681	-0.0261467429035693	-0.0233345082941606	-0.0214287101028729	0.00207120914018745	-0.0264507841360402	-0.00687164502084097	-0.0107007336063507	-0.00803479729931697	-0.01105494006724	0.271040903029518	-0.0120819593850077	0.656281604762222	-0.00335914570329313	-0.0181530144168334	-0.0421190590371834	-0.0047358052376031	-0.018135098434449	-0.00950611630574132	-0.0209844612335934	-0.00748335374429628
Otu000645	0.577324872089004	0.322481645472881	0.500435651131173	0.884017128996961	1	0.658056481710648	0.161784518341516	0.122327896983424	0.0386866707296452	-0.0284359509389488	-0.0140366890346311	-0.0097123195217605	-0.00557646468070026	-0.0182328942234748	0.22549795848499	-0.00988983402202569	-0.0205131936840006	0.0331531907975118	0.415612639997116	-0.00940723827896118	0.0221521641346364	-0.0218931381604291	-0.0374137170274888	-0.0118675746781881	-0.000175590933798388	-0.0593854380001254	-0.00610957039881248	-0.0295158910124287	-0.00482014076423533	-0.0163040679989468	-0.0160739171410562	-0.0224557355321847	0.0340764905601679	0.000343617833498705	-0.0163897443693544	0.0063412333728874	-0.00841988539403428	-0.0115847761849563	0.32574419076533	-0.0126610180154501	0.652997869578706	-0.00352014130412415	0.00705049875090878	-0.044137722058999	-0.00496278074774521	-0.00512633787753706	-0.00996172110570937	-0.0219901949060285	-0.00784201250420448
Otu000460	0.678710329819274	0.409972571285447	0.734782095150513	0.725979663231899	0.658056481710648	1	0.609051351561712	0.347924764922817	0.0166152195149784	-0.0105676939803646	-0.0222569610565056	-0.0154001215550789	0.0989932978241208	0.000398766616177774	0.118586338715704	-0.0156815934399102	-0.0234189254550638	0.0749674136078623	0.718257016307879	-0.0149163763268914	0.00495818842495424	-0.0347143633544328	0.00395494806885715	-0.0188175535410048	0.0444695338599466	-0.0954792785996865	0.0219583406670772	-0.0253019043718278	0.118752305538043	-0.0357047325512861	0.00214743605425795	-0.0271981670888811	-0.01544575865766	-0.0308990437092755	-0.0341472015759975	-0.00274945755116762	0.0020418874222176	0.000580078119623948	0.278400560988461	-0.0200756591679381	0.497820326063046	-0.00558163308498107	-0.0119725743943424	-0.0327108425720993	-0.00786912195333418	-0.0204513916538978	-0.015795579581376	-0.0261064915078105	-0.0124345111927812
Otu000620	0.451350295970804	0.118168502500169	0.475098557049527	0.268692792149791	0.161784518341516	0.609051351561712	1	-0.0174978297851884	0.0213778873116812	0.0302078890049874	-0.0137044366888295	-0.00948242620886322	0.0894102667579386	-0.0178013165300774	-0.0121696680794496	-0.00965573889137912	-0.0200276406661501	0.0950583202464096	0.861806479032577	-0.00918456632420115	0.00504310581864013	-0.0112456066544123	-0.0254589954501331	-0.0115866658744043	0.0838315425805864	-0.044473665724436	-0.00596495516285209	-0.0288172416369876	0.0553450698976321	0.00574821944682641	-0.015693443037572	-0.0219242020068026	-0.0186480915022093	-0.027062400482945	-0.0249730523597939	0.0319000834126646	-0.00822058435754006	-0.0113105613004103	0.195856917876796	-0.012361328186496	0.196640389558087	-0.00343681857730709	0.0068836114783275	-0.0430929698630742	-0.00484531034278934	0.0356433142666534	-0.00972592438773492	-0.0214696808571571	-0.00765638988024383
Otu000397	0.221476079021634	0.421324639778304	0.460008373047404	0.116733163257773	0.122327896983424	0.347924764922817	-0.0174978297851884	1	0.105700388860622	0.0246670339947866	-0.0225575607483356	-0.0287264252805937	0.0650534537144594	-0.0293010422934698	-0.0107114332901913	-0.0292514653615614	-0.0549332112722406	0.0345393045474999	0.0086614834969537	0.116364148669371	0.00237771331769672	-0.0601925536831511	0.0139570790465312	0.0665853438559461	-0.0514157182547759	-0.0866263938105796	0.161413196204374	-0.0105254079293932	0.025077625303314	-0.0029867875044134	0.0197728471723433	-0.0664180175951572	0.00897021086697104	-0.0120692884188217	-0.0433346899205703	-0.0464982290882442	-0.0249037532281521	0.0373840467165019	0.104835328406964	0.00506052449163109	0.116697193495938	-0.0104116298813576	-0.0333379135095274	-0.0600771590475405	-0.0146785688027107	-0.0501079013636425	-0.0209814774665182	0.00673848962888493	-0.0231945608612635
Otu000115	0.0407483124568811	0.0387462972981484	0.16817574540565	-0.0111504023549867	0.0386866707296452	0.0166152195149784	0.0213778873116812	0.105700388860622	1	0.0738231746331134	-0.0270680780205934	-0.0187290479918261	-0.00924265350528906	0.0031679161683093	0.0166706191568887	-0.0190713635002134	-0.0306249627655708	-0.0623852269047993	0.0169589647754296	-0.0181407352592196	-0.0227961980972444	-0.0422183016507709	0.013188322872941	-0.0228852001003852	-0.0335220078837462	-0.0426637065382795	-0.0117815766823184	0.0414834878649239	-0.0330168478259465	-0.0376524713996233	-0.0471544463396024	-0.0433032034759301	0.021386584574189	0.0297564174054762	-0.00531232725006942	-0.0254461191206251	-0.0162367431669875	0.0798773154800534	-0.0153489726920132	-0.0244152607938249	-0.0135342102091407	-0.00678817199899947	-0.0277630734402217	-0.0339323235873241	-0.00957012983244423	-0.0366474628567439	-0.0192099891536722	0.026341193926298	-0.015122384329992
Otu000400	-0.00342940678290782	-0.018923494394498	-0.00636915302136015	-0.027135417065137	-0.0284359509389488	-0.0105676939803646	0.0302078890049874	0.0246670339947866	0.0738231746331134	1	-0.0267429102272233	0.0148185465149488	-0.0145932059633005	0.00479457021146617	0.0134813372264003	-0.0464117245372479	-0.0699431137478739	-0.0645270623933438	0.0299859822176235	-0.0147556430318357	-0.0143724178690186	0.0353345352738261	-0.0566969923215903	-0.00905555259632096	0.00863939513518659	0.0152226503909144	-0.0286714314678184	-0.055662727592371	-0.0704270478910574	-0.0390866697136573	-0.0809624024918705	-0.0810797795335564	0.000437669851869748	0.122673122947083	-0.0348039695541575	0.0313676304008124	-0.0306156555009036	0.0496938040042846	-0.0373529817363863	-0.0334218015733985	-0.0329366086514378	-0.0165195723381549	0.0526837738223526	0.0341937775517066	-0.0232896944974138	0.0171561566646823	-6.35177736614863e-05	-0.0474847548394495	-0.0191914387271314
Otu001119	-0.024592915560563	-0.0307296167688922	-0.0251517722946581	-0.0133947133326441	-0.0140366890346311	-0.0222569610565056	-0.0137044366888295	-0.0225575607483356	-0.0270680780205934	-0.0267429102272233	1	-0.0224987602112537	-0.00903763603073138	-0.029932397351245	-0.0288747244575615	-0.0229099756955197	0.0213016998234714	0.0767999537412206	-0.0161934471980888	-0.0057828936089372	0.0248562594763366	0.0450042636283396	-0.0268974428964084	-0.0274914469582136	0.0353319724773261	-0.0259601377737113	-0.0141529280506763	0.0670110234108115	-0.00183090958238028	0.170519722081017	-0.00510861414330177	0.0485828655271259	-0.00686575058698124	-0.027224005429475	0.0335976023612663	0.0837517800343651	-0.0195048136608542	-0.0268363392392931	-0.0184383560892897	0.0202272224162987	-0.0162583250508542	-0.00815446968499891	0.0762117402864381	-0.0599946864151699	-0.0114963695103295	0.224249743364395	-0.00612374977734517	-0.0399057815705943	-0.0181661608754165
Otu000359	-0.0170164241229941	-0.0212625538760875	-0.017403110410268	-0.00926812124056174	-0.0097123195217605	-0.0154001215550789	-0.00948242620886322	-0.0287264252805937	-0.0187290479918261	0.0148185465149488	-0.0224987602112537	1	-0.0284037962001381	-0.0292246635997299	-0.0199791096990701	-0.0158519579397737	-0.0328796502312385	-0.0666023716876492	-0.0112046318728417	-0.015078427524204	-0.00742874807245376	-0.0280559697028659	-0.0445921237279934	0.00338371884937953	-0.00452479523623428	-0.0968918014239183	-0.00979274806598064	-0.0264126634969472	-0.0274433279526633	0.0238017245650891	-0.0391943816728324	-0.0359932607938715	-0.0306148255949629	0.0570634495269854	0.00261963758724946	0.0372196668101478	-0.0134958452110208	-0.0185687024086178	-0.0127579378123543	-0.0202937607050479	-0.011249522404675	-0.00564227182890644	0.261249683759809	-0.0562539679132976	-0.007954611928003	0.0260052217954667	-0.00288370518699235	-0.0267307640091773	-0.0125695994597052
Otu000315	0.0575122617426607	0.0675520066859693	0.0845121479642356	0.0989784491623006	-0.00557646468070026	0.0989932978241208	0.0894102667579386	0.0650534537144594	-0.00924265350528906	-0.0145932059633005	-0.00903763603073138	-0.0284037962001381	1	0.0437045011919875	0.16964758111857	0.0891790634844485	0.3599465018684	0.00559366779571704	0.067621097258274	0.116763204260616	-0.0345718888207607	-0.0178143161367649	-0.0140278037277145	-0.0347068660368861	0.0172936999502412	-0.135706682615839	-0.00664304959652788	0.025522376153349	0.0534268664336877	-0.0197246317602884	0.0570409201860339	-0.0179548293749496	-0.0242770774117495	-0.0764336266354803	-0.0111371674158936	-0.0624131193050748	0.0627300635646716	-0.0271587208343666	-0.00263322356989313	-0.0051268570195782	0.0396475340087722	-0.0102946959244919	-0.0233724951423661	0.00841834586851448	-0.0145137124689008	-0.0418413552082383	0.0949994809444907	0.0599978497819289	-0.0121285897670515
Otu000485	0.0118192994826646	-0.0322519567521046	-0.0168986802095614	-0.0173990027666297	-0.0182328942234748	0.000398766616177774	-0.0178013165300774	-0.0293010422934698	0.0031679161683093	0.00479457021146617	-0.029932397351245	-0.0292246635997299	0.0437045011919875	1	0.0077600056016914	-0.0192833668943333	-0.0393761789660468	0.0218923794171686	-0.0210344055601525	0.0132833375018445	-0.0355710135953265	-0.0421942201751527	0.133283193014229	-0.0262821724046316	0.114635561779376	0.03338246861888	-0.0183838823716744	-0.0301949173038594	0.0537828746980098	-0.0444542384623948	0.0459627525844928	-0.0125483110871343	0.00322047407889509	0.00200452863185962	-0.024528252672023	-0.00641979808679592	0.01243658624743	-0.0271089960489859	0.023658934048569	-0.0197055448318959	-0.021118678355824	-0.0105922117992567	-0.0349215130978713	0.135499836220986	0.0424120400194449	0.0299337333324906	0.0140662859409358	0.0126663339343733	-0.0235968531375818
Otu000169	0.153756529076029	0.0595378633719953	0.122842550965235	0.215184685188283	0.22549795848499	0.118586338715704	-0.0121696680794496	-0.0107114332901913	0.0166706191568887	0.0134813372264003	-0.0288747244575615	-0.0199791096990701	0.16964758111857	0.0077600056016914	1	0.172502480621606	-0.0105493684071215	0.113603355334284	0.0575197308543051	-0.0193515303032976	-0.0243177198705107	0.0136545752126011	-0.0128272268889597	-0.0244126622714786	-0.00794653753457377	-0.0245948417261196	-0.0125679326075076	0.0056922025334861	-0.0352205421717099	-0.0384300190639382	-0.0367589698426473	-0.0169747036762028	0.0122783800789261	-0.0570194437646718	-0.0526172671030738	-0.0591792129940079	0.000509425209801256	-0.0238309204840145	0.0510465846916031	-0.0260448461632497	0.154000478444938	-0.00724124542172969	-0.0391321020721492	0.0387360131104862	-0.0102088837532048	0.0281985764124519	0.0106915570736871	-0.0147886260111768	-0.0161317209274207
Otu000334	-0.0173274375753137	-0.0216511749070594	-0.0177211914248615	-0.00943751701741292	-0.00988983402202569	-0.0156815934399102	-0.00965573889137912	-0.0292514653615614	-0.0190713635002134	-0.0464117245372479	-0.0229099756955197	-0.0158519579397737	0.0891790634844485	-0.0192833668943333	0.172502480621606	1	0.152057724302758	0.108148410568588	-0.0114094217402989	-0.015354019726535	-0.0192943268436269	-0.0279717457070485	-0.0610647814213223	-0.00701141218151394	-0.0283724756998764	-0.00473071580781574	-0.0099717325789243	-0.00206999152604599	-0.0279449165418995	-0.00321853677417129	-0.0336427132003794	0.0174423998396596	-0.0311743804421875	-0.0382432820075655	0.0132426266379403	-0.0206899367825812	-0.0137425121594179	-0.0189080872405576	-0.0129911178421197	-0.0206646748602079	-0.0114551327476435	-0.00574539704650504	-0.0212960538779572	-0.0160848759340477	-0.00810000036565059	-0.0310178093439697	-0.0162590186228589	-0.0264966657352754	0.0035331503679904
Otu000186	-0.0359400453271748	0.0193921816445449	-0.0294054060927487	-0.0195750114757325	-0.0205131936840006	-0.0234189254550638	-0.0200276406661501	-0.0549332112722406	-0.0306249627655708	-0.0699431137478739	0.0213016998234714	-0.0328796502312385	0.3599465018684	-0.0393761789660468	-0.0105493684071215	0.152057724302758	1	-0.0243989832355254	-0.023665076426961	-0.0318468418961257	0.0593840819108314	-0.0575582063149872	-0.0663450422377786	-0.0401759542236724	-0.058849328313293	-0.106708840853397	-0.00861794382751073	0.0366900255015278	0.171082857234348	0.00168651570463246	0.0108252941362276	0.0842638401079287	-0.0420296201804117	-0.0888607788903946	0.0942738901313375	-0.0273496166725416	-0.0167672363478941	-0.0392185809080033	-0.0269457824947898	-0.0428620416561366	-0.0237598888115837	-0.0119169282461125	-0.043593682313722	-0.0641539514437605	-0.0168007750151335	-0.0495705140621558	0.0381227409526388	-0.0143162726989522	0.00829624902133138
Otu000121	0.0831699894379654	0.186793451835559	0.00516572647409371	-0.0219770243942809	0.0331531907975118	0.0749674136078623	0.0950583202464096	0.0345393045474999	-0.0623852269047993	-0.0645270623933438	0.0767999537412206	-0.0666023716876492	0.00559366779571704	0.0218923794171686	0.113603355334284	0.108148410568588	-0.0243989832355254	1	0.0382472279113062	0.0216730715578888	0.120241992257766	-0.0193501805936742	-0.0734265713657855	-0.0269299849813787	0.0557115144675931	-0.033160723283918	-0.0259186062712531	0.195090977648507	-0.0230090011260231	0.0628102432915263	0.0460884630077249	0.028254144137502	0.0418869137717062	-0.0472183715315346	-0.0884743952628623	0.145918623466276	-0.040530703790614	0.0944786277203778	0.104947534664731	-0.099391904011237	-0.0240930438725863	-0.0320302243237438	0.0358543888254244	-0.0975362658571396	-0.0451569885656584	0.267396864254302	0.00401827442714948	-0.0234563613172871	0.0286238131279204
Otu001568	0.509100631053425	0.106430205202349	0.563663757866087	0.502729388825633	0.415612639997116	0.718257016307879	0.861806479032577	0.0086614834969537	0.0169589647754296	0.0299859822176235	-0.0161934471980888	-0.0112046318728417	0.067621097258274	-0.0210344055601525	0.0575197308543051	-0.0114094217402989	-0.023665076426961	0.0382472279113062	1	-0.0108526744429799	0.00175971610889498	-0.0252570514262082	-0.0431623903382139	-0.0136910451921019	0.0735331793966564	-0.057680715582368	-0.00704831498454408	-0.0247402171782766	0.0471506326021353	-0.0114945186370744	-0.0282100944283713	-0.0259060927215473	-0.00275437155812008	-0.0319774948233595	-0.0211796154173043	0.0304608900361898	-0.00971361331763208	-0.0133647942894459	0.217679398183701	-0.0146064022791561	0.495705681802953	-0.00406101625515164	0.0253222647632237	-0.0509195487513414	-0.00572531939662048	-0.0219243033902557	-0.0114923543813928	-0.0253690210852357	-0.00904694939812951
Otu000211	0.0309689433830806	-0.0205946592143571	0.0344457845062244	0.164885718312391	-0.00940723827896118	-0.0149163763268914	-0.00918456632420115	0.116364148669371	-0.0181407352592196	-0.0147556430318357	-0.0057828936089372	-0.015078427524204	0.116763204260616	0.0132833375018445	-0.0193515303032976	-0.015354019726535	-0.0318468418961257	0.0216730715578888	-0.0108526744429799	1	0.00687265438038453	-0.0108790635530606	-0.0328306487513299	0.423162071217661	-0.0269879796646076	-0.077255926197443	-0.0094851404194554	0.114341031979131	-0.0174474628253595	-0.0178224451640793	-0.0379632163837676	-0.016965636653812	0.0256241975533075	-0.0430331262616795	0.0421613548554517	0.0335438955551365	-0.0130719166921556	-0.0179854264161734	-0.0123571882782571	-0.0196562975611412	-0.0108961548833093	-0.00546503802827646	0.0382254736779548	-0.0367879573875307	-0.00770474340920642	0.0426265654225232	-0.0154656248048916	-0.0248151738754936	-0.0121747659684816
Otu000413	-0.00301556069863096	0.0299022583709324	-0.0211823234471836	-0.0112807617280564	0.0221521641346364	0.00495818842495424	0.00504310581864013	0.00237771331769672	-0.0227961980972444	-0.0143724178690186	0.0248562594763366	-0.00742874807245376	-0.0345718888207607	-0.0355710135953265	-0.0243177198705107	-0.0192943268436269	0.0593840819108314	0.120241992257766	0.00175971610889498	0.00687265438038453	1	0.000381094294126141	-0.0651428311175032	-0.0117164123075066	-0.0100890854481803	-0.0958330359659342	0.443385705829933	0.212628645520952	-0.0163712188736811	0.000313519888949627	-0.0129030383790155	0.00624876498168156	-0.0151756814742107	-0.0216994118352318	-0.0308186124380639	0.0167903890134575	-0.01642656695922	-0.0226010322948805	0.0277861437519687	-0.0247006996496697	-0.0136924386839247	-0.00686753252949039	0.0441114265788918	-0.0491234177826665	-0.00968201423674066	0.00135284911694613	-0.0194345731698381	-0.0255136325396995	-0.0152991801511486
Otu000374	-0.0383577706114881	-0.0308944236858996	-0.0392294240093261	-0.0208918434316961	-0.0218931381604291	-0.0347143633544328	-0.0112456066544123	-0.0601925536831511	-0.0422183016507709	0.0353345352738261	0.0450042636283396	-0.0280559697028659	-0.0178143161367649	-0.0421942201751527	0.0136545752126011	-0.0279717457070485	-0.0575582063149872	-0.0193501805936742	-0.0252570514262082	-0.0108790635530606	0.000381094294126141	1	-0.0105458938140586	0.0968190424239141	0.140910090071085	-0.0348429837679071	-0.0124853642463106	0.0801067986628819	0.000551957491456449	0.00421269438649399	-0.0706369975898765	0.00039516993898469	0.0209234768217196	0.113418820700418	-0.0341411832617825	0.0185255334810206	-0.030421816656119	-0.0418568567869843	-0.0199401546573544	-0.0321191225997795	-0.025358241941339	-0.01271859275348	-0.00809935171156567	-0.0103820136099087	-0.0179309811175569	-0.00998707931482354	-0.0278351731186058	-0.0316640015703536	0.100901872772856
Otu000124	-0.0124014513250822	-0.00744613039907556	-0.0159619328938018	-0.035702580078212	-0.0374137170274888	0.00395494806885715	-0.0254589954501331	0.0139570790465312	0.013188322872941	-0.0566969923215903	-0.0268974428964084	-0.0445921237279934	-0.0140278037277145	0.133283193014229	-0.0128272268889597	-0.0610647814213223	-0.0663450422377786	-0.0734265713657855	-0.0431623903382139	-0.0328306487513299	-0.0651428311175032	-0.0105458938140586	1	-0.0732763413532338	0.0437288451332356	0.162666629707196	-0.0377235432011072	-0.0683422022976614	0.0193246058158261	0.0615202316202467	0.0348425246058945	0.00612523036448541	0.0343974686549168	-0.0285246523478172	-0.000849110042352155	-0.00729988828648379	-0.021407063765975	-0.0338827272730879	0.0568552026693898	0.115401865596595	0.0128400940071402	0.0507152634988094	-0.0813169290112649	0.186622688455079	0.0157856283648913	-0.021160007948909	-0.0347657576944431	0.0440989874086304	-0.0282452958667978
Otu000393	-0.0207925288684025	-0.0169392612097992	-0.0212650244839939	-0.0113248046156672	-0.0118675746781881	-0.0188175535410048	-0.0115866658744043	0.0665853438559461	-0.0228852001003852	-0.00905555259632096	-0.0274914469582136	0.00338371884937953	-0.0347068660368861	-0.0262821724046316	-0.0244126622714786	-0.00701141218151394	-0.0401759542236724	-0.0269299849813787	-0.0136910451921019	0.423162071217661	-0.0117164123075066	0.0968190424239141	-0.0732763413532338	1	0.0586353324261364	-0.0134379335186103	-0.0119658510737136	-0.0370615511245093	-0.0169694525627829	-0.0387233413823066	-0.0478919840338443	-0.0358666311332604	0.0270335178895857	-0.0165022757824133	0.0179529561634756	0.0382059738613337	-0.0164907003448776	-0.0226892723223936	-0.0155890443460566	0.00774910540579538	-0.0137458973556537	-0.00689434507731752	0.0154045155187491	-0.0576695434460292	-0.00971981521819518	-0.0278773605283694	-0.00652115602846658	-0.0430687233555109	-0.0153589119394958
Otu000358	0.0143594578052932	-0.0380565792224919	0.0269956189984709	0.016253338018323	-0.000175590933798388	0.0444695338599466	0.0838315425805864	-0.0514157182547759	-0.0335220078837462	0.00863939513518659	0.0353319724773261	-0.00452479523623428	0.0172936999502412	0.114635561779376	-0.00794653753457377	-0.0283724756998764	-0.058849328313293	0.0557115144675931	0.0735331793966564	-0.0269879796646076	-0.0100890854481803	0.140910090071085	0.0437288451332356	0.0586353324261364	1	0.0474661999710793	-0.0175274567086705	0.0161709051385107	0.00264081606141912	0.0225496718877704	-0.0583997830780555	-0.0390672745622086	0.0123290220472175	-0.00080323540240831	0.0168329067685672	-0.0148231629545368	-0.00868331725134545	-0.0141880472842161	0.167305024562682	0.0314795814727683	0.00422583279202201	-0.0100987664089166	-0.0454319452885657	0.128153899950553	-0.0142374862768804	-0.0155914573175249	0.0120113415244079	0.0073690931890377	-0.0224975776861517
Otu000013	-0.0909448984713143	-0.0807957587110324	-0.0837472483590005	-0.0632698430103604	-0.0593854380001254	-0.0954792785996865	-0.044473665724436	-0.0866263938105796	-0.0426637065382795	0.0152226503909144	-0.0259601377737113	-0.0968918014239183	-0.135706682615839	0.03338246861888	-0.0245948417261196	-0.00473071580781574	-0.106708840853397	-0.033160723283918	-0.057680715582368	-0.077255926197443	-0.0958330359659342	-0.0348429837679071	0.162666629707196	-0.0134379335186103	0.0474661999710793	1	-0.0668512653959469	-0.16950675357143	-0.00356658680044205	-0.0996391820127495	0.00404889884400108	-0.0520736522148945	-0.0710927160120388	-0.0185323332837261	-0.0519504918961743	-0.0995325049082631	-0.0548165307989404	-0.0234054472257841	-0.0518193473685366	0.00681332342658658	-0.0425246134588948	-0.0385175855570759	-0.0685087883575473	0.233905624173418	-0.0543030280711548	-0.0905885850268013	-0.0165483718072199	0.148780587110609	-0.042728036982727
Otu001109	0.00110899828583906	0.048688074508837	0.0273687268967046	-0.0058301458325248	-0.00610957039881248	0.0219583406670772	-0.00596495516285209	0.161413196204374	-0.0117815766823184	-0.0286714314678184	-0.0141529280506763	-0.00979274806598064	-0.00664304959652788	-0.0183838823716744	-0.0125679326075076	-0.0099717325789243	-0.00861794382751073	-0.0259186062712531	-0.00704831498454408	-0.0094851404194554	0.443385705829933	-0.0124853642463106	-0.0377235432011072	-0.0119658510737136	-0.0175274567086705	-0.0668512653959469	1	-0.0107726138847709	-0.0058936625813177	-0.0276267928908861	-0.00142242520835116	-0.0115027076853291	-0.019258368899491	0.0325707640230947	-0.0172975401679718	-0.0290066540662871	-0.00848961118129091	0.000870930183928558	-0.00802542781192621	-0.0127658649827524	-0.00707655353907902	-0.00354929189373413	-0.0191805752436823	-0.0247508907592889	-0.00500387795731812	-0.0191616451177925	-0.0100442149656636	-0.0105650050438555	-0.00790695287689879
Otu000284	-0.0410123946493627	-0.00277652177180997	-0.0297496827416117	-0.00856181337177309	-0.0295158910124287	-0.0253019043718278	-0.0288172416369876	-0.0105254079293932	0.0414834878649239	-0.055662727592371	0.0670110234108115	-0.0264126634969472	0.025522376153349	-0.0301949173038594	0.0056922025334861	-0.00206999152604599	0.0366900255015278	0.195090977648507	-0.0247402171782766	0.114341031979131	0.212628645520952	0.0801067986628819	-0.0683422022976614	-0.0370615511245093	0.0161709051385107	-0.16950675357143	-0.0107726138847709	1	-0.0164573464035059	0.187025199640343	-0.0314244693086528	0.107551405210491	0.0983995757762351	-0.0997782955758047	0.0677299014906771	0.150136916393506	-0.0317783763581124	-0.0052671632498878	-0.0300408416823954	-0.0616730563549176	-0.0341874746289315	-0.0171469523826284	0.114715143036198	-0.112118701830794	-0.0241741901290479	0.0642832352422198	-0.0162187924517571	-0.0650594733903245	-0.0199202908690436
Otu000095	0.0597077493079109	0.0231109053067733	0.0801622883195773	0.0188778901570681	-0.00482014076423533	0.118752305538043	0.0553450698976321	0.025077625303314	-0.0330168478259465	-0.0704270478910574	-0.00183090958238028	-0.0274433279526633	0.0534268664336877	0.0537828746980098	-0.0352205421717099	-0.0279449165418995	0.171082857234348	-0.0230090011260231	0.0471506326021353	-0.0174474628253595	-0.0163712188736811	0.000551957491456449	0.0193246058158261	-0.0169694525627829	0.00264081606141912	-0.00356658680044205	-0.0058936625813177	-0.0164573464035059	1	-0.0106710251798547	0.376162328488579	0.0875939819848166	-0.0379747956714219	-0.0548751459522051	-0.0308165847326664	-0.0680877627460698	0.440750352389717	0.0421542873838534	-0.0120348000612284	0.0369292701969434	-0.00241673317815099	-0.00994658300031752	-0.0537519002006917	0.0306324933475731	-0.0140229344094775	-0.0328270072916706	-0.0281480421504291	0.0197097883169882	-0.0221585503318326
Otu000060	-0.0364467041876825	-0.0114020721016528	-0.0490967523847506	-0.0261467429035693	-0.0163040679989468	-0.0357047325512861	0.00574821944682641	-0.0029867875044134	-0.0376524713996233	-0.0390866697136573	0.170519722081017	0.0238017245650891	-0.0197246317602884	-0.0444542384623948	-0.0384300190639382	-0.00321853677417129	0.00168651570463246	0.0628102432915263	-0.0114945186370744	-0.0178224451640793	0.000313519888949627	0.00421269438649399	0.0615202316202467	-0.0387233413823066	0.0225496718877704	-0.0996391820127495	-0.0276267928908861	0.187025199640343	-0.0106710251798547	1	0.0182484370251579	0.0183510217536409	0.110807447211315	-0.0322845391138012	-0.0200968916851526	0.0763029231242081	-0.0380737784756839	-0.0155400656669593	-0.00769883045947596	-0.0426785437701085	-0.0317365690918771	-0.0159176846173332	0.0200914016466928	-0.0546297195005482	-0.0224411385631112	0.246663411428792	-0.045045786832687	0.00278146007868486	-0.0255881201980344
Otu000108	0.0400813818973831	-0.0260178341921422	-0.0296601363244923	-0.0233345082941606	-0.0160739171410562	0.00214743605425795	-0.015693443037572	0.0197728471723433	-0.0471544463396024	-0.0809624024918705	-0.00510861414330177	-0.0391943816728324	0.0570409201860339	0.0459627525844928	-0.0367589698426473	-0.0336427132003794	0.0108252941362276	0.0460884630077249	-0.0282100944283713	-0.0379632163837676	-0.0129030383790155	-0.0706369975898765	0.0348425246058945	-0.0478919840338443	-0.0583997830780555	0.00404889884400108	-0.00142242520835116	-0.0314244693086528	0.376162328488579	0.0182484370251579	1	0.139836625068362	-0.0298682958229271	-0.0607532186198105	-0.0310565117595917	-0.0591489633142497	0.395444670265581	-0.0374763029078099	-0.010755407620417	-0.00157212155251285	0.00133142853427012	-0.0142056448520893	-0.0589615445183524	0.040806575905668	-0.0200274633005949	0.02756282330324	0.0125039432754608	0.232882499677272	0.0279951548654586
Otu000306	-0.0393434667129011	-0.0359687574442483	-0.0402375193623727	-0.0214287101028729	-0.0224557355321847	-0.0271981670888811	-0.0219242020068026	-0.0664180175951572	-0.0433032034759301	-0.0810797795335564	0.0485828655271259	-0.0359932607938715	-0.0179548293749496	-0.0125483110871343	-0.0169747036762028	0.0174423998396596	0.0842638401079287	0.028254144137502	-0.0259060927215473	-0.016965636653812	0.00624876498168156	0.00039516993898469	0.00612523036448541	-0.0358666311332604	-0.0390672745622086	-0.0520736522148945	-0.0115027076853291	0.107551405210491	0.0875939819848166	0.0183510217536409	0.139836625068362	1	-0.00287827176691318	-0.0935346348084137	0.0405989832571648	0.0916926169078495	-0.0312035791412113	-0.042932470408282	-0.0192538427497945	-0.0469209566597326	-0.0260098835727945	-0.013045427892559	0.0447555981912426	-0.0323673162855158	-0.0183917612385161	-0.00226740490092838	-0.0179656277128699	0.00485894429078987	0.00310753501813947
Otu000375	-0.000226110903772331	-0.030173201980091	0.0196792997085463	0.00207120914018745	0.0340764905601679	-0.01544575865766	-0.0186480915022093	0.00897021086697104	0.021386584574189	0.000437669851869748	-0.00686575058698124	-0.0306148255949629	-0.0242770774117495	0.00322047407889509	0.0122783800789261	-0.0311743804421875	-0.0420296201804117	0.0418869137717062	-0.00275437155812008	0.0256241975533075	-0.0151756814742107	0.0209234768217196	0.0343974686549168	0.0270335178895857	0.0123290220472175	-0.0710927160120388	-0.019258368899491	0.0983995757762351	-0.0379747956714219	0.110807447211315	-0.0298682958229271	-0.00287827176691318	1	0.00992878170721166	0.042833433518852	0.0957293427930563	-0.026540861046673	0.163606291225171	-0.0250896960824123	-0.032925426049011	-0.0221232539581959	-0.011096063288891	0.0134918453366193	-0.0511338153357892	0.0279094255154055	0.162650744990497	-0.0230387627432887	-0.0638735658024539	-0.0247193108290799
Otu000079	-0.0242024908748967	-0.0402041354642206	0.0240812908553319	-0.0264507841360402	0.000343617833498705	-0.0308990437092755	-0.027062400482945	-0.0120692884188217	0.0297564174054762	0.122673122947083	-0.027224005429475	0.0570634495269854	-0.0764336266354803	0.00200452863185962	-0.0570194437646718	-0.0382432820075655	-0.0888607788903946	-0.0472183715315346	-0.0319774948233595	-0.0430331262616795	-0.0216994118352318	0.113418820700418	-0.0285246523478172	-0.0165022757824133	-0.00080323540240831	-0.0185323332837261	0.0325707640230947	-0.0997782955758047	-0.0548751459522051	-0.0322845391138012	-0.0607532186198105	-0.0935346348084137	0.00992878170721166	1	-0.0259350764702072	0.015623775929919	-0.0132851065380022	0.00912818883196017	-0.0364105572571422	-0.00877537015233832	-0.0321056102996741	-0.0161027796583096	-0.0373234079639383	-0.0674851102171779	0.0156037781470195	-0.0446116691112233	-0.0235052634139358	-0.0766566086453202	0.01406386557206
Otu000046	-0.0352422459019463	-0.0559973639187568	-0.0406583763410756	-0.00687164502084097	-0.0163897443693544	-0.0341472015759975	-0.0249730523597939	-0.0433346899205703	-0.00531232725006942	-0.0348039695541575	0.0335976023612663	0.00261963758724946	-0.0111371674158936	-0.024528252672023	-0.0526172671030738	0.0132426266379403	0.0942738901313375	-0.0884743952628623	-0.0211796154173043	0.0421613548554517	-0.0308186124380639	-0.0341411832617825	-0.000849110042352155	0.0179529561634756	0.0168329067685672	-0.0519504918961743	-0.0172975401679718	0.0677299014906771	-0.0308165847326664	-0.0200968916851526	-0.0310565117595917	0.0405989832571648	0.042833433518852	-0.0259350764702072	1	0.01003504056443	-0.0355428496537597	-0.0438174055527459	-0.0335994862467919	0.121546403889335	-0.0296269020023625	-0.0148595672360484	-0.0412469054783468	-0.0182594743443672	0.0242054408010402	-0.0646320850318612	-0.0348265789353025	-0.0834216110506108	0.01595106993738
Otu000713	-0.00925589560522059	-0.0341571081623724	0.0275398567066069	-0.0107007336063507	0.0063412333728874	-0.00274945755116762	0.0319000834126646	-0.0464982290882442	-0.0254461191206251	0.0313676304008124	0.0837517800343651	0.0372196668101478	-0.0624131193050748	-0.00641979808679592	-0.0591792129940079	-0.0206899367825812	-0.0273496166725416	0.145918623466276	0.0304608900361898	0.0335438955551365	0.0167903890134575	0.0185255334810206	-0.00729988828648379	0.0382059738613337	-0.0148231629545368	-0.0995325049082631	-0.0290066540662871	0.150136916393506	-0.0680877627460698	0.0763029231242081	-0.0591489633142497	0.0916926169078495	0.0957293427930563	0.015623775929919	0.01003504056443	1	-0.0320834231526359	0.0421532838899037	0.0293547771095929	-0.031290775407724	0.0039560008110801	0.0393779085503546	0.124197046827839	-0.0910638249219285	-0.023561994536417	0.282089596065747	-0.0403942729883671	-0.0639734168878947	0.00181696476525072
Otu000038	-0.0147520209370047	-0.0184331113098187	-0.00266245592685979	-0.00803479729931697	-0.00841988539403428	0.0020418874222176	-0.00822058435754006	-0.0249037532281521	-0.0162367431669875	-0.0306156555009036	-0.0195048136608542	-0.0134958452110208	0.0627300635646716	0.01243658624743	0.000509425209801256	-0.0137425121594179	-0.0167672363478941	-0.040530703790614	-0.00971361331763208	-0.0130719166921556	-0.01642656695922	-0.030421816656119	-0.021407063765975	-0.0164907003448776	-0.00868331725134545	-0.0548165307989404	-0.00848961118129091	-0.0317783763581124	0.440750352389717	-0.0380737784756839	0.395444670265581	-0.0312035791412113	-0.026540861046673	-0.0132851065380022	-0.0355428496537597	-0.0320834231526359	1	-0.0160977350308745	-0.0110602183138193	-0.0175932370189863	-0.00975253019350989	-0.004891445555816	-0.0264336499624992	0.0155290711438483	-0.00689607880360003	-0.0264075614685328	0.0208521117184904	0.0823601691018414	-0.0108969424515442
Otu000294	-0.0132234001620838	0.0415314681524439	0.032776246363675	-0.01105494006724	-0.0115847761849563	0.000580078119623948	-0.0113105613004103	0.0373840467165019	0.0798773154800534	0.0496938040042846	-0.0268363392392931	-0.0185687024086178	-0.0271587208343666	-0.0271089960489859	-0.0238309204840145	-0.0189080872405576	-0.0392185809080033	0.0944786277203778	-0.0133647942894459	-0.0179854264161734	-0.0226010322948805	-0.0418568567869843	-0.0338827272730879	-0.0226892723223936	-0.0141880472842161	-0.0234054472257841	0.000870930183928558	-0.0052671632498878	0.0421542873838534	-0.0155400656669593	-0.0374763029078099	-0.042932470408282	0.163606291225171	0.00912818883196017	-0.0438174055527459	0.0421532838899037	-0.0160977350308745	1	-0.0152175650529798	-0.024206233659457	-0.0134183393528005	-0.00673005621016849	-0.0291545833492165	-0.0252481040038235	0.112859603818171	0.0711940116245611	-0.0190455260738821	-0.0281417526544036	-0.0149929165889754
Otu000684	0.20332836126636	0.393512482336269	0.161919395589189	0.271040903029518	0.32574419076533	0.278400560988461	0.195856917876796	0.104835328406964	-0.0153489726920132	-0.0373529817363863	-0.0184383560892897	-0.0127579378123543	-0.00263322356989313	0.023658934048569	0.0510465846916031	-0.0129911178421197	-0.0269457824947898	0.104947534664731	0.217679398183701	-0.0123571882782571	0.0277861437519687	-0.0199401546573544	0.0568552026693898	-0.0155890443460566	0.167305024562682	-0.0518193473685366	-0.00802542781192621	-0.0300408416823954	-0.0120348000612284	-0.00769883045947596	-0.010755407620417	-0.0192538427497945	-0.0250896960824123	-0.0364105572571422	-0.0335994862467919	0.0293547771095929	-0.0110602183138193	-0.0152175650529798	1	-0.0166312980251838	0.256513316201952	-0.00462399777397102	-0.0249883469395245	0.0510092713635357	-0.00651902442194426	0.022219364649097	-0.0130855474931513	-0.00753735850828768	-0.0103011343096969
Otu000084	-0.02218267756709	-0.0277179490518681	-0.0226867633355342	-0.0120819593850077	-0.0126610180154501	-0.0200756591679381	-0.012361328186496	0.00506052449163109	-0.0244152607938249	-0.0334218015733985	0.0202272224162987	-0.0202937607050479	-0.0051268570195782	-0.0197055448318959	-0.0260448461632497	-0.0206646748602079	-0.0428620416561366	-0.099391904011237	-0.0146064022791561	-0.0196562975611412	-0.0247006996496697	-0.0321191225997795	0.115401865596595	0.00774910540579538	0.0314795814727683	0.00681332342658658	-0.0127658649827524	-0.0616730563549176	0.0369292701969434	-0.0426785437701085	-0.00157212155251285	-0.0469209566597326	-0.032925426049011	-0.00877537015233832	0.121546403889335	-0.031290775407724	-0.0175932370189863	-0.024206233659457	-0.0166312980251838	1	-0.0146649217534168	0.0956187413809181	-0.0397483935620348	0.0130318182353427	-0.010369663467178	-0.0397091641810341	-0.0208148819524264	-0.0377011001415538	0.0122893345546671
Otu001914	0.403868047832756	0.222288133097681	0.378678695138961	0.656281604762222	0.652997869578706	0.497820326063046	0.196640389558087	0.116697193495938	-0.0135342102091407	-0.0329366086514378	-0.0162583250508542	-0.011249522404675	0.0396475340087722	-0.021118678355824	0.154000478444938	-0.0114551327476435	-0.0237598888115837	-0.0240930438725863	0.495705681802953	-0.0108961548833093	-0.0136924386839247	-0.025358241941339	0.0128400940071402	-0.0137458973556537	0.00422583279202201	-0.0425246134588948	-0.00707655353907902	-0.0341874746289315	-0.00241673317815099	-0.0317365690918771	0.00133142853427012	-0.0260098835727945	-0.0221232539581959	-0.0321056102996741	-0.0296269020023625	0.0039560008110801	-0.00975253019350989	-0.0134183393528005	0.256513316201952	-0.0146649217534168	1	-0.00407728641748687	-0.0220338876773454	-0.0511235541707164	-0.00574825746683526	-0.0220121414959992	-0.0115383976522519	-0.0254706601985534	-0.00908319533414601
Otu000331	-0.00616744715509403	-0.00770641801504626	-0.00630759806019156	-0.00335914570329313	-0.00352014130412415	-0.00558163308498107	-0.00343681857730709	-0.0104116298813576	-0.00678817199899947	-0.0165195723381549	-0.00815446968499891	-0.00564227182890644	-0.0102946959244919	-0.0105922117992567	-0.00724124542172969	-0.00574539704650504	-0.0119169282461125	-0.0320302243237438	-0.00406101625515164	-0.00546503802827646	-0.00686753252949039	-0.01271859275348	0.0507152634988094	-0.00689434507731752	-0.0100987664089166	-0.0385175855570759	-0.00354929189373413	-0.0171469523826284	-0.00994658300031752	-0.0159176846173332	-0.0142056448520893	-0.013045427892559	-0.011096063288891	-0.0161027796583096	-0.0148595672360484	0.0393779085503546	-0.004891445555816	-0.00673005621016849	-0.00462399777397102	0.0956187413809181	-0.00407728641748687	1	-0.0110512410439318	-0.0256413542828388	-0.00288307627681573	-0.0110403341038874	-0.00578715910614711	-0.0127749768685489	-0.00455573626210195
Otu001212	-0.0129575197029754	-0.0416459212210219	-0.0340866186334212	-0.0181530144168334	0.00705049875090878	-0.0119725743943424	0.0068836114783275	-0.0333379135095274	-0.0277630734402217	0.0526837738223526	0.0762117402864381	0.261249683759809	-0.0233724951423661	-0.0349215130978713	-0.0391321020721492	-0.0212960538779572	-0.043593682313722	0.0358543888254244	0.0253222647632237	0.0382254736779548	0.0441114265788918	-0.00809935171156567	-0.0813169290112649	0.0154045155187491	-0.0454319452885657	-0.0685087883575473	-0.0191805752436823	0.114715143036198	-0.0537519002006917	0.0200914016466928	-0.0589615445183524	0.0447555981912426	0.0134918453366193	-0.0373234079639383	-0.0412469054783468	0.124197046827839	-0.0264336499624992	-0.0291545833492165	-0.0249883469395245	-0.0397483935620348	-0.0220338876773454	-0.0110512410439318	1	-0.0988277075868712	0.037806761763374	0.176279263881203	-0.021023750911566	-0.00231484009030484	-0.0246194578473189
Otu000042	-0.0717654363668022	-0.0790830322586273	-0.0550181491100333	-0.0421190590371834	-0.044137722058999	-0.0327108425720993	-0.0430929698630742	-0.0600771590475405	-0.0339323235873241	0.0341937775517066	-0.0599946864151699	-0.0562539679132976	0.00841834586851448	0.135499836220986	0.0387360131104862	-0.0160848759340477	-0.0641539514437605	-0.0975362658571396	-0.0509195487513414	-0.0367879573875307	-0.0491234177826665	-0.0103820136099087	0.186622688455079	-0.0576695434460292	0.128153899950553	0.233905624173418	-0.0247508907592889	-0.112118701830794	0.0306324933475731	-0.0546297195005482	0.040806575905668	-0.0323673162855158	-0.0511338153357892	-0.0674851102171779	-0.0182594743443672	-0.0910638249219285	0.0155290711438483	-0.0252481040038235	0.0510092713635357	0.0130318182353427	-0.0511235541707164	-0.0256413542828388	-0.0988277075868712	1	-0.0361498043365189	-0.0961268648439212	0.036658718823613	0.0749786323972711	0.0474599241379353
Otu000454	-0.0086950168642881	-0.0108646953786602	-0.00889260501587231	-0.0047358052376031	-0.00496278074774521	-0.00786912195333418	-0.00484531034278934	-0.0146785688027107	-0.00957012983244423	-0.0232896944974138	-0.0114963695103295	-0.007954611928003	-0.0145137124689008	0.0424120400194449	-0.0102088837532048	-0.00810000036565059	-0.0168007750151335	-0.0451569885656584	-0.00572531939662048	-0.00770474340920642	-0.00968201423674066	-0.0179309811175569	0.0157856283648913	-0.00971981521819518	-0.0142374862768804	-0.0543030280711548	-0.00500387795731812	-0.0241741901290479	-0.0140229344094775	-0.0224411385631112	-0.0200274633005949	-0.0183917612385161	0.0279094255154055	0.0156037781470195	0.0242054408010402	-0.023561994536417	-0.00689607880360003	0.112859603818171	-0.00651902442194426	-0.010369663467178	-0.00574825746683526	-0.00288307627681573	0.037806761763374	-0.0361498043365189	1	-0.0155649312927452	-0.00815887753212544	-0.0180104728130791	-0.0064227876838
Otu000283	0.0317620834983977	0.0495413568588596	-0.0340529770990203	-0.018135098434449	-0.00512633787753706	-0.0204513916538978	0.0356433142666534	-0.0501079013636425	-0.0366474628567439	0.0171561566646823	0.224249743364395	0.0260052217954667	-0.0418413552082383	0.0299337333324906	0.0281985764124519	-0.0310178093439697	-0.0495705140621558	0.267396864254302	-0.0219243033902557	0.0426265654225232	0.00135284911694613	-0.00998707931482354	-0.021160007948909	-0.0278773605283694	-0.0155914573175249	-0.0905885850268013	-0.0191616451177925	0.0642832352422198	-0.0328270072916706	0.246663411428792	0.02756282330324	-0.00226740490092838	0.162650744990497	-0.0446116691112233	-0.0646320850318612	0.282089596065747	-0.0264075614685328	0.0711940116245611	0.022219364649097	-0.0397091641810341	-0.0220121414959992	-0.0110403341038874	0.176279263881203	-0.0961268648439212	-0.0155649312927452	1	-0.0312432711516227	-0.0476604972377839	0.000100799835478481
Otu001205	-0.0174533870050236	-0.0218085526566685	-0.0178500029669053	-0.00950611630574132	-0.00996172110570937	-0.015795579581376	-0.00972592438773492	-0.0209814774665182	-0.0192099891536722	-6.35177736614863e-05	-0.00612374977734517	-0.00288370518699235	0.0949994809444907	0.0140662859409358	0.0106915570736871	-0.0162590186228589	0.0381227409526388	0.00401827442714948	-0.0114923543813928	-0.0154656248048916	-0.0194345731698381	-0.0278351731186058	-0.0347657576944431	-0.00652115602846658	0.0120113415244079	-0.0165483718072199	-0.0100442149656636	-0.0162187924517571	-0.0281480421504291	-0.045045786832687	0.0125039432754608	-0.0179656277128699	-0.0230387627432887	-0.0235052634139358	-0.0348265789353025	-0.0403942729883671	0.0208521117184904	-0.0190455260738821	-0.0130855474931513	-0.0208148819524264	-0.0115383976522519	-0.00578715910614711	-0.021023750911566	0.036658718823613	-0.00815887753212544	-0.0312432711516227	1	0.0230938628903585	-0.0128923728206752
Otu000117	0.033428155699465	-0.0343949538248114	-0.00404136779949334	-0.0209844612335934	-0.0219901949060285	-0.0261064915078105	-0.0214696808571571	0.00673848962888493	0.026341193926298	-0.0474847548394495	-0.0399057815705943	-0.0267307640091773	0.0599978497819289	0.0126663339343733	-0.0147886260111768	-0.0264966657352754	-0.0143162726989522	-0.0234563613172871	-0.0253690210852357	-0.0248151738754936	-0.0255136325396995	-0.0316640015703536	0.0440989874086304	-0.0430687233555109	0.0073690931890377	0.148780587110609	-0.0105650050438555	-0.0650594733903245	0.0197097883169882	0.00278146007868486	0.232882499677272	0.00485894429078987	-0.0638735658024539	-0.0766566086453202	-0.0834216110506108	-0.0639734168878947	0.0823601691018414	-0.0281417526544036	-0.00753735850828768	-0.0377011001415538	-0.0254706601985534	-0.0127749768685489	-0.00231484009030484	0.0749786323972711	-0.0180104728130791	-0.0476604972377839	0.0230938628903585	1	-0.0284595190047378
Otu000984	-0.01373956143539	-0.0171680115130083	-0.0140517833194839	-0.00748335374429628	-0.00784201250420448	-0.0124345111927812	-0.00765638988024383	-0.0231945608612635	-0.015122384329992	-0.0191914387271314	-0.0181661608754165	-0.0125695994597052	-0.0121285897670515	-0.0235968531375818	-0.0161317209274207	0.0035331503679904	0.00829624902133138	0.0286238131279204	-0.00904694939812951	-0.0121747659684816	-0.0152991801511486	0.100901872772856	-0.0282452958667978	-0.0153589119394958	-0.0224975776861517	-0.042728036982727	-0.00790695287689879	-0.0199202908690436	-0.0221585503318326	-0.0255881201980344	0.0279951548654586	0.00310753501813947	-0.0247193108290799	0.01406386557206	0.01595106993738	0.00181696476525072	-0.0108969424515442	-0.0149929165889754	-0.0103011343096969	0.0122893345546671	-0.00908319533414601	-0.00455573626210195	-0.0246194578473189	0.0474599241379353	-0.0064227876838	0.000100799835478481	-0.0128923728206752	-0.0284595190047378	1
Otu000165	-0.0255057934817605	-0.0173837925098429	-0.0111794548823508	-0.0138919190434525	-0.0145577245936267	-0.0230831294012633	-0.0142131391907704	-0.0197833265839397	0.207376733023429	0.0224166918946444	-0.0337232268892764	-0.0233339040314563	0.0491241254789866	0.00151050462809043	-0.00855615462618724	0.0554408951805862	-0.0281617525175832	-0.0848453463910507	-0.0167945406462734	-0.0226009445746214	-0.0100777856874079	-0.0302160972567598	0.00183442188462767	0.0605878237442579	-0.0324830843077853	-0.0175332506244732	-0.0146782783494623	-0.0598320839517404	0.0318461444597916	-0.0598439997425048	0.0813436222313757	-0.0409500265454455	-0.028680211154428	-0.0262339486836963	-0.0267615730645055	-0.0691162968449773	-0.00832951557404201	0.0307622280381034	-0.0191227795418746	0.178163562924925	-0.0168618267356393	-0.00845715991772783	-0.0457029731581674	-0.00806834711170277	-0.0119231095556106	-0.045657866949181	0.00728398476055486	0.0961805521799506	-0.0188404805645664
Otu000183	-0.0250611212395239	0.0174420380892507	0.0014105099433276	-0.0202817183339683	-0.0212537712657187	-0.00108174654954397	-0.0207506885698818	0.0193601886341923	0.0150002170030223	0.0181050336301291	0.0740093054578538	0.0293432914033878	-0.0390177765189986	-0.0639532414553064	-0.00593740725029988	0.0177729299797251	-0.034643344918396	0.0168844413788522	-0.0245194448564428	-0.00696063384801165	0.0313584712626318	0.120886100271943	-0.00162014090582088	-0.0258880275764925	-0.0117933127645227	-0.0941818454353203	0.000176376753528408	0.121542958177685	-0.0248973906180632	0.131163099772251	-0.0259021376484067	0.0991974897889881	0.0191267663651608	-0.0571236221175671	0.00219740682826461	0.162496219935297	-0.0295333783562125	0.00464695690312522	-0.0279185926161635	-0.0367337579191434	0.0167494778899662	-0.0123471591520342	0.0264237614936255	-0.0377484345290711	-0.0174073250006388	0.0986055204117165	-0.0349414825411321	0.0245631682212407	0.0452922497090962
Otu000012	-0.0268020180330831	0.111258108516997	-0.0472122330555552	-0.0459626364636563	-0.019883785653839	-0.00372482130716676	0.00819915978491248	0.0324690607906849	-0.0436213697769594	0.0515939763963727	-0.0223401493421432	-0.0357937171508317	-0.0950518700242349	-0.0370885186722797	-0.0507722141983747	-0.0689966515542613	-0.0478229953570032	0.128764813056918	0.000366224307804302	-0.0385057749628018	-7.99119009251058e-05	-0.0530900005927697	0.0705629681666692	-0.0224990425509325	0.0795354609469067	0.137005273144231	-0.0426235565747899	-0.0115611583304902	-0.0142939284894041	0.111509460974885	-0.0732181671858239	0.00712952605116792	0.0924974064115443	-0.0127943749168209	-0.111374829788158	0.134828925008462	-0.07675362770069	0.0587434242644196	0.137779802475987	-0.0968422709901883	0.146218676431486	-0.0320887520989298	-0.0494469892145474	0.0133085743556489	0.0589957147876056	0.090683246002423	-0.074130880746862	0.168642874998422	-0.0211581768199164
Otu000242	-0.040418421491637	0.0531017790891714	-0.0413369017334965	-0.0220141921727504	-0.0230692783192629	-0.0365792836107392	0.0302824181829882	-0.0325634066090026	-0.0444863474487453	0.000801275098149222	0.0653699167266271	-0.00946872478169656	-0.0340063353318082	-0.0231177220325993	-0.00374649223260599	0.0129224082558992	-0.0133588168571088	0.099683957412262	-0.0266139072711043	0.0143834405834208	-0.035646015370494	0.0195544471281331	-0.00499793901415767	-0.0451821536912	0.000193515667471052	-0.12283683995308	-0.0232603169756076	0.131016783853097	-0.0448492878349092	0.244195892913479	0.00386332973325487	0.146943357371042	0.0679340635422243	-0.0694484821501052	-0.0720653895405346	0.229043187791275	-0.0320561333087501	0.000794143083404037	0.0156677082772658	-0.0393234559815633	-0.0267205339291794	-0.0134018592450905	0.071251544599002	-0.0502776686401819	-0.0188942668203699	0.233539529007166	-0.037926200275299	-0.0352791630073255	0.0302980076209631
Otu001485	-0.0203448931207017	-0.0165745812372408	-0.0208072165283087	-0.0110809964952705	-0.011612081433567	-0.0184124364096284	-0.0113372202261681	-0.0201315152742067	-0.000270877160064012	-0.00886059848165055	-0.0268995923313712	-0.0186124687298269	-0.017959442422952	-0.0349411047307834	-0.02388708982195	0.0173239098305189	-0.013513162736596	0.0212355564330781	-0.0133962950301489	-0.0180278179593352	-0.0114641733895358	-0.0419555131496439	0.0328619492125688	-0.0227427508023978	-0.0333133496037565	0.000520737921483409	-0.0117082420677981	0.0111028128224101	-0.032811333922903	0.0644422884702158	-0.0247822240378213	0.076054220392168	-0.0366031870231058	-0.0161470035302799	-0.0187523735299872	-0.00309168680313627	-0.0161356772966611	-0.0222008021875147	0.067182398715093	-0.0242632876083162	-0.0134499662988996	-0.006745918912654	-0.0364553294476466	0.0139633427524253	-0.00951056040459131	-0.0181350452500305	-0.0190904162656362	0.0984990273334697	-0.0150282548042612
Otu000507	-0.0157884737051284	0.0535052464897906	-0.0161472556815666	-0.00859930896437979	-0.00901145271631489	-0.014288807828878	0.0347482454995333	-0.0266534500378443	-0.0173775100810666	0.0296614510373852	-0.0208751898416403	-0.0144440411352853	0.106092157143153	-0.0271157341548662	0.107619696620148	-0.0147080384984481	0.0525397768979094	0.0857776242899404	-0.0103960758395154	0.0025682727903457	-0.0175806705812496	0.0145862152981718	-0.035033358183175	-0.0176493098732761	-0.0258525292380853	-0.0860313892553889	-0.00908607732289399	0.0868006332644074	-0.0254629444253417	0.0096726901151424	0.0474001423583502	0.0323229310097333	0.0295891441287012	0.00128386939110618	0.0204175440084253	0.00507938349655773	0.00752953803895597	-0.0172287354615626	0.0260729875677745	-0.0188293089637355	-0.0104377269511906	-0.00523511048878358	0.00725406020631964	-0.0559296822207661	-0.00738058597693664	0.0600265154760223	0.0903926542133334	-0.0327035451298704	0.00817997859214983
Otu000394	-0.00659064666714232	0.0316757856721951	0.0153947738213239	-0.00901842771618347	-0.00945065880020424	0.0117157214435904	-0.0092269590695917	0.0730061696584755	-0.0182244665475457	-0.0443507314636162	-0.0218926185148435	-0.0151480242712207	-0.0181680085822035	-0.0175170316543819	-0.0194408501980109	-0.0154248885107555	-0.0319938357782907	0.0830037219388323	-0.0109027665919424	0.170035115206604	0.0477969955261965	0.00630745087744778	0.021219306894027	0.148970033335894	0.0131454772064689	-0.0872278069669222	0.114274857325005	0.0580996748224392	-0.0171109042163091	-0.0167760658364541	-0.0381384413110592	0.00257018473970611	0.0531481182149041	-0.0286425244758756	0.0819231960114269	0.0988744470738349	-0.0131322520870492	-0.00747808676460481	-0.0124142247368041	0.0933495687322977	-0.0109464477227749	-0.00549026273214429	0.102495299769015	0.00615617579352038	-0.00774030580966352	0.00282710316607392	-0.0155370087191143	-0.00491677045139459	-0.0122309604294581
Otu000391	0.0750542433007393	0.0204739599171928	0.0819263231513056	-0.00727171827199873	-0.00762023386366438	-0.0120828528669832	-0.00743986080200339	-0.00761439168082162	0.194349399775752	-0.0357607816473101	-0.0176524067261312	-0.0122141207252844	-0.0222854663271704	0.0545564310306612	0.0391887560828319	-0.0124373612737311	-0.0257971974208802	-0.0193737134240364	-0.00879109413935806	-0.0118304534538132	-0.0148665066029388	-0.0275326024795301	-3.2082358518406e-20	-0.0149245491265966	-0.0218613274644127	0.0075179617757459	-0.00768333766856891	0.0339289982058133	-0.0215318880858468	-0.0344578438399682	-0.0307517018791991	-0.0115682417586774	0.0642541102876246	0.00396119644878302	0.0313890411517494	-0.0361788919938597	-0.0105887678494696	-0.00517579499458689	-0.0100098096577659	-0.015922375926701	-0.00882631501013645	-0.00442689624886217	-0.0239231990885774	-0.00377086819152361	-0.00624114590240433	-0.0238995882654045	-0.0125277657869613	-0.0102818608139854	-0.0098620403952877
Otu000639	-0.01371983334448	-0.017143360646715	-0.0140316069215634	-0.00747260869368651	-0.00783075246971735	-0.012416656971714	-0.00764539637391465	-0.0231612567119687	-0.015100670698575	-0.0367487185057383	0.0840281718718074	-0.0125515512707576	-0.0229011305430427	0.0427925226866495	0.0152136381391105	-0.0127809591219294	-0.0265098776533088	0.0428449633634736	-0.00903395924258314	-0.0121572847052721	-0.00186173917789034	-0.0200995608859153	-0.0125354398078151	0.0368510632351774	-0.0224652743073331	0.00717939655256818	-0.00789559959710814	0.107877020184155	-0.0221267337489353	0.0346944361923878	-0.0316012565686207	-0.0290202886368487	-0.0246838173518272	-0.028434100980455	0.0685407291811248	-0.0371783796798486	-0.0108812959644029	-0.0149713888551489	-0.0102863433198175	-0.016362251715963	-0.00907015313449879	-0.00454919486123093	0.109262701088886	-0.0232847040189423	-0.00641356545790017	-0.0135996225345297	-0.0128738611742702	-0.0284186551110231	-0.0101344917444193
Otu000035	-0.038133074325031	0.173305001828361	0.0116369838816934	-0.018779815608267	-0.0389661743438344	0.0122198661624752	-0.038043834125232	0.117933727228013	0.0634259846892824	0.0426998425054375	-0.00129692288928901	-0.02976053180923	-0.0423686465423752	0.042340421780246	-0.0333987103537379	-0.00588876147518979	-0.0652243107071815	0.178502207155957	-0.0274715130751189	-0.031854956255496	-0.0292908961078681	-0.0266266391932718	-0.00445549348926285	-0.0308712437519389	0.00993672970738665	0.0873709194688939	-0.0303761066833792	-0.0444862603436274	-0.0327548392445837	-0.0235824135757843	-0.0617572969440949	0.0118888682631321	0.0401749192412616	-0.0385607262902469	-0.0814332787914146	0.0530083574120803	-0.0368049985268287	0.29374549071003	-0.0265962855079335	-0.0687540721548377	-0.0110047700896153	-0.0226369969900477	-0.0352356885815911	-0.0150831125316002	0.0154735459011752	0.0414047806530384	-0.0337325557875488	0.0214536054989607	-0.0418496335621583
Otu000201	-0.0166360179656225	-0.0207872244909332	-0.0170140597901358	-0.00906093021372247	-0.00949519833803042	-0.0150558482211823	-0.00927044434413063	0.001669873687953	-0.0183103557256778	-0.0240901147414309	0.000303390277836808	-0.0152194146382082	-0.0193954546004168	-0.0285713393818981	0.0625039104316621	-0.0154975836973888	-0.0321446179289298	-0.0421261064275972	-0.0109541496960516	-0.0147413457359135	-0.0185244221258929	-0.00569350557181451	0.0586281033405218	-0.0185967460576818	-0.0153756496063123	-0.0228232749912218	-0.00957382888325685	0.00332436532113302	-0.0268298259115469	0.0182674113002392	-0.0383181820662083	-0.00195021284075554	0.0140672992702545	0.0662062270698234	0.0232734580143034	-0.0148210640658242	-0.0131941424219919	-0.0181535947056373	-0.0124727311165113	-0.00872963912424629	-0.0109980366895039	0.102600157819022	-0.0208208037923588	0.0708187045976724	-0.0077767847103078	-0.00107403641376542	-0.0156102323114776	-0.0344591107716353	-0.0122886031119647
Otu000378	-0.0238659195032755	-0.0298212124693726	-0.0244082557625504	-0.0129987495536709	-0.0136217476845331	-0.0215990186138768	-0.0132993171162603	-0.021676793513647	-0.00695616906054482	0.101114111986069	-0.019155693655618	-0.021833669895827	-0.0398369662627252	-0.0409882513470602	0.0289986350790728	-0.0222327293575579	-0.00857943306452843	0.0283725127735815	-0.0157147494919176	0.0102852465701706	0.100418854078518	0.00448087991791809	-0.0384677634525518	-0.026678766839074	0.000504893873156355	-0.00187519933224866	-0.0137345505359577	-0.0131885962472398	0.011030110391878	0.0277377412665262	-0.0405153034047378	-0.0296890946129904	-0.024589485579421	-0.0192777218437437	-0.0469329271874451	0.0867588365597487	-0.0189282279935449	0.130151371632278	-0.0178932961858892	-0.0284624581465939	-0.0157777094776026	-0.00791341378840684	-0.0202729921472919	-0.037773078632592	0.0581884616572508	0.0131440800350305	-0.0112990625041515	-0.0277683897983168	-0.0176291473887498
Otu000402	0.15103392524902	0.100573940986232	0.0706432466335784	0.163834257243492	0.129060594125488	0.167873782035753	0.026125203174277	0.206242671185997	-0.0576441644286422	-0.020390311450829	-0.0612723950467836	-0.0238561978432272	0.156887361225327	0.0566340472232786	0.00807061345427541	-0.0345941927440058	-0.00712683047876434	0.0239471428028388	0.0702103708432161	-0.0384448081739552	-0.0347114237158564	0.100941102066891	0.0409650420174972	-0.0415122402364679	0.0490479979765965	-0.0165468632693663	-0.00955182451866007	-0.0996765337326244	0.018107103739743	0.00149479016077373	0.100045856557924	-0.0298738419704884	-0.0631166318635684	0.0151615137550922	-0.0814913979298379	-0.00380877260458581	0.0539067308222257	-0.0157528019643135	0.0292209986572789	-0.0295917609068766	0.124801278495386	-0.0191231312979594	-0.0354026594955828	-0.0467311986132472	-0.0269602551837702	0.0124770252475672	-0.00719552936359837	0.0899701151640192	-0.0350163287712166
Otu001169	-0.0294844027512708	-0.0368416829218553	-0.0301544150964009	-0.0160588980051966	-0.0168285615331871	-0.0266838310485517	-0.0164302247863892	-0.0497743524994065	-0.0324518706249616	0.0880991911573722	0.030352069908041	0.0800475280056747	-0.0492153322447002	-0.0393797343021357	-0.0186754222224069	-0.0127093856320793	-0.0464760616979322	0.0275488538662745	-0.0194142950616855	0.0178161931924467	0.0217946091859983	0.0643096969238682	-0.0401048248594332	0.0201659773745451	0.0347267568174625	-0.0618033646484781	-0.0169679202829071	0.132735161012859	-0.0376614608850539	0.0309484877813769	-0.0342310522215403	-0.013920543658702	0.0239057738467083	0.073421185305817	0.0249961028974912	0.145912562966493	-0.0233842864278897	-0.0321740394119799	-0.022105712340986	-0.0351630524510143	-0.0194920770040446	-0.00977637921064906	0.0624573923019898	-0.0452671003028353	-0.0137829769709593	0.0699482565047131	0.0188663178805109	0.0196982077445675	-0.0217793779829046
Otu001023	-0.0330947041621799	-0.041352867393018	-0.0338467580712975	-0.0180252753679977	-0.0188891825320038	-0.0299512085055665	-0.0184420703112336	-0.0454481528395271	-0.0202069853029184	0.0929752985494538	0.0187226944843366	0.0259794858713261	-0.0552416433401061	-0.0500749654796754	-0.0292793726045797	-0.0308299707750714	-0.0639465900411118	-0.0788413685240589	-0.021791533544157	-0.0293255559768335	-0.0286473041129813	0.0720524187397756	0.0202598902235805	-0.0210377974711255	0.0870945497776846	-0.0897661778924593	-0.0190456054595191	0.0220915626039582	-0.0474324748528032	0.134301324197988	-0.0681343734623123	-0.0525402207460617	0.0123696002015973	-0.0141247380358963	0.0533994358193586	0.10532275686692	-0.0262476417753225	-0.0295548583000175	-0.0248125090540506	-0.000555897073915273	-0.0218788397172971	0.140491400434293	0.0351438828987972	0.0223913930780655	-0.015470672720626	0.0479988096276631	-0.0310540672244291	-0.0260934103312572	-0.0244462157589221
Otu001162	0.0594628138848267	-0.0106969799849181	-0.00875533225307039	-0.00466269988007319	-0.00488617163003367	-0.00774764842455028	0.25023517410209	-0.0144519796660145	0.139512284513017	0.205296747388952	-0.0113189031321357	-0.00783181871336847	0.0503436001867996	-0.0147026384231224	-0.0100512919479436	-0.00797496282862912	-0.016541425949317	0.0409728602840394	0.231114506131608	-0.00758580734799895	-0.0095325555751457	-0.0176541853627288	-0.0301696673483665	-0.00956977303297001	-0.0140177060130439	-0.0166529601400542	-0.00492663443298541	0.0490896029831862	-0.0138064661253759	0.0369584419237849	-0.0197183047116011	-0.018107852544326	-0.0154020151360734	-0.0223516439635347	-0.020625989013081	0.00794461449830143	-0.00678962588140453	0.0388419301153787	-0.00641839198728915	-0.010209589748518	-0.00565952315530778	-0.00283857100022009	0.05404329227054	-0.0355917694854077	-0.00400188637157711	-0.0153246596155974	-0.00803293112404835	-0.0177324499662297	-0.00632364082990604
Otu001004	0.368423382572153	0.0644473120886229	0.419280596978439	0.394766003212779	0.30768674888945	0.550624814708705	0.628123264421041	-0.0149640013323664	-0.0198845116004846	-0.0341409550216825	-0.0238867911819354	-0.016527839844293	0.0660222975043039	-0.0310276401994755	0.0358967132541992	0.0888965180449413	0.0778719518600197	-0.0129252172155734	0.628651857400936	-0.0160086709774546	-0.0201169814597339	0.00756104158924017	-0.0391805588371681	0.0273804688692186	0.0695308036903169	-0.102869411741942	-0.010396898582544	0.0754934724649139	0.0417163947544036	0.065213264985421	-0.0235147145060083	0.0659090948680172	-0.00187520575285658	-0.0471696811693782	0.128477670054261	0.153265917395032	-0.014328453361538	-0.0197142737106152	0.151630695983704	-0.0215457571753298	0.288176343987095	-0.00599036425577757	-0.0229862265892036	-0.059724481352893	-0.00844536108983012	0.0475928788233752	-0.0169522564244091	-0.0374215879880512	0.0495307187357326
Otu000071	-0.0266699686473182	-0.00194807077996553	0.0014220943024428	0.0553779161465949	-0.0362429712923294	-0.0245811406084148	-0.0353850900497522	0.0223318162670513	-0.0698902406556504	0.0675446139173077	-0.011474682695351	0.0138299191266791	0.0923049730073519	-0.0283551605487987	0.011156045034922	-0.0327073843736126	-0.0725424925925516	-0.079231413096241	-0.0418117577782193	0.27622992311728	-0.0380757377380321	0.138107754734234	-0.0549927136598983	0.111494434174755	0.0530419636519562	-0.177335404355643	-0.00386770062119178	0.0109131314195025	-0.0315159886592375	-0.110599023921512	-0.118091766035396	-0.0301324070550005	0.00833896317430502	0.108236272851313	0.05882660472448	0.00918773767669857	-0.039766114862941	-0.0301604718204018	-0.0476081509516346	0.00165830364764903	-0.0419792735042915	0.0542511535455848	0.0114357291588326	-0.0792587813415741	0.0764845945370328	-0.033691590899202	0.0238070973287808	-0.0772487722028559	0.0684321495109872
Otu000717	-0.0259262777817942	-0.0323956945453012	-0.0265154342359241	-0.0141209389270836	-0.0147977208376257	-0.0234636740612764	-0.014447454656713	-0.0437676726978279	-0.0285356369419876	-0.0149126127959884	0.0919567104526646	0.0679745581531684	-0.00981608108645497	-0.0348812874455519	-0.0304402349252147	0.0643539753909002	-0.0231210181890301	0.00909376488314067	-0.0170714126703917	0.0397747019438135	-0.0288692471224525	-0.0391730459635874	-0.0523221491918213	-0.00622369008806004	-0.00689399237774218	-0.0571033132469831	-0.0149202620227751	-0.0508553268230179	-0.041812741538111	-0.0286995547682085	-0.0539452492999509	-0.013332914510546	0.0412627478610359	0.0289543859865962	-0.0371486883123002	0.0506621100986832	-0.0205623125817728	0.0184790898905514	-0.0194380345280061	0.0134777910086068	-0.0171398080271171	0.0994117705166529	0.0433410038332018	-0.0930689193550277	0.0570952378871575	0.154331256353503	-0.0110382981815855	-0.0277516102353781	-0.0191510816163689
Otu000589	0.0636613350584244	0.131141973227886	0.110818562268084	0.0712671496616908	0.110154127089495	0.100420944794788	-0.00789225862783602	0.169852096906788	-0.0222078240502749	0.00194630727293978	0.0214146843775032	0.0161997544425023	0.000298560778736404	-0.0464067487635151	-0.0122853735017944	-0.0236468164437771	-0.0107829638666478	0.0818483426196741	0.0520566514587297	0.390494395497769	0.0102732232654333	-0.0019384624306106	-0.0737508439152247	0.223701841102723	-0.0156527311258755	-0.117841158560929	0.0236406229225584	0.155456244363771	0.0267341927327966	0.0810715737741861	-0.0520747577552491	-0.0273176757255385	0.0858647035333547	-0.0730365080584535	0.00894565716751996	0.104268641983257	-0.0276624770634817	-0.0118855061475999	0.0140492081163467	-0.0415961861785989	0.060634478665641	-0.011564982601134	0.0568569944682344	-0.103818000522061	-0.0163045934927878	0.131491197247913	-0.0327279848481943	-0.0722460263699675	-0.0257639481866099
Otu000800	-0.00461435937081689	0.045675093629928	0.0238105971178265	-0.00951034739031409	-0.00996615497577081	0.0186119629453817	-0.00973025330685492	0.0681162374858463	-0.0192185393424283	-0.00200964366793587	-0.0230867745367809	0.0425639716224768	-0.0169396375409263	-0.0299884621688066	-0.0205012719250783	-0.0162662553618858	-0.0337389733749476	-0.00597640764821169	-0.0114974695221889	-0.0154725084116576	0.0232412723184289	-0.00993855218743346	-0.0330471246229017	-0.0195191344780646	-0.0285914292637787	-0.0708131289909661	0.012746943710725	0.0701853772974033	-0.0157961623526882	0.183563621075913	-0.0402187429126255	-0.0369339594266187	0.0166891957032761	-0.0173840175134239	-0.0189805582161635	0.146775445934169	-0.0138485646606556	-0.00540420554672254	-0.0130913717494873	0.0115689702578583	-0.0115435332864826	-0.00578973491721723	0.0800920769138416	-0.035004436152658	-0.00816250897316266	0.14310549180407	-0.0163844912855439	-0.0361682637951728	-0.0128981110967486
Otu000103	-0.0236340282219847	-0.0130878048353878	0.00966843796590135	-0.0128724482524047	-0.0134893930721934	-0.000427783069843572	-0.0131700953745227	0.0195446242369433	0.0459417548924326	0.154798048285544	-0.0312484179959941	-0.0216215248038799	-0.0320151059552773	0.0108473255310892	0.00867152741420955	-0.0220167068365481	-0.0456663853625993	-0.0686912543153132	-0.0155620583963851	0.00136580571041658	-0.0159174178177159	-0.0360353152129382	-0.0416451296161929	-0.00619208080162325	-0.0070948313174243	0.017542825372827	-0.0136010998838133	-0.0342657746976155	-0.030584939051651	-0.0542046181506088	-0.0390479963348739	-0.0426126941782363	0.0291001598421727	0.0700045169150955	-0.0569427548533073	-0.047923437492097	-0.0187443133934229	0.0573487711808471	-0.0177194374171755	-0.0183208382294832	-0.015624406636449	-0.00783652374180603	-0.0423490199676072	-0.0132169319019005	-0.0110481215937324	-0.025314978245863	-0.0221767415594032	-0.0258893880706459	-0.00409168481261982
Otu001098	-0.020207643703256	-0.0252500824993341	-0.020666848214244	-0.0110062425850547	-0.0115337447520896	-0.0182882236081167	-0.0112607377957978	-0.0341137105388687	-0.0222414489662715	0.0183945143552256	0.0522846047654529	0.00764362479588205	-0.0337305763704304	-0.0347053872836207	-0.0237259442635494	-0.0188247963103533	-0.0253797839018816	0.0757093477951253	-0.0133059218009601	-0.0179061998462266	-0.00471805095477455	0.034357626117357	0.023738369477422	0.0120005789650808	0.0750008566188063	-0.0827559924168164	-0.011629256673597	0.126628956653436	-0.0197116839915854	0.249866517897744	0.0192444856478971	-0.0238178311552871	0.108387091010214	-0.0233826120464485	-0.0486873795169249	0.193345074138544	-0.016026823821938	-0.0220510325549594	-0.0151505310303109	-0.0240996041684572	-0.0133592309960284	-0.00670041002571098	0.154864804922913	-0.0672339580223927	-0.00944640086994208	0.356102999575315	-0.018961629719759	-0.0221360288188318	-0.0149268721523656
Otu000588	-0.0367298364231679	-0.00803550200994459	-0.0278255527110384	-0.0200051770369263	-0.0209639760237144	-0.0332410582579805	-0.00358357962568946	-0.0544024815814626	-0.0167598609825717	-0.028637599040742	-0.0333679705372126	-0.021874928923931	0.101308983465624	-0.0433431755705351	-0.00119791036690866	0.0822142710949678	0.0762275770043128	0.0298529237522849	0.00716596211678547	-0.00686572558230817	-0.0289274752832329	-0.00993814283949372	-0.08150056423784	0.0171553678075044	-0.035887533645229	-0.0490254600179907	-0.0211375804926444	-0.000768245655929159	0.0361291510388298	-0.0087774769438907	-0.0432645156961763	-0.0267291044039297	0.00137670612631253	-0.0299751871310616	-0.00430845809940477	-0.00674148011613104	0.0330655551753767	0.0173447425554615	0.00185985969041003	-0.00973421006173141	0.0246817220544954	-0.0121788055958679	-0.0290635854657164	-0.0698670433531804	-0.0171699760662713	-0.0266273537636761	-0.0208677307514822	-0.0229758945040268	-0.0117443771979673
Otu001204	0.60109580972741	0.327960409112789	0.529065127424322	0.81736916577048	0.88050087362114	0.508765102690727	-0.00577593202539501	0.108899269891602	0.0377709464395744	-0.0277628640463592	-0.0137044366888295	-0.00948242620886322	-0.0173013100762994	-0.0178013165300774	0.258882030053746	-0.00965573889137912	-0.0200276406661501	-0.0381576635444033	0.297196042805331	-0.00918456632420115	-0.0115416045916529	-0.0213749214718057	-0.0143898669935535	-0.0115866658744043	-0.0169720300930022	-0.0579797681136357	-0.00596495516285209	-0.0288172416369876	-0.0167162700045107	-0.0267513289640767	-0.0238740675997106	-0.0219242020068026	-0.0186480915022093	-0.00879714395864328	-0.0249730523597939	-0.0109481645922851	-0.00822058435754006	-0.0113105613004103	0.256945326380698	-0.012361328186496	0.671456676910597	-0.00343681857730709	-0.0185727630452987	-0.0326603832855513	-0.00484531034278934	-0.0185544327951315	-0.00972592438773492	0.00305279844355848	-0.00765638988024383
Otu000288	-0.00800954178903759	-0.010008172844144	-0.00819155300095742	-0.0043624561685575	-0.00457153797506187	-0.00724875662830858	-0.00446332839569538	-0.0135213780563726	-0.00881566488206613	-0.0214536422691835	0.324913649250825	-0.0073275069671913	-0.0133695182364956	-0.0137558962259467	-0.00940406238618786	-0.00746143365015888	-0.0154762793071302	0.0749697918727259	-0.00527396158955854	-0.0070973369313762	0.0968113630028866	0.134159825264612	-0.0282269618059018	-0.00895354976154286	0.218948781540052	0.00738029913779695	-0.00460939526994983	0.11625674900797	0.0764107704410105	0.0714123034436615	-0.0184485903521782	0.0705739880612858	-0.0144102382024907	-0.0209123618491595	-0.0192978264346926	0.0329283651177253	-0.00635242371809397	-0.00874019105512622	-0.00600509456695507	-0.00955216696815678	-0.00529509132798375	-0.00265578782428608	-0.0143520284383773	-0.022215028345476	-0.00374419420863063	-0.0143378638107965	-0.00751566921205149	-0.016590610103261	-0.00591644468992344
Otu001209	-0.0134047194626919	-0.0167496160009425	-0.0137093322981214	-0.00730097958760133	-0.0076508976022348	-0.0121314741361104	-0.00746979872132641	0.00891652142825976	-0.0147538420715826	0.0292020815266534	-0.0177234398196915	-0.0122632702148524	-0.00461996875677242	-0.023021782609224	-0.0157385804852201	-0.0124874090808492	-0.0259010050640203	-0.0226786511125233	-0.00882646940700209	-0.0118780590704343	-0.0149263292645637	-0.0276433933738386	-0.0223770638907534	-0.0149846053507083	0.053525479159906	-0.0230419163372327	-0.0077142553361671	-0.029759449223199	0.0143511817973278	0.0384037723669132	-0.0186252692825977	-0.0283537575228504	-0.0241168852829175	-0.00080938211615338	-0.0322967226353479	-0.0299081117371273	-0.0106313769366614	-0.00470025880049093	-0.0100500890234622	-0.0159864473950538	0.118105936503459	-0.00444471003144183	0.00457050563476788	0.0536262977101237	-0.0062662602059487	0.0267286678992683	-0.012578177380862	-0.0277659421733085	-0.00990172513907148
Otu000846	-0.0121066946057434	0.0805247739291299	-0.0243014320769854	-0.0129418600180741	-0.013562131573261	-0.0215044896645178	0.0959869172612863	0.00907464257422099	-0.0108423821672988	-0.018526394310578	-0.0314169180221701	-0.021738113985959	0.00463295540490551	-0.0408088646626387	-0.0278985173261977	-0.0221354269483548	-0.0340093563086648	0.0705440828382225	0.0249176611439143	-0.0210552811347445	0.0200099882455263	0.0739845097674519	-0.0475556990537799	0.0487584974426018	-0.0232165621915356	0.0187411677490552	-0.0136744407385964	-0.0566959727436923	-0.0271042887910232	0.0297340313282518	0.0407749451881358	-0.0172917403812836	0.0154375235449215	0.00193220850768497	0.0516753025881787	0.12369901813589	0.0314500372628126	0.0855203641351071	0.0392395431717649	-0.0283378910857995	-0.0157086577152576	-0.00787878042359364	-0.0306896766445121	-0.0110958717238986	-0.011107696090527	0.0333929662278219	-0.0222963246222557	-0.0377668678212852	0.0421735381017929
Otu000099	-0.0445107843544781	-0.0432957729295903	-0.049889338725295	-0.0232882904250877	-0.0336599952087286	-0.0340000784969367	-0.0147903083569242	-0.0466560184956161	-0.0395763072181869	-0.0347827308118286	0.064347616348757	-0.041399104565061	0.0893710781423927	-0.022054805403464	0.0803544724851788	0.11123278951895	0.0879251819224372	0.14783725563865	-0.0136630771836813	-0.031640503493632	-0.0336317087834271	-0.0433500881665163	-0.0453299718846274	-0.0285367709539787	-0.0576214268316772	0.0282512302511681	-0.0253842195783307	0.0181388322285128	0.0580093704308183	-0.0057226996279903	0.11068119061812	0.0889131464837884	0.0583723806945665	-0.0234305997807955	-0.0138495640108146	-0.0869719430381359	-0.030128732135923	-0.0233746885147937	-0.0442151974793415	-0.0520978564479684	-0.00623050960983274	-0.0195544269627684	0.0221783333506233	-0.051721916342349	0.0179147579609426	-0.0532224720566555	-0.026228123742187	0.076796900679847	0.0140838551043736
Otu001438	0.215118528697941	0.0391692672096515	0.149747185590614	0.416723098909054	0.213333556362176	0.152919106207171	-0.00979112310758071	0.142195322152627	-0.0193387652628768	-0.0245423420343051	-0.0232311990775547	-0.0160742200499114	0.173338785751398	-0.0195537411807639	0.114751717623402	-0.0163680126020324	-0.0240479415683231	-0.0547205591278609	0.0559187402946803	0.399047933084431	-0.0195648548007565	-0.0362338903271645	-0.0275204345270533	-0.0196412408393844	-0.015717102552127	-0.0677582707057279	-0.010111547378657	0.0212763804667177	-0.00967410052762779	-0.0200973008792333	0.0421566045386928	-0.0280230131846252	0.0248611118637567	-0.0458750715122977	0.0413091016518665	-0.0342963747736231	-0.0139351974896939	-0.0191731996881632	0.0501100774641934	-0.0209544166231617	0.146487469375686	-0.0058259539137379	-0.0215946482781256	-0.00820482788206649	-0.00821357139455603	-0.020925507536215	-0.0164869881772581	-0.0268681785074081	-0.0129787981485076
Otu000853	0.0657216875245202	0.179017008240163	0.130019104470791	0.0575234104210326	-0.00849118079776832	0.202447349559572	-0.00829019217917571	0.277248191288714	0.0189191957991772	-0.0398480240724275	-0.0196699707264946	-0.0136101213190701	0.136839567988644	0.0529426192742715	0.0242157774403815	-0.0138588769205606	0.0352787670596813	-0.00415463078231226	-0.00979586336627141	0.0634119686768316	0.245278627857919	-0.0234101133776812	-0.0206537684801056	0.0528202129950442	-0.0243599458101515	-0.0783720050852925	0.690627423725174	-0.0341642579918198	0.191485486141915	-0.0383961683041758	0.0479250861408007	-0.0314677955371252	-0.0267655958637421	0.00703554869891267	-0.0294055880400127	-0.0403139219188044	0.0500353331524393	-0.00671887411047846	-0.0111538707441278	-0.0177422078039266	-0.00983510977090739	-0.00493286388509541	-0.0175230967491197	0.00553117013223424	-0.00695447137065715	-0.0266311675710416	-0.0139596141263349	-0.022016146181102	-0.0109892123430204
Otu000785	-0.0199249769175991	-0.0248968815144758	-0.0203777580244048	-0.0108522860298342	-0.0113724094374168	-0.0180324058859422	-0.0111032213330372	-0.033636524131267	-0.0219303330845799	-0.0406002484327062	-0.0263443879068612	0.0891259174284757	-0.00975376781960767	0.0199862058663528	-0.0233940630952085	-0.0185614729490632	0.062561921598158	-0.0827663196990097	-0.013119797075044	-0.0176557259152632	-0.022186720646311	0.0927793438542307	-0.00438868396946185	-0.000957057711265327	0.0894942886335997	-0.0485765429261445	-0.0114665853274581	-0.00238030194579105	-0.0321341118466849	-0.0371076403499566	-0.00805346679437426	0.0667091420556916	-0.0358477015445138	0.0928133013149085	0.0112756815055916	-0.00869069394137401	0.0411333392645631	-0.0217425802393774	-0.0149386037036903	0.00742578006358579	-0.0131723605751151	-0.00660668393906954	-0.035702895732036	-0.0621571737998517	-0.00931426355551078	-0.0356676590249899	-0.0186963923173974	0.00734160309037563	-0.0147180733912047
Otu000349	-0.0100886062854116	-0.0126060289240402	-0.0103178627778495	-0.00549483402186359	-0.0057581879168582	-0.00913034148618384	-0.00562189000228428	-0.0170311689781867	-0.011103977541015	-0.0184019991206867	0.0148338259965981	-0.00922953332321476	-0.0168398903790277	-0.0173265618410902	-0.0118451074226929	-0.00939822381902069	-0.019493510715731	-0.03841121989165	-0.00664294206121284	-0.00893961725420618	-0.0112337941615049	0.223209588709062	0.033578713576131	0.103848394267456	0.0434398831244273	0.00929602894034502	-0.00580587196086657	-0.0280486962000408	0.0265925685318242	0.00295885007644513	-0.0232373548307977	-0.0213394914497241	0.10228705952041	-0.0100440380302742	0.0237189567558564	-0.0273383812690734	-0.00800134433878286	-0.0110089127114773	-0.00756385775720556	-0.0120316560238369	-0.00666955651900585	-0.00334515986588437	-0.0180774341560952	0.0604460327763452	-0.0047160876641773	-0.00597052110605854	-0.00946653749351221	-0.0208970922151445	-0.00745219672462984
Otu000640	-0.0235829360583128	-0.0294676158088127	-0.0241188417175449	-0.0128446205276177	-0.0134602316329243	-0.0213429143102346	-0.0131416241946574	-0.03981173986259	0.169414671091347	-0.00559292414521108	-0.0311808650053764	-0.02157478328044	-0.0111028388904132	-0.040502244655904	0.295348267065351	-0.021969111006559	-0.0303784423573537	0.0269501449268316	-0.0155284162585662	-0.0208970809373926	-0.0262599056706285	0.144519486015437	-0.00395762866294887	0.0697505982799546	0.0214530111352123	-0.0748485430739506	0.0128177137919523	-0.0177574865021544	0.047848602796212	-0.00922206962123081	-0.0250704013999264	-0.0358595181004311	-0.0424288598605623	0.0581526758279477	-0.0461277850144969	-0.0434792104801626	-0.018703791840397	-0.0257342270281414	-0.0176811314463021	0.00937499084473997	-0.0155906297138843	-0.007819582704507	-0.027088121563204	-0.011012502184196	-0.0110242377076918	-0.00991955109058444	-0.0221287997655278	0.111892632392208	-0.0174201147194182
Otu000100	0.0759117801481494	0.0169143089956479	0.0972123518937823	0.0469635190929405	0.0077261261470698	0.105665310122101	0.159441499745902	-0.0132152950602811	0.133616175659589	-0.0455006454871294	0.0129265921817466	-0.047082121040523	0.132261386716661	0.00495272298449261	0.0898082135008092	0.379399834530722	0.122967527581227	0.0218789842037078	0.130280070466009	0.0785059120099182	0.192619894282707	-0.0912878330328613	-0.103034015210634	0.0595690725953207	-0.0532165224676268	-0.0712123180074765	0.157687414101071	0.0439501303014652	-0.0694003224288953	-0.082316553750455	-0.0441631791513591	-0.0283301100250919	-0.0300004804003951	-0.0951354205960745	0.0711014467341443	-0.0193079382966252	-0.0189370751084333	-0.0301071562562401	-0.00908576691759386	-0.0501116166297679	0.00494440655544899	-0.0196137511757691	-0.0398671741110465	-0.0110612931088527	-0.0276519430092568	-0.0296298261191598	0.0015811122744097	-0.000433338254269239	0.0485914451871941
Otu000175	-0.0208735760683141	-0.0260821858065587	-0.0213479134246026	-0.0113689475724694	-0.0119138332984597	-0.0188909024844324	-0.0116318295402275	-0.0352379100879926	0.0173749079293603	0.0312876509495343	-0.0275986058714744	0.0208914957674778	-0.0348421499327411	-0.035849085231458	0.0866850684153029	-0.019445157660384	-0.0298759674657784	-0.00553705277008663	-0.013744411518233	0.010692701882394	-0.0232429981240356	0.0649926680976555	-0.0553985170099684	0.00313277125837484	-0.0203948951696219	-0.0860372306134092	-0.012012492765555	0.00779152754766383	-0.0238101198609678	-0.00943231317390157	-0.0480786622021767	-0.0248440835207677	-0.0119965311681953	0.0129367426826289	0.089557942117273	-0.0143777054708989	-0.016554979447049	-0.00102122299277108	-0.0156498088832392	-0.0248937940619716	-0.0137994774900375	-0.00692121854553667	-0.0269597510945276	0.170001555176734	0.0868336923068844	-0.0040156264428169	-0.00413177382446846	-0.0331768029971682	-0.0154187794435528
Otu000185	-0.0329849473011509	0.0222390140084046	-0.00982300704081353	-0.027202738699323	0.00405337167168677	-0.0452006908117694	-0.00398986516143559	-0.0234742682714497	-0.0494014908976261	-0.058273006232915	0.0269456466878608	-0.0456917501619011	0.0697196516682044	-0.0114520909022704	0.000563850169931002	0.0874367135420415	0.0680481306535913	0.262470705819523	-0.0181297730992712	-0.00799281107713813	0.1190711043798	-0.0100720888670131	-0.0669452608693884	-0.00650916398785289	-0.0246973788442496	-0.0916485456545675	-0.00617228134562576	0.143962197102835	-0.0723870917862857	-0.00375592061513989	0.0072608382140483	0.114242973734888	-0.00165602147319999	-0.0745480627698557	-0.0410819198070076	0.0946843508418258	-0.0103360258482309	0.107677595334744	-0.00977088673860407	-0.0542184633319283	-0.00997134533384946	-0.0165605565840645	0.105115956408553	-0.0410460771804379	-0.0233474750831883	0.0394979247689567	-0.021264304213013	-0.0367969617648239	-0.0368928632656503
Otu005596	-0.0159101873145063	0.112956115925313	-0.016271735147236	-0.00866560118183902	-0.00908092215689065	-0.0143989604887892	0.070121795912117	-0.0268589219325356	0.00463206720995133	-0.0295645757927907	-0.0210361170312804	0.139059961463674	0.0134829201443976	-0.027324769805592	-0.0056040806586339	-0.0148214230146432	-0.0307421459545997	0.0496851073537482	-0.0104762193630392	-0.0140981797693981	-0.00651498977541994	0.0356025606905827	-0.0485941343399335	0.0366823229437007	0.0533772985085149	-0.0309494316131078	-0.00915612204581717	0.0234993440972297	-0.0256592386922402	0.00283707396571443	-0.036646357047975	-0.0336533408635803	-0.0216115408709605	-0.0168679212408383	0.00408063981969666	0.147886448488104	-0.0126184810464834	-0.017361552073048	0.056836008375733	-0.0189744644232732	-0.010518191563835	-0.00527546804360375	0.0230703028084638	-0.0309165797968334	-0.00743748303838499	0.0172752348864112	-0.0149291567616598	-0.0329556573093976	-0.011752450481179
Otu000790	-0.0143967691731003	-0.0179892131256293	-0.0147239256414656	-0.00784130679890446	-0.00821712136930323	-0.0130292941492074	-0.00802261981384723	-0.0243040318543877	-0.0158457369669036	-0.0385618982716881	-0.0190351072059057	0.014409128616047	-0.00390248162747969	-0.00151574357539635	-0.0169033534038967	-0.0134115709476369	-0.00618174968228056	-0.0747686578507103	-0.00947969429869155	-0.0127571244692913	-0.0160309895049799	-0.0296892116744413	0.00563740188169735	-0.0160935784582863	-0.0235737097158824	0.104979462676121	-0.00828516805042123	-0.0400264014051497	-0.00282949042968951	-0.0371569022714165	0.17515525471158	0.0694243751075861	0.00935339728307877	0.0244265040444372	-0.0346869221786288	-0.0244646220224207	-0.0114181785135695	-0.0157100763643768	-0.0107938709379627	-0.0171695643228538	-0.00951767399525947	-0.00477365188746598	-0.0257970862797529	0.0641200492002804	-0.00673001042764908	-0.0257716260375724	0.114402785213266	0.0950698255670059	-0.0106345270141199
Otu000252	-0.0329064555804021	0.127112981393714	-0.0330976348110221	-0.0231100714673022	-0.00593314512504233	-0.0256435378351167	-0.00579270592453619	0.0208194407134839	-0.0404451784979792	-0.0804673037604614	0.112594830256217	-0.0388174008278781	-0.0120042203403952	-0.0363506866435077	-0.042429681143564	0.0151854665628181	0.151464640151517	0.120542465525134	0.0052089219263356	-0.0375980771781284	0.0603437513109644	-0.0179229698562354	0.00675851167437491	-0.047431347589613	-0.0245982438046636	0.0287889889733095	-0.0159684181746881	0.0312880398816516	-0.0363475763236458	0.0393154785741169	0.0552366253154509	0.0898592034591355	-0.0763381044652479	-0.0863874461591315	0.0141691196048917	0.0191009194135929	-0.0336519062756062	-0.0159431022086621	0.0303529612737303	-0.0265877630334546	0.0431325699340315	-0.014069011595717	-0.0566010180448151	-0.0131784528038719	-0.0198348344156601	-0.034590096202909	0.0105036695030168	0.0524810702675107	0.0174640421460517
Otu001350	-0.0123729064012522	-0.0154603333261374	-0.0126540720095202	-0.0067389949730961	-0.00706197844583657	-0.0111976676880907	-0.00689481944567342	-0.0208874302068591	-0.0136181818290653	-0.0331409604636636	0.052744311315672	-0.0113193189133077	0.0571924844004895	-0.0212497070309222	-0.014527121121347	-0.0115262049445731	0.143443827637312	-0.0385337178388437	-0.00814706194563074	-0.0109637589593774	0.0406655280478218	-0.0255155745541291	0.0654062802120876	-0.01383118236678	-0.0202597749771446	-0.0107674890112049	-0.00712045929013335	-0.00147810726726503	0.0194717007610724	-0.0319334753816652	-0.0284988439632042	0.0124549968621323	-0.0222605154196455	-0.0323048062678076	-0.0298107190789441	-0.0335284402061678	-0.00981303876741688	-0.0135015920638742	-0.00927649483136428	-0.0147559087572147	-0.00817970254888921	-0.00410258352312379	0.0613954929457826	-0.0171935098851282	-0.00578392194106574	-0.0221487135715667	-0.0116099864577471	-0.025628690298897	-0.00913955108852794
Otu000385	0.0305671318838641	-0.03248424926318	0.0319181139332749	-0.0347353815253937	-0.0364001630242412	-0.0516997869911077	-0.0355385610095119	-0.0773258689588769	-0.0170786192821806	-0.00386165180864789	-0.0767431934054172	0.0644793453734036	0.0173355899368471	-0.00616754626750503	0.0227024906216416	-0.0336027528328368	0.000655465302157882	-0.164764337127392	-0.0419931022537156	-0.0501075124656425	-0.0172782854495208	0.0617547006375462	0.109985418248002	0.0216149012144343	0.0225887544829855	-0.113847514204991	0.0509852843348853	-0.0689959755369236	-0.0552914519191113	-0.0670965465139036	-0.0614863363753288	-0.0586477638568403	0.00862070460673349	0.0537726747438735	-0.0341560206324201	-0.083349301108276	-0.0118062646024137	-0.0457260369028704	-0.0478146353383822	-0.00809123935255008	-0.0421613445230641	0.199315117861572	0.050685339970691	-0.0510638019466805	0.0408264932988444	-0.070261823630244	-0.0394981666343188	-0.0438171845093312	-0.00106495899628318
Otu000407	-0.0261355976707724	-0.0326572462899312	-0.0267295107723704	-0.014234946552604	-0.014917192568544	-0.0236531117310746	-0.0145640984584269	-0.03330056313974	-0.0287660239033127	-0.0600790714681669	-0.0345559408206056	-0.0239100786372581	-0.0192648265885883	-0.0448862842384193	0.0687593680365773	-0.00593648161188875	-0.0112222208090538	-0.0552331100141965	-0.0172092414105965	-0.0231590205105417	-0.0120651226472328	0.0345511093262811	-0.0295649554628203	-0.0292159502324092	0.0348701842788432	-0.0244787597015789	-0.0150407231092611	-0.057209578602103	-0.0421503232955191	-0.0340676129435802	-0.0181796995181481	-0.0129756527705908	0.0649810176638283	0.0255797686409333	-0.0353218383813625	-0.0180021824907468	0.0899130639958649	-0.0285197484449245	-0.0195949705626965	-0.0311692727673233	-0.0172781889680119	-0.0086659891293004	0.0316212679436254	-0.0497148126250121	-0.0122175220525024	0.00889119128347174	0.0625541314927312	0.046630066772792	-0.0193057008915109
Otu002730	-0.017091578811441	-0.0213564620086418	-0.0174799729362274	-0.00930905479741762	-0.00975521492343118	0.0158948449329064	-0.00952430626440818	-0.0288532983255149	-0.0188117666497861	-0.0457799743473553	0.0169015726734045	0.075816824676981	-0.0285292443224169	0.0647108545771044	-0.0200673493758686	-0.0159219696503202	-0.0330248663971915	0.0239664723535487	-0.0112541182168279	0.0404851210854951	-0.0190316950459756	-0.035246484477322	0.0851578140337988	-0.0191059994968771	0.0455715179129467	-0.0433847259369743	-0.00983599868812182	0.0340259841858218	-0.0125404832437732	0.00331877033313283	-0.0342507583232391	-0.0140733851790921	-0.0242554186491042	-0.0446249348704912	0.104712719945453	0.0823260283967888	-0.013555450921059	-0.0186507128847493	-0.0128142844827583	-0.0203833900685487	-0.0112992070120513	-0.00566719146997609	0.0251018035143142	0.00724437266254469	-0.00798974424351441	0.0626267180506643	-0.0160377030349364	-0.0123956540890069	-0.012625114315498
Otu000303	-0.0281059586372579	-0.0351192739111531	-0.0287446468080016	-0.0153081182244584	-0.0160417987220691	-0.0254363182480218	-0.0156620848705237	-0.0474473200066539	-0.00967522641483635	-0.0439571813815479	-0.0235112275833439	-0.0151782077405751	-0.000784522322146147	-0.030539803548652	0.117650086031744	0.148130987867081	0.0200700465548729	-0.039260361803644	-0.018506644973561	-0.0249049775233036	0.000965665780610197	0.0931067400672016	-0.0416297472316189	0.0208745454620945	0.0629183583602322	-0.061679560427833	0.0556149835822272	-0.0586324197504194	-0.0219647062071568	-0.0655146680159708	-0.0382144347511228	-0.0136713022914269	-0.0438333592971146	0.0568981973656989	-0.0328138847979127	-0.0761622955064909	-0.022291032741904	-0.0306698503793718	-0.021072234087431	0.109301485316895	-0.0185807904827345	-0.00931931747217798	0.0156644726089535	-0.00184996311224343	-0.0131386002257537	-0.0415265709148617	-0.0141586242512022	0.0689912334861225	0.228034223230021
Otu000821	-0.00889804080309277	0.00263921144659912	-0.00910024253109919	-0.00484638372730091	-0.0050786589927857	-0.00805286169286958	-0.00495844571743874	0.00708211697992963	-0.00979358718552137	0.0674041066148355	-0.0117648035175742	0.69074677845637	-0.0148525998015081	-0.0152818387275423	-0.0104472556646944	-0.00828913099118254	-0.0171930640206388	-0.0297672432060563	-0.00585900250649353	-0.00788464499868361	-0.00990808403011614	-0.0183496598239859	-0.0313581805940531	0.00697655230588431	-0.0145699238773733	-0.0484854221021094	-0.00512071579996396	-0.014216130715803	-0.0143503623399631	-0.0229651270053944	-0.0204950937315666	-0.0188211989114359	-0.00511391164986887	0.0438438793393442	-0.0214385356303297	0.0298374147549527	-0.00705709851211429	-0.00970974104183859	-0.00667124011467545	-0.0106117894979891	-0.00588247616823577	-0.00295039454781271	0.317928078026398	-0.0369938827066899	-0.00415953792621415	-0.0159283640160624	-0.00834938290763544	-0.0184310076075847	-0.00657275630077035
Otu000632	-0.0226360343557237	-0.0190201464748749	-0.0231504223387895	-0.0123288835126575	-0.0129197766098965	-0.0204859539280073	-0.012613961892816	-0.00844457473135166	-0.0249142458326537	0.0759000251272113	0.00725456900376631	-0.00922981231006439	-0.0126516706218982	-0.00989642574017408	-0.0265771357293456	-0.00842446626508413	0.055315745566712	-0.0345083009480414	-0.0149049195167953	0.00507862952268746	0.0216662235303987	-0.00373910071779004	0.0140776168789067	-0.0253039269094467	-0.0133239959773954	-0.0268560064852418	-0.0130267663791329	0.0504393450664875	-0.0110488961245993	0.0487368880189192	-0.000117959681425323	0.0518840307073389	-0.040725256901985	0.0828574614510126	0.0595574070436981	0.0355384985525808	-0.0179527974648556	-0.0153329406123233	-0.0169711989158993	-0.0158798229704082	-0.0149646349783683	-0.00750561093448967	0.292184214269756	0.00171492044519116	-0.0105815926770074	0.0552128962551614	-0.00793115483431322	-0.0295609089128469	-0.00165977164807975
Otu000039	0.00902887764415704	-0.00650036742121686	-0.0506162880380809	-0.0269559798923844	-0.0282479137833463	-0.0291139359890359	-0.016610246846395	-0.0193349860698628	-0.0083466275726529	-0.0736609629055648	-0.045692932797534	-0.0224209586167441	-0.0270075620780089	0.0047628653689998	0.00544767042050511	0.0211313757317173	-0.0478146092124372	0.0369587702432506	-0.032588247782523	-0.02717105481237	-0.0551095680648076	-0.00705749934475911	0.0436041868080584	-0.0326329458966215	-0.0495238943885756	0.0456034828709854	-0.0284818371605334	-0.0482400462680133	-0.0685532605307177	-0.000725760804128754	-0.0564496332348083	0.0167117679415953	0.00347820553431961	-0.0949565517568889	0.0448362831308313	0.00654493524572454	-0.0291504975149737	-0.0540063682554969	0.0297393510770208	0.0664015894074663	-0.024766321606359	-0.0164103340924951	-0.058837347406375	0.097569673982272	-0.023135687764263	0.00671723280449153	0.395244321583305	0.115986252250136	-0.0365582043541118
Otu000150	0.0320586421788674	0.0304858427454952	0.0371325622057529	-0.0230370283818412	0.0139253378197143	0.00819777175326683	0.0043043636118967	0.0164631601549188	0.0967080644180318	0.0709323610994164	0.0026110087517147	0.0129333585399173	-0.051761284644991	-0.0509177055863896	0.00417499581299305	-0.0394019451718119	-0.0310993958293447	0.00757240757472876	-0.0105979619395261	0.0119835515420561	0.0187825524193319	0.0898190172686639	-0.0171484323832013	0.036010250848024	-0.00251968768572011	-0.0817408686167943	0.0372296021546888	0.0616749750671333	-0.0252758681769942	0.0199357344332624	-0.058426878049223	-0.000658185785820105	0.105390736407605	-0.0197381405096995	-0.0235057980393955	0.184949880329684	-0.0335455440313573	0.11711738355569	-0.00744499497397768	-0.0129454407246219	-0.0279620389280698	-0.0140245442292793	0.0961168935707105	-0.0680998373390078	0.151703081334081	0.0480781889496965	-0.0172405334924158	-0.0389050083740917	-0.0312432489806375
Otu000179	0.0361225654621227	0.0972891074569652	0.0405209507766477	0.0183754015334023	0.0360452064631915	0.0709973421128637	0.117150576335819	-0.0423610467889826	-0.0276185453130787	-0.033357267051664	0.0110792384383855	-0.022956304023871	0.057825435384812	-0.0335145849929512	-0.0158939372355837	0.00174293858144737	0.165871603247384	0.232126624927588	0.105223915787226	-0.00976924367466244	0.0185485579041269	-0.0162543059670954	-0.0729176838893895	-0.0280505240512409	-0.0175405432105133	-0.0809935443791675	-0.0144407476727	0.028628716296053	0.0100313511740617	0.00356352173616372	0.0912591814362644	0.054120355665253	0.00579172470912291	0.0624859613408203	-0.0290229425736402	0.0100746597272706	0.100862875051461	-0.0273820937989641	0.095348032476765	-0.029925928421442	0.0547144674335639	-0.00832030225152763	-0.0360435244383736	-0.0750806691236198	-0.0117301642922474	0.0215487227857278	0.0820600639815565	-0.0519766260444718	-0.0035973688072036
Otu000952	0.163318031001089	0.616691711854874	0.164607170993421	-0.00779221737758526	0.150972273624287	0.129800953626839	0.147398717785092	0.105786865451945	0.03092162692166	-0.0383204868182565	-0.0189159405387352	-0.0130883898698299	-0.00137772853058935	0.0273243975218546	0.00157476865198323	-0.0133276096547447	-0.0155495945271488	0.252889062066487	0.0317936744259751	-0.0126772602484472	0.0784968931330971	-0.0198912189520381	0.0126047468330847	-0.0159928268267365	0.167887263228035	-0.0444915693769894	0.0127787675482591	-0.0112257934096829	-0.000279110196515693	0.0453161699205753	0.0136247419888654	-0.0302615066154405	-0.0257395614300739	-0.0200209914856841	-0.0344697694793708	-0.00624013928190612	-0.0113466965794832	-0.0030299072700571	0.568966980962892	-0.0170620766299823	0.0549094664101869	-0.0047437670972461	-0.0256355871738423	0.0197190137091749	-0.00668787812421573	0.0643930764694589	-0.0134244851926375	0.00527145773921631	-0.0105679510223223
[truncated: 51 more columns]
