# Supplementary material for: NFnetFu: A novel workflow for microbiome data fusion
Source: Comput Biol Med. 2021 Aug;135:104556. doi: 10.1016/j.compbiomed.2021.104556 (PMC8404037; doi:10.1016/j.compbiomed.2021.104556)
Supplement: Multimedia component 5 [file mmc5.csv]

	Otu000153	Otu000653	Otu000813	Otu000226	Otu000645	Otu000460	Otu000620	Otu000397	Otu000115	Otu000400	Otu001119	Otu000359	Otu000315	Otu000485	Otu000169	Otu000334	Otu000186	Otu000121	Otu001568	Otu000211	Otu000413	Otu000374	Otu000124	Otu000393	Otu000358	Otu000013	Otu001109	Otu000284	Otu000095	Otu000060	Otu000108	Otu000306	Otu000375	Otu000079	Otu000046	Otu000713	Otu000038	Otu000294	Otu000684	Otu000084	Otu001914	Otu000331	Otu001212	Otu000042	Otu000454	Otu000283	Otu001205	Otu000117	Otu000984
Otu000153	NA	0	0	0	0	0	0	0	0.024857479049488	0.921992961973714	0.446954676401556	0.531895548717711	5.22856396609761e-05	0.952903030353967	0.0409590031714897	0.531895548717711	0.217560505105675	0.00363178737019254	0	0.285463220087951	0.0480855764444579	0.169880308215218	0.367647671946217	0.446931147039114	0.995011639755427	0.0167458223229517	0.0236251114754578	0.706351955566257	0.00357193478051809	0.818874285418312	0.874907789375926	0.169710557093491	0.0946242448779335	0.878182588472445	0.896528145025435	0.704891121730851	0.584695383000019	0.510835321183333	1.07560049755762e-09	0.422969628664562	2.10912132425634e-07	0.86405297925705	0.406606847131959	0.0510066729805607	0.808478902834933	0.386920587499643	0.531895413668399	0.683861337274814	0.625682044763525
Otu000653	0	NA	0	6.76390337517319e-07	1.34159305886783e-09	0	1.95048421858246e-11	1.77635683940025e-15	0.0841791010136403	0.976899229529315	0.373122307090429	0.46413224626681	0.152423815434644	0.669835417694289	0.135083694345933	0.46413224626681	0.564764333912348	0.0165136078202619	2.57565679895322e-09	0.464125626442179	0.726504035436305	0.370819694631705	0.820611794972776	0.782137023694126	0.218630613685425	0.0434547058168122	0.0522032290384589	0.368847247615539	0.631573172430614	0.938892693258108	0.295989278342159	0.368529309723559	0.546876325076039	0.518843395809558	0.0683853585335283	0.802429696313292	0.522153327586823	0.0974995987069158	0	0.348035028711601	2.16062723268351e-11	0.841093328873598	0.186214137145585	0.047584962946118	0.776534034067627	0.0383589754366365	0.464132099162221	0.416000312952746	0.567829060781778
Otu000813	0	0	NA	0	0	0	0.0117562620892833	0	7.13945502126556e-05	0.948969586433063	0.464132236962422	0.547346965336909	1.74703042499225e-05	0.966112371081205	0.030591052372595	0.547346965336909	0.784609727229955	0.265751704224249	4.70734562441066e-14	0.251615677893722	0.464108796913881	0.186438178714023	0.864797711292926	0.464109102673148	0.925899965404902	0.0666869122911362	0.0147581504002963	0.801291833915599	0.00150225045237118	0.116140054044256	0.59527129520427	0.186263091960641	0.0762924741519555	0.483058536957423	0.446672924663907	0.22227362083023	0.158598692633162	0.0223939200154064	2.84404277905992e-10	0.440522812951991	0	0.869087871330046	0.277333554585543	0.274936085988843	0.815506576557819	0.277295441158416	0.547346833463872	0.707055809081442	0.638658361383716
Otu000226	0	6.76390337517319e-07	0	NA	0	0	1.06612885364399e-06	3.58665934951929e-07	0.704158300995653	0.388771698978911	0.687492337795909	0.740892409445786	1.26089392704642e-07	0.567216127942553	0.0266667501018558	0.740892409445786	0.514414865132781	0.712954016369377	0	0.00422689548479238	0.687476814236189	0.468042301930728	0.261615427487929	0.687477016732275	0.170721422283624	0.0347173510909737	0.838836406492495	0.730401188910675	0.00195453295600068	0.388272389545074	0.438662787216547	0.467865584647706	0.286999908497885	0.388678191431274	0.60637258528823	0.748049473912802	0.772492042077016	0.695703954579751	2.66453525910038e-15	0.671697316537643	0	0.927824623220715	0.550647087729327	0.187080652304226	0.897963832803719	0.550615501013023	0.740892327237638	0.485901061177082	0.796363028401975
Otu000645	0	1.34159305886783e-09	0	0	NA	0	4.44089209850063e-16	3.27953781908974e-08	0.0685742990090645	0.290089922633471	0.621515579921498	0.684863432876039	0.423474287750213	0.482522836958444	0.0987739542323434	0.684863432876039	0.423569876817772	0.0781090624992622	0	0.684859016226753	0.000195616386839292	0.37308291352754	0.168152909174263	0.62149752928353	0.373629935886776	0.0475896075098179	0.802890754237094	0.268648278562545	0.430902355640056	0.987130417779287	0.856527477498437	0.372893048396671	0.0254444111705765	0.236306877883373	0.933837085292011	0.0401947057895176	0.722715149539645	0.631201038466642	0	0.602947851323763	2.22044604925031e-16	0.911482249436242	0.411683469954979	0.105269020021538	0.874946532609091	0.46939546645824	0.684863334730292	0.392372167920537	0.751462695866651
Otu000460	0	0	0	0	0	NA	2.3778342850278e-08	2.8643754035329e-12	0.342534710452866	0.933004323501974	0.48229833916736	0.56357602045305	0.000647933014192192	0.229272852267906	0.409471612094024	0.56357602045305	0.856032704529023	0.00311837782164837	2.66453525910038e-15	0.563570243041357	0.0237263526075542	0.204805225370071	0.418858538561145	0.482275662432057	0.860889116098641	0.00111606090758398	0.0102946830120665	0.900783025311469	6.88112623903336e-06	0.454433499972703	0.198016889081275	0.694602535510914	0.95989075384374	0.505966745529061	0.505935085091543	0.884532139170882	0.12725892526968	0.391419692439734	0	0.459129390286899	1.44071823360292e-08	0.874306843503483	0.957071444929432	0.7325886725773	0.822799017773595	0.988086832087889	0.563575892068603	0.752473717782664	0.652211924584815
Otu000620	0	1.95048421858246e-11	0.0117562620892833	1.06612885364399e-06	4.44089209850063e-16	2.3778342850278e-08	NA	0.515969017327324	0.0445659327220729	0.664303958577511	0.652557636180708	0.711317666666426	1.31891419701269e-05	0.521929576351996	0.643771075397686	0.711317666666426	0.465559649026212	0.00199948331302879	0	0.711313582930607	0.0654805592062453	0.599936714489969	0.7936458798314	0.652540834995768	0.264504281559265	0.305962206200993	0.819939585336172	0.313142956290037	0.313027457198105	0.16368269844336	0.712398738466403	0.416486247371318	0.481715452933269	0.334621768611322	0.357389554359908	0.234240338687532	0.746257836327444	0.66156760011796	0	0.635255902018032	1.77111373229621e-05	0.919250427747853	0.353171665679747	0.139721196139042	0.885881591644742	2.07437973069879e-05	0.711317575918622	0.435424503603905	0.772722988403943
Otu000397	0	1.77635683940025e-15	0	3.58665934951929e-07	3.27953781908974e-08	2.8643754035329e-12	0.515969017327324	NA	0.100380565301121	0.974813748789895	0.686041366246881	0.290760496705956	0.155876297273641	0.992210549246695	0.732859972171586	0.290760496705956	0.122473382972196	0.441012991817811	0.0251341541743457	0.0369224012224247	0.641747520282582	0.0667308969545761	0.765820615149682	0.596760403486703	0.0756887170755194	0.0151120201849024	0.00389253492329256	0.335194059755437	0.484691950567645	0.456629942587621	0.295314592539321	0.0201288210994011	0.336591374505968	0.676700947695013	0.752576727302014	0.121415758958409	0.35570544461348	0.51461393834743	0.0643953232609971	0.748218905348731	8.30864547540777e-06	0.772382138492506	0.499114611752775	0.0874835560465881	0.682164220658474	0.184094148905445	0.957622590826973	0.152082279299332	0.409773275119247
Otu000115	0.024857479049488	0.0841791010136403	7.13945502126556e-05	0.704158300995653	0.0685742990090645	0.342534710452866	0.0445659327220729	0.100380565301121	NA	0.0772863851003434	0.400506944746011	0.489543762974373	0.516962343910569	0.528184064653304	0.10756713057029	0.489543762974373	0.578521682624287	0.25745613278052	0.0797086638166491	0.489537329410172	0.400482225974576	0.129118025939937	0.892509598697452	0.400482548412479	0.245570917785023	0.563882270066787	0.670854198517	0.686281168736301	0.224869079562814	0.600363552962583	0.105271152015237	0.128965769504955	0.0365394407054036	0.395319159490358	0.757550112991832	0.932396362045445	0.545732993295098	7.68775398896082e-09	0.589718507866391	0.375724351585832	0.670855241567937	0.849885435727453	0.70044005407765	0.217579344516725	0.788746230874009	0.212104737079556	0.489543620008891	0.558560526953001	0.589717917029648
Otu000400	0.921992961973714	0.976899229529315	0.948969586433063	0.388771698978911	0.290089922633471	0.933004323501974	0.664303958577511	0.974813748789895	0.0772863851003434	NA	0.551743645219004	0.201466670961349	0.422488949460784	0.933148665579066	0.0822746709605944	0.116513111738964	0.0653195206842425	0.372261237347693	0.211579045277819	0.996480924133582	0.586214935905348	0.0514321822437789	0.178701211339561	0.230885698587771	0.254292143800345	0.991235540545	0.334717067647367	0.586443705759982	0.0552180349535063	0.853135543940015	0.0100878748206732	0.0212328440810843	0.978040120099015	0.000256214644350106	0.624506754175641	0.286040670434449	0.570354912052331	0.0928755759261006	0.220830936990402	0.178337187718868	0.334718696183259	0.66757343464099	0.98393300803851	0.988365251659234	0.543150377806063	0.443262245494437	0.470873078561974	0.183621253125893	0.845274194318836
Otu001119	0.446954676401556	0.373122307090429	0.464132236962422	0.687492337795909	0.621515579921498	0.48229833916736	0.652557636180708	0.686041366246881	0.400506944746011	0.551743645219004	NA	0.464117673977939	0.70459701547318	0.674954787919487	0.360264575991439	0.464117673977939	0.844982474620369	0.0462464442236503	0.621519256719935	0.491605164781556	0.130139880668002	0.498266410029521	0.919265717012098	0.373081960320845	0.803910028520091	0.781241359769822	0.652557636180708	0.184616355961419	0.664216761607018	2.7968320774896e-06	0.748180969967397	0.532026828687902	0.594842014568382	0.496557757119609	0.385557156959454	0.000524143584353265	0.522139758645179	0.386489770804741	0.567817050818409	0.17607211257463	0.65255872905962	0.84108821781781	0.00359561188699065	0.30230609980939	0.776526942691175	7.55692704972333e-05	0.493450411650791	0.40919038774592	0.56781643590183
Otu000359	0.531895548717711	0.46413224626681	0.547346965336909	0.740892409445786	0.684863432876039	0.56357602045305	0.711317666666426	0.290760496705956	0.489543762974373	0.201466670961349	0.464117673977939	NA	0.297683819638213	0.297650360422587	0.452073646749147	0.547333910201354	0.23525818433725	0.214980118293969	0.6848665768704	0.547327975677817	0.487876290262748	0.625621302370871	0.421653869292139	0.0336816666040174	0.259773399704329	0.00252962336836804	0.711317666666426	0.663102850964868	0.290622803402083	0.430876390920215	0.1584867729246	0.186248723724024	0.252495535140261	0.113557502325082	0.0156455779869078	0.00643619382146099	0.598803719774574	0.476580957977139	0.638647960705138	0.440507914348417	0.71131859499529	0.869083645069106	0.00172495527533756	0.205906814662172	0.815500674414452	0.00287895308280905	0.264797833420535	0.689845181543205	0.638647427826227
Otu000315	5.22856396609761e-05	0.152423815434644	1.74703042499225e-05	1.26089392704642e-07	0.423474287750213	0.000647933014192192	1.31891419701269e-05	0.155876297273641	0.516962343910569	0.422488949460784	0.70459701547318	0.297683819638213	NA	0.844056301643064	5.81276753091053e-05	0.261410264374068	2.89990254032091e-12	0.606435119157511	0.0196288904415503	0.26050981655102	0.205067835251985	0.445419879000853	0.543752384063205	0.205068145574332	0.821707018368405	0.000342916709116459	0.31692355411083	0.0451990343283368	8.19530823514825e-06	0.911402433327849	7.08653043801633e-07	0.715743736531162	0.833520111423012	0.0218383730855463	0.549439724330385	0.120835862457004	0.00671409864022832	0.716001590291848	0.0747865949228061	0.625213340266086	0.00772472145992298	0.775532127768967	0.533168755686594	0.541522992288507	0.686443148407454	0.483993224041426	0.257856678774081	0.670399179285126	0.628845268692449
Otu000485	0.952903030353967	0.669835417694289	0.966112371081205	0.567216127942553	0.482522836958444	0.229272852267906	0.521929576351996	0.992210549246695	0.528184064653304	0.933148665579066	0.674954787919487	0.297650360422587	0.844056301643064	NA	0.660536613455221	0.988082971125016	0.361382812245664	0.330045184953945	0.482527454897081	0.268596887670182	0.205036447213657	0.221318252686438	0.00252111397949006	0.678796135294915	0.112345652759463	0.0782504489658775	0.521929576351996	0.592504516121805	0.1733531874307	0.352733889724951	0.445729809297084	0.743675962239907	0.713466119758984	0.627811388742278	0.526904285191595	0.859507566094812	0.131809961088536	0.718706737387396	0.553100303836764	0.621777875943192	0.521930978027506	0.775517013832653	0.912106248697453	0.291132988524067	0.0275216818239903	0.494836243774523	0.0391499713251924	0.11896390760546	0.416437116378443
Otu000169	0.0409590031714897	0.135083694345933	0.030591052372595	0.0266667501018558	0.0987739542323434	0.409471612094024	0.643771075397686	0.732859972171586	0.10756713057029	0.0822746709605944	0.360264575991439	0.452073646749147	5.81276753091053e-05	0.660536613455221	NA	0.032122529837586	0.444103458150401	0.34765683680431	0.102402050477703	0.452066946428787	0.36023936884276	0.790533090535797	0.627290526124344	0.360239697650073	0.636367646125961	0.89100866879051	0.643771075397686	0.736539944548543	0.186562850208531	0.438971971924853	0.28308911419898	0.799708740910556	0.853378452780207	0.0496539796886055	0.0611851527238527	0.0387929594605407	0.35208728021297	0.37372284881673	0.202793165283701	0.335081052274183	0.0580674961016687	0.836835223524362	0.174512334435794	0.133255301547063	0.770629344752555	0.606763932905402	0.502347495764023	0.594354327826583	0.55735204697349
Otu000334	0.531895548717711	0.46413224626681	0.547346965336909	0.740892409445786	0.684863432876039	0.56357602045305	0.711317666666426	0.290760496705956	0.489543762974373	0.116513111738964	0.464117673977939	0.547333910201354	0.261410264374068	0.988082971125016	0.032122529837586	NA	5.65694158183305e-11	0.01827343121491	0.6848665768704	0.547327975677817	0.464094233574028	0.625621302370871	0.0407875102768682	0.487876588006721	0.311990876175114	0.423359427865298	0.711317666666426	0.571560618127164	0.290622803402083	0.0366721284920426	0.522353733313492	0.186496656212006	0.252495535140261	0.393331817536446	0.0869555025574402	0.889155420644149	0.598803719774574	0.476580957977139	0.638647960705138	0.440507914348417	0.71131859499529	0.869083645069106	0.920359410933075	0.212698014187068	0.815500674414452	0.277279771640813	0.547333778325573	0.689845181543205	0.0873964167006449
Otu000186	0.217560505105675	0.564764333912348	0.784609727229955	0.514414865132781	0.423569876817772	0.856032704529023	0.465559649026212	0.122473382972196	0.578521682624287	0.0653195206842425	0.844982474620369	0.23525818433725	2.89990254032091e-12	0.361382812245664	0.444103458150401	5.65694158183305e-11	NA	0.652162284367029	0.423574766410142	0.235251241028206	0.319378631846134	0.0941707574995272	0.0116373632521531	0.148620198641613	0.0459144775947511	0.000149141347155046	0.452284950620163	0.0476651702807642	0.000242688298214944	0.148320779328246	0.22457155456924	0.00163173648931547	0.232333118283807	0.00658550145071146	0.166110654262462	0.125804792643264	0.989318836572852	0.160231550588484	0.354428561720381	0.128028353991767	0.465561151628322	0.745228219558506	0.296683227812774	0.145390724120693	0.645497590103412	0.116064391600773	0.490860551442568	0.340403386404717	0.717978572762066
Otu000121	0.00363178737019254	0.0165136078202619	0.265751704224249	0.712954016369377	0.0781090624992622	0.00311837782164837	0.00199948331302879	0.441012991817811	0.25745613278052	0.372261237347693	0.0462464442236503	0.214980118293969	0.606435119157511	0.330045184953945	0.34765683680431	0.01827343121491	0.652162284367029	NA	0.186817671383007	0.0109694876694926	0.000719124038603969	0.70960891977726	0.128522459196331	0.886133717225012	0.820162560875418	0.957094961199066	0.963865138569791	1.22223846199532e-05	0.846414600982706	0.00442427793107703	0.765354023522924	0.472456175780235	0.730299217648327	0.250738087912013	0.0757515169710259	3.2399028251362e-05	0.423829872708651	0.442774858313213	0.0650195004186607	0.00377444247814296	0.727652653041961	0.392034455217353	0.0430732768932813	0.008297587642347	0.225448116545623	1.52337187819818e-06	0.673123370836469	0.335520018172789	0.257122147215177
Otu001568	0	2.57565679895322e-09	4.70734562441066e-14	0	0	2.66453525910038e-15	0	0.0251341541743457	0.0797086638166491	0.211579045277819	0.621519256719935	0.6848665768704	0.0196288904415503	0.482527454897081	0.102402050477703	0.6848665768704	0.423574766410142	0.186817671383007	NA	0.684862160260024	0.111499613923232	0.373087955932525	0.168157402200384	0.621501206225989	0.363358594526843	0.170381365887913	0.802892789306933	0.924401113847623	0.42020834579567	0.983624533820553	0.341806231191019	0.372898091218185	0.481544771941028	0.289999890318998	0.939165275245088	0.363203688039292	0.722717952146072	0.631204637303135	0	0.602951673684308	0	0.911483178677799	0.0230596090019839	0.105272698822872	0.874947839986209	0.463837617831643	0.684866478725518	0.392377161597162	0.751465229535567
Otu000211	0.285463220087951	0.464125626442179	0.251615677893722	0.00422689548479238	0.684859016226753	0.563570243041357	0.711313582930607	0.0369224012224247	0.489537329410172	0.996480924133582	0.491605164781556	0.547327975677817	0.26050981655102	0.268596887670182	0.452066946428787	0.547327975677817	0.235251241028206	0.0109694876694926	0.684862160260024	NA	0.455218320510638	0.662566739156976	0.431285942887681	0.417620930212183	0.311983703407411	0.0549952087579175	0.711313582930607	0.00261509287090789	0.972805342705217	0.530145529287529	0.158480596051981	0.711963438861654	0.403666997893175	0.116435540557179	0.435658146548353	0.0245536476061139	0.59879830555301	0.4765744266589	0.638642990585084	0.440501141869763	0.711314511271341	0.869081723906096	0.357238500700138	0.496221361504603	0.815497991434774	0.002192124672868	0.547327843800788	0.691158516129447	0.638642457700017
Otu000413	0.0480855764444579	0.726504035436305	0.464108796913881	0.687476814236189	0.000195616386839292	0.0237263526075542	0.0654805592062453	0.641747520282582	0.400482225974576	0.586214935905348	0.130139880668002	0.487876290262748	0.205067835251985	0.205036447213657	0.36023936884276	0.464094233574028	0.319378631846134	0.000719124038603969	0.111499613923232	0.455218320510638	NA	0.0539119255242761	0.0484895843894579	0.769025327864992	0.778304808402198	0.0236456109943686	5.60684831896197e-12	0.066299607495087	0.682056351464321	0.214942911780012	0.683016857389299	0.195161205234589	0.819700541188098	0.554466164875142	0.572465164485996	0.0783818807305707	0.52211793206875	0.386464851048467	0.203715324369738	0.347994001608389	0.652541705862022	0.841079996204034	0.029786136686514	0.17962435647381	0.776515535564944	0.227391675785215	0.464094086463618	0.921055764312843	0.567796127841839
Otu000374	0.169880308215218	0.370819694631705	0.186438178714023	0.468042301930728	0.37308291352754	0.204805225370071	0.599936714489969	0.0667308969545761	0.129118025939937	0.0514321822437789	0.498266410029521	0.625621302370871	0.445419879000853	0.221318252686438	0.790533090535797	0.625621302370871	0.0941707574995272	0.70960891977726	0.373087955932525	0.662566739156976	0.0539119255242761	NA	0.523947181793106	0.00429106959092085	5.81373097974236e-06	0.401007334177563	0.599936714489969	0.0133263071466807	0.735646701024982	0.524980942032373	0.0576582249289692	0.514043959747233	0.307537982429006	9.21965948030845e-08	0.801436129376635	0.0398604418371087	0.248104067407974	0.117979986821717	0.979894236036055	0.70838238412388	0.416672895844026	0.717614105880501	0.541372653171976	0.592678366972363	0.608646425593535	0.280002530656255	0.625621188619182	0.878197887910548	0.216747317818809
Otu000124	0.367647671946217	0.820611794972776	0.864797711292926	0.261615427487929	0.168152909174263	0.418858538561145	0.7936458798314	0.765820615149682	0.892509598697452	0.178701211339561	0.919265717012098	0.421653869292139	0.543752384063205	0.00252111397949006	0.627290526124344	0.0407875102768682	0.0116373632521531	0.128522459196331	0.168157402200384	0.431285942887681	0.0484895843894579	0.523947181793106	NA	0.0127311794154972	0.387275001166786	0.00135157560557086	0.208906697755233	0.076014611457659	0.307174777900705	0.689184577294592	0.516747645125821	0.915213761160381	0.461246726197994	0.195081409665251	0.789856535824103	0.899499363657376	0.741146442200989	0.819352487609297	0.325569541955094	0.0257621334848785	0.32827752777333	0.0957571046860302	0.0595865364706893	1.14998317535253e-06	0.436204450603967	0.684789950179532	0.429057021973539	0.0190090544825463	0.425444454290703
Otu000393	0.446931147039114	0.782137023694126	0.464109102673148	0.687477016732275	0.62149752928353	0.482275662432057	0.652540834995768	0.596760403486703	0.400482548412479	0.230885698587771	0.373081960320845	0.0336816666040174	0.205068145574332	0.678796135294915	0.360239697650073	0.487876588006721	0.148620198641613	0.886133717225012	0.621501206225989	0.417620930212183	0.769025327864992	0.00429106959092085	0.0127311794154972	NA	2.77390637917208e-05	0.74196168363214	0.652540834995768	0.786661319515336	0.682032570715015	0.199473454923932	0.0860961867801326	0.364651819585607	0.726275800631444	0.532234791764519	0.169108575630177	0.188406088892942	0.522118216782315	0.386465176107704	0.567797007685953	0.814383941331899	0.652541927919805	0.841080103450688	0.64320591027376	0.136153659196659	0.776515684364787	0.618017427957311	0.487876444754941	0.122587341569027	0.567796392747909
Otu000358	0.995011639755427	0.218630613685425	0.925899965404902	0.170721422283624	0.373629935886776	0.860889116098641	0.264504281559265	0.0756887170755194	0.245570917785023	0.254292143800345	0.803910028520091	0.259773399704329	0.821707018368405	0.112345652759463	0.636367646125961	0.311990876175114	0.0459144775947511	0.820162560875418	0.363358594526843	0.311983703407411	0.778304808402198	5.81373097974236e-06	0.387275001166786	2.77390637917208e-05	NA	0.555198437404931	0.534155803318064	0.333941310534906	0.148228572069219	0.227021034397175	0.158583868512989	0.257117942489917	0.25196598800347	0.128313627487609	0.944306681076047	0.610139801773713	0.738893775711197	0.793352264052012	0.0401156945050598	0.191392093095274	0.273660426017484	0.7819016863889	0.225981325509444	0.971941670375976	0.695110803855727	0.593940415589841	0.250575037948549	0.643084046436119	0.430180167467101
Otu000013	0.0167458223229517	0.0434547058168122	0.0666869122911362	0.0347173510909737	0.0475896075098179	0.00111606090758398	0.305962206200993	0.0151120201849024	0.563882270066787	0.991235540545	0.781241359769822	0.00252962336836804	0.000342916709116459	0.0782504489658775	0.89100866879051	0.423359427865298	0.000149141347155046	0.957094961199066	0.170381365887913	0.0549952087579175	0.0236456109943686	0.401007334177563	0.00135157560557086	0.74196168363214	0.555198437404931	NA	0.0180456887809253	5.89474121959199e-07	0.640822930597108	0.0264446391272004	0.918316630346527	0.359176337724057	0.112118905068733	0.897621291595482	0.174026328564405	0.00743824088949419	0.130751309243358	0.725550385658518	0.0435303908554681	0.203564549684717	0.540324762358392	0.293360460142064	0.0374863318722349	7.68767201009268e-08	0.136647796991984	0.0279125107237101	0.777278133589687	0.005603753119231	0.582990364460886
Otu001109	0.0236251114754578	0.0522032290384589	0.0147581504002963	0.838836406492495	0.802890754237094	0.0102946830120665	0.819939585336172	0.00389253492329256	0.670854198517	0.334717067647367	0.652557636180708	0.711317666666426	0.31692355411083	0.521929576351996	0.643771075397686	0.711317666666426	0.452284950620163	0.963865138569791	0.802892789306933	0.711313582930607	5.60684831896197e-12	0.599936714489969	0.208906697755233	0.652540834995768	0.534155803318064	0.0180456887809253	NA	0.224859254726974	0.322799410216092	0.334208232881808	0.704864341706495	0.587999283990133	0.481715452933269	0.178278757550346	0.785310865682589	0.309854343710686	0.746257836327444	0.0567444582174466	0.772723339348674	0.635255902018032	0.819940181089047	0.919250427747853	0.504166778286638	0.728893179376647	0.885881591644742	0.504132977923498	0.711317575918622	0.538409160846703	0.772722988403943
Otu000284	0.706351955566257	0.368847247615539	0.801291833915599	0.730401188910675	0.268648278562545	0.900783025311469	0.313142956290037	0.335194059755437	0.686281168736301	0.586443705759982	0.184616355961419	0.663102850964868	0.0451990343283368	0.592504516121805	0.736539944548543	0.571560618127164	0.0476651702807642	1.22223846199532e-05	0.924401113847623	0.00261509287090789	0.066299607495087	0.0133263071466807	0.076014611457659	0.786661319515336	0.333941310534906	5.89474121959199e-07	0.224859254726974	NA	0.519415646668782	2.86941838290034e-07	0.784336433039948	8.02385543785533e-07	0.0616315133827645	0.00704529306243096	0.0850854796251406	4.95365395161151e-05	0.518570183062765	0.957366413407372	0.687566880107688	0.0352551475992358	0.313144586910064	0.653394829309091	0.00100990575289561	0.00376332560280179	0.524926906261422	0.00232505502322233	0.897578883818124	0.215078287717217	0.79576171675639
Otu000095	0.00357193478051809	0.631573172430614	0.00150225045237118	0.00195453295600068	0.430902355640056	6.88112623903336e-06	0.313027457198105	0.484691950567645	0.224869079562814	0.0552180349535063	0.664216761607018	0.290622803402083	8.19530823514825e-06	0.1733531874307	0.186562850208531	0.290622803402083	0.000242688298214944	0.846414600982706	0.42020834579567	0.972805342705217	0.682056351464321	0.735646701024982	0.307174777900705	0.682032570715015	0.148228572069219	0.640822930597108	0.322799410216092	0.519415646668782	NA	0.605764119159881	7.63321335472966e-07	0.150392857055163	0.162728329123184	0.160933042032724	0.258959626387774	0.0923327379438184	0.00484656312958109	0.562879375280502	0.638848528792075	0.723073943958383	0.32280104068284	0.772319021997061	0.0562043624585316	0.979089380833012	0.682078535431468	0.206486187117871	0.290622644478112	0.602680543805102	0.409639680007581
Otu000060	0.818874285418312	0.938892693258108	0.116140054044256	0.388272389545074	0.987130417779287	0.454433499972703	0.16368269844336	0.456629942587621	0.600363552962583	0.853135543940015	2.7968320774896e-06	0.430876390920215	0.911402433327849	0.352733889724951	0.438971971924853	0.0366721284920426	0.148320779328246	0.00442427793107703	0.983624533820553	0.530145529287529	0.214942911780012	0.524980942032373	0.689184577294592	0.199473454923932	0.227021034397175	0.0264446391272004	0.334208232881808	2.86941838290034e-07	0.605764119159881	NA	0.692562839593962	0.157481179550886	0.149626716242078	0.0589401818796431	0.851691731849956	0.0017248023584151	0.169631789797578	0.227418344232188	0.778910693832727	0.178159564918039	0.334209861538353	0.667244582338979	0.00545141903666702	0.0423283447093239	0.542725945543399	3.6042184503593e-07	0.116128018611397	0.673893855087385	0.765776349502195
Otu000108	0.874907789375926	0.295989278342159	0.59527129520427	0.438662787216547	0.856527477498437	0.198016889081275	0.712398738466403	0.295314592539321	0.105271152015237	0.0100878748206732	0.748180969967397	0.1584867729246	7.08653043801633e-07	0.445729809297084	0.28308911419898	0.522353733313492	0.22457155456924	0.765354023522924	0.341806231191019	0.158480596051981	0.683016857389299	0.0576582249289692	0.516747645125821	0.0860961867801326	0.158583868512989	0.918316630346527	0.704864341706495	0.784336433039948	7.63321335472966e-07	0.692562839593962	NA	0.016763841822228	0.0852490612103636	0.0620473771269949	0.610441821983876	0.156649807851414	3.22754489801014e-09	0.319812011586117	0.91564704311675	0.619877520599788	0.704865288721868	0.699532658443655	0.111143923019901	0.410956795097625	0.584779018497549	0.548044196672985	0.289465505776456	2.10177146757751e-05	0.0639963409572388
Otu000306	0.169710557093491	0.368529309723559	0.186263091960641	0.467865584647706	0.372893048396671	0.694602535510914	0.416486247371318	0.0201288210994011	0.128965769504955	0.0212328440810843	0.532026828687902	0.186248723724024	0.715743736531162	0.743675962239907	0.799708740910556	0.186496656212006	0.00163173648931547	0.472456175780235	0.372898091218185	0.711963438861654	0.195161205234589	0.514043959747233	0.915213761160381	0.364651819585607	0.257117942489917	0.359176337724057	0.587999283990133	8.02385543785533e-07	0.150392857055163	0.157481179550886	0.016763841822228	NA	0.609123589316177	0.00596255825197733	0.0707986558532905	0.0589660583140708	0.247916098471529	0.117833792669031	0.969160384196307	0.0900745219969465	0.416487817195863	0.71750679738954	0.0315737715535254	0.256454956835359	0.608504145343175	0.503718699002522	0.714555656905227	0.411626339983608	0.221259500541414
Otu000375	0.0946242448779335	0.546876325076039	0.0762924741519555	0.286999908497885	0.0254444111705765	0.95989075384374	0.481715452933269	0.336591374505968	0.0365394407054036	0.978040120099015	0.594842014568382	0.252495535140261	0.833520111423012	0.713466119758984	0.853378452780207	0.252495535140261	0.232333118283807	0.730299217648327	0.481544771941028	0.403666997893175	0.819700541188098	0.307537982429006	0.461246726197994	0.726275800631444	0.25196598800347	0.112118905068733	0.481715452933269	0.0616315133827645	0.162728329123184	0.149626716242078	0.0852490612103636	0.609123589316177	NA	0.250642794370303	0.267005219337123	0.193286041799692	0.317136254655665	0.0455430796736622	0.371961965735392	0.470516908431427	0.481716929009882	0.754063108012144	0.408511128617357	0.038139581178835	0.0518747866633893	0.011102208840398	0.838618108237008	0.0527002076874385	0.371961205901099
Otu000079	0.878182588472445	0.518843395809558	0.483058536957423	0.388678191431274	0.236306877883373	0.505966745529061	0.334621768611322	0.676700947695013	0.395319159490358	0.000256214644350106	0.496557757119609	0.113557502325082	0.0218383730855463	0.627811388742278	0.0496539796886055	0.393331817536446	0.00658550145071146	0.250738087912013	0.289999890318998	0.116435540557179	0.554466164875142	9.21965948030845e-08	0.195081409665251	0.532234791764519	0.128313627487609	0.897621291595482	0.178278757550346	0.00704529306243096	0.160933042032724	0.0589401818796431	0.0620473771269949	0.00596255825197733	0.250642794370303	NA	0.473862831288317	0.132906283022185	0.683032009364418	0.152997267000152	0.220739858963872	0.61197596981194	0.334623397170066	0.66751186391472	0.768777918847604	0.141617169000512	0.228043126070547	0.931181713592577	0.965007734942037	0.0315182500800617	0.766589673700284
Otu000046	0.896528145025435	0.0683853585335283	0.446672924663907	0.60637258528823	0.933837085292011	0.505935085091543	0.357389554359908	0.752576727302014	0.757550112991832	0.624506754175641	0.385557156959454	0.0156455779869078	0.549439724330385	0.526904285191595	0.0611851527238527	0.0869555025574402	0.166110654262462	0.0757515169710259	0.939165275245088	0.435658146548353	0.572465164485996	0.801436129376635	0.789856535824103	0.169108575630177	0.944306681076047	0.174026328564405	0.785310865682589	0.0850854796251406	0.258959626387774	0.851691731849956	0.610441821983876	0.0707986558532905	0.267005219337123	0.473862831288317	NA	0.790216361238696	0.190577571322305	0.254520160161644	0.242782815834044	0.138242754610948	0.357391174214928	0.68197523516627	0.956907661341497	0.750545791466705	0.189469679444658	0.156881214134814	0.451238084740626	0.0160959117607646	0.310487912909534
Otu000713	0.704891121730851	0.802429696313292	0.22227362083023	0.748049473912802	0.0401947057895176	0.884532139170882	0.234240338687532	0.121415758958409	0.932396362045445	0.286040670434449	0.000524143584353265	0.00643619382146099	0.120835862457004	0.859507566094812	0.0387929594605407	0.889155420644149	0.125804792643264	3.2399028251362e-05	0.363203688039292	0.0245536476061139	0.0783818807305707	0.0398604418371087	0.899499363657376	0.188406088892942	0.610139801773713	0.00743824088949419	0.309854343710686	4.95365395161151e-05	0.0923327379438184	0.0017248023584151	0.156649807851414	0.0589660583140708	0.193286041799692	0.132906283022185	0.790216361238696	NA	0.505263659577421	0.609197492646439	0.028051180742739	0.899130791400953	0.23779855358811	0.0454232044900289	0.0127123951309898	0.194988778634423	0.522106224780227	4.34563496298779e-12	0.332702659411704	0.200505240534792	0.521692784635718
Otu000038	0.584695383000019	0.522153327586823	0.158598692633162	0.772492042077016	0.722715149539645	0.12725892526968	0.746257836327444	0.35570544461348	0.545732993295098	0.570354912052331	0.522139758645179	0.598803719774574	0.00671409864022832	0.131809961088536	0.35208728021297	0.598803719774574	0.989318836572852	0.423829872708651	0.722717952146072	0.59879830555301	0.52211793206875	0.248104067407974	0.741146442200989	0.522118216782315	0.738893775711197	0.130751309243358	0.746257836327444	0.518570183062765	0.00484656312958109	0.169631789797578	3.22754489801014e-09	0.247916098471529	0.317136254655665	0.683032009364418	0.190577571322305	0.505263659577421	NA	0.533724856527739	0.681386551025343	0.500080203569147	0.746258661163587	0.885412837224222	0.342254830044263	0.269423492637906	0.838342432486662	0.342216548372358	0.141462746956003	0.00173401076941238	0.681386072884874
Otu000294	0.510835321183333	0.0974995987069158	0.0223939200154064	0.695703954579751	0.631201038466642	0.391419692439734	0.66156760011796	0.51461393834743	7.68775398896082e-09	0.0928755759261006	0.386489770804741	0.476580957977139	0.716001590291848	0.718706737387396	0.37372284881673	0.476580957977139	0.160231550588484	0.442774858313213	0.631204637303135	0.4765744266589	0.386464851048467	0.117979986821717	0.819352487609297	0.386465176107704	0.793352264052012	0.725550385658518	0.0567444582174466	0.957366413407372	0.562879375280502	0.227418344232188	0.319812011586117	0.117833792669031	0.0455430796736622	0.152997267000152	0.254520160161644	0.609197492646439	0.533724856527739	NA	0.578583819623192	0.361534790480396	0.66156866862913	0.845430026784812	0.654611345102827	0.222745141282298	2.35811370430383e-13	0.179349973180842	0.476580812839354	0.491613295368952	0.578583216390097
Otu000684	1.07560049755762e-09	0	2.84404277905992e-10	2.66453525910038e-15	0	0	0	0.0643953232609971	0.589718507866391	0.220830936990402	0.567817050818409	0.638647960705138	0.0747865949228061	0.553100303836764	0.202793165283701	0.638647960705138	0.354428561720381	0.0650195004186607	0	0.638642990585084	0.203715324369738	0.979894236036055	0.325569541955094	0.567797007685953	0.0401156945050598	0.0435303908554681	0.772723339348674	0.687566880107688	0.638848528792075	0.778910693832727	0.91564704311675	0.969160384196307	0.371961965735392	0.220739858963872	0.242782815834044	0.028051180742739	0.681386551025343	0.578583819623192	NA	0.547245863986331	0	0.897650636385139	0.396651241047945	0.884942485271243	0.855506308848725	0.0911802978632756	0.638647850260248	0.899841001834199	0.714021325378365
Otu000084	0.422969628664562	0.348035028711601	0.440522812951991	0.671697316537643	0.602947851323763	0.459129390286899	0.635255902018032	0.748218905348731	0.375724351585832	0.178337187718868	0.17607211257463	0.440507914348417	0.625213340266086	0.621777875943192	0.335081052274183	0.440507914348417	0.128028353991767	0.00377444247814296	0.602951673684308	0.440501141869763	0.347994001608389	0.70838238412388	0.0257621334848785	0.814383941331899	0.191392093095274	0.203564549684717	0.635255902018032	0.0352551475992358	0.723073943958383	0.178159564918039	0.619877520599788	0.0900745219969465	0.470516908431427	0.61197596981194	0.138242754610948	0.899130791400953	0.500080203569147	0.361534790480396	0.547245863986331	NA	0.635257040725766	2.34824384071075e-06	0.163656800012339	0.899304755344547	0.764894720737273	0.163623355572455	0.440507763851513	0.348576248201131	0.251417179016441
Otu001914	2.10912132425634e-07	2.16062723268351e-11	0	0	2.22044604925031e-16	1.44071823360292e-08	1.77111373229621e-05	8.30864547540777e-06	0.670855241567937	0.334718696183259	0.65255872905962	0.71131859499529	0.00772472145992298	0.521930978027506	0.0580674961016687	0.71131859499529	0.465561151628322	0.727652653041961	0	0.711314511271341	0.652541705862022	0.416672895844026	0.32827752777333	0.652541927919805	0.273660426017484	0.540324762358392	0.819940181089047	0.313144586910064	0.32280104068284	0.334209861538353	0.704865288721868	0.416487817195863	0.481716929009882	0.334623397170066	0.357391174214928	0.23779855358811	0.746258661163587	0.66156866862913	0	0.635257040725766	NA	0.919250698638972	0.504168214235187	0.139722532052974	0.885881973166557	0.504134413935193	0.71131850424775	0.435426049995861	0.772723732488176
Otu000331	0.86405297925705	0.841093328873598	0.869087871330046	0.927824623220715	0.911482249436242	0.874306843503483	0.919250427747853	0.772382138492506	0.849885435727453	0.66757343464099	0.84108821781781	0.869083645069106	0.775532127768967	0.775517013832653	0.836835223524362	0.869083645069106	0.745228219558506	0.392034455217353	0.911483178677799	0.869081723906096	0.841079996204034	0.717614105880501	0.0957571046860302	0.841080103450688	0.7819016863889	0.293360460142064	0.919250427747853	0.653394829309091	0.772319021997061	0.667244582338979	0.699532658443655	0.71750679738954	0.754063108012144	0.66751186391472	0.68197523516627	0.0454232044900289	0.885412837224222	0.845430026784812	0.897650636385139	2.34824384071075e-06	0.919250698638972	NA	0.766130135020617	0.511071005338408	0.949033772776702	0.766112142344187	0.869083602377513	0.728373957880162	0.897650474781329
Otu001212	0.406606847131959	0.186214137145585	0.277333554585543	0.550647087729327	0.411683469954979	0.957071444929432	0.353171665679747	0.499114611752775	0.70044005407765	0.98393300803851	0.00359561188699065	0.00172495527533756	0.533168755686594	0.912106248697453	0.174512334435794	0.920359410933075	0.296683227812774	0.0430732768932813	0.0230596090019839	0.357238500700138	0.029786136686514	0.541372653171976	0.0595865364706893	0.64320591027376	0.225981325509444	0.0374863318722349	0.504166778286638	0.00100990575289561	0.0562043624585316	0.00545141903666702	0.111143923019901	0.0315737715535254	0.408511128617357	0.768777918847604	0.956907661341497	0.0127123951309898	0.342254830044263	0.654611345102827	0.396651241047945	0.163656800012339	0.504168214235187	0.766130135020617	NA	0.0036722272261418	0.0371835418492519	0.0146014346543635	0.920359384813626	0.696065625784514	0.396650490800023
Otu000042	0.0510066729805607	0.047584962946118	0.274936085988843	0.187080652304226	0.105269020021538	0.7325886725773	0.139721196139042	0.0874835560465881	0.217579344516725	0.988365251659234	0.30230609980939	0.205906814662172	0.541522992288507	0.291132988524067	0.133255301547063	0.212698014187068	0.145390724120693	0.008297587642347	0.105272698822872	0.496221361504603	0.17962435647381	0.592678366972363	1.14998317535253e-06	0.136153659196659	0.971941670375976	7.68767201009268e-08	0.728893179376647	0.00376332560280179	0.979089380833012	0.0423283447093239	0.410956795097625	0.256454956835359	0.038139581178835	0.141617169000512	0.750545791466705	0.194988778634423	0.269423492637906	0.222745141282298	0.884942485271243	0.899304755344547	0.139722532052974	0.511071005338408	0.0036722272261418	NA	0.352093143505526	0.0411448420890306	0.219214421433083	0.00595656124288224	0.296785024577057
Otu000454	0.808478902834933	0.776534034067627	0.815506576557819	0.897963832803719	0.874946532609091	0.822799017773595	0.885881591644742	0.682164220658474	0.788746230874009	0.543150377806063	0.776526942691175	0.815500674414452	0.686443148407454	0.0275216818239903	0.770629344752555	0.815500674414452	0.645497590103412	0.225448116545623	0.874947839986209	0.815497991434774	0.776515535564944	0.608646425593535	0.436204450603967	0.776515684364787	0.695110803855727	0.136647796991984	0.885881591644742	0.524926906261422	0.682078535431468	0.542725945543399	0.584779018497549	0.608504145343175	0.0518747866633893	0.228043126070547	0.189469679444658	0.522106224780227	0.838342432486662	2.35811370430383e-13	0.855506308848725	0.764894720737273	0.885881973166557	0.949033772776702	0.0371835418492519	0.352093143505526	NA	0.673662340497373	0.815500614793952	0.622949981261999	0.855506081959616
Otu000283	0.386920587499643	0.0383589754366365	0.277295441158416	0.550615501013023	0.46939546645824	0.988086832087889	2.07437973069879e-05	0.184094148905445	0.212104737079556	0.443262245494437	7.55692704972333e-05	0.00287895308280905	0.483993224041426	0.494836243774523	0.606763932905402	0.277279771640813	0.116064391600773	1.52337187819818e-06	0.463837617831643	0.002192124672868	0.227391675785215	0.280002530656255	0.684789950179532	0.618017427957311	0.593940415589841	0.0279125107237101	0.504132977923498	0.00232505502322233	0.206486187117871	3.6042184503593e-07	0.548044196672985	0.503718699002522	0.011102208840398	0.931181713592577	0.156881214134814	4.34563496298779e-12	0.342216548372358	0.179349973180842	0.0911802978632756	0.163623355572455	0.504134413935193	0.766112142344187	0.0146014346543635	0.0411448420890306	0.673662340497373	NA	0.277279613358112	0.432612537047838	0.669976789577432
Otu001205	0.531895413668399	0.464132099162221	0.547346833463872	0.740892327237638	0.684863334730292	0.563575892068603	0.711317575918622	0.957622590826973	0.489543620008891	0.470873078561974	0.493450411650791	0.264797833420535	0.257856678774081	0.0391499713251924	0.502347495764023	0.547333778325573	0.490860551442568	0.673123370836469	0.684866478725518	0.547327843800788	0.464094086463618	0.625621188619182	0.429057021973539	0.487876444754941	0.250575037948549	0.777278133589687	0.711317575918622	0.897578883818124	0.290622644478112	0.116128018611397	0.289465505776456	0.714555656905227	0.838618108237008	0.965007734942037	0.451238084740626	0.332702659411704	0.141462746956003	0.476580812839354	0.638647850260248	0.440507763851513	0.71131850424775	0.869083602377513	0.920359384813626	0.219214421433083	0.815500614793952	0.277279613358112	NA	0.167388891584964	0.638647317381201
Otu000117	0.683861337274814	0.416000312952746	0.707055809081442	0.485901061177082	0.392372167920537	0.752473717782664	0.435424503603905	0.152082279299332	0.558560526953001	0.183621253125893	0.40919038774592	0.689845181543205	0.670399179285126	0.11896390760546	0.594354327826583	0.689845181543205	0.340403386404717	0.335520018172789	0.392377161597162	0.691158516129447	0.921055764312843	0.878197887910548	0.0190090544825463	0.122587341569027	0.643084046436119	0.005603753119231	0.538409160846703	0.215078287717217	0.602680543805102	0.673893855087385	2.10177146757751e-05	0.411626339983608	0.0527002076874385	0.0315182500800617	0.0160959117607646	0.200505240534792	0.00173401076941238	0.491613295368952	0.899841001834199	0.348576248201131	0.435426049995861	0.728373957880162	0.696065625784514	0.00595656124288224	0.622949981261999	0.432612537047838	0.167388891584964	NA	0.322277295239665
Otu000984	0.625682044763525	0.567829060781778	0.638658361383716	0.796363028401975	0.751462695866651	0.652211924584815	0.772722988403943	0.409773275119247	0.589717917029648	0.845274194318836	0.56781643590183	0.638647427826227	0.628845268692449	0.416437116378443	0.55735204697349	0.0873964167006449	0.717978572762066	0.257122147215177	0.751465229535567	0.638642457700017	0.567796127841839	0.216747317818809	0.425444454290703	0.567796392747909	0.430180167467101	0.582990364460886	0.772722988403943	0.79576171675639	0.409639680007581	0.765776349502195	0.0639963409572388	0.221259500541414	0.371961205901099	0.766589673700284	0.310487912909534	0.521692784635718	0.681386072884874	0.578583216390097	0.714021325378365	0.251417179016441	0.772723732488176	0.897650474781329	0.396650490800023	0.296785024577057	0.855506081959616	0.669976789577432	0.638647317381201	0.322277295239665	NA
Otu000165	0.360535511645925	0.946773337072671	0.746388235407181	0.628677961512979	0.552826289049395	0.398263354009111	0.58834239678435	0.932662461966558	0.217685992410847	0.724111848521608	0.284215820774519	0.378767571389372	0.452212540153145	0.472520662740551	0.398997402475576	0.104327361893517	0.674659629157626	0.11297371355517	0.552830476281439	0.378760506261139	0.974812744836209	0.187954722887437	0.24970897299367	0.989305436206022	0.46328116489801	0.562297417303875	0.58834239678435	0.0579115780193187	0.979878003050838	0.0737013518253566	0.725232415091103	0.187539232564218	0.769803626031876	0.44556023791486	0.32637373205951	0.0155036860984921	0.553259976652104	0.27405183762809	0.492213198705686	0.0625957669498514	0.588343652778146	0.809530360942093	0.111893194237181	0.205511248145485	0.732931034653999	0.111864717710925	0.72782064308595	0.158597850792181	0.492212511152154
Otu000183	0.753598953167525	0.537491943789223	0.832788354781619	0.509675472951945	0.418351634341277	0.901641644846896	0.460535000817744	0.728536455035299	0.708064408745966	0.371535003254406	0.0127086528685945	0.0152837232124146	0.669333801203831	0.0375462359155534	0.935704717129194	0.0933495152662303	0.407225203194114	0.223913318891627	0.418356543401741	0.13316192922282	0.0141096733326314	0.0253843470686466	0.533790725595816	0.514624119040975	0.759666125756707	0.00512891895604373	0.410014618328357	0.0033276464597809	0.913188623168538	0.00471315211378354	0.863367384341184	0.0408669146376985	0.365449400157444	0.252049538815287	0.230872121580393	3.38186218122871e-05	0.294026873027531	0.840951280768434	0.349016787974743	0.408471408086025	0.473874242524073	0.742452934672829	0.275888217654461	0.363492240338342	0.641773238028732	0.00508331232339465	0.230006008742791	0.96737927311378	0.134403143845307
Otu000012	0.642037026348099	0.168513010879296	0.616677413671439	0.312621866903999	0.264856670155298	0.580317651744675	0.148835366671627	0.573901473431015	0.712917413335039	0.0860264010395033	0.679248066778214	0.982330611678331	0.00226275072417792	0.375899651096624	0.355642166101837	0.0477551623752106	0.00195696997782169	0.00659323581563731	0.660537708418375	0.881288898848672	0.265972916165277	0.447530480223231	0.0110302445703827	0.704997762483225	0.588249759948529	0.00181490501850012	0.571162772577958	0.589786157533815	0.0230845753085773	0.00403670103998266	0.0098652709330016	0.412708948863624	0.356718492301655	0.560555602830073	0.0159004601037767	0.00163204390138461	0.00322119926749487	0.0114223678224254	0.0137252897195208	0.00245137523786321	0.235305512251332	0.357949396416152	0.58896281074054	0.0440003536032447	0.554713550146074	0.0109437593474424	0.050016565037549	0.174757646422186	0.15703951049761
Otu000242	0.169638191681857	0.548365342511141	0.186188449023998	0.467790220587407	0.372812083322952	0.204548487982508	0.46581065829341	0.448222236926318	0.128900869844616	0.72024535581881	0.00071671333284562	0.639518332190291	0.226191707383627	0.829396516692975	0.392321212498954	0.624637101827298	0.828852381329857	0.00366912164965028	0.372817126321705	0.0296727414993225	0.366127859082807	0.753557090894784	0.984872038210664	0.107634367107541	0.591568410763935	0.00579901612703271	0.416407320345152	1.04109514205142e-05	0.418587852155773	3.29203331261851e-12	0.524907194926138	0.00339718646985787	0.0551957892680286	0.200394926536673	0.0762238751762416	0.000652760217924486	0.247835954262285	0.418317261014679	0.851939522075693	0.306375954731078	0.416408890260366	0.717461028758681	0.0226214183100417	0.0855921012372671	0.608443463000482	2.47998106495118e-08	0.186173937480536	0.870728323027426	0.0259071195347689
Otu001485	0.501028893463034	0.610572763549216	0.51717265872963	0.721896091280752	0.662233197985205	0.534167331716506	0.690370604658685	0.879180453883333	0.500489932485804	0.627459653724838	0.430684187640963	0.517159003289289	0.876389050822795	0.262239068097633	0.418272828580382	0.328887080046403	0.655745662307818	0.823851067424907	0.662236538289092	0.517152795891309	0.59729002947291	0.154931242701626	0.394316403615526	0.430660319820837	0.276440440092335	0.823864415446258	0.690370604658685	0.348856956436747	0.255305840699114	0.0484822751016485	0.473256554062124	0.286743339365064	0.218015415383386	0.898862990291073	0.843463795196525	0.153937111722309	0.571182880168218	0.443557493268633	0.120844285362446	0.406382153917491	0.690371593117221	0.859186979244972	0.242228834574626	0.249453811338173	0.801694290568306	0.815106622985341	0.51715886534969	0.229995737769081	0.6132365515972
Otu000507	0.548522613331342	0.387872874728003	0.563573739999409	0.750957475461764	0.696892975378719	0.579364591854114	0.00944117183245963	0.310612036025016	0.507175782626395	0.0673247031039446	0.482281502885469	0.563561030171001	6.7912477670351e-06	0.317517246045946	0.0236037169662471	0.563561030171001	0.416052835303155	0.0011978829064978	0.696896012566199	0.222903811949449	0.482258525989861	0.146209906298461	0.247411135176616	0.482258825707945	0.331863051435149	0.00470354098798409	0.722434351247731	0.463287619695154	0.310473948574133	0.310641378663554	0.199530107051638	0.716034755119328	0.996967163025444	0.384257615078104	0.892128131814716	0.470424778772314	0.124134219045454	0.494491250008009	0.0606419273169787	0.459112125987186	0.722435247063078	0.87430205422896	0.932743940666637	0.0868463170056517	0.822792322189215	0.0282929399367802	0.206599183632671	0.223373328553049	0.0680594756251938
Otu000394	0.226971003637156	0.34798443485276	0.181117764606035	0.761479657412766	0.709496200708598	0.1513080576688	0.734068514549133	0.0100366462888211	0.52587689536974	0.149722609117064	0.501590910560506	0.580694251549962	0.880308850545166	0.876635488896042	0.490046881387947	0.580694251549962	0.275971153271022	0.998206104489504	0.709499124278067	0.00104518736152048	0.0119044302731859	0.478751186368227	0.619699965266698	0.0116488120615394	0.796684230837109	0.0292587634718626	8.40013170133602e-09	0.284485484882474	0.892819243485471	0.528777219073056	0.195572349297662	0.524705365709665	0.00113845017323078	0.913921388650194	0.66441535970494	0.778465740855026	0.629135620334176	0.355270467673571	0.666429371427965	0.390385837224803	0.734069375916448	0.879739901719985	0.0174664173291141	0.34742845629944	0.830398726137481	0.919115388530047	0.580694127005375	0.841482416590474	0.666428873734213
Otu000391	0.0623706182867889	0.151537253967325	0.0487185753413937	0.809446084285809	0.767268628274771	0.673649966192723	0.787250862611792	0.548962259941643	4.65299221374949e-09	0.252640285341747	0.593470716735631	0.660803782970274	0.44769269937328	0.0392460371794943	0.0010530968287159	0.660803782970274	0.386881342443778	0.727839191479414	0.76727101092553	0.660799073428069	0.59345134419372	0.335485652047661	0.294782091936027	0.593451596896806	0.461034936130501	0.77069825379645	0.787250862611792	0.358650634778638	0.441034435010938	0.252140713926087	0.303996121136234	0.850666312377329	0.0597686949964993	0.874746249663989	0.280240662723141	0.228468862744396	0.701233425570105	0.146594309251975	0.732022104565858	0.573825121349669	0.787251561598471	0.904326012831153	0.428348037570306	0.841563473492574	0.864883407462999	0.428311422615464	0.660803678315907	0.793595349661154	0.732021695432274
Otu000639	0.648511650136795	0.593482983010338	0.66081433523152	0.809446197094287	0.767268764704746	0.673650151831243	0.787250987944008	0.441165032068542	0.614339695365204	0.252640572088053	0.153948334754447	0.660803974932984	0.447692973619906	0.444160593964488	0.175046911474542	0.660803974932984	0.386881629246482	0.974944944648593	0.767271147354192	0.660799265393077	0.163259287538212	0.87121103383177	0.840030460385409	0.152701871266553	0.46103520682093	0.547613208836413	0.787250987944008	0.980110195644094	0.441034710931163	0.387617851072201	0.303996413323229	0.335293949712833	0.404145597450791	0.859077710849227	0.0350139913321676	0.228469144008542	0.701233597249224	0.60373589788942	0.732022260105718	0.573825352657551	0.787251686930295	0.904326070300986	1.36686627127958e-06	0.841563567858045	0.864883488234481	0.584910322247352	0.660803870278669	0.355043598858833	0.732021850972351
Otu000035	0.662971417347437	0.0122825307952548	0.610719503748987	0.908090339377726	0.140772578774787	0.605240201140578	0.179290372224279	0.55694940304655	0.67786926947716	0.353938168153382	0.768303544939046	0.768198550096933	0.152331070715046	0.82795345154716	0.244585221507617	0.153470796245317	0.0120272537787445	0.0130221500473384	0.690477331080445	0.884095768997729	0.989609949537837	0.517231001954619	0.180525234814301	0.833245863520343	0.901441721436913	0.0154421418909818	0.682217333554293	0.374255132038528	0.759337887799286	0.932898027994714	0.206735053562449	0.982523104413974	0.254932982395889	0.73632307729372	0.00352774297113578	0.0293854700424285	0.558687649146457	5.66420914616117e-08	0.825322768668679	0.0601432706015355	0.931367210062889	0.550049652802509	0.318727041885328	0.386048125007255	0.526883133501246	0.131051879109523	0.314816210024333	0.639371517921625	0.333773629256139
Otu000201	0.566098020381065	0.501605027565144	0.580706727491029	0.761479746990807	0.709496308118538	0.596016237368821	0.734068613646916	0.886133577136574	0.525877055718954	0.614199395670184	0.364577390731162	0.580694398127072	0.880308896549762	0.339097545744955	0.373162222696004	0.580694398127072	0.275971339462809	0.308092962289129	0.709499231687032	0.58068879351279	0.501568634803878	0.474782990006902	0.0930670251576402	0.501568927538526	0.818853053678802	0.336326546732512	0.734068613646916	0.987268079618589	0.332064324528575	0.268609141011046	0.195572522667961	0.468846524615611	0.999434945595653	0.765796384364862	0.706930622157725	0.355245287185313	0.629135753167867	0.513509423959257	0.666429492828486	0.445240617471105	0.734069475013937	2.57911469958572e-11	0.943763338410054	0.011324822806456	0.830398790823717	0.0261394229206262	0.580694273582518	0.244244109233173	0.66642899513489
Otu000378	0.400749479726041	0.325067340714543	0.418599435965517	0.65672502859011	0.585426474438441	0.437564903869107	0.618892240749303	0.906937684333401	0.806988558219729	0.118747128562714	0.936914032430458	0.41858426790339	0.161430546948182	0.161401492518449	0.0266463549015685	0.41858426790339	0.389427401349143	0.257310389559951	0.585430429200741	0.0674576573198067	0.000438444639262681	0.824467011050423	0.185717481472558	0.325026492452551	0.279885637786888	0.6601494826654	0.618892240749303	0.929199885124559	0.798858230215591	0.177965522840072	0.219066422727245	0.902169774359925	0.562800956976513	0.401026718170032	0.370075890553157	0.0855774881626905	0.479453078983548	1.57881221385381e-06	0.527922010263375	0.29977223422296	0.618893421571757	0.824685887431596	0.515793058042193	0.139793092753176	0.00289326692361103	0.415627652369635	0.631972887157121	0.709006500331026	0.52792135484607
Otu000402	0.128282871903151	0.228682553393369	0.352777743263487	0.00357164653780662	0.439344275794734	0.0409631449147527	0.412313350067214	0.000266341286683458	0.0948874490753986	0.572206102565292	0.187239494213598	0.943825543668252	0.53643159221429	0.0901282596440611	0.552128795430312	0.948448736826101	0.767907951003781	0.197588538108847	0.0905193352775227	0.495088785586347	0.498524322277744	0.691468728234853	0.817934617411796	0.237990827054483	0.0338760668429305	0.488019782760233	0.946412061754618	0.0665184095789848	0.310047575192182	0.373490936840658	0.364475910580687	0.787851940093407	0.124588246822325	0.400172135329407	0.0342814541383842	0.296169647700862	0.169988686143121	0.662345227371303	0.0614946662420539	0.381476830835723	0.000829962261560402	0.597986464791478	0.99907319188172	0.148905023780215	0.455316262201393	0.413227363555143	0.89849314704129	0.00188751049810687	0.474046134121587
Otu001169	0.360521082274138	0.284217064532509	0.378768792276686	0.628667655084795	0.552814365309769	0.398249183272795	0.588331196780041	0.122113942664211	0.312090004510941	0.00245860958390987	0.0511323993692772	3.99083748909845e-05	0.127528210195871	0.42022718680724	0.899661275697164	0.750083572738442	0.275210273997436	0.32457969856388	0.552818552623344	0.00627401759166712	0.314681750904834	0.00258931588336786	0.227506520074145	0.00345485145062163	0.0209122941396727	0.0821356208308508	0.588331196780041	0.000467761519671539	0.405102191221994	0.0517915405141625	0.713828548394475	0.915418764508171	0.0816567730094742	0.294567478090853	0.922358725469997	0.000421328808290156	0.441584104673382	0.297755944546953	0.492200199432238	0.259155915162301	0.588332452800524	0.809524753099882	0.514165187805011	0.0637672062649031	0.732923323410458	0.00616659197691649	0.114437807884133	0.182599240642942	0.492199511867778
Otu001023	0.259114845305467	0.186245035118805	0.277367253161061	0.550675013897587	0.463899661757026	0.29716672828335	0.504196661765056	0.195635188965017	0.714915252400216	0.0401399858233966	0.671357387202341	0.00326882478940238	0.0599010213207873	0.196172231810193	0.575880838664792	0.277351583227169	0.0319350110135201	0.0204848447817327	0.463904375245609	0.277344460222444	0.613228206841693	0.0767907834389709	0.670447053555664	0.756634085557673	0.845226137694564	0.0728565134513088	0.504196661765056	0.876310506063264	0.18564917275581	0.0204833537008546	0.0960154062289873	0.165380227001825	0.770169810346042	0.798524927578048	0.00172403371220353	0.00187779118686526	0.342288676673935	0.652096974709706	0.396684345349529	0.295783472222917	0.504198097657772	0.000489556624789778	0.300195708816418	0.954794823780689	0.673708252130011	0.0874675413075572	0.277351424940263	0.232573287447176	0.396683595116496
Otu001162	6.91084417019372e-05	0.776534034067627	0.815506576557819	0.897963832803719	0.874946532609091	0.822799017773595	1.13953291247526e-12	0.682164220658474	3.50830475781549e-14	0.000239539908960529	0.776526942691175	0.815500674414452	0.0275529787452764	0.68642260566234	0.770629344752555	0.815500674414452	0.645497590103412	0.58396010558028	1.28504318297473e-10	0.815497991434774	0.776515535564944	0.608646425593535	0.428415959585172	0.776515684364787	0.695110803855727	0.665280622379565	0.885881591644742	0.159612408005118	0.682078535431468	0.20999633074744	0.584779018497549	0.608504145343175	0.657383120830119	0.54307090544515	0.561817766951048	0.275534610807551	0.838342432486662	0.000581753566821774	0.855506308848725	0.764894720737273	0.885881973166557	0.949033772776702	0.0362566281825032	0.352093143505526	0.927898334013874	0.673662340497373	0.815500614793952	0.622949981261999	0.855506081959616
Otu001004	0.00401362592751897	0.026097202123516	0.00249931335047315	8.33095592511768e-10	1.20463654917913e-06	0.00136818972989161	9.69836229103294e-08	0.970779351373223	0.489552340685993	0.447045772474489	0.464126500168761	0.547341822538691	0.00186224629197418	0.29765990934161	0.471234784159108	2.82180947852595e-06	0.0868890364881958	0.953061052818835	1.13748185981422e-06	0.547335888090006	0.464103059980226	0.232260424982977	0.510104679714827	0.462479673157768	0.238091658953941	0.00250141826562578	0.711323111378175	0.0140351643235159	0.300813265912972	0.0172751660770547	0.53479304154662	0.00182697651903574	0.906352061005389	0.116448193691063	0.00647429817209666	0.00241198718946278	0.598810938396958	0.476589666026169	2.75847789055206e-10	0.440516943944554	7.00851294777038e-08	0.869086206488232	0.917141179014063	0.204242773173736	0.815504251538647	0.0464890204141164	0.547341690664572	0.204561067797091	7.5158895962657e-05
Otu000071	0.59626618002568	0.277556337514613	0.701816884681728	0.714476477069815	0.18244976792185	0.284622489520009	0.224122304765393	0.252029211774601	0.022979845939207	0.121534064782083	0.805983958627927	0.172674501816739	0.455847510080494	0.767619960674325	0.791930355892029	0.488920371653712	0.0695878999766628	0.0428076030190847	0.182454386827824	0.00411143065329678	0.769733202870772	3.85839820427059e-05	0.293987546795556	0.00562279836580215	0.00422108713269975	0.000195502621884724	0.288837589093383	0.379433843677102	0.480830087221176	0.00351468055192328	0.0015037406129248	0.172566850707681	0.0190819395837765	1.24792656652772e-07	0.0664463803266102	0.439894804884666	0.315370731637025	0.968535681842921	0.122799414769067	0.260694971705544	0.224123866643157	0.0815613257247083	0.149049542924966	0.0736350583483416	0.0135293251907989	0.878698815114651	0.0617031071242582	0.033725385035861	0.0575421599245156
Otu000717	0.379972330943471	0.303846041344134	0.398051401337366	0.642397604536319	0.568735788003834	0.417305773527173	0.603268838895771	0.137733828629307	0.331762175131144	0.331354151421158	0.026343156775706	0.00339783665177062	0.522613884273303	0.471288498075723	0.290880928450751	0.0837238551311095	0.763671220775028	0.813734303018668	0.568739864130898	0.00256017591894042	0.303804880274957	0.220813437538738	0.290856887570437	0.301585182529744	0.87123785766062	0.0349703608415712	0.603268838895771	0.200840913408248	0.137621379294322	0.569529988761764	0.154512680963281	0.974570818543491	0.0595438082181872	0.272177511245434	0.963140797930444	0.0103678981884334	0.45998399120183	0.234205111604033	0.509598487223644	0.344789772334961	0.603270058744766	2.03700734699996e-05	0.0276335924088444	0.0105754424968449	0.00466387005050262	0.000151861496694883	0.692591452555211	0.644562398336546	0.509597814798009
Otu000589	0.00033483842986004	0.0640932567050854	0.000189572970448637	0.00609333194409079	0.000296424105282078	0.0402405092689286	0.43224520358799	0.00113731951762297	0.622546931581064	0.285016944334809	0.306130521788413	0.0075088072959355	0.376840977896019	0.160439351402811	0.922323955619618	0.821683655563925	0.858028342167235	0.0873626837133976	0.00047528246178552	8.88178419700125e-16	0.307266718036391	0.436263473126274	0.0349130642055258	0.0521831547925402	0.676781794899662	0.0002648538001222	0.339190654895607	1.52036570000291e-08	0.133813305622967	0.000813790574814677	0.17627259669781	0.866041123254543	0.000972837613089528	0.0679741108738972	0.0710144340796286	0.00436341600085921	0.311146303670435	0.625619963202968	0.00762824073529988	0.137403370718536	0.0207114222019551	0.75110347174015	0.0541871427999583	0.00241886792725432	0.653396617799644	0.00022079604262859	0.246632991496964	0.0144109109043928	0.366036060853626
Otu000800	0.185307939721582	0.293301225063674	0.144806871787371	0.772496933234828	0.722721027025975	0.119119263663557	0.746263253112097	0.130056854062983	0.545741875285953	0.800853343510553	0.522148960873128	0.000556801677633612	0.801689461262382	0.362571607269269	0.510914998025589	0.598811802454398	0.299466710768991	0.753971847558575	0.722723829578225	0.598806388319485	0.313721901886526	0.847212492318398	0.284515969464316	0.522127419291899	0.376761714875752	0.0533034254161346	0.00480221657784674	0.0446910409073764	0.813510356779942	0.0229790882691567	0.217703928651761	0.247926567386652	0.244446702379758	0.794575356344975	0.629112615911717	0.200209273891887	0.645526862585043	0.300997810970461	0.681393208545413	0.377115826217653	0.746264077931909	0.885415352864321	0.155868179000716	0.425394309140302	0.838345956948452	0.000149222125671811	0.598811682142661	0.267417813995828	0.681392730413737
Otu000103	0.411677075656829	0.884837471827097	0.0621614428726889	0.664131238194745	0.594083720620379	0.525659354123257	0.626982096472693	0.757871923114539	0.00833878815339295	0.00045289388582348	0.336312732167841	0.429372465272669	0.560378254406384	0.617166986204765	0.889608271475989	0.429372465272669	0.118915296642564	0.408295669743558	0.594087610584527	0.575182017862714	0.893745199734695	0.284183572375448	0.457108079016996	0.861447670437473	0.730342358001718	0.242851662822933	0.626982096472693	0.376440780186525	0.546065759715628	0.133333941288582	0.517945930675707	0.276946986308503	0.0238219841429022	0.036772523199655	0.0490876305564409	0.298069087292561	0.489621256434802	1.18538313254035e-06	0.537458844163007	0.97536234527646	0.626983256628509	0.828654485429523	0.15354800260937	0.598360609259802	0.759303928100075	0.523988273041584	0.429372313339936	0.792394957295695	0.291294982418284
Otu001098	0.531903516421833	0.464140925226298	0.547354745643409	0.740897259588122	0.684869223313017	0.563583594935999	0.711323020635502	0.290769873351133	0.489552197727634	0.169863053175518	0.0327361453007473	0.252871091453197	0.297693209465113	0.297659750195922	0.452082431247459	0.54734169066978	0.788986441125882	0.157089131117838	0.684872367256364	0.547335756219848	0.491574403562022	0.0276031392400826	0.633504760677938	0.0346857855378149	0.000963429368246782	0.0295956917467308	0.711323020635502	0.000289625054032738	0.96778631355834	1.57678737489064e-06	0.616940534807515	0.642941002982027	0.372171398780277	0.9600099032393	0.13430089178349	0.000128600481213548	0.598810818089766	0.476589520895533	0.638654476774785	0.440516793454801	0.711323948948805	0.869086163799145	0.00170286641993989	0.0680235078886295	0.815504191921616	2.47241256225994e-05	0.547341558795634	0.700418033404734	0.638653943903945
Otu000588	0.217272699180435	0.899630196293363	0.796227366151003	0.514151922874923	0.423280034953965	0.254364902908705	0.437245895437162	0.124439397825597	0.64201734284044	0.5836399513547	0.503250094329765	0.803679830946392	0.354328688921653	0.145286878826253	0.909976389952359	0.0777376886140053	0.373504118142613	0.223543477119517	0.558663942704794	0.487876799048632	0.506308989464622	0.497884078250947	0.0118507764798685	0.354881879030666	0.409130306070161	0.348532774302632	0.465280720836373	0.441877423408367	0.387813395080134	0.584412004012345	0.164486782684787	0.503895216664608	0.917334464167115	0.814453402427481	0.266564521830386	0.645497551215785	0.0282820299199953	0.569091361576183	0.14565468723144	0.479138595462916	0.43360947461734	0.745074508641951	0.626660345094203	0.124833724015203	0.645291197716528	0.632264172182587	0.803679767661381	0.331766449671915	0.792053945085571
Otu001204	0	0	0	9.06431650626871e-07	2.22044604925031e-16	2.55519150282879e-08	0.819939585336172	1.0132120090045e-05	0.0380761213368663	0.334717067647367	0.652557636180708	0.711317666666426	0.521958381877835	0.521929576351996	2.84687422635876e-05	0.711317666666426	0.465559649026212	0.683102223832858	2.22044604925031e-16	0.711313582930607	0.652540612937389	0.416671326232327	0.799935245313343	0.652540834995768	0.534155803318064	0.0899295571142531	0.819939585336172	0.313142956290037	0.515849300277441	0.334208232881808	0.386039998224364	0.416486247371318	0.481715452933269	0.737354463587582	0.357389554359908	0.239589475896336	0.746257836327444	0.66156760011796	3.49542617072984e-12	0.635255902018032	0	0.919250427747853	0.504166778286638	0.572486344790545	0.885881591644742	0.504132977923498	0.711317575918622	0.530882127931144	0.772722988403943
Otu000288	0.766334458369068	0.727845319727513	0.774828983098019	0.875075111898995	0.847000343765293	0.783653052742095	0.860330785209406	0.615609392939188	0.74253430691513	0.455941004475429	0.00614893873173195	0.774821845202164	0.620642264654971	0.620618088040915	0.72075490363914	0.774821845202164	0.572739018013796	0.0558627423725375	0.84700193668394	0.774818600479708	0.0084261837262114	0.00129169562833886	0.331532209733721	0.7278232730323	3.31478745601022e-05	0.663570790420717	0.860330785209406	0.0193395442877191	0.000165256246981604	0.0113971830003348	0.502883974892115	0.00384051870077773	0.586583372581088	0.455852205136862	0.476887601826997	0.523503630852681	0.802491562622649	0.73508258502001	0.823338506388165	0.713876362712818	0.86033125054505	0.937536773485605	0.605656040748864	0.971596304241943	0.911663822680908	0.605627465418079	0.774821773098744	0.546622311918814	0.823338230525847
Otu001209	0.648511848038129	0.593483206007938	0.660814527188853	0.809446309902566	0.767268901134481	0.673650337469447	0.787251113276002	0.492579597994624	0.614339909153952	0.316514573749307	0.593471162741603	0.660804166895369	0.524720369898062	0.447661814490957	0.583483211837629	0.660804166895369	0.386881916048796	0.725868317624528	0.767271283782615	0.660799457357759	0.593451790216432	0.335486235990138	0.845428962019426	0.5934520429193	0.459318816138653	0.977685408378292	0.787251113276002	0.79586358313929	0.0440317228152796	0.0456277285139555	0.981704688757648	0.335294241692465	0.404145881339361	0.873177229236582	0.275097430639282	0.779620108482333	0.701233768928048	0.145465043012819	0.732022415645306	0.573825583965057	0.000390385398459925	0.904326127770716	0.50310535054593	0.927823909668904	0.864883569005818	0.0422183190570085	0.660804062241106	0.355043889520594	0.732022006512158
Otu000846	0.542486198716828	0.70168847277886	0.464142631144606	0.687499221417704	0.62152368994236	0.482308527755503	1.74645546731078e-05	0.716316106324191	0.682796404868506	0.558149990739355	0.373117836602426	0.464128068317721	0.637463834247976	0.205070786320979	0.360275753898144	0.464128068317721	0.499452176314664	0.634437839449255	0.105826809038777	0.464121448464295	0.129528202032688	0.180114217278529	0.663501238228528	0.00595330995870458	0.733808460150517	0.73685755018034	0.652565184819785	0.155707722033373	0.662932104844276	0.0606193929451977	0.672654868556081	0.381757012945715	0.744929787471669	0.237964234270403	0.330542017858672	0.0116737216563529	0.296316458077407	0.666592301479771	0.186973264134463	0.348030519391994	0.652566277678422	0.841091863516418	0.616837232027295	0.691271228024887	0.776532000944788	0.659043887372905	0.464127921212492	0.412590355632603	0.186972563020343
Otu000099	0.395353261971926	0.178589435778796	0.177221334895518	0.980368378067387	0.183338961736925	0.217030914372196	0.833479262658309	0.285034894247189	0.531974269506378	0.717837791766178	0.719879507311389	0.463415813332999	0.0171559670077124	0.571885213463763	0.0480520069601238	0.0266155654000919	0.0146609851375368	4.16792887103501e-05	0.624829956698826	0.552930428407024	0.74655554782016	0.27097567033248	0.221430028312922	0.491950936401301	0.317862920302464	0.126121354988556	0.827126425553215	0.0756768722036072	0.255756154674558	0.416450667322644	0.0830441763748977	0.0199172262548641	0.809774053855687	0.453636120951813	0.520405104802704	0.0785402384266165	0.388336691661504	0.465399891332612	0.123561374502788	0.290764760654522	0.833479815013067	0.589193994280487	0.689320760758506	0.196642738807034	0.416681357813289	0.201632235765445	0.613627750338678	0.206268286699659	0.665696719045382
Otu001438	4.78218868571467e-06	0.444271983352691	2.40202152879121e-06	7.6458239739452e-10	0.0273500383722709	7.80357989338398e-07	0.711320570550997	1.95082349971898e-05	0.48954833780709	0.956340267310127	0.464122381333174	0.5473381301659	0.247225280659123	0.986398955908936	0.000351280741162974	0.5473381301659	0.790445934984269	0.579722873694188	0.0288712310260648	0.221363217865685	0.46409894104413	0.186428451948307	0.861790780965184	0.464099246806535	0.955631716901043	0.276453778836835	0.711320570550997	0.569788358864398	0.327061517963843	0.925010499679481	0.0593636068128927	0.631786501968256	0.443999156626237	0.116444819544975	0.0879853922068889	0.339768923980301	0.598807569754823	0.476585602323327	0.0747799067011856	0.440512730186412	0.0129677653810105	0.869085011178016	0.918750166511741	0.917415428070092	0.815502582239912	0.922025398144963	0.547337998291005	0.688531553688162	0.63865096201372
Otu000853	0.000155634656219927	0.00120626726461692	3.43732597940516e-10	0.000193335054345489	0.751463840697483	3.15245607396264e-11	0.772724041233262	1.56897480385609e-06	0.166083905024179	0.220832405211069	0.567818280643734	0.638649026455903	3.4911394275472e-06	0.549283014293407	0.230190631467894	0.638649026455903	0.148084712987802	0.730951419891662	0.751466374355539	0.0756261695055129	0.00112403581264564	0.98162646912347	0.426386263186414	0.186998060387882	0.430182365155719	0.0135441728856767	0	0.686240032975257	0.00124597004007754	0.220346225257382	0.305076135066784	0.302466484331167	0.371963485395999	0.543381099510699	0.820016578504248	0.197424740686703	0.0345295215615691	0.197219997773167	0.714022627765565	0.547247136715876	0.772724785314247	0.897650959590463	0.688985756107831	0.845699754217457	0.855506762623738	0.396615298983159	0.638648916011287	0.91241291268146	0.714022193635717
Otu000785	0.54853670101795	0.482311220062684	0.563587480851235	0.75096595667697	0.696903122889106	0.579377954201531	0.722443723645793	0.310629094665139	0.507190747052115	0.439481360771959	0.482296936205821	0.002349368875038	0.932173223603224	0.870866929357627	0.470484483819995	0.563574771321553	0.944692366785086	0.0221867892491896	0.696906159985802	0.563568993897516	0.482273959720941	0.000833843348868601	0.532194428943462	0.437268838331579	0.000366958349687696	0.16619939068833	0.722443723645793	0.981626304258044	0.310491007086614	0.454432054613646	0.732067788341174	0.543275168175614	0.272112855828506	5.82376450886102e-05	0.734674424411125	0.963273342334544	0.118141284530755	0.494506459235399	0.652211400147159	0.482744928228917	0.722444619433559	0.874306444418181	0.297131300169676	0.0886690550793388	0.822798459837215	0.297092981555425	0.563574642936831	0.498434826675726	0.652210884255552
Otu000349	0.731220792127562	0.68750198823571	0.740900547665382	0.855799984431893	0.823515617642796	0.750966727653589	0.838836406492495	0.561662829735496	0.704158300995653	0.686777088987371	0.0265751576181967	0.740892409445786	0.567242949271556	0.567216127942553	0.67947537850966	0.740892409445786	0.514414865132781	0.978625910780791	0.823517447421281	0.740888710001685	0.687476814236189	0.00657155254204111	0.266752536447052	0.0237755069905965	0.169495332639338	0.381565250674103	0.838836406492495	0.367512138726003	0.20726536479589	0.489550581638503	0.438662787216547	0.467865584647706	0.00338217639808547	0.0883407002390577	0.60066224861472	0.364254806785701	0.772492042077016	0.695703954579751	0.796363344614837	0.671697316537643	0.838836941583122	0.927824623220715	0.550647087729327	0.0795338684512186	0.897963832803719	0.238173744610758	0.740892327237638	0.485901061177082	0.796363028401975
Otu000640	0.47281858467689	0.400494320248395	0.489532119368507	0.704141560555084	0.641175200030487	0.507166878999134	0.670835800024015	0.224973896198687	0.0463925928863835	0.482361125313003	0.400478952851267	0.48951796593343	0.789662773684749	0.231615248942359	0.0831392142235061	0.48951796593343	0.581923792712046	0.540248213669424	0.641178717189769	0.489511532169187	0.400454233647183	7.18372068497786e-08	0.577887653574947	0.00283373006009735	0.0964616317740574	0.0478113882084679	0.0450697970455485	0.585215464222565	0.508780812172437	0.62350853818112	0.402161477484099	0.438462903785625	0.188726469255327	4.90701378996761e-05	0.286977732078131	0.228285817969556	0.545709136637071	0.413653102507834	0.589696411254002	0.131682050065415	0.670836843125731	0.849876627997777	0.704387272677812	0.797043808237263	0.788733983716013	0.728468339050422	0.489517822963504	0.0104194832552218	0.589695820392351
Otu000100	0.198516102135715	0.633793003366606	0.397271070087399	0.124727914796265	0.412447702443715	0.308530759335226	0.252561441837965	0.822353004177919	0.128577354909207	0.486212635136482	0.962848595690032	0.201171597145819	0.00626322976417382	0.664777337054805	0.128804266174625	1.85843844535682e-07	0.109219681544421	0.411837530575153	0.914922331086687	0.034175575962677	0.0778565634694461	0.00876809422712999	0.00534170301477599	0.0122024727624277	0.125881824994346	0.0768684392792538	0.00118560856758987	0.747468859423746	0.0326937827157576	0.0409943526332792	0.138829807530869	0.662995301145268	0.801439708112954	0.0143951115841108	0.0349952503835376	0.386376189968225	0.837260292754554	0.969375506960253	0.744579708222764	0.348379719894987	0.919920860252296	0.599462456284222	0.737128514959165	0.84531095331283	0.457135186768706	0.305867878312652	0.501467470548201	0.970304592042841	0.000296896433763738
Otu000175	0.446907925745026	0.37307312344016	0.464086271229827	0.687461895943212	0.621479714675546	0.482253282504451	0.652524253468071	0.198574714141972	0.0892992665989525	0.250926772165122	0.373057530515769	0.00033613612322192	0.205044974024059	0.205013586940631	0.143686264744664	0.464071707548507	0.500402568625175	0.541542188601144	0.621483391760142	0.451644052905223	0.373032448632309	0.0359778912048534	0.146405282612557	0.136433062078993	0.735154799084907	0.0250387096916145	0.652524253468071	0.271587975205592	0.664160602186275	0.954827907606587	0.0860801058236369	0.841452507072761	0.595251342394577	0.200069434017391	1.35110986443365e-06	0.65970555704222	0.522096956781589	0.11720246149257	0.567777226721126	0.347969689833306	0.652525346436641	0.841072095103386	0.617982324867334	0.888212625602992	0.000721571842655866	0.719337904777685	0.484171803504631	0.413381283942379	0.5677766117619
Otu000185	0.432439644952658	0.913574309977083	0.997849889960825	0.392602184180322	0.821899111095718	0.135142776802879	0.69677783272199	0.985879232877348	0.237876773768801	0.150426480885945	0.920056866168305	0.11948965730569	0.0491659070235548	0.661662956895591	0.301243390710627	0.00143505664878907	0.012300782419804	2.58840227029822e-08	0.979643451543049	0.44799923741495	0.351368449949784	0.693194302993458	0.156649552383977	0.898765725767536	0.773279934523074	0.0134983872273464	0.69677783272199	0.0119782649895415	0.0562192077095507	0.827942004855402	0.96787863307176	0.000642991998714537	0.64331934964354	0.0362810081462022	0.457447459008937	0.353408459244902	0.700504682000622	0.291239672067755	0.466182607837403	0.148255609975483	0.872025687177647	0.670089872623036	0.00134506343349416	0.675096896895765	0.546400937208914	0.902260907147434	0.944002748196373	0.86663871837284	0.224572783612149
Otu005596	0.584701292445631	0.286747989166192	0.598821381345214	0.772495522356285	0.722719331635554	0.613602332797806	0.0038302290446417	0.355713017913852	0.252356206416511	0.818749740436381	0.522146306438397	0.000434617409905691	0.781436395978212	0.362568544121256	0.355483228392441	0.59880947096209	0.299463625704392	0.30424469604622	0.722722134203432	0.598804056802182	0.328370974158447	0.0053297058553512	0.278680187023246	1.89316974767983e-05	0.00408536924711722	0.290762511512981	0.746261690613647	0.338974424483916	0.355575751243679	0.603586357193054	0.217700990234397	0.247923547546889	0.947163577905831	0.712958984984686	0.688322893512392	0.00411709658172676	0.645524756715386	0.533731294498739	0.0336724711373164	0.500086948870732	0.746262515438169	0.885414627215911	0.840610366713519	0.425391355448792	0.838344940300438	0.840438835635049	0.598809350649798	0.267414759432486	0.681390810015491
Otu000790	0.648505712941645	0.593476292912363	0.660808576360255	0.809442812752789	0.767264671701162	0.673644582538032	0.787247227881203	0.441156755250225	0.614333281537957	0.25263196957137	0.593464249484716	0.0570025568612194	0.52657094861866	0.522727625789359	0.583476166253738	0.660798215910136	0.695188306812311	0.0223820296981718	0.767267054389985	0.660793506301323	0.593444876700072	0.335477184717421	0.526609902435203	0.593445129406324	0.461027085933381	0.264030998550849	0.787247227881203	0.231629238084203	0.535368886544065	0.252132400847008	0.000283947979487609	0.136024461550257	0.588157897852685	0.968086738349651	0.275088437742331	0.783994497841943	0.701228446747029	0.603729342141724	0.732017593792192	0.573818413258066	0.787247926879228	0.904324346160941	0.428339948845149	0.0330076766799259	0.864881065027022	0.428303333650498	1.40865456241812e-05	0.00554058014779724	0.732017184652283
Otu000252	0.552420855672983	0.0442019705587495	0.607259135459065	0.451048160291997	0.72739208077579	0.676429989471495	0.584149417506591	0.778678355619503	0.377052915335827	0.0707469533280574	0.0068302072873736	0.16997584643278	0.260839096883848	0.690281180154311	0.283894882759453	0.00722419786228867	2.34697559164943e-07	0.0119845785528963	0.723487570075552	0.16996951081698	0.00972276135901406	0.668781821646371	0.400215406370305	0.0948817461179914	0.226059996553379	0.988101491260011	0.670007822833557	0.161993560007354	0.677984798107586	0.0421018754980833	0.102623809785925	2.64028594521015e-05	0.00892549841605339	0.0290531720892664	0.93328682171704	0.541221531439674	0.230305818070918	0.358142693910243	0.251176388904472	0.306884238843215	0.0452657427563015	0.707215810324725	0.285039470724092	0.0127620091736396	0.59489416113908	0.734752790661225	0.711331501909419	0.893966968065548	0.00285992646206967
Otu001350	0.731218350677469	0.687499191070759	0.740898187309415	0.855798636890239	0.823513977567168	0.750964452448348	0.838834904606159	0.561659131431153	0.704155637211127	0.388767214054687	0.0312499988552633	0.74089004902131	0.166038327317071	0.567212464730333	0.679472518078248	0.74089004902131	0.00439925332927227	0.385110693377002	0.823515807362084	0.740886349546066	0.0300082705142533	0.468038095524023	0.167613919651446	0.687474219369457	0.578583031753434	0.880592124923553	0.838834904606159	0.730398740630742	0.208617913088408	0.388267903402999	0.438658458996881	0.427853879667218	0.529611379560094	0.388673706278418	0.410918518187874	0.364250271037155	0.77248995158998	0.695701222748872	0.796361462821582	0.671694395451934	0.838835439701633	0.927823943152186	0.191417784268722	0.76678264443232	0.897962874004355	0.550611734396403	0.740889966812469	0.4858969383615	0.796361146605931
Otu000385	0.39392221692519	0.157585971249	0.192845574950397	0.247731442342877	0.155879264258002	0.157908802915189	0.195713632513588	0.0283855318451263	0.741584059382224	0.040870627169471	0.0376342624958896	0.0197345698540534	0.307074213178763	0.4014034170459	0.301486446275594	0.836817408650012	0.351964192231593	1.6310541075315e-05	0.155883633909681	0.129050166588759	0.564077224609659	0.00134558700082521	0.261691979057615	0.108305779427037	0.0136705292725456	0.0243284446261858	0.0761303876170258	0.0573547361393105	0.0806624730289949	0.165661149591658	0.0244217546351888	0.333831905336925	0.387407232961676	1.66816282356486e-05	0.530636938821794	0.0124816316793221	0.738417388634246	0.388452460209643	0.100481451771809	0.785571675288693	0.195715139787874	0.0257585212394762	0.146174171103872	0.279553516564615	0.303569178777534	0.100855357138403	0.727665045267692	0.300168607573007	0.377475571422839
Otu000407	0.422969532536891	0.348034928766968	0.440522718217852	0.671697252497266	0.60294777621237	0.459129297210827	0.635255831948187	0.575888155792156	0.375724252616628	0.146406512736948	0.348019200751794	0.440507819613023	0.635370236314996	0.181779993028464	0.0144646120491976	0.556717125899162	0.502453896539712	0.0554483001618131	0.602951598573493	0.440501047133799	0.848872291354664	0.01786983690177	0.882741858165085	0.347994231668957	0.19984553913629	0.66203686295336	0.635255831948187	0.124873810106411	0.175453286788137	0.783030223134825	0.268879512702167	0.737613531482429	0.348341925830602	0.11312710818445	0.506122559448479	0.15086602036526	0.330093526785628	0.361534690942659	0.547245780960988	0.322773621123196	0.635256970656104	0.832695139853539	0.0100146303897899	0.262143743932452	0.764894673468556	0.802734093018767	0.499104689844232	0.18587212259021	0.547245144592132
Otu002730	0.566101029196271	0.501608342522517	0.580709658934647	0.761481538530455	0.709498456292353	0.151311390473972	0.73407059557934	0.332206048250975	0.525880262669352	0.149725928189927	0.0160054232538571	0.00107807098799961	0.339134734201134	0.162553779669096	0.490050412600207	0.58069732963713	0.275975063271057	0.19404824907087	0.709501379841335	0.00120241627408779	0.501571949916171	0.225264489405603	0.704833577512723	0.501572242649573	0.156862961421104	0.329401510143612	0.73407059557934	0.00108533974906244	0.885623730744835	0.0815832891426829	0.642693255845588	0.537055444216608	0.970983994397347	0.149645544131121	0.00439222457258781	0.000728523078166177	0.629138409811792	0.513512687096824	0.666431920811109	0.478939153572083	0.734071456940457	0.879740872327294	0.205593578387878	0.749929376121092	0.830400084532885	0.000598117408775245	0.580697205093247	0.836936909722249	0.666431423120654
Otu000303	0.325087589192984	0.249100971577206	0.343516621196146	0.602761919807357	0.522980847259245	0.363285931540262	0.560243904258603	0.096114671198678	0.938989326253465	0.583860249421178	0.823762000956818	0.858175935274165	0.259573095359643	0.357285866904685	0.00893268582483397	0.00922127807958106	0.0628239086895666	0.347458589114421	0.522985229969382	0.343493734144284	0.452669290517225	0.0119769744688203	0.172500598865367	0.09064449031095	0.0388904029420463	0.211368137689757	0.00147415628890979	0.222611562280468	0.779736809557166	0.0461162855659174	0.260724818152101	0.47282944106693	0.236401030631693	0.133213681355484	0.752549772364842	0.00916071106227445	0.407585771806479	0.262443523518874	0.459825827823846	0.012260418857267	0.560245225055528	0.795332528172732	0.749051740589223	0.893005306577685	0.713452081627119	0.289110356883458	0.858175889098922	0.478365292705615	0.413505358581868
Otu000821	0.731219978318252	0.0333974682737495	0.740899760887223	0.855799535255539	0.823515070956	0.750965969258768	0.838835905868382	0.181129980495697	0.704157413075465	0.00159582858973972	0.687491405390438	6.72034650150977e-10	0.567241728267993	0.567214906882094	0.67947442504102	0.740891622644791	0.514413539933398	0.981387644873946	0.823516900739961	0.740887923190309	0.687475881789718	0.468040899806088	0.261613923325259	0.0304114937182294	0.578585424989234	0.172481529059528	0.838835905868382	0.732312498621758	0.561549991336782	0.388270894175013	0.438661344487571	0.467864182258967	0.288567590323382	0.0854231129157221	0.410921467315709	0.742357066003152	0.772491345254405	0.695703043977624	0.796362717356214	0.671696342851057	0.838836440960625	0.927824396533341	0.00155285100799052	0.187079261284602	0.897963513206934	0.550614245484607	0.740891540436412	0.485899686916109	0.796362401142422
Otu000632	0.400668013006771	0.93169556158834	0.418518961450971	0.656669490681309	0.585361629700874	0.437485652831809	0.618831611024941	0.860839701420158	0.352843977415783	0.427069242052524	0.889121711511335	0.618610405234125	0.349954134889876	0.582629803571648	0.311997048140893	0.618610405234125	0.00631458378886629	0.65053348172271	0.585365584943856	0.0698754287762342	0.0205434753051206	0.143630790548874	0.546238852451292	0.324942792041779	0.624346847479003	0.258153820374353	0.618831611024941	0.0485834416513478	0.362662514797561	0.00189262633842047	0.535161651304521	0.0290136954788749	0.123794649443417	0.698604083861693	0.000675102008572459	0.00341886882280651	0.479377094048345	0.87871385164862	0.527850659896079	0.998340138654633	0.618832792001123	0.82465607687368	0.866665754673511	0.684303277741328	0.753777813360105	0.37153277198188	0.618610289734261	0.702903088343966	0.304761012408156
Otu000039	0.796991026602943	0.267321931016202	0.105347875404338	0.373887032387024	0.275038177934187	0.952077138904815	0.873006875386965	0.743098877858183	0.647301439680494	0.259652472962097	0.435046991818065	0.869368963265193	0.0629296235540067	0.0413342439818458	0.131650834323489	0.57305772390514	0.0508597136170317	0.690422292599668	0.275043244039574	0.860058791600583	0.0486715404568501	0.0469776642818038	0.0191259796643011	0.496812883121029	0.354303931229106	0.062014612974326	0.319592289714754	0.689931156994326	0.0467669402553352	0.519208540887494	0.676090162668201	0.0571301619425624	0.64347387338064	0.019007996103547	0.140806848159599	0.880890072443785	0.551684328146729	0.0552902980952714	0.560371046322771	0.356216992432692	0.876736558073284	0.657685336344633	0.393239109666554	0.00878607204888815	0.53042479937572	0.296117537214485	0.102803984349424	0.0866099931471473	0.206504761693401
Otu000150	9.48889842689038e-05	0.104644019189537	0.297055429266976	0.434423992001133	0.00896884645694596	0.00527573670796366	0.101925588186928	0.637827459379889	0.000645850610657916	0.000540790002034441	0.80895504879473	0.803115421659056	0.297340271509166	0.311709017664834	0.6925470517921	0.154651817906025	0.314813826499226	0.790382072291903	0.849920563705712	0.0488099911896063	0.0890478377500092	0.140933006369391	0.0539545221589326	0.277921015349833	0.809149174383309	0.00405088845850998	0.100853783647041	0.005752627879271	0.59327233122213	0.107720486934638	0.154778960843036	0.322660091915258	0.00304163068725272	0.370071360329325	0.360520107028263	3.41262110161722e-05	0.213448157629633	5.04649882175912e-05	0.916310411500887	0.267459437213321	0.381645993987252	0.696881829669094	0.0174170624656405	0.0426508315884657	0.000100320870812576	0.0609422482323598	0.532998448293028	0.355965611759137	0.266864713532329
Otu000179	0.12068664941342	0.0371783535262744	0.104684763509595	0.0819736273329392	0.00175048213321194	0.0679702389335302	0.000381491033845771	0.129640326671034	0.321700136147431	0.877571944847038	0.986736685994438	0.388196345630746	0.0239037412540493	0.448091500352072	0.935643131565729	0.110776864695056	2.419721432112e-07	0.000267172866375009	0.00212163980383728	0.71317770090889	0.276840494544815	0.984145735268004	0.0171710321801912	0.293753383312643	0.936424466660864	0.00614599820258421	0.595681424502474	0.0560649583524953	0.0297135450970067	0.129713908250405	0.143690500187227	0.00150663704764464	0.831730440895359	0.559524273853591	0.325339942975153	0.777427867347999	0.0307928753210776	0.307357547662615	3.51311150663669e-05	0.268641886144183	0.000579929279509006	0.813196619480666	0.394374276528425	0.035791036489865	0.737975304397681	0.157143992820841	0.00406897146033547	0.0686878901038173	0.376690868682646
Otu000952	0	0	2.04281036531029e-14	0.772489502312993	2.74743134909272e-08	7.80283126999848e-09	7.49762696372613e-10	6.35437094462787e-05	0.242123682710383	0.170076756601224	0.522134980357353	0.598799522806537	0.154615931165629	0.717116513116502	0.350395228150677	0.598799522806537	0.987597908824685	0.258638930550158	0.0109183727330684	0.59879410853998	0.305753777623035	0.838070823703693	0.601209715918441	0.522113438348251	0.646809277486674	0.0456497595880674	0.00460910808366344	0.783740145987823	0.159659315650506	0.659260882546049	0.738300731406921	0.247910662536484	0.317130693946	0.654766652505966	0.190572472317162	0.0943366609804974	0.645515771250693	0.297802786943149	0	0.500075281151527	0.00442449901105668	0.885411530961127	0.342249284177483	0.923988987855754	0.838340602386738	0.181205884821062	0.598799402491875	0.371839233934438	0.681382615926649
[truncated: 51 more columns]
