# Supplementary material for: NFnetFu: A novel workflow for microbiome data fusion
Source: Comput Biol Med. 2021 Aug;135:104556. doi: 10.1016/j.compbiomed.2021.104556 (PMC8404037; doi:10.1016/j.compbiomed.2021.104556)
Supplement: Multimedia component 6 [file mmc6.csv]

	V1	V2	V3	V4	V5
mat_entry	Otu000153	Otu000653	0.375263226629657	0.361501798699022	0.0137614279306353
mat_entry.1	Otu000153	Otu000813	0.735421140016876	0.693567178031001	0.0418539619858742
mat_entry.2	Otu000153	Otu000226	0.640491938992753	0.599707678311183	0.04078426068157
mat_entry.3	Otu000153	Otu000645	0.573049613584335	0.577324872089004	0.00427525850466859
mat_entry.4	Otu000153	Otu000460	0.702662586027429	0.678710329819274	0.0239522562081549
mat_entry.5	Otu000153	Otu000620	0.48163217687122	0.451350295970804	0.0302818809004154
mat_entry.6	Otu000153	Otu000397	0.216815734089621	0.221476079021634	0.00466034493201323
mat_entry.7	Otu000153	Otu000115	0.0373921255163994	0.0407483124568811	0.00335618694048176
mat_entry.8	Otu000153	Otu000400	-0.0179405791957474	-0.00342940678290782	0.0145111724128396
mat_entry.9	Otu000153	Otu001119	-0.0247564882920433	-0.024592915560563	0.000163572731480318
mat_entry.10	Otu000153	Otu000359	-0.0138536218146285	-0.0170164241229941	0.00316280230836562
mat_entry.11	Otu000153	Otu000315	0.0605764671776	0.0575122617426607	0.00306420543493931
mat_entry.12	Otu000153	Otu000485	-0.0131251318382302	0.0118192994826646	0.0249444313208948
mat_entry.13	Otu000153	Otu000169	0.225736682413299	0.153756529076029	0.0719801533372695
mat_entry.14	Otu000153	Otu000334	-0.0219526549417265	-0.0173274375753137	0.00462521736641282
mat_entry.15	Otu000153	Otu000186	-0.0356098040105057	-0.0359400453271748	0.00033024131666911
mat_entry.16	Otu000153	Otu000121	0.07731107310736	0.0831699894379654	0.0058589163306054
mat_entry.17	Otu000153	Otu001568	0.532575131887212	0.509100631053425	0.0234745008337869
mat_entry.18	Otu000153	Otu000211	0.0463199885240478	0.0309689433830806	0.0153510451409672
mat_entry.19	Otu000153	Otu000413	-0.00754999428443926	-0.00301556069863096	0.00453443358580831
mat_entry.20	Otu000153	Otu000374	-0.0494020501858725	-0.0383577706114881	0.0110442795743844
mat_entry.21	Otu000153	Otu000124	-0.0466155550863043	-0.0124014513250822	0.0342141037612221
mat_entry.22	Otu000153	Otu000393	-0.0027444651928497	-0.0207925288684025	0.0180480636755528
mat_entry.23	Otu000153	Otu000358	0.0093997120212753	0.0143594578052932	0.00495974578401793
mat_entry.24	Otu000153	Otu000013	-0.0935069112965381	-0.0909448984713143	0.00256201282522385
mat_entry.25	Otu000153	Otu001109	0.0146637663846271	0.00110899828583906	0.0135547680987881
mat_entry.26	Otu000153	Otu000284	-0.0350311295775087	-0.0410123946493627	0.00598126507185396
mat_entry.27	Otu000153	Otu000095	0.0459625609236458	0.0597077493079109	0.0137451883842651
mat_entry.28	Otu000153	Otu000060	-0.0397631162133461	-0.0364467041876825	0.00331641202566361
mat_entry.29	Otu000153	Otu000108	0.0362032891557622	0.0400813818973831	0.00387809274162097
mat_entry.30	Otu000153	Otu000306	-0.0233026064369326	-0.0393434667129011	0.0160408602759685
mat_entry.31	Otu000153	Otu000375	0.00876935039864255	-0.000226110903772331	0.00899546130241488
mat_entry.32	Otu000153	Otu000079	-0.0336894822201121	-0.0242024908748967	0.00948699134521537
mat_entry.33	Otu000153	Otu000046	-0.0430215204053478	-0.0352422459019463	0.00777927450340143
mat_entry.34	Otu000153	Otu000713	-0.00920801151775335	-0.00925589560522059	4.78840874672468e-05
mat_entry.35	Otu000153	Otu000038	-0.0221126784254948	-0.0147520209370047	0.00736065748849006
mat_entry.36	Otu000153	Otu000294	-0.0136287380676534	-0.0132234001620838	0.000405337905569573
mat_entry.37	Otu000153	Otu000684	0.197318040909034	0.20332836126636	0.0060103203573261
mat_entry.38	Otu000153	Otu000084	-0.0314580369938529	-0.02218267756709	0.00927535942676288
mat_entry.39	Otu000153	Otu001914	0.430491096072766	0.403868047832756	0.0266230482400104
mat_entry.40	Otu000153	Otu000331	-0.0152099710364157	-0.00616744715509403	0.0090425238813217
mat_entry.41	Otu000153	Otu001212	-0.0142252272807041	-0.0129575197029754	0.00126770757772872
mat_entry.42	Otu000153	Otu000042	-0.0811037286318464	-0.0717654363668022	0.00933829226504419
mat_entry.43	Otu000153	Otu000454	-0.00934566073164315	-0.0086950168642881	0.000650643867355043
mat_entry.44	Otu000153	Otu000283	0.0319022609396344	0.0317620834983977	0.000140177441236657
mat_entry.45	Otu000153	Otu001205	-0.019217750959032	-0.0174533870050236	0.0017643639540084
mat_entry.46	Otu000153	Otu000117	0.0314373416090213	0.033428155699465	0.00199081409044375
mat_entry.47	Otu000153	Otu000984	-0.0161746838060815	-0.01373956143539	0.00243512237069148
mat_entry.48	Otu000153	Otu000165	-0.0365266839203018	-0.0255057934817605	0.0110208904385414
mat_entry.49	Otu000153	Otu000183	-0.00271336561760673	-0.0250611212395239	0.0223477556219172
mat_entry.50	Otu000153	Otu000012	-0.0354243589606289	-0.0268020180330831	0.00862234092754574
mat_entry.51	Otu000153	Otu000242	-0.0291889041818979	-0.040418421491637	0.0112295173097391
mat_entry.52	Otu000153	Otu001485	-0.0225129881465935	-0.0203448931207017	0.00216809502589184
mat_entry.53	Otu000153	Otu000507	-0.00202135933793775	-0.0157884737051284	0.0137671143671907
mat_entry.54	Otu000153	Otu000394	0.00589771522457553	-0.00659064666714232	0.0124883618917178
mat_entry.55	Otu000153	Otu000391	0.0850136608710551	0.0750542433007393	0.00995941757031572
mat_entry.56	Otu000153	Otu000639	-0.0184174449387271	-0.01371983334448	0.00469761159424709
mat_entry.57	Otu000153	Otu000035	-0.0428286588262614	-0.038133074325031	0.00469558450123034
mat_entry.58	Otu000153	Otu000201	-0.0105335937501294	-0.0166360179656225	0.00610242421549311
mat_entry.59	Otu000153	Otu000378	-0.0127470997535265	-0.0238659195032755	0.011118819749749
mat_entry.60	Otu000153	Otu000402	0.127822615990662	0.15103392524902	0.0232113092583585
mat_entry.61	Otu000153	Otu001169	-0.0252620995580667	-0.0294844027512708	0.00422230319320404
mat_entry.62	Otu000153	Otu001023	-0.0362973867827961	-0.0330947041621799	0.00320268262061624
mat_entry.63	Otu000153	Otu001162	0.0354789040922137	0.0594628138848267	0.023983909792613
mat_entry.64	Otu000153	Otu001004	0.373841669689696	0.368423382572153	0.0054182871175435
mat_entry.65	Otu000153	Otu000071	-0.0115926965692955	-0.0266699686473182	0.0150772720780227
mat_entry.66	Otu000153	Otu000717	-0.0352134892039107	-0.0259262777817942	0.00928721142211647
mat_entry.67	Otu000153	Otu000589	0.0982672582823707	0.0636613350584244	0.0346059232239463
mat_entry.68	Otu000153	Otu000800	-0.00602403266708075	-0.00461435937081689	0.00140967329626385
mat_entry.69	Otu000153	Otu000103	-0.0225126769409472	-0.0236340282219847	0.00112135128103749
mat_entry.70	Otu000153	Otu001098	-0.0212846246539913	-0.020207643703256	0.00107698095073538
mat_entry.71	Otu000153	Otu000588	-0.0278042140832503	-0.0367298364231679	0.0089256223399176
mat_entry.72	Otu000153	Otu001204	0.587133427174134	0.60109580972741	0.0139623825532764
mat_entry.73	Otu000153	Otu000288	-0.0107196215880322	-0.00800954178903759	0.00271007979899457
mat_entry.74	Otu000153	Otu001209	-0.009157153920361	-0.0134047194626919	0.00424756554233094
mat_entry.75	Otu000153	Otu000846	0.00812894951999788	-0.0121066946057434	0.0202356441257413
mat_entry.76	Otu000153	Otu000099	-0.0269816810205555	-0.0445107843544781	0.0175291033339226
mat_entry.77	Otu000153	Otu001438	0.177737054932821	0.215118528697941	0.0373814737651202
mat_entry.78	Otu000153	Otu000853	0.0606815982693959	0.0657216875245202	0.00504008925512422
mat_entry.79	Otu000153	Otu000785	-0.0208927893348254	-0.0199249769175991	0.000967812417226269
mat_entry.80	Otu000153	Otu000349	-0.00865175750493056	-0.0100886062854116	0.00143684878048106
mat_entry.81	Otu000153	Otu000640	-0.020158158527336	-0.0235829360583128	0.00342477753097678
mat_entry.82	Otu000153	Otu000100	0.0760157884692084	0.0759117801481494	0.000104008321058988
mat_entry.83	Otu000153	Otu000175	-0.0320548209700008	-0.0208735760683141	0.0111812449016867
mat_entry.84	Otu000153	Otu000185	-0.0199028541064302	-0.0329849473011509	0.0130820931947208
mat_entry.85	Otu000153	Otu005596	-0.00104521104799487	-0.0159101873145063	0.0148649762665114
mat_entry.86	Otu000153	Otu000790	-0.0158941407224386	-0.0143967691731003	0.00149737154933833
mat_entry.87	Otu000153	Otu000252	-0.0311204847327892	-0.0329064555804021	0.00178597084761289
mat_entry.88	Otu000153	Otu001350	-0.013659781102451	-0.0123729064012522	0.00128687470119878
mat_entry.89	Otu000153	Otu000385	0.0360559390222152	0.0305671318838641	0.00548880713835111
mat_entry.90	Otu000153	Otu000407	-0.0266771795247461	-0.0261355976707724	0.000541581853973717
mat_entry.91	Otu000153	Otu002730	-0.0142948015780576	-0.017091578811441	0.00279677723338334
mat_entry.92	Otu000153	Otu000303	-0.0251255035800477	-0.0281059586372579	0.0029804550572102
mat_entry.93	Otu000153	Otu000821	-0.011860024212393	-0.00889804080309277	0.00296198340930021
mat_entry.94	Otu000153	Otu000632	-0.030380599955323	-0.0226360343557237	0.00774456559959933
mat_entry.95	Otu000153	Otu000039	0.01969218409098	0.00902887764415704	0.010663306446823
mat_entry.96	Otu000153	Otu000150	0.0282352819551747	0.0320586421788674	0.00382336022369269
mat_entry.97	Otu000153	Otu000179	0.0346559480654124	0.0361225654621227	0.00146661739671026
mat_entry.98	Otu000153	Otu000952	0.163098026512697	0.163318031001089	0.000220004488391851
mat_entry.99	Otu000653	Otu000813	0.378783301424451	0.392201614213456	0.0134183127890055
mat_entry.100	Otu000653	Otu000226	0.332712493279939	0.269285789424992	0.063426703854947
mat_entry.101	Otu000653	Otu000645	0.306146908994142	0.322481645472881	0.0163347364787387
mat_entry.102	Otu000653	Otu000460	0.453603196354131	0.409972571285447	0.0436306250686835
mat_entry.103	Otu000653	Otu000620	0.168954679599203	0.118168502500169	0.0507861770990336
mat_entry.104	Otu000653	Otu000397	0.444603748191868	0.421324639778304	0.0232791084135641
mat_entry.105	Otu000653	Otu000115	0.0465223060718566	0.0387462972981484	0.0077760087737082
mat_entry.106	Otu000653	Otu000400	-0.0144602578202652	-0.018923494394498	0.00446323657423279
mat_entry.107	Otu000653	Otu001119	-0.0325951280955513	-0.0307296167688922	0.00186551132665905
mat_entry.108	Otu000653	Otu000359	-0.00195960820363704	-0.0212625538760875	0.0193029456724505
mat_entry.109	Otu000653	Otu000315	0.0716219658549724	0.0675520066859693	0.00406995916900306
mat_entry.110	Otu000653	Otu000485	-0.0386119013300031	-0.0322519567521046	0.00635994457789852
mat_entry.111	Otu000653	Otu000169	0.0729944257616467	0.0595378633719953	0.0134565623896514
mat_entry.112	Otu000653	Otu000334	-0.0249249747376606	-0.0216511749070594	0.0032737998306012
mat_entry.113	Otu000653	Otu000186	0.00120339400676245	0.0193921816445449	0.0181887876377824
mat_entry.114	Otu000653	Otu000121	0.228208822399327	0.186793451835559	0.0414153705637689
mat_entry.115	Otu000653	Otu001568	0.131162415366797	0.106430205202349	0.0247322101644478
mat_entry.116	Otu000653	Otu000211	-0.00620828246054005	-0.0205946592143571	0.014386376753817
mat_entry.117	Otu000653	Otu000413	0.0261327799964848	0.0299022583709324	0.00376947837444751
mat_entry.118	Otu000653	Otu000374	-0.0440168321207486	-0.0308944236858996	0.0131224084348491
mat_entry.119	Otu000653	Otu000124	-0.0302016431081808	-0.00744613039907556	0.0227555127091053
mat_entry.120	Otu000653	Otu000393	-0.0302654532042653	-0.0169392612097992	0.0133261919944661
mat_entry.121	Otu000653	Otu000358	-0.0349230010916319	-0.0380565792224919	0.00313357813086003
mat_entry.122	Otu000653	Otu000013	-0.0895427592400935	-0.0807957587110324	0.00874700052906113
mat_entry.123	Otu000653	Otu001109	0.0724981557972374	0.048688074508837	0.0238100812884004
mat_entry.124	Otu000653	Otu000284	0.00234241273861784	-0.00277652177180997	0.00511893451042781
mat_entry.125	Otu000653	Otu000095	0.0278231609018911	0.0231109053067733	0.00471225559511776
mat_entry.126	Otu000653	Otu000060	-0.0167055587970028	-0.0114020721016528	0.00530348669535002
mat_entry.127	Otu000653	Otu000108	-0.0271807425933209	-0.0260178341921422	0.00116290840117875
mat_entry.128	Otu000653	Otu000306	-0.0306980167796041	-0.0359687574442483	0.0052707406646442
mat_entry.129	Otu000653	Otu000375	-0.0117508674435981	-0.030173201980091	0.018422334536493
mat_entry.130	Otu000653	Otu000079	-0.0513847882182572	-0.0402041354642206	0.0111806527540366
mat_entry.131	Otu000653	Otu000046	-0.0632663784983251	-0.0559973639187568	0.00726901457956829
mat_entry.132	Otu000653	Otu000713	-0.0318687547500457	-0.0341571081623724	0.00228835341232669
mat_entry.133	Otu000653	Otu000038	-0.0166135700054387	-0.0184331113098187	0.00181954130438002
mat_entry.134	Otu000653	Otu000294	0.0447970509998988	0.0415314681524439	0.00326558284745496
mat_entry.135	Otu000653	Otu000684	0.330009547483371	0.393512482336269	0.0635029348528988
mat_entry.136	Otu000653	Otu000084	-0.0315345522357772	-0.0277179490518681	0.00381660318390909
mat_entry.137	Otu000653	Otu001914	0.230503063569874	0.222288133097681	0.00821493047219293
mat_entry.138	Otu000653	Otu000331	-0.0189371224543455	-0.00770641801504626	0.0112307044392992
mat_entry.139	Otu000653	Otu001212	-0.0356165133484976	-0.0416459212210219	0.0060294078725243
mat_entry.140	Otu000653	Otu000042	-0.0967457011689069	-0.0790830322586273	0.0176626689102796
mat_entry.141	Otu000653	Otu000454	-0.0119445889034291	-0.0108646953786602	0.0010798935247689
mat_entry.142	Otu000653	Otu000283	0.0396961744934792	0.0495413568588596	0.00984518236538032
mat_entry.143	Otu000653	Otu001205	-0.023484347719207	-0.0218085526566685	0.00167579506253845
mat_entry.144	Otu000653	Otu000117	-0.0368658682793163	-0.0343949538248114	0.00247091445450493
mat_entry.145	Otu000653	Otu000984	-0.020658235692866	-0.0171680115130083	0.00349022417985769
mat_entry.146	Otu000653	Otu000165	-0.0376088383136979	-0.0173837925098429	0.020225045803855
mat_entry.147	Otu000653	Otu000183	0.0375252948403942	0.0174420380892507	0.0200832567511435
mat_entry.148	Otu000653	Otu000012	0.11844894302521	0.111258108516997	0.00719083450821296
mat_entry.149	Otu000653	Otu000242	0.034752445399008	0.0531017790891714	0.0183493336901634
mat_entry.150	Otu000653	Otu001485	-0.0246725316246748	-0.0165745812372408	0.008097950387434
mat_entry.151	Otu000653	Otu000507	0.0388625795107457	0.0535052464897906	0.0146426669790449
mat_entry.152	Otu000653	Otu000394	0.0407829128600829	0.0316757856721951	0.00910712718788773
mat_entry.153	Otu000653	Otu000391	0.0102313226571843	0.0204739599171928	0.0102426372600085
mat_entry.154	Otu000653	Otu000639	-0.0234430863254291	-0.017143360646715	0.0062997256787141
mat_entry.155	Otu000653	Otu000035	0.186348884679406	0.173305001828361	0.0130438828510446
mat_entry.156	Otu000653	Otu000201	-0.0187987293715684	-0.0207872244909332	0.00198849511936478
mat_entry.157	Otu000653	Otu000378	-0.021908901034216	-0.0298212124693726	0.00791231143515659
mat_entry.158	Otu000653	Otu000402	0.113099765512257	0.100573940986232	0.0125258245260246
mat_entry.159	Otu000653	Otu001169	-0.0409422904545677	-0.0368416829218553	0.00410060753271244
mat_entry.160	Otu000653	Otu001023	-0.0443343075518878	-0.041352867393018	0.00298144015886979
mat_entry.161	Otu000653	Otu001162	0.0251081043995519	-0.0106969799849181	0.03580508438447
mat_entry.162	Otu000653	Otu001004	0.0480190869116502	0.0644473120886229	0.0164282251769726
mat_entry.163	Otu000653	Otu000071	0.00226336544920596	-0.00194807077996553	0.00421143622917149
mat_entry.164	Otu000653	Otu000717	-0.0465920212509112	-0.0323956945453012	0.01419632670561
mat_entry.165	Otu000653	Otu000589	0.148000994253289	0.131141973227886	0.0168590210254032
mat_entry.166	Otu000653	Otu000800	0.041808306347716	0.045675093629928	0.00386678728221201
mat_entry.167	Otu000653	Otu000103	-0.00456833721027434	-0.0130878048353878	0.00851946762511345
mat_entry.168	Otu000653	Otu001098	-0.0267715664788971	-0.0252500824993341	0.00152148397956294
mat_entry.169	Otu000653	Otu000588	-0.0269384105240798	-0.00803550200994459	0.0189029085141352
mat_entry.170	Otu000653	Otu001204	0.29510537401359	0.327960409112789	0.0328550350991992
mat_entry.171	Otu000653	Otu000288	-0.0133927720467093	-0.010008172844144	0.0033845992025653
mat_entry.172	Otu000653	Otu001209	-0.0104499984125023	-0.0167496160009425	0.00629961758844023
mat_entry.173	Otu000653	Otu000846	0.0847888350956042	0.0805247739291299	0.00426406116647431
mat_entry.174	Otu000653	Otu000099	-0.0436441869601855	-0.0432957729295903	0.000348414030595261
mat_entry.175	Otu000653	Otu001438	0.0650096210797347	0.0391692672096515	0.0258403538700833
mat_entry.176	Otu000653	Otu000853	0.18598823416758	0.179017008240163	0.00697122592741767
mat_entry.177	Otu000653	Otu000785	-0.0262787203297936	-0.0248968815144758	0.00138183881531789
mat_entry.178	Otu000653	Otu000349	-0.0139231414557901	-0.0126060289240402	0.00131711253174981
mat_entry.179	Otu000653	Otu000640	-0.0305229880435835	-0.0294676158088127	0.00105537223477076
mat_entry.180	Otu000653	Otu000100	-0.0013629386338825	0.0169143089956479	0.0182772476295304
mat_entry.181	Otu000653	Otu000175	-0.0392687246109026	-0.0260821858065587	0.0131865388043439
mat_entry.182	Otu000653	Otu000185	0.0361150742160305	0.0222390140084046	0.0138760602076259
mat_entry.183	Otu000653	Otu005596	0.0967719501533579	0.112956115925313	0.0161841657719552
mat_entry.184	Otu000653	Otu000790	-0.0199914751560309	-0.0179892131256293	0.00200226203040158
mat_entry.185	Otu000653	Otu000252	0.128077332683045	0.127112981393714	0.000964351289331006
mat_entry.186	Otu000653	Otu001350	-0.0171811222333617	-0.0154603333261374	0.00172078890722432
mat_entry.187	Otu000653	Otu000385	-0.0514779350937788	-0.03248424926318	0.0189936858305988
mat_entry.188	Otu000653	Otu000407	-0.0326196287775828	-0.0326572462899312	3.76175123484521e-05
mat_entry.189	Otu000653	Otu002730	-0.0053612820454598	-0.0213564620086418	0.015995179963182
mat_entry.190	Otu000653	Otu000303	-0.0347249140911329	-0.0351192739111531	0.000394359820020208
mat_entry.191	Otu000653	Otu000821	-0.00631817717082181	0.00263921144659912	0.00895738861742093
mat_entry.192	Otu000653	Otu000632	-0.0301024367726062	-0.0190201464748749	0.0110822902977313
mat_entry.193	Otu000653	Otu000039	-0.00102802067391251	-0.00650036742121686	0.00547234674730435
mat_entry.194	Otu000653	Otu000150	0.0487157442502119	0.0304858427454952	0.0182299015047167
mat_entry.195	Otu000653	Otu000179	0.0975182863467948	0.0972891074569652	0.000229178889829568
mat_entry.196	Otu000653	Otu000952	0.566991779012524	0.616691711854874	0.0496999328423504
mat_entry.197	Otu000813	Otu000226	0.579425807373217	0.517108136369004	0.0623176710042136
mat_entry.198	Otu000813	Otu000645	0.494902273684446	0.500435651131173	0.00553337744672672
mat_entry.199	Otu000813	Otu000460	0.77548523002017	0.734782095150513	0.040703134869657
mat_entry.200	Otu000813	Otu000620	0.529225818093998	0.475098557049527	0.0541272610444705
mat_entry.201	Otu000813	Otu000397	0.437934606926071	0.460008373047404	0.0220737661213326
mat_entry.202	Otu000813	Otu000115	0.174774169061772	0.16817574540565	0.00659842365612245
mat_entry.203	Otu000813	Otu000400	0.00254970585152683	-0.00636915302136015	0.00891885887288698
mat_entry.204	Otu000813	Otu001119	-0.0266930667232536	-0.0251517722946581	0.00154129442859547
mat_entry.205	Otu000813	Otu000359	-0.00905955080782034	-0.017403110410268	0.00834355960244762
mat_entry.206	Otu000813	Otu000315	0.101249674512519	0.0845121479642356	0.016737526548283
mat_entry.207	Otu000813	Otu000485	-0.0245307002879352	-0.0168986802095614	0.00763202007837377
mat_entry.208	Otu000813	Otu000169	0.15912054987769	0.122842550965235	0.0362779989124544
mat_entry.209	Otu000813	Otu000334	-0.0164422085296023	-0.0177211914248615	0.00127898289525927
mat_entry.210	Otu000813	Otu000186	-0.0302648816067084	-0.0294054060927487	0.000859475513959665
mat_entry.211	Otu000813	Otu000121	0.0101660576193943	0.00516572647409371	0.00500033114530054
mat_entry.212	Otu000813	Otu001568	0.589169294807206	0.563663757866087	0.0255055369411197
mat_entry.213	Otu000813	Otu000211	0.0107005121169518	0.0344457845062244	0.0237452723892727
mat_entry.214	Otu000813	Otu000413	-0.0194893581910678	-0.0211823234471836	0.00169296525611579
mat_entry.215	Otu000813	Otu000374	-0.0555773920711311	-0.0392294240093261	0.0163479680618051
mat_entry.216	Otu000813	Otu000124	-0.0458974757509281	-0.0159619328938018	0.0299355428571263
mat_entry.217	Otu000813	Otu000393	-0.0262823504266465	-0.0212650244839939	0.00501732594265262
mat_entry.218	Otu000813	Otu000358	0.0107483316007406	0.0269956189984709	0.0162472873977303
mat_entry.219	Otu000813	Otu000013	-0.0776523516380293	-0.0837472483590005	0.00609489672097116
mat_entry.220	Otu000813	Otu001109	0.0381744372565705	0.0273687268967046	0.0108057103598659
mat_entry.221	Otu000813	Otu000284	-0.0358863116411088	-0.0297496827416117	0.00613662889949712
mat_entry.222	Otu000813	Otu000095	0.0679265627273182	0.0801622883195773	0.0122357255922592
mat_entry.223	Otu000813	Otu000060	-0.050446900293369	-0.0490967523847506	0.00135014790861841
mat_entry.224	Otu000813	Otu000108	-0.0367765026832867	-0.0296601363244923	0.00711636635879439
mat_entry.225	Otu000813	Otu000306	-0.0209972234490145	-0.0402375193623727	0.0192402959133582
mat_entry.226	Otu000813	Otu000375	0.020681929938151	0.0196792997085463	0.00100263022960478
mat_entry.227	Otu000813	Otu000079	0.00296657037859442	0.0240812908553319	0.0211147204767375
mat_entry.228	Otu000813	Otu000046	-0.032794008074843	-0.0406583763410756	0.00786436826623264
mat_entry.229	Otu000813	Otu000713	0.0271720358600881	0.0275398567066069	0.000367820846518808
mat_entry.230	Otu000813	Otu000038	-0.0055477062514015	-0.00266245592685979	0.00288525032454171
mat_entry.231	Otu000813	Otu000294	0.0188518254510994	0.032776246363675	0.0139244209125756
mat_entry.232	Otu000813	Otu000684	0.166409340906756	0.161919395589189	0.00448994531756752
mat_entry.233	Otu000813	Otu000084	-0.0168997247393112	-0.0226867633355342	0.00578703859622294
mat_entry.234	Otu000813	Otu001914	0.406186072385004	0.378678695138961	0.0275073772460432
mat_entry.235	Otu000813	Otu000331	-0.0154794581987657	-0.00630759806019156	0.00917186013857413
mat_entry.236	Otu000813	Otu001212	-0.0334713264528441	-0.0340866186334212	0.000615292180577057
mat_entry.237	Otu000813	Otu000042	-0.0577542301427703	-0.0550181491100333	0.002736081032737
mat_entry.238	Otu000813	Otu000454	-0.00994585200780769	-0.00889260501587231	0.00105324699193538
mat_entry.239	Otu000813	Otu000283	-0.0232398481480872	-0.0340529770990203	0.0108131289509331
mat_entry.240	Otu000813	Otu001205	-0.015477062699742	-0.0178500029669053	0.00237294026716326
mat_entry.241	Otu000813	Otu000117	-0.00375300520514673	-0.00404136779949334	0.000288362594346605
mat_entry.242	Otu000813	Otu000984	-0.015943963157549	-0.0140517833194839	0.00189217983806501
mat_entry.243	Otu000813	Otu000165	-0.0181705775553825	-0.0111794548823508	0.00699112267303172
mat_entry.244	Otu000813	Otu000183	0.00299507629422123	0.0014105099433276	0.00158456635089364
mat_entry.245	Otu000813	Otu000012	-0.0359145793220321	-0.0472122330555552	0.0112976537335231
mat_entry.246	Otu000813	Otu000242	-0.0326055875076751	-0.0413369017334965	0.0087313142258214
mat_entry.247	Otu000813	Otu001485	-0.0226930039928539	-0.0208072165283087	0.00188578746454521
mat_entry.248	Otu000813	Otu000507	-0.0191962291286695	-0.0161472556815666	0.00304897344710297
mat_entry.249	Otu000813	Otu000394	0.0137121755713411	0.0153947738213239	0.00168259824998282
mat_entry.250	Otu000813	Otu000391	0.0860595229050094	0.0819263231513056	0.00413319975370384
mat_entry.251	Otu000813	Otu000639	-0.0187521172360157	-0.0140316069215634	0.00472051031445233
mat_entry.252	Otu000813	Otu000035	0.00594402319251181	0.0116369838816934	0.00569296068918164
mat_entry.253	Otu000813	Otu000201	-0.00389596409338651	-0.0170140597901358	0.0131180956967493
mat_entry.254	Otu000813	Otu000378	-0.00891268106724997	-0.0244082557625504	0.0154955746953004
mat_entry.255	Otu000813	Otu000402	0.0690084431208812	0.0706432466335784	0.00163480351269719
mat_entry.256	Otu000813	Otu001169	-0.0335287926374422	-0.0301544150964009	0.00337437754104126
mat_entry.257	Otu000813	Otu001023	-0.0365313189721955	-0.0338467580712975	0.00268456090089807
mat_entry.258	Otu000813	Otu001162	0.0048209665459947	-0.00875533225307039	0.0135762987990651
mat_entry.259	Otu000813	Otu001004	0.420532809613505	0.419280596978439	0.00125221263506514
mat_entry.260	Otu000813	Otu000071	0.00128824551256948	0.0014220943024428	0.000133848789873321
mat_entry.261	Otu000813	Otu000717	-0.0340985810090887	-0.0265154342359241	0.00758314677316456
mat_entry.262	Otu000813	Otu000589	0.0990760307247674	0.110818562268084	0.011742531543317
mat_entry.263	Otu000813	Otu000800	0.00861714266294188	0.0238105971178265	0.0151934544548847
mat_entry.264	Otu000813	Otu000103	0.026205292727282	0.00966843796590135	0.0165368547613807
mat_entry.265	Otu000813	Otu001098	-0.0219239884013449	-0.020666848214244	0.00125714018710089
mat_entry.266	Otu000813	Otu000588	-0.0157680965588488	-0.0278255527110384	0.0120574561521896
mat_entry.267	Otu000813	Otu001204	0.535655134011093	0.529065127424322	0.00659000658677134
mat_entry.268	Otu000813	Otu000288	-0.0110989484247881	-0.00819155300095742	0.00290739542383064
mat_entry.269	Otu000813	Otu001209	0.00493738473761296	-0.0137093322981214	0.0186467170357344
mat_entry.270	Otu000813	Otu000846	-0.00311868715581278	-0.0243014320769854	0.0211827449211726
mat_entry.271	Otu000813	Otu000099	-0.0346697787191288	-0.049889338725295	0.0152195600061662
mat_entry.272	Otu000813	Otu001438	0.143221240343368	0.149747185590614	0.00652594524724542
mat_entry.273	Otu000813	Otu000853	0.118832783527159	0.130019104470791	0.0111863209436317
mat_entry.274	Otu000813	Otu000785	-0.0215203828347783	-0.0203777580244048	0.00114262481037354
mat_entry.275	Otu000813	Otu000349	-0.00805557394726011	-0.0103178627778495	0.00226228883058944
mat_entry.276	Otu000813	Otu000640	-0.0252008961259684	-0.0241188417175449	0.00108205440842346
mat_entry.277	Otu000813	Otu000100	0.104642889016792	0.0972123518937823	0.00743053712300965
mat_entry.278	Otu000813	Otu000175	-0.0272664022934948	-0.0213479134246026	0.00591848886889213
mat_entry.279	Otu000813	Otu000185	-0.0113818558184363	-0.00982300704081353	0.00155884877762275
mat_entry.280	Otu000813	Otu005596	-0.0178988092762721	-0.016271735147236	0.00162707412903613
mat_entry.281	Otu000813	Otu000790	-0.0163715810127168	-0.0147239256414656	0.00164765537125119
mat_entry.282	Otu000813	Otu000252	-0.0298584048224374	-0.0330976348110221	0.00323922998858467
mat_entry.283	Otu000813	Otu001350	-0.0140701039987045	-0.0126540720095202	0.00141603198918424
mat_entry.284	Otu000813	Otu000385	0.0385686057746268	0.0319181139332749	0.00665049184135191
mat_entry.285	Otu000813	Otu000407	-0.0280467463236552	-0.0267295107723704	0.00131723555128477
mat_entry.286	Otu000813	Otu002730	-0.0103324328450702	-0.0174799729362274	0.00714754009115718
mat_entry.287	Otu000813	Otu000303	-0.0218166987469948	-0.0287446468080016	0.00692794806100678
mat_entry.288	Otu000813	Otu000821	-0.00638782661878076	-0.00910024253109919	0.00271241591231843
mat_entry.289	Otu000813	Otu000632	-0.0308554493902022	-0.0231504223387895	0.00770502705141269
mat_entry.290	Otu000813	Otu000039	-0.0414060980860483	-0.0506162880380809	0.00921018995203257
mat_entry.291	Otu000813	Otu000150	0.0480442872571943	0.0371325622057529	0.0109117250514414
mat_entry.292	Otu000813	Otu000179	0.00970314250313463	0.0405209507766477	0.0308178082735131
mat_entry.293	Otu000813	Otu000952	0.129474301337609	0.164607170993421	0.0351328696558126
mat_entry.294	Otu000226	Otu000645	0.90776108057666	0.884017128996961	0.0237439515796994
mat_entry.295	Otu000226	Otu000460	0.758222965028865	0.725979663231899	0.0322433017969654
mat_entry.296	Otu000226	Otu000620	0.28811022035018	0.268692792149791	0.0194174282003886
mat_entry.297	Otu000226	Otu000397	0.204486041519334	0.116733163257773	0.0877528782615609
mat_entry.298	Otu000226	Otu000115	0.00647718309524443	-0.0111504023549867	0.0176275854502311
mat_entry.299	Otu000226	Otu000400	-0.0119157580851073	-0.027135417065137	0.0152196589800297
mat_entry.300	Otu000226	Otu001119	-0.0167056595519494	-0.0133947133326441	0.00331094621930528
mat_entry.301	Otu000226	Otu000359	-0.0125127942851623	-0.00926812124056174	0.00324467304460059
mat_entry.302	Otu000226	Otu000315	0.109073945182995	0.0989784491623006	0.0100954960206942
mat_entry.303	Otu000226	Otu000485	-0.0208723791314775	-0.0173990027666297	0.00347337636484783
mat_entry.304	Otu000226	Otu000169	0.306411037327071	0.215184685188283	0.0912263521387883
mat_entry.305	Otu000226	Otu000334	-0.015502819002101	-0.00943751701741292	0.00606530198468813
mat_entry.306	Otu000226	Otu000186	-0.0183107203304432	-0.0195750114757325	0.00126429114528927
mat_entry.307	Otu000226	Otu000121	-0.00993136033817211	-0.0219770243942809	0.0120456640561088
mat_entry.308	Otu000226	Otu001568	0.509010831102036	0.502729388825633	0.00628144227640315
mat_entry.309	Otu000226	Otu000211	0.125061766267455	0.164885718312391	0.0398239520449363
mat_entry.310	Otu000226	Otu000413	0.0120698053673512	-0.0112807617280564	0.0233505670954076
mat_entry.311	Otu000226	Otu000374	-0.0331985328799245	-0.0208918434316961	0.0123066894482284
mat_entry.312	Otu000226	Otu000124	-0.0432388866251085	-0.035702580078212	0.00753630654689653
mat_entry.313	Otu000226	Otu000393	-0.0110579786354177	-0.0113248046156672	0.000266825980249538
mat_entry.314	Otu000226	Otu000358	-0.00734588806978782	0.016253338018323	0.0235992260881108
mat_entry.315	Otu000226	Otu000013	-0.0825886192952802	-0.0632698430103604	0.0193187762849198
mat_entry.316	Otu000226	Otu001109	0.0424769434985047	-0.0058301458325248	0.0483070893310295
mat_entry.317	Otu000226	Otu000284	-0.0144275773252118	-0.00856181337177309	0.00586576395343873
mat_entry.318	Otu000226	Otu000095	0.0249079305020933	0.0188778901570681	0.00603004034502519
mat_entry.319	Otu000226	Otu000060	-0.0420548950874272	-0.0261467429035693	0.0159081521838579
mat_entry.320	Otu000226	Otu000108	-0.0143695551794261	-0.0233345082941606	0.00896495311473452
mat_entry.321	Otu000226	Otu000306	-0.0191229559398397	-0.0214287101028729	0.00230575416303321
mat_entry.322	Otu000226	Otu000375	-0.00194364819707399	0.00207120914018745	0.00401485733726144
mat_entry.323	Otu000226	Otu000079	-0.0306238607829025	-0.0264507841360402	0.00417307664686229
mat_entry.324	Otu000226	Otu000046	-0.032343206294906	-0.00687164502084097	0.025471561274065
mat_entry.325	Otu000226	Otu000713	-0.0217578825379091	-0.0107007336063507	0.0110571489315584
mat_entry.326	Otu000226	Otu000038	-0.0147440003904549	-0.00803479729931697	0.00670920309113796
mat_entry.327	Otu000226	Otu000294	-0.00577777850629117	-0.01105494006724	0.0052771615609488
mat_entry.328	Otu000226	Otu000684	0.2633915481089	0.271040903029518	0.00764935492061769
mat_entry.329	Otu000226	Otu000084	-0.01071911544781	-0.0120819593850077	0.00136284393719763
mat_entry.330	Otu000226	Otu001914	0.683918396396946	0.656281604762222	0.0276367916347239
mat_entry.331	Otu000226	Otu000331	-0.00565445253680629	-0.00335914570329313	0.00229530683351316
mat_entry.332	Otu000226	Otu001212	-0.0208192377894186	-0.0181530144168334	0.00266622337258512
mat_entry.333	Otu000226	Otu000042	-0.0602977728885843	-0.0421190590371834	0.0181787138514009
mat_entry.334	Otu000226	Otu000454	-0.00796468897809836	-0.0047358052376031	0.00322888374049526
mat_entry.335	Otu000226	Otu000283	-0.0228903507370075	-0.018135098434449	0.00475525230255856
mat_entry.336	Otu000226	Otu001205	0.00377356008779791	-0.00950611630574132	0.0132796763935392
mat_entry.337	Otu000226	Otu000117	-0.0268538552910642	-0.0209844612335934	0.00586939405747088
mat_entry.338	Otu000226	Otu000984	-0.00802545003884105	-0.00748335374429628	0.00054209629454477
mat_entry.339	Otu000226	Otu000165	-0.00919328159100341	-0.0138919190434525	0.00469863745244905
mat_entry.340	Otu000226	Otu000183	-0.0044860241600099	-0.0202817183339683	0.0157956941739584
mat_entry.341	Otu000226	Otu000012	-0.0528736500394916	-0.0459626364636563	0.00691101357583525
mat_entry.342	Otu000226	Otu000242	-0.0397340793297041	-0.0220141921727504	0.0177198871569537
mat_entry.343	Otu000226	Otu001485	-0.0175347758128331	-0.0110809964952705	0.00645377931756264
mat_entry.344	Otu000226	Otu000507	-0.0137774531714493	-0.00859930896437979	0.00517814420706952
mat_entry.345	Otu000226	Otu000394	0.00441901705279394	-0.00901842771618347	0.0134374447689774
mat_entry.346	Otu000226	Otu000391	-0.00114517891249119	-0.00727171827199873	0.00612653935950754
mat_entry.347	Otu000226	Otu000639	-0.0118513858731861	-0.00747260869368651	0.00437877717949963
mat_entry.348	Otu000226	Otu000035	-0.00416294580678405	-0.018779815608267	0.014616869801483
mat_entry.349	Otu000226	Otu000201	-0.0159473150100668	-0.00906093021372247	0.00688638479634435
mat_entry.350	Otu000226	Otu000378	-0.018576691833235	-0.0129987495536709	0.00557794227956408
mat_entry.351	Otu000226	Otu000402	0.161416404042467	0.163834257243492	0.0024178532010255
mat_entry.352	Otu000226	Otu001169	-0.0171838367452622	-0.0160588980051966	0.00112493874006553
mat_entry.353	Otu000226	Otu001023	-0.0280374729957012	-0.0180252753679977	0.0100121976277035
mat_entry.354	Otu000226	Otu001162	0.00300109748887988	-0.00466269988007319	0.00766379736895308
mat_entry.355	Otu000226	Otu001004	0.358670374023993	0.394766003212779	0.0360956291887852
mat_entry.356	Otu000226	Otu000071	0.0590798612257291	0.0553779161465949	0.00370194507913418
mat_entry.357	Otu000226	Otu000717	-0.0268317660923388	-0.0141209389270836	0.0127108271652552
mat_entry.358	Otu000226	Otu000589	0.105297227124211	0.0712671496616908	0.03403007746252
mat_entry.359	Otu000226	Otu000800	-0.00699552022841282	-0.00951034739031409	0.00251482716190127
mat_entry.360	Otu000226	Otu000103	-0.00864498732036676	-0.0128724482524047	0.00422746093203792
mat_entry.361	Otu000226	Otu001098	-0.0131783298371785	-0.0110062425850547	0.00217208725212377
mat_entry.362	Otu000226	Otu000588	-0.0266171598790906	-0.0200051770369263	0.00661198284216422
mat_entry.363	Otu000226	Otu001204	0.864966619083069	0.81736916577048	0.0475974533125897
mat_entry.364	Otu000226	Otu000288	-0.00754018276782602	-0.0043624561685575	0.00317772659926852
mat_entry.365	Otu000226	Otu001209	-0.0120730086633045	-0.00730097958760133	0.00477202907570315
mat_entry.366	Otu000226	Otu000846	0.000309917693352178	-0.0129418600180741	0.0132517777114263
mat_entry.367	Otu000226	Otu000099	-0.0149479101421704	-0.0232882904250877	0.00834038028291733
mat_entry.368	Otu000226	Otu001438	0.427671528372987	0.416723098909054	0.0109484294639329
mat_entry.369	Otu000226	Otu000853	0.100036432188379	0.0575234104210326	0.0425130217673464
mat_entry.370	Otu000226	Otu000785	-0.0138888845831632	-0.0108522860298342	0.00303659855332901
mat_entry.371	Otu000226	Otu000349	-0.00399161900469397	-0.00549483402186359	0.00150321501716962
mat_entry.372	Otu000226	Otu000640	-0.0149109734083469	-0.0128446205276177	0.00206635288072926
mat_entry.373	Otu000226	Otu000100	0.0482475118674753	0.0469635190929405	0.00128399277453484
mat_entry.374	Otu000226	Otu000175	-0.0253224265065619	-0.0113689475724694	0.0139534789340925
mat_entry.375	Otu000226	Otu000185	-0.0196270393736289	-0.027202738699323	0.00757569932569411
mat_entry.376	Otu000226	Otu005596	-0.0139733554071725	-0.00866560118183902	0.00530775422533343
mat_entry.377	Otu000226	Otu000790	-0.0104148712607995	-0.00784130679890446	0.00257356446189502
mat_entry.378	Otu000226	Otu000252	-0.0212255709784561	-0.0231100714673022	0.00188450048884612
mat_entry.379	Otu000226	Otu001350	-0.0114175227483423	-0.0067389949730961	0.00467852777524617
mat_entry.380	Otu000226	Otu000385	-0.0229860434176891	-0.0347353815253937	0.0117493381077045
mat_entry.381	Otu000226	Otu000407	-0.0192188831953015	-0.014234946552604	0.00498393664269757
mat_entry.382	Otu000226	Otu002730	-0.0127777589521721	-0.00930905479741762	0.00346870415475449
mat_entry.383	Otu000226	Otu000303	-0.00941050639352184	-0.0153081182244584	0.00589761183093657
mat_entry.384	Otu000226	Otu000821	-0.00290806552164848	-0.00484638372730091	0.00193831820565243
mat_entry.385	Otu000226	Otu000632	-0.0235577898597537	-0.0123288835126575	0.0112289063470963
mat_entry.386	Otu000226	Otu000039	-0.0213943985119053	-0.0269559798923844	0.00556158138047909
mat_entry.387	Otu000226	Otu000150	-0.0013398001252571	-0.0230370283818412	0.0216972282565841
mat_entry.388	Otu000226	Otu000179	0.00188089600989961	0.0183754015334023	0.0164945055235027
mat_entry.389	Otu000226	Otu000952	0.00860588039180632	-0.00779221737758526	0.0163980977693916
mat_entry.390	Otu000645	Otu000460	0.636945082682357	0.658056481710648	0.0211113990282904
mat_entry.391	Otu000645	Otu000620	0.16009499425337	0.161784518341516	0.00168952408814552
mat_entry.392	Otu000645	Otu000397	0.125431011095575	0.122327896983424	0.00310311411215046
mat_entry.393	Otu000645	Otu000115	0.0399800879992535	0.0386866707296452	0.00129341726960838
mat_entry.394	Otu000645	Otu000400	-0.0273142113046293	-0.0284359509389488	0.00112173963431946
mat_entry.395	Otu000645	Otu001119	-0.0139519084103382	-0.0140366890346311	8.47806242929294e-05
mat_entry.396	Otu000645	Otu000359	-0.0108075362858038	-0.0097123195217605	0.00109521676404328
mat_entry.397	Otu000645	Otu000315	0.0201096410626603	-0.00557646468070026	0.0256861057433605
mat_entry.398	Otu000645	Otu000485	-0.0220477348418709	-0.0182328942234748	0.00381484061839614
mat_entry.399	Otu000645	Otu000169	0.283026335936329	0.22549795848499	0.057528377451339
mat_entry.400	Otu000645	Otu000334	-0.0115251439084528	-0.00988983402202569	0.00163530988642716
mat_entry.401	Otu000645	Otu000186	-0.0158243943074936	-0.0205131936840006	0.00468879937650693
mat_entry.402	Otu000645	Otu000121	0.0204444880329073	0.0331531907975118	0.0127087027646045
mat_entry.403	Otu000645	Otu001568	0.401936809779741	0.415612639997116	0.0136758302173751
mat_entry.404	Otu000645	Otu000211	-0.000762456931824	-0.00940723827896118	0.00864478134713718
mat_entry.405	Otu000645	Otu000413	0.0207824958392923	0.0221521641346364	0.00136966829534409
mat_entry.406	Otu000645	Otu000374	-0.0272949804892462	-0.0218931381604291	0.00540184232881718
mat_entry.407	Otu000645	Otu000124	-0.0488779666031483	-0.0374137170274888	0.0114642495756595
mat_entry.408	Otu000645	Otu000393	-0.0163849922409441	-0.0118675746781881	0.00451741756275592
mat_entry.409	Otu000645	Otu000358	-0.0167457891398674	-0.000175590933798388	0.016570198206069
mat_entry.410	Otu000645	Otu000013	-0.061154846603514	-0.0593854380001254	0.00176940860338858
mat_entry.411	Otu000645	Otu001109	-0.00304734682639811	-0.00610957039881248	0.00306222357241437
mat_entry.412	Otu000645	Otu000284	-0.0199525979718295	-0.0295158910124287	0.00956329304059915
mat_entry.413	Otu000645	Otu000095	-0.0103537218123828	-0.00482014076423533	0.00553358104814749
mat_entry.414	Otu000645	Otu000060	-0.0247827810817297	-0.0163040679989468	0.00847871308278286
mat_entry.415	Otu000645	Otu000108	-0.0242042413123885	-0.0160739171410562	0.00813032417133237
mat_entry.416	Otu000645	Otu000306	-0.0177098661065421	-0.0224557355321847	0.00474586942564267
mat_entry.417	Otu000645	Otu000375	0.0290469607461032	0.0340764905601679	0.00502952981406476
mat_entry.418	Otu000645	Otu000079	-0.00792995869481574	0.000343617833498705	0.00827357652831445
mat_entry.419	Otu000645	Otu000046	-0.0243405407308684	-0.0163897443693544	0.00795079636151405
mat_entry.420	Otu000645	Otu000713	0.00467953790051156	0.0063412333728874	0.00166169547237584
mat_entry.421	Otu000645	Otu000038	-0.00903101824144493	-0.00841988539403428	0.000611132847410647
mat_entry.422	Otu000645	Otu000294	-0.0133359481133895	-0.0115847761849563	0.00175117192843328
mat_entry.423	Otu000645	Otu000684	0.294073372227651	0.32574419076533	0.0316708185376789
mat_entry.424	Otu000645	Otu000084	-0.0189597682108564	-0.0126610180154501	0.0062987501954064
mat_entry.425	Otu000645	Otu001914	0.670072756294216	0.652997869578706	0.0170748867155105
mat_entry.426	Otu000645	Otu000331	-0.00848366913818723	-0.00352014130412415	0.00496352783406308
mat_entry.427	Otu000645	Otu001212	0.00523118812906022	0.00705049875090878	0.00181931062184856
mat_entry.428	Otu000645	Otu000042	-0.0580969296013731	-0.044137722058999	0.0139592075423741
mat_entry.429	Otu000645	Otu000454	-0.00537356650918466	-0.00496278074774521	0.000410785761439451
mat_entry.430	Otu000645	Otu000283	-0.00749188517685705	-0.00512633787753706	0.00236554729931999
mat_entry.431	Otu000645	Otu001205	-0.0107232377350329	-0.00996172110570937	0.000761516629323489
mat_entry.432	Otu000645	Otu000117	-0.0254687121788622	-0.0219901949060285	0.00347851727283374
mat_entry.433	Otu000645	Otu000984	-0.00898687004236431	-0.00784201250420448	0.00114485753815983
mat_entry.434	Otu000645	Otu000165	-0.0191010946719689	-0.0145577245936267	0.00454337007834216
mat_entry.435	Otu000645	Otu000183	-0.00491627874791692	-0.0212537712657187	0.0163374925178018
mat_entry.436	Otu000645	Otu000012	-0.0242405474515361	-0.019883785653839	0.00435676179769717
mat_entry.437	Otu000645	Otu000242	-0.0207184684608153	-0.0230692783192629	0.00235080985844761
mat_entry.438	Otu000645	Otu001485	-0.0128486362624134	-0.011612081433567	0.00123655482884633
mat_entry.439	Otu000645	Otu000507	-0.00345507694730377	-0.00901145271631489	0.00555637576901112
mat_entry.440	Otu000645	Otu000394	-0.00935487767052004	-0.00945065880020424	9.57811296842005e-05
mat_entry.441	Otu000645	Otu000391	-0.00882784335181901	-0.00762023386366438	0.00120760948815463
mat_entry.442	Otu000645	Otu000639	-0.00987986382642317	-0.00783075246971735	0.00204911135670582
mat_entry.443	Otu000645	Otu000035	-0.036237480575691	-0.0389661743438344	0.00272869376814346
mat_entry.444	Otu000645	Otu000201	-0.00957363726222396	-0.00949519833803042	7.84389241935413e-05
mat_entry.445	Otu000645	Otu000378	-0.0147339817767711	-0.0136217476845331	0.00111223409223799
mat_entry.446	Otu000645	Otu000402	0.114266012354328	0.129060594125488	0.0147945817711597
mat_entry.447	Otu000645	Otu001169	-0.00632117748471872	-0.0168285615331871	0.0105073840484684
mat_entry.448	Otu000645	Otu001023	-0.0205405815140462	-0.0188891825320038	0.00165139898204235
mat_entry.449	Otu000645	Otu001162	-0.00423114467418333	-0.00488617163003367	0.00065502695585034
mat_entry.450	Otu000645	Otu001004	0.269808953854642	0.30768674888945	0.0378777950348078
mat_entry.451	Otu000645	Otu000071	-0.0114991687837261	-0.0362429712923294	0.0247438025086032
mat_entry.452	Otu000645	Otu000717	-0.0200879414229646	-0.0147977208376257	0.00529022058533888
mat_entry.453	Otu000645	Otu000589	0.111936690862767	0.110154127089495	0.00178256377327143
mat_entry.454	Otu000645	Otu000800	-0.0109881298453724	-0.00996615497577081	0.00102197486960158
mat_entry.455	Otu000645	Otu000103	-0.00781671131196008	-0.0134893930721934	0.0056726817602333
mat_entry.456	Otu000645	Otu001098	-0.0118451400371468	-0.0115337447520896	0.000311395285057246
mat_entry.457	Otu000645	Otu000588	-0.0203800225975008	-0.0209639760237144	0.000583953426213549
mat_entry.458	Otu000645	Otu001204	0.928078883081849	0.88050087362114	0.0475780094607083
mat_entry.459	Otu000645	Otu000288	-0.0059681235966281	-0.00457153797506187	0.00139658562156623
mat_entry.460	Otu000645	Otu001209	-0.00185200429217976	-0.0076508976022348	0.00579889331005505
mat_entry.461	Otu000645	Otu000846	0.0129952476704736	-0.013562131573261	0.0265573792437346
mat_entry.462	Otu000645	Otu000099	-0.00831291878267492	-0.0336599952087286	0.0253470764260537
mat_entry.463	Otu000645	Otu001438	0.250703238051924	0.213333556362176	0.0373696816897481
mat_entry.464	Otu000645	Otu000853	-0.0083006407919735	-0.00849118079776832	0.000190540005794819
mat_entry.465	Otu000645	Otu000785	-0.0116270791456596	-0.0113724094374168	0.000254669708242746
mat_entry.466	Otu000645	Otu000349	-0.00422646164196628	-0.0057581879168582	0.00153172627489192
mat_entry.467	Otu000645	Otu000640	-0.01423441841526	-0.0134602316329243	0.000774186782335731
mat_entry.468	Otu000645	Otu000100	-0.00086705271191568	0.0077261261470698	0.00859317885898548
mat_entry.469	Otu000645	Otu000175	-0.0173592926443731	-0.0119138332984597	0.00544545934591339
mat_entry.470	Otu000645	Otu000185	0.00156583480115188	0.00405337167168677	0.00248753687053489
mat_entry.471	Otu000645	Otu005596	-0.00200617364888202	-0.00908092215689065	0.00707474850800863
mat_entry.472	Otu000645	Otu000790	-0.00884527332231339	-0.00821712136930323	0.000628151953010156
mat_entry.473	Otu000645	Otu000252	0.00225388884983294	-0.00593314512504233	0.00818703397487527
mat_entry.474	Otu000645	Otu001350	-0.00760182632607349	-0.00706197844583657	0.000539847880236921
mat_entry.475	Otu000645	Otu000385	-0.0277851597563358	-0.0364001630242412	0.00861500326790536
mat_entry.476	Otu000645	Otu000407	-0.0151531569762028	-0.014917192568544	0.000235964407658714
mat_entry.477	Otu000645	Otu002730	-0.0101760234334811	-0.00975521492343118	0.000420808510049903
mat_entry.478	Otu000645	Otu000303	-0.0145613787536315	-0.0160417987220691	0.00148041996843762
mat_entry.479	Otu000645	Otu000821	-0.00503702264458709	-0.0050786589927857	4.16363481986074e-05
mat_entry.480	Otu000645	Otu000632	-0.0171106684588547	-0.0129197766098965	0.00419089184895825
mat_entry.481	Otu000645	Otu000039	-0.0306392627116919	-0.0282479137833463	0.0023913489283456
mat_entry.482	Otu000645	Otu000150	0.019842228398982	0.0139253378197143	0.00591689057926778
mat_entry.483	Otu000645	Otu000179	0.021362691533421	0.0360452064631915	0.0146825149297705
mat_entry.484	Otu000645	Otu000952	0.103641923563489	0.150972273624287	0.0473303500607986
mat_entry.485	Otu000460	Otu000620	0.680711582334832	0.609051351561712	0.0716602307731198
mat_entry.486	Otu000460	Otu000397	0.373118746677288	0.347924764922817	0.0251939817544704
mat_entry.487	Otu000460	Otu000115	0.0407257110802765	0.0166152195149784	0.0241104915652982
mat_entry.488	Otu000460	Otu000400	-0.0137719497445329	-0.0105676939803646	0.00320425576416831
mat_entry.489	Otu000460	Otu001119	-0.0233164719281549	-0.0222569610565056	0.00105951087164926
mat_entry.490	Otu000460	Otu000359	-0.0104179895067698	-0.0154001215550789	0.00498213204830916
mat_entry.491	Otu000460	Otu000315	0.112303265959029	0.0989932978241208	0.0133099681349086
mat_entry.492	Otu000460	Otu000485	-0.0155905113307341	0.000398766616177774	0.0159892779469118
mat_entry.493	Otu000460	Otu000169	0.158839528109736	0.118586338715704	0.0402531893940311
mat_entry.494	Otu000460	Otu000334	-0.0239884546129867	-0.0156815934399102	0.00830686117307657
mat_entry.495	Otu000460	Otu000186	-0.00885595919803706	-0.0234189254550638	0.0145629662570267
mat_entry.496	Otu000460	Otu000121	0.0901198630441266	0.0749674136078623	0.0151524494362642
mat_entry.497	Otu000460	Otu001568	0.75724846072351	0.718257016307879	0.0389914444156306
mat_entry.498	Otu000460	Otu000211	0.000819787858991488	-0.0149163763268914	0.0157361641858829
mat_entry.499	Otu000460	Otu000413	0.00870562648348364	0.00495818842495424	0.0037474380585294
mat_entry.500	Otu000460	Otu000374	-0.0464175220125535	-0.0347143633544328	0.0117031586581208
mat_entry.501	Otu000460	Otu000124	-0.0404612187463962	0.00395494806885715	0.0444161668152534
mat_entry.502	Otu000460	Otu000393	-0.0256438990437081	-0.0188175535410048	0.00682634550270326
mat_entry.503	Otu000460	Otu000358	0.0169085755001601	0.0444695338599466	0.0275609583597865
mat_entry.504	Otu000460	Otu000013	-0.101778751815244	-0.0954792785996865	0.00629947321555793
mat_entry.505	Otu000460	Otu001109	0.0422402158241594	0.0219583406670772	0.0202818751570822
mat_entry.506	Otu000460	Otu000284	-0.0263909777628408	-0.0253019043718278	0.00108907339101305
mat_entry.507	Otu000460	Otu000095	0.103889298539263	0.118752305538043	0.0148630069987805
mat_entry.508	Otu000460	Otu000060	-0.0371574864028983	-0.0357047325512861	0.00145275385161223
mat_entry.509	Otu000460	Otu000108	-0.00211998923457142	0.00214743605425795	0.00426742528882937
mat_entry.510	Otu000460	Otu000306	-0.00591828463324737	-0.0271981670888811	0.0212798824556337
mat_entry.511	Otu000460	Otu000375	-0.00868322012029663	-0.01544575865766	0.00676253853736338
mat_entry.512	Otu000460	Otu000079	-0.0329396046675088	-0.0308990437092755	0.00204056095823332
mat_entry.513	Otu000460	Otu000046	-0.0367656010353714	-0.0341472015759975	0.00261839945937384
mat_entry.514	Otu000460	Otu000713	0.00336513754703908	-0.00274945755116762	0.00611459509820671
mat_entry.515	Otu000460	Otu000038	-0.0113454018950968	0.0020418874222176	0.0133872893173144
mat_entry.516	Otu000460	Otu000294	-0.00129866956454553	0.000580078119623948	0.00187874768416948
mat_entry.517	Otu000460	Otu000684	0.292837743210933	0.278400560988461	0.0144371822224718
mat_entry.518	Otu000460	Otu000084	-0.0232413580018879	-0.0200756591679381	0.00316569883394983
mat_entry.519	Otu000460	Otu001914	0.566153292111944	0.497820326063046	0.0683329660488976
mat_entry.520	Otu000460	Otu000331	-0.0156116297793865	-0.00558163308498107	0.0100299966944054
mat_entry.521	Otu000460	Otu001212	-0.02239803563604	-0.0119725743943424	0.0104254612416976
mat_entry.522	Otu000460	Otu000042	-0.0736402857069399	-0.0327108425720993	0.0409294431348406
mat_entry.523	Otu000460	Otu000454	-0.010135668933536	-0.00786912195333418	0.00226654698020186
mat_entry.524	Otu000460	Otu000283	-0.0107885640806002	-0.0204513916538978	0.0096628275732976
mat_entry.525	Otu000460	Otu001205	-0.0154464445610244	-0.015795579581376	0.000349135020351608
mat_entry.526	Otu000460	Otu000117	-0.0255790024336731	-0.0261064915078105	0.00052748907413739
mat_entry.527	Otu000460	Otu000984	-0.0142709443309417	-0.0124345111927812	0.00183643313816053
mat_entry.528	Otu000460	Otu000165	-0.0267062167102818	-0.0230831294012633	0.00362308730901847
mat_entry.529	Otu000460	Otu000183	0.00518755968516661	-0.00108174654954397	0.00626930623471058
mat_entry.530	Otu000460	Otu000012	0.00253582613974625	-0.00372482130716676	0.00626064744691301
mat_entry.531	Otu000460	Otu000242	-0.018260547364076	-0.0365792836107392	0.0183187362466632
mat_entry.532	Otu000460	Otu001485	-0.0182812734506006	-0.0184124364096284	0.000131162959027806
mat_entry.533	Otu000460	Otu000507	-0.00336398167929705	-0.014288807828878	0.0109248261495809
mat_entry.534	Otu000460	Otu000394	0.010393520679495	0.0117157214435904	0.00132220076409547
mat_entry.535	Otu000460	Otu000391	-0.0132144215844818	-0.0120828528669832	0.00113156871749862
mat_entry.536	Otu000460	Otu000639	-0.0180776750673541	-0.012416656971714	0.00566101809564004
mat_entry.537	Otu000460	Otu000035	0.0173309062052794	0.0122198661624752	0.00511104004280415
mat_entry.538	Otu000460	Otu000201	-0.0141666540592773	-0.0150558482211823	0.000889194161905043
mat_entry.539	Otu000460	Otu000378	-0.00557655870953841	-0.0215990186138768	0.0160224599043384
mat_entry.540	Otu000460	Otu000402	0.160926284978874	0.167873782035753	0.00694749705687867
mat_entry.541	Otu000460	Otu001169	-0.0337636630981384	-0.0266838310485517	0.00707983204958673
mat_entry.542	Otu000460	Otu001023	-0.0370457342656316	-0.0299512085055665	0.00709452576006514
mat_entry.543	Otu000460	Otu001162	-0.00366248999761157	-0.00774764842455028	0.00408515842693871
mat_entry.544	Otu000460	Otu001004	0.551671550476743	0.550624814708705	0.00104673576803826
mat_entry.545	Otu000460	Otu000071	-0.00565255443868604	-0.0245811406084148	0.0189285861697287
mat_entry.546	Otu000460	Otu000717	-0.0369137573174481	-0.0234636740612764	0.0134500832561717
mat_entry.547	Otu000460	Otu000589	0.114587799996182	0.100420944794788	0.0141668552013944
mat_entry.548	Otu000460	Otu000800	0.00448782210729897	0.0186119629453817	0.0141241408380828
mat_entry.549	Otu000460	Otu000103	0.00565960609273935	-0.000427783069843572	0.00608738916258292
mat_entry.550	Otu000460	Otu001098	-0.0167733547543618	-0.0182882236081167	0.00151486885375492
mat_entry.551	Otu000460	Otu000588	-0.00901645551961358	-0.0332410582579805	0.0242246027383669
mat_entry.552	Otu000460	Otu001204	0.538129349265168	0.508765102690727	0.0293642465744403
mat_entry.553	Otu000460	Otu000288	0.000520752069544722	-0.00724875662830858	0.0077695086978533
mat_entry.554	Otu000460	Otu001209	-0.00934939904435151	-0.0121314741361104	0.00278207509175893
mat_entry.555	Otu000460	Otu000846	0.00694613355081271	-0.0215044896645178	0.0284506232153305
mat_entry.556	Otu000460	Otu000099	-0.022697787442624	-0.0340000784969367	0.0113022910543127
mat_entry.557	Otu000460	Otu001438	0.189987290508832	0.152919106207171	0.0370681843016612
mat_entry.558	Otu000460	Otu000853	0.190911634816149	0.202447349559572	0.0115357147434229
mat_entry.559	Otu000460	Otu000785	-0.0219882851051139	-0.0180324058859422	0.00395587921917163
mat_entry.560	Otu000460	Otu000349	-0.00684998296590586	-0.00913034148618384	0.00228035852027798
mat_entry.561	Otu000460	Otu000640	-0.0259705766440771	-0.0213429143102346	0.00462766233384249
mat_entry.562	Otu000460	Otu000100	0.127454293208555	0.105665310122101	0.021788983086454
mat_entry.563	Otu000460	Otu000175	-0.0292063360910255	-0.0188909024844324	0.0103154336065931
mat_entry.564	Otu000460	Otu000185	-0.0303174232907057	-0.0452006908117694	0.0148832675210637
mat_entry.565	Otu000460	Otu005596	0.000536854258931748	-0.0143989604887892	0.014935814747721
mat_entry.566	Otu000460	Otu000790	-0.0157088325060853	-0.0130292941492074	0.00267953835687796
mat_entry.567	Otu000460	Otu000252	0.00330841404012025	-0.0256435378351167	0.0289519518752369
mat_entry.568	Otu000460	Otu001350	-0.0104362831151037	-0.0111976676880907	0.000761384572987023
mat_entry.569	Otu000460	Otu000385	-0.067382219161033	-0.0516997869911077	0.0156824321699253
mat_entry.570	Otu000460	Otu000407	-0.027085885807136	-0.0236531117310746	0.00343277407606136
mat_entry.571	Otu000460	Otu002730	0.0073314223889876	0.0158948449329064	0.00856342254391877
mat_entry.572	Otu000460	Otu000303	-0.0277243834521865	-0.0254363182480218	0.0022880652041647
mat_entry.573	Otu000460	Otu000821	-0.00854703571825513	-0.00805286169286958	0.000494174025385555
mat_entry.574	Otu000460	Otu000632	-0.0212640741543506	-0.0204859539280073	0.000778120226343326
mat_entry.575	Otu000460	Otu000039	-0.0325317464162904	-0.0291139359890359	0.00341781042725448
mat_entry.576	Otu000460	Otu000150	0.0209167615646052	0.00819777175326683	0.0127189898113383
mat_entry.577	Otu000460	Otu000179	0.063452289535818	0.0709973421128637	0.00754505257704577
mat_entry.578	Otu000460	Otu000952	0.171569026164591	0.129800953626839	0.0417680725377525
mat_entry.579	Otu000620	Otu000397	0.0189839622572821	-0.0174978297851884	0.0364817920424705
mat_entry.580	Otu000620	Otu000115	0.0137499890546893	0.0213778873116812	0.00762789825699193
mat_entry.581	Otu000620	Otu000400	0.036851806670794	0.0302078890049874	0.00664391766580661
mat_entry.582	Otu000620	Otu001119	-0.0163063277906831	-0.0137044366888295	0.00260189110185365
mat_entry.583	Otu000620	Otu000359	-0.00877723459972057	-0.00948242620886322	0.000705191609142649
mat_entry.584	Otu000620	Otu000315	0.0999064704470227	0.0894102667579386	0.010496203689084
mat_entry.585	Otu000620	Otu000485	-0.0177924493318673	-0.0178013165300774	8.86719821009685e-06
mat_entry.586	Otu000620	Otu000169	0.0100237689226477	-0.0121696680794496	0.0221934370020973
mat_entry.587	Otu000620	Otu000334	-0.0129059354358173	-0.00965573889137912	0.00325019654443817
mat_entry.588	Otu000620	Otu000186	0.00136608712705396	-0.0200276406661501	0.0213937277932041
mat_entry.589	Otu000620	Otu000121	0.0975186881845795	0.0950583202464096	0.00246036793816995
mat_entry.590	Otu000620	Otu001568	0.888097720086908	0.861806479032577	0.0262912410543313
mat_entry.591	Otu000620	Otu000211	-0.011944430302278	-0.00918456632420115	0.00275986397807686
mat_entry.592	Otu000620	Otu000413	-0.00247218123618837	0.00504310581864013	0.0075152870548285
mat_entry.593	Otu000620	Otu000374	-0.0116040403283397	-0.0112456066544123	0.000358433673927442
mat_entry.594	Otu000620	Otu000124	-0.051120720560506	-0.0254589954501331	0.0256617251103728
mat_entry.595	Otu000620	Otu000393	-0.00883886635348665	-0.0115866658744043	0.00274779952091762
mat_entry.596	Otu000620	Otu000358	0.0657412170338703	0.0838315425805864	0.0180903255467161
mat_entry.597	Otu000620	Otu000013	-0.0625502932849433	-0.044473665724436	0.0180766275605073
mat_entry.598	Otu000620	Otu001109	0.0127990677441448	-0.00596495516285209	0.0187640229069969
mat_entry.599	Otu000620	Otu000284	-0.0291029099154874	-0.0288172416369876	0.000285668278499823
mat_entry.600	Otu000620	Otu000095	0.0625524213424344	0.0553450698976321	0.00720735144480231
mat_entry.601	Otu000620	Otu000060	0.0129038069387466	0.00574821944682641	0.00715558749192017
mat_entry.602	Otu000620	Otu000108	-0.0222527899414445	-0.015693443037572	0.00655934690387255
mat_entry.603	Otu000620	Otu000306	0.0152814694806033	-0.0219242020068026	0.0372056714874059
mat_entry.604	Otu000620	Otu000375	-0.0146403575086172	-0.0186480915022093	0.00400773399359209
mat_entry.605	Otu000620	Otu000079	-0.0343701694005628	-0.027062400482945	0.00730776891761774
mat_entry.606	Otu000620	Otu000046	-0.0336830704625585	-0.0249730523597939	0.00871001810276458
mat_entry.607	Otu000620	Otu000713	0.0113964738032842	0.0319000834126646	0.0205036096093803
mat_entry.608	Otu000620	Otu000038	-0.0142336668926205	-0.00822058435754006	0.00601308253508045
mat_entry.609	Otu000620	Otu000294	-0.0106483835693866	-0.0113105613004103	0.00066217773102371
mat_entry.610	Otu000620	Otu000684	0.156895810338096	0.195856917876796	0.0389611075386995
mat_entry.611	Otu000620	Otu000084	-0.0202375825686851	-0.012361328186496	0.00787625438218917
mat_entry.612	Otu000620	Otu001914	0.295317108934398	0.196640389558087	0.0986767193763105
mat_entry.613	Otu000620	Otu000331	-0.00957044860758579	-0.00343681857730709	0.0061336300302787
mat_entry.614	Otu000620	Otu001212	0.00843519190642682	0.0068836114783275	0.00155158042809932
mat_entry.615	Otu000620	Otu000042	-0.0564237911042628	-0.0430929698630742	0.0133308212411886
mat_entry.616	Otu000620	Otu000454	-0.00607574710985355	-0.00484531034278934	0.00123043676706421
mat_entry.617	Otu000620	Otu000283	0.0255984158783139	0.0356433142666534	0.0100448983883395
mat_entry.618	Otu000620	Otu001205	-0.0121244764655912	-0.00972592438773492	0.00239855207785627
mat_entry.619	Otu000620	Otu000117	-0.028626628033599	-0.0214696808571571	0.00715694717644185
mat_entry.620	Otu000620	Otu000984	-0.00927555558770604	-0.00765638988024383	0.00161916570746221
mat_entry.621	Otu000620	Otu000165	-0.0247544368682518	-0.0142131391907704	0.0105412976774814
mat_entry.622	Otu000620	Otu000183	-0.0123922649833631	-0.0207506885698818	0.00835842358651863
mat_entry.623	Otu000620	Otu000012	0.00801406709233385	0.00819915978491248	0.000185092692578629
mat_entry.624	Otu000620	Otu000242	0.0290874474776961	0.0302824181829882	0.00119497070529215
mat_entry.625	Otu000620	Otu001485	-0.010581346989287	-0.0113372202261681	0.000755873236881036
mat_entry.626	Otu000620	Otu000507	0.0283646765263613	0.0347482454995333	0.00638356897317204
mat_entry.627	Otu000620	Otu000394	0.00170768877070278	-0.0092269590695917	0.0109346478402945
mat_entry.628	Otu000620	Otu000391	-0.00996640229484429	-0.00743986080200339	0.0025265414928409
mat_entry.629	Otu000620	Otu000639	-0.0116095260196301	-0.00764539637391465	0.00396412964571542
mat_entry.630	Otu000620	Otu000035	-0.0326730488457194	-0.038043834125232	0.0053707852795126
mat_entry.631	Otu000620	Otu000201	-0.0117182985892522	-0.00927044434413063	0.00244785424512152
mat_entry.632	Otu000620	Otu000378	-0.0143022563358427	-0.0132993171162603	0.00100293921958239
mat_entry.633	Otu000620	Otu000402	0.0280778981037046	0.026125203174277	0.00195269492942753
mat_entry.634	Otu000620	Otu001169	-0.0164313560652753	-0.0164302247863892	1.13127888602682e-06
mat_entry.635	Otu000620	Otu001023	-0.0213986339338825	-0.0184420703112336	0.00295656362264883
mat_entry.636	Otu000620	Otu001162	0.291692691910046	0.25023517410209	0.0414575178079564
mat_entry.637	Otu000620	Otu001004	0.615743033311529	0.628123264421041	0.0123802311095118
mat_entry.638	Otu000620	Otu000071	-0.0370759348120022	-0.0353850900497522	0.00169084476224998
mat_entry.639	Otu000620	Otu000717	-0.0218034674244619	-0.014447454656713	0.00735601276774894
mat_entry.640	Otu000620	Otu000589	0.0319895882058678	-0.00789225862783602	0.0398818468337038
mat_entry.641	Otu000620	Otu000800	-0.00163474752628763	-0.00973025330685492	0.00809550578056729
mat_entry.642	Otu000620	Otu000103	-0.0141905779775678	-0.0131700953745227	0.00102048260304509
mat_entry.643	Otu000620	Otu001098	-0.0133929812208513	-0.0112607377957978	0.0021322434250535
mat_entry.644	Otu000620	Otu000588	0.0207068003908345	-0.00358357962568946	0.0242903800165239
mat_entry.645	Otu000620	Otu001204	0.0509487199641225	-0.00577593202539501	0.0567246519895175
mat_entry.646	Otu000620	Otu000288	-0.00652861323954797	-0.00446332839569538	0.00206528484385259
mat_entry.647	Otu000620	Otu001209	-0.00619289727080215	-0.00746979872132641	0.00127690145052425
mat_entry.648	Otu000620	Otu000846	0.109355014750242	0.0959869172612863	0.0133680974889553
mat_entry.649	Otu000620	Otu000099	-0.0251668181290804	-0.0147903083569242	0.0103765097721562
mat_entry.650	Otu000620	Otu001438	0.00601569300447307	-0.00979112310758071	0.0158068161120538
mat_entry.651	Otu000620	Otu000853	-0.000540680965919271	-0.00829019217917571	0.00774951121325643
mat_entry.652	Otu000620	Otu000785	-0.0131464256364063	-0.0111032213330372	0.00204320430336913
mat_entry.653	Otu000620	Otu000349	-0.00231627877651253	-0.00562189000228428	0.00330561122577175
mat_entry.654	Otu000620	Otu000640	-0.0163825367045523	-0.0131416241946574	0.00324091250989487
mat_entry.655	Otu000620	Otu000100	0.178292355583628	0.159441499745902	0.0188508558377259
mat_entry.656	Otu000620	Otu000175	-0.0212781189518753	-0.0116318295402275	0.00964628941164785
mat_entry.657	Otu000620	Otu000185	0.00973116649560985	-0.00398986516143559	0.0137210316570454
mat_entry.658	Otu000620	Otu005596	0.0660281684073425	0.070121795912117	0.00409362750477457
mat_entry.659	Otu000620	Otu000790	-0.00833085182030534	-0.00802261981384723	0.000308232006458114
mat_entry.660	Otu000620	Otu000252	-0.00334403021666256	-0.00579270592453619	0.00244867570787363
mat_entry.661	Otu000620	Otu001350	-0.0085951805474643	-0.00689481944567342	0.00170036110179088
mat_entry.662	Otu000620	Otu000385	-0.0463999101156276	-0.0355385610095119	0.0108613491061158
mat_entry.663	Otu000620	Otu000407	-0.0171332669924077	-0.0145640984584269	0.0025691685339808
mat_entry.664	Otu000620	Otu002730	-0.00978484454658849	-0.00952430626440818	0.000260538282180303
mat_entry.665	Otu000620	Otu000303	-0.0173511928077252	-0.0156620848705237	0.00168910793720149
mat_entry.666	Otu000620	Otu000821	-0.00727153319788955	-0.00495844571743874	0.00231308748045081
mat_entry.667	Otu000620	Otu000632	-0.0138869192485414	-0.012613961892816	0.00127295735572537
mat_entry.668	Otu000620	Otu000039	-0.016573203997709	-0.016610246846395	3.70428486860808e-05
mat_entry.669	Otu000620	Otu000150	0.0148069339161415	0.0043043636118967	0.0105025703042448
mat_entry.670	Otu000620	Otu000179	0.0862921395875689	0.117150576335819	0.0308584367482501
mat_entry.671	Otu000620	Otu000952	0.149502641482347	0.147398717785092	0.00210392369725557
mat_entry.672	Otu000397	Otu000115	0.130015436035132	0.105700388860622	0.02431504717451
mat_entry.673	Otu000397	Otu000400	0.0194264998798156	0.0246670339947866	0.005240534114971
mat_entry.674	Otu000397	Otu001119	-0.0267502347697988	-0.0225575607483356	0.0041926740214632
mat_entry.675	Otu000397	Otu000359	-0.0193646075829084	-0.0287264252805937	0.00936181769768533
mat_entry.676	Otu000397	Otu000315	0.0465469992575846	0.0650534537144594	0.0185064544568748
mat_entry.677	Otu000397	Otu000485	-0.0223824563815573	-0.0293010422934698	0.00691858591191245
mat_entry.678	Otu000397	Otu000169	0.0202442135968875	-0.0107114332901913	0.0309556468870788
mat_entry.679	Otu000397	Otu000334	-0.0299045873285525	-0.0292514653615614	0.000653121966991046
mat_entry.680	Otu000397	Otu000186	-0.0718827449292878	-0.0549332112722406	0.0169495336570472
mat_entry.681	Otu000397	Otu000121	0.0584821440172755	0.0345393045474999	0.0239428394697755
mat_entry.682	Otu000397	Otu001568	0.0146561916166977	0.0086614834969537	0.00599470811974397
mat_entry.683	Otu000397	Otu000211	0.0870989302373947	0.116364148669371	0.029265218431976
mat_entry.684	Otu000397	Otu000413	0.0066029740117072	0.00237771331769672	0.00422526069401048
mat_entry.685	Otu000397	Otu000374	-0.0582888080459356	-0.0601925536831511	0.00190374563721545
mat_entry.686	Otu000397	Otu000124	-0.00729725137445525	0.0139570790465312	0.0212543304209864
mat_entry.687	Otu000397	Otu000393	0.0366646358527924	0.0665853438559461	0.0299207080031537
mat_entry.688	Otu000397	Otu000358	-0.0387508967431829	-0.0514157182547759	0.012664821511593
mat_entry.689	Otu000397	Otu000013	-0.0762745403070957	-0.0866263938105796	0.0103518535034839
mat_entry.690	Otu000397	Otu001109	0.167364047977189	0.161413196204374	0.00595085177281526
mat_entry.691	Otu000397	Otu000284	-0.013679517875115	-0.0105254079293932	0.00315410994572183
mat_entry.692	Otu000397	Otu000095	0.0467356085771438	0.025077625303314	0.0216579832738298
mat_entry.693	Otu000397	Otu000060	-0.0212791458707337	-0.0029867875044134	0.0182923583663203
mat_entry.694	Otu000397	Otu000108	0.0435205926348274	0.0197728471723433	0.023747745462484
mat_entry.695	Otu000397	Otu000306	-0.0364356752255002	-0.0664180175951572	0.029982342369657
mat_entry.696	Otu000397	Otu000375	0.00135839877547294	0.00897021086697104	0.0076118120914981
mat_entry.697	Otu000397	Otu000079	-0.0299461106531206	-0.0120692884188217	0.0178768222342989
mat_entry.698	Otu000397	Otu000046	-0.0406897512342078	-0.0433346899205703	0.00264493868636256
mat_entry.699	Otu000397	Otu000713	-0.0321349924475878	-0.0464982290882442	0.0143632366406565
mat_entry.700	Otu000397	Otu000038	0.00714153779864195	-0.0249037532281521	0.0320452910267941
mat_entry.701	Otu000397	Otu000294	0.0170743213370373	0.0373840467165019	0.0203097253794646
mat_entry.702	Otu000397	Otu000684	0.107154559152734	0.104835328406964	0.00231923074576987
mat_entry.703	Otu000397	Otu000084	0.0436521293068033	0.00506052449163109	0.0385916048151722
mat_entry.704	Otu000397	Otu001914	0.136552977033594	0.116697193495938	0.0198557835376556
mat_entry.705	Otu000397	Otu000331	-0.0229947066240428	-0.0104116298813576	0.0125830767426852
mat_entry.706	Otu000397	Otu001212	-0.0351978560313834	-0.0333379135095274	0.00185994252185595
mat_entry.707	Otu000397	Otu000042	-0.0495504875162136	-0.0600771590475405	0.0105266715313269
mat_entry.708	Otu000397	Otu000454	-0.0204607274818165	-0.0146785688027107	0.00578215867910587
mat_entry.709	Otu000397	Otu000283	-0.0483850729307508	-0.0501079013636425	0.00172282843289168
mat_entry.710	Otu000397	Otu001205	-0.023370502094434	-0.0209814774665182	0.0023890246279158
mat_entry.711	Otu000397	Otu000117	0.00745807287946819	0.00673848962888493	0.000719583250583265
mat_entry.712	Otu000397	Otu000984	-0.0313565756332275	-0.0231945608612635	0.00816201477196403
mat_entry.713	Otu000397	Otu000165	-0.0412327914061539	-0.0197833265839397	0.0214494648222142
mat_entry.714	Otu000397	Otu000183	0.0424241997986109	0.0193601886341923	0.0230640111644186
mat_entry.715	Otu000397	Otu000012	0.0339069738031748	0.0324690607906849	0.00143791301248995
mat_entry.716	Otu000397	Otu000242	-0.0346189957513741	-0.0325634066090026	0.00205558914237149
mat_entry.717	Otu000397	Otu001485	-0.0324796957906009	-0.0201315152742067	0.0123481805163943
mat_entry.718	Otu000397	Otu000507	-0.00758901819958282	-0.0266534500378443	0.0190644318382614
mat_entry.719	Otu000397	Otu000394	0.0820978131997701	0.0730061696584755	0.00909164354129463
mat_entry.720	Otu000397	Otu000391	-0.0180776731926066	-0.00761439168082162	0.010463281511785
mat_entry.721	Otu000397	Otu000639	-0.0282823660518798	-0.0231612567119687	0.00512110933991105
mat_entry.722	Otu000397	Otu000035	0.125317281656061	0.117933727228013	0.00738355442804794
mat_entry.723	Otu000397	Otu000201	-0.013391412256847	0.001669873687953	0.0150612859448
mat_entry.724	Otu000397	Otu000378	-0.0427930757387476	-0.021676793513647	0.0211162822251006
mat_entry.725	Otu000397	Otu000402	0.246686577741035	0.206242671185997	0.0404439065550386
mat_entry.726	Otu000397	Otu001169	-0.0470994108610285	-0.0497743524994065	0.00267494163837802
mat_entry.727	Otu000397	Otu001023	-0.0340708260670256	-0.0454481528395271	0.0113773267725015
mat_entry.728	Otu000397	Otu001162	-0.0198491530467801	-0.0144519796660145	0.00539717338076551
mat_entry.729	Otu000397	Otu001004	-0.0110701494421551	-0.0149640013323664	0.00389385189021137
mat_entry.730	Otu000397	Otu000071	0.0234879758208049	0.0223318162670513	0.0011561595537536
mat_entry.731	Otu000397	Otu000717	-0.0629989934839831	-0.0437676726978279	0.0192313207861552
mat_entry.732	Otu000397	Otu000589	0.153666246148641	0.169852096906788	0.0161858507581464
mat_entry.733	Otu000397	Otu000800	0.0338691809746639	0.0681162374858463	0.0342470565111824
mat_entry.734	Otu000397	Otu000103	0.0405608832212211	0.0195446242369433	0.0210162589842778
mat_entry.735	Otu000397	Otu001098	-0.038148722356707	-0.0341137105388687	0.00403501181783838
mat_entry.736	Otu000397	Otu000588	-0.0468678290404024	-0.0544024815814626	0.00753465254106021
mat_entry.737	Otu000397	Otu001204	0.124578360010874	0.108899269891602	0.0156790901192715
mat_entry.738	Otu000397	Otu000288	-0.0186613850446635	-0.0135213780563726	0.00514000698829096
mat_entry.739	Otu000397	Otu001209	0.0254231004995289	0.00891652142825976	0.0165065790712691
mat_entry.740	Otu000397	Otu000846	-0.00746792311402091	0.00907464257422099	0.0165425656882419
mat_entry.741	Otu000397	Otu000099	-0.0354172645060034	-0.0466560184956161	0.0112387539896127
mat_entry.742	Otu000397	Otu001438	0.164016749549024	0.142195322152627	0.0218214273963978
mat_entry.743	Otu000397	Otu000853	0.3110965827539	0.277248191288714	0.0338483914651865
mat_entry.744	Otu000397	Otu000785	-0.0266599614925273	-0.033636524131267	0.00697656263873971
mat_entry.745	Otu000397	Otu000349	-0.00870085748766621	-0.0170311689781867	0.00833031149052051
mat_entry.746	Otu000397	Otu000640	-0.0232638072615498	-0.03981173986259	0.0165479326010402
mat_entry.747	Otu000397	Otu000100	-0.0293790428413284	-0.0132152950602811	0.0161637477810473
mat_entry.748	Otu000397	Otu000175	-0.0489451675242563	-0.0352379100879926	0.0137072574362637
mat_entry.749	Otu000397	Otu000185	-0.0297795325897706	-0.0234742682714497	0.0063052643183209
mat_entry.750	Otu000397	Otu005596	-0.0246362281782254	-0.0268589219325356	0.00222269375431029
mat_entry.751	Otu000397	Otu000790	-0.0195269488890492	-0.0243040318543877	0.00477708296533851
mat_entry.752	Otu000397	Otu000252	0.0200492374483777	0.0208194407134839	0.000770203265106153
mat_entry.753	Otu000397	Otu001350	-0.0180140121113247	-0.0208874302068591	0.00287341809553433
mat_entry.754	Otu000397	Otu000385	-0.0675509921057444	-0.0773258689588769	0.00977487685313254
mat_entry.755	Otu000397	Otu000407	-0.0329611121297932	-0.03330056313974	0.00033945100994677
mat_entry.756	Otu000397	Otu002730	-0.0147572190652229	-0.0288532983255149	0.014096079260292
mat_entry.757	Otu000397	Otu000303	-0.0358242521556917	-0.0474473200066539	0.0116230678509623
mat_entry.758	Otu000397	Otu000821	-0.00329579848318938	0.00708211697992963	0.010377915463119
mat_entry.759	Otu000397	Otu000632	-0.0128934143908341	-0.00844457473135166	0.00444883965948244
mat_entry.760	Otu000397	Otu000039	-0.0171066423905788	-0.0193349860698628	0.00222834367928397
mat_entry.761	Otu000397	Otu000150	0.0260010425231537	0.0164631601549188	0.00953788236823483
mat_entry.762	Otu000397	Otu000179	-0.0302487949876274	-0.0423610467889826	0.0121122518013552
mat_entry.763	Otu000397	Otu000952	0.0578139953181493	0.105786865451945	0.0479728701337957
mat_entry.764	Otu000115	Otu000400	0.0698485934963663	0.0738231746331134	0.00397458113674716
mat_entry.765	Otu000115	Otu001119	-0.0217913440827739	-0.0270680780205934	0.00527673393781953
mat_entry.766	Otu000115	Otu000359	-0.020328969273313	-0.0187290479918261	0.00159992128148687
mat_entry.767	Otu000115	Otu000315	-0.0131564232560326	-0.00924265350528906	0.00391376975074355
mat_entry.768	Otu000115	Otu000485	0.00794436857778158	0.0031679161683093	0.00477645240947228
mat_entry.769	Otu000115	Otu000169	0.0258232665740388	0.0166706191568887	0.0091526474171501
mat_entry.770	Otu000115	Otu000334	-0.0106274699284891	-0.0190713635002134	0.0084438935717243
mat_entry.771	Otu000115	Otu000186	-0.0430305797705922	-0.0306249627655708	0.0124056170050214
mat_entry.772	Otu000115	Otu000121	-0.0435282499825705	-0.0623852269047993	0.0188569769222288
mat_entry.773	Otu000115	Otu001568	0.00622462514075765	0.0169589647754296	0.010734339634672
mat_entry.774	Otu000115	Otu000211	-0.0055105995013032	-0.0181407352592196	0.0126301357579164
mat_entry.775	Otu000115	Otu000413	-0.0210730324967391	-0.0227961980972444	0.0017231656005053
mat_entry.776	Otu000115	Otu000374	-0.0513411401347951	-0.0422183016507709	0.00912283848402425
mat_entry.777	Otu000115	Otu000124	-0.0133584451419035	0.013188322872941	0.0265467680148444
mat_entry.778	Otu000115	Otu000393	-0.0280838483964855	-0.0228852001003852	0.00519864829610037
mat_entry.779	Otu000115	Otu000358	-0.026272479729439	-0.0335220078837462	0.00724952815430721
mat_entry.780	Otu000115	Otu000013	-0.0383403099385111	-0.0426637065382795	0.00432339659976842
mat_entry.781	Otu000115	Otu001109	-0.0110370745151874	-0.0117815766823184	0.000744502167131015
mat_entry.782	Otu000115	Otu000284	0.0446782791743764	0.0414834878649239	0.00319479130945247
mat_entry.783	Otu000115	Otu000095	-0.0298385956701829	-0.0330168478259465	0.00317825215576358
mat_entry.784	Otu000115	Otu000060	-0.0344259649815059	-0.0376524713996233	0.00322650641811742
mat_entry.785	Otu000115	Otu000108	-0.0515187138227226	-0.0471544463396024	0.00436426748312021
mat_entry.786	Otu000115	Otu000306	-0.0416629075351369	-0.0433032034759301	0.00164029594079319
mat_entry.787	Otu000115	Otu000375	0.0139803312557424	0.021386584574189	0.00740625331844662
mat_entry.788	Otu000115	Otu000079	0.0288008106228333	0.0297564174054762	0.000955606782642882
mat_entry.789	Otu000115	Otu000046	0.0025223943448468	-0.00531232725006942	0.00783472159491622
mat_entry.790	Otu000115	Otu000713	-0.0139774211304385	-0.0254461191206251	0.0114686979901866
mat_entry.791	Otu000115	Otu000038	-0.0195598123262441	-0.0162367431669875	0.00332306915925663
mat_entry.792	Otu000115	Otu000294	0.0791283774206336	0.0798773154800534	0.000748938059419835
mat_entry.793	Otu000115	Otu000684	0.0102514694836181	-0.0153489726920132	0.0256004421756313
mat_entry.794	Otu000115	Otu000084	-0.0212236095943703	-0.0244152607938249	0.00319165119945455
mat_entry.795	Otu000115	Otu001914	-0.0151390229958184	-0.0135342102091407	0.0016048127866777
mat_entry.796	Otu000115	Otu000331	-0.014594957977514	-0.00678817199899947	0.00780678597851454
mat_entry.797	Otu000115	Otu001212	-0.0322708656899069	-0.0277630734402217	0.00450779224968528
mat_entry.798	Otu000115	Otu000042	-0.0285562950758127	-0.0339323235873241	0.00537602851151133
mat_entry.799	Otu000115	Otu000454	-0.0106457683353975	-0.00957012983244423	0.00107563850295325
mat_entry.800	Otu000115	Otu000283	-0.0346425768080494	-0.0366474628567439	0.00200488604869446
mat_entry.801	Otu000115	Otu001205	-0.0174898376412841	-0.0192099891536722	0.0017201515123881
mat_entry.802	Otu000115	Otu000117	0.0247531775534942	0.026341193926298	0.00158801637280381
mat_entry.803	Otu000115	Otu000984	-0.0177311132993888	-0.015122384329992	0.00260872896939684
mat_entry.804	Otu000115	Otu000165	0.213584463533727	0.207376733023429	0.00620773051029808
mat_entry.805	Otu000115	Otu000183	0.0110261588582963	0.0150002170030223	0.00397405814472592
mat_entry.806	Otu000115	Otu000012	-0.0361082813911628	-0.0436213697769594	0.00751308838579662
mat_entry.807	Otu000115	Otu000242	-0.0552282767558702	-0.0444863474487453	0.0107419293071249
mat_entry.808	Otu000115	Otu001485	0.00471378814602291	-0.000270877160064012	0.00498466530608693
mat_entry.809	Otu000115	Otu000507	-0.00712368621387271	-0.0173775100810666	0.0102538238671939
mat_entry.810	Otu000115	Otu000394	-0.0157549466274074	-0.0182244665475457	0.00246951992013826
mat_entry.811	Otu000115	Otu000391	0.169953958172452	0.194349399775752	0.0243954416033002
mat_entry.812	Otu000115	Otu000639	-0.00703797029847514	-0.015100670698575	0.0080627004000999
mat_entry.813	Otu000115	Otu000035	0.0730055637504991	0.0634259846892824	0.00957957906121672
mat_entry.814	Otu000115	Otu000201	0.00369866639991007	-0.0183103557256778	0.0220090221255878
mat_entry.815	Otu000115	Otu000378	-0.00561006369725466	-0.00695616906054482	0.00134610536329017
mat_entry.816	Otu000115	Otu000402	-0.0535925532506038	-0.0576441644286422	0.00405161117803836
mat_entry.817	Otu000115	Otu001169	-0.0300869021048198	-0.0324518706249616	0.00236496852014187
mat_entry.818	Otu000115	Otu001023	-0.0195961336700575	-0.0202069853029184	0.000610851632860846
mat_entry.819	Otu000115	Otu001162	0.0944927513658749	0.139512284513017	0.0450195331471425
mat_entry.820	Otu000115	Otu001004	-0.0236487571562643	-0.0198845116004846	0.00376424555577966
mat_entry.821	Otu000115	Otu000071	-0.0626754015871157	-0.0698902406556504	0.00721483906853471
mat_entry.822	Otu000115	Otu000717	-0.0118642722025264	-0.0285356369419876	0.0166713647394612
mat_entry.823	Otu000115	Otu000589	-0.0206499944932339	-0.0222078240502749	0.00155782955704103
mat_entry.824	Otu000115	Otu000800	-0.0220150691122461	-0.0192185393424283	0.00279652976981781
mat_entry.825	Otu000115	Otu000103	0.082242442763657	0.0459417548924326	0.0363006878712244
mat_entry.826	Otu000115	Otu001098	-0.0212856269913992	-0.0222414489662715	0.000955821974872241
mat_entry.827	Otu000115	Otu000588	-0.0320604739877313	-0.0167598609825717	0.0153006130051595
mat_entry.828	Otu000115	Otu001204	0.0532245861767055	0.0377709464395744	0.0154536397371311
mat_entry.829	Otu000115	Otu000288	-0.0108022722367617	-0.00881566488206613	0.00198660735469555
mat_entry.830	Otu000115	Otu001209	0.00250791248672834	-0.0147538420715826	0.0172617545583109
mat_entry.831	Otu000115	Otu000846	-0.0150198794258243	-0.0108423821672988	0.00417749725852553
mat_entry.832	Otu000115	Otu000099	-0.036907362043792	-0.0395763072181869	0.00266894517439497
mat_entry.833	Otu000115	Otu001438	-0.0180068898029428	-0.0193387652628768	0.00133187545993404
mat_entry.834	Otu000115	Otu000853	0.00662175228451418	0.0189191957991772	0.012297443514663
mat_entry.835	Otu000115	Otu000785	-0.0230352475781256	-0.0219303330845799	0.00110491449354567
mat_entry.836	Otu000115	Otu000349	-0.0110690580469033	-0.011103977541015	3.49194941117424e-05
mat_entry.837	Otu000115	Otu000640	0.155496920727839	0.169414671091347	0.0139177503635074
mat_entry.838	Otu000115	Otu000100	0.138879724930295	0.133616175659589	0.0052635492707061
mat_entry.839	Otu000115	Otu000175	-0.00753366403790219	0.0173749079293603	0.0249085719672625
mat_entry.840	Otu000115	Otu000185	-0.0577617759393927	-0.0494014908976261	0.00836028504176653
mat_entry.841	Otu000115	Otu005596	0.00586346543163789	0.00463206720995133	0.00123139822168657
mat_entry.842	Otu000115	Otu000790	-0.0175240108305051	-0.0158457369669036	0.00167827386360149
mat_entry.843	Otu000115	Otu000252	-0.0329424247714286	-0.0404451784979792	0.00750275372655062
mat_entry.844	Otu000115	Otu001350	-0.0150605280374637	-0.0136181818290653	0.00144234620839846
mat_entry.845	Otu000115	Otu000385	-0.0154519880890476	-0.0170786192821806	0.001626631193133
mat_entry.846	Otu000115	Otu000407	-0.0299904301558503	-0.0287660239033127	0.00122440625253759
mat_entry.847	Otu000115	Otu002730	-0.00901600038183316	-0.0188117666497861	0.00979576626795296
mat_entry.848	Otu000115	Otu000303	-0.0196863676731483	-0.00967522641483635	0.0100111412583119
mat_entry.849	Otu000115	Otu000821	-0.0117124810321726	-0.00979358718552137	0.00191889384665122
mat_entry.850	Otu000115	Otu000632	-0.00929830777223302	-0.0249142458326537	0.0156159380604207
mat_entry.851	Otu000115	Otu000039	-0.0281735684126121	-0.0083466275726529	0.0198269408399592
mat_entry.852	Otu000115	Otu000150	0.12682238020477	0.0967080644180318	0.0301143157867382
mat_entry.853	Otu000115	Otu000179	-0.0384116755520775	-0.0276185453130787	0.0107931302389988
mat_entry.854	Otu000115	Otu000952	0.0109274651662386	0.03092162692166	0.0199941617554214
mat_entry.855	Otu000400	Otu001119	-0.0295301489441695	-0.0267429102272233	0.00278723871694622
mat_entry.856	Otu000400	Otu000359	0.0121062351965606	0.0148185465149488	0.00271231131838819
mat_entry.857	Otu000400	Otu000315	-0.0294174645485022	-0.0145932059633005	0.0148242585852017
mat_entry.858	Otu000400	Otu000485	0.0039854455205945	0.00479457021146617	0.000809124690871666
mat_entry.859	Otu000400	Otu000169	0.0306118212350352	0.0134813372264003	0.017130484008635
mat_entry.860	Otu000400	Otu000334	-0.0578872270673262	-0.0464117245372479	0.0114755025300784
mat_entry.861	Otu000400	Otu000186	-0.101918354357416	-0.0699431137478739	0.0319752406095422
mat_entry.862	Otu000400	Otu000121	-0.073081765612264	-0.0645270623933438	0.0085547032189202
mat_entry.863	Otu000400	Otu001568	0.0229124763722929	0.0299859822176235	0.00707350584533067
mat_entry.864	Otu000400	Otu000211	0.00330175592916025	-0.0147556430318357	0.0180573989609959
mat_entry.865	Otu000400	Otu000413	-0.0379554213328167	-0.0143724178690186	0.0235830034637981
mat_entry.866	Otu000400	Otu000374	0.0524937492299665	0.0353345352738261	0.0171592139561403
mat_entry.867	Otu000400	Otu000124	-0.0649460233507339	-0.0566969923215903	0.00824903102914359
mat_entry.868	Otu000400	Otu000393	-0.0144468519260949	-0.00905555259632096	0.00539129932977398
mat_entry.869	Otu000400	Otu000358	0.021969169933101	0.00863939513518659	0.0133297747979144
mat_entry.870	Otu000400	Otu000013	0.0104554676779193	0.0152226503909144	0.00476718271299509
mat_entry.871	Otu000400	Otu001109	-0.0288162768580123	-0.0286714314678184	0.000144845390193847
mat_entry.872	Otu000400	Otu000284	-0.05662522973534	-0.055662727592371	0.000962502142968981
mat_entry.873	Otu000400	Otu000095	-0.0763159352734126	-0.0704270478910574	0.00588888738235521
mat_entry.874	Otu000400	Otu000060	-0.00665981593528529	-0.0390866697136573	0.032426853778372
mat_entry.875	Otu000400	Otu000108	-0.0915805617870501	-0.0809624024918705	0.0106181592951795
mat_entry.876	Otu000400	Otu000306	-0.0910966584576152	-0.0810797795335564	0.0100168789240588
mat_entry.877	Otu000400	Otu000375	0.00854915404300647	0.000437669851869748	0.00811148419113672
mat_entry.878	Otu000400	Otu000079	0.140593188356571	0.122673122947083	0.0179200654094879
mat_entry.879	Otu000400	Otu000046	-0.0197955825440587	-0.0348039695541575	0.0150083870100988
mat_entry.880	Otu000400	Otu000713	0.0272745719471527	0.0313676304008124	0.00409305845365963
mat_entry.881	Otu000400	Otu000038	-0.057524470517251	-0.0306156555009036	0.0269088150163473
mat_entry.882	Otu000400	Otu000294	0.0941876476145455	0.0496938040042846	0.0444938436102609
mat_entry.883	Otu000400	Otu000684	-0.0469060194942046	-0.0373529817363863	0.00955303775781833
mat_entry.884	Otu000400	Otu000084	-0.0173277507574762	-0.0334218015733985	0.0160940508159222
mat_entry.885	Otu000400	Otu001914	-0.0380120380064351	-0.0329366086514378	0.00507542935499734
mat_entry.886	Otu000400	Otu000331	-0.00662406703829256	-0.0165195723381549	0.00989550529986231
mat_entry.887	Otu000400	Otu001212	0.0621541046305542	0.0526837738223526	0.00947033080820155
mat_entry.888	Otu000400	Otu000042	0.0550624491991229	0.0341937775517066	0.0208686716474164
mat_entry.889	Otu000400	Otu000454	-0.00982747954588026	-0.0232896944974138	0.0134622149515335
mat_entry.890	Otu000400	Otu000283	0.0286174209445481	0.0171561566646823	0.0114612642798658
mat_entry.891	Otu000400	Otu001205	-0.0040416498295614	-6.35177736614863e-05	0.00397813205589991
mat_entry.892	Otu000400	Otu000117	-0.0419388061886309	-0.0474847548394495	0.00554594865081853
mat_entry.893	Otu000400	Otu000984	-0.0029113535998363	-0.0191914387271314	0.0162800851272951
mat_entry.894	Otu000400	Otu000165	0.00650154100957541	0.0224166918946444	0.015915150885069
mat_entry.895	Otu000400	Otu000183	0.0140992275063777	0.0181050336301291	0.0040058061237514
mat_entry.896	Otu000400	Otu000012	0.0297988292311434	0.0515939763963727	0.0217951471652293
mat_entry.897	Otu000400	Otu000242	0.000675758167668274	0.000801275098149222	0.000125516930480948
mat_entry.898	Otu000400	Otu001485	-0.0238877152442243	-0.00886059848165055	0.0150271167625738
mat_entry.899	Otu000400	Otu000507	0.0186316747621475	0.0296614510373852	0.0110297762752377
mat_entry.900	Otu000400	Otu000394	-0.00925636525280667	-0.0443507314636162	0.0350943662108096
mat_entry.901	Otu000400	Otu000391	-0.0227420692599542	-0.0357607816473101	0.0130187123873559
mat_entry.902	Otu000400	Otu000639	-0.0347869738906682	-0.0367487185057383	0.00196174461507007
mat_entry.903	Otu000400	Otu000035	0.0549923169485727	0.0426998425054375	0.0122924744431352
mat_entry.904	Otu000400	Otu000201	-0.00349766357322696	-0.0240901147414309	0.0205924511682039
mat_entry.905	Otu000400	Otu000378	0.125519508329946	0.101114111986069	0.0244053963438775
mat_entry.906	Otu000400	Otu000402	-0.0278149465240939	-0.020390311450829	0.00742463507326484
mat_entry.907	Otu000400	Otu001169	0.0982225296545864	0.0880991911573722	0.0101233384972142
mat_entry.908	Otu000400	Otu001023	0.148990397796474	0.0929752985494538	0.0560150992470205
mat_entry.909	Otu000400	Otu001162	0.21155396757447	0.205296747388952	0.00625722018551778
mat_entry.910	Otu000400	Otu001004	-0.0419009293218954	-0.0341409550216825	0.00775997430021296
mat_entry.911	Otu000400	Otu000071	0.0941047923704962	0.0675446139173077	0.0265601784531885
mat_entry.912	Otu000400	Otu000717	0.0246175390458353	-0.0149126127959884	0.0395301518418237
mat_entry.913	Otu000400	Otu000589	0.016856661833483	0.00194630727293978	0.0149103545605433
mat_entry.914	Otu000400	Otu000800	0.0143986205695296	-0.00200964366793587	0.0164082642374654
mat_entry.915	Otu000400	Otu000103	0.167074478393036	0.154798048285544	0.0122764301074918
mat_entry.916	Otu000400	Otu001098	0.0127230235103086	0.0183945143552256	0.00567149084491695
mat_entry.917	Otu000400	Otu000588	-0.0342437394588988	-0.028637599040742	0.00560614041815681
mat_entry.918	Otu000400	Otu001204	-0.0267084670312886	-0.0277628640463592	0.00105439701507056
mat_entry.919	Otu000400	Otu000288	-0.0271917363316553	-0.0214536422691835	0.00573809406247182
mat_entry.920	Otu000400	Otu001209	0.0121584183592083	0.0292020815266534	0.0170436631674451
mat_entry.921	Otu000400	Otu000846	-0.027340283863194	-0.018526394310578	0.00881388955261608
mat_entry.922	Otu000400	Otu000099	-0.0732442251043726	-0.0347827308118286	0.038461494292544
mat_entry.923	Otu000400	Otu001438	-0.0082738399083234	-0.0245423420343051	0.0162685021259817
mat_entry.924	Otu000400	Otu000853	-0.0286428265850911	-0.0398480240724275	0.0112051974873363
mat_entry.925	Otu000400	Otu000785	-0.0293614604008613	-0.0406002484327062	0.0112387880318449
mat_entry.926	Otu000400	Otu000349	-0.0237994603544063	-0.0184019991206867	0.00539746123371962
mat_entry.927	Otu000400	Otu000640	0.000841244990469049	-0.00559292414521108	0.00643416913568013
mat_entry.928	Otu000400	Otu000100	-0.0368920485382685	-0.0455006454871294	0.00860859694886085
mat_entry.929	Otu000400	Otu000175	0.130175327622989	0.0312876509495343	0.0988876766734545
mat_entry.930	Otu000400	Otu000185	-0.0651144699844971	-0.058273006232915	0.00684146375158212
mat_entry.931	Otu000400	Otu005596	-0.0323258834170091	-0.0295645757927907	0.00276130762421837
mat_entry.932	Otu000400	Otu000790	-0.0372790572960908	-0.0385618982716881	0.0012828409755973
mat_entry.933	Otu000400	Otu000252	-0.0966410536720141	-0.0804673037604614	0.0161737499115527
mat_entry.934	Otu000400	Otu001350	-0.0375837935418729	-0.0331409604636636	0.00444283307820927
mat_entry.935	Otu000400	Otu000385	0.00512956000999699	-0.00386165180864789	0.00899121181864489
mat_entry.936	Otu000400	Otu000407	-0.0550210301506357	-0.0600790714681669	0.00505804131753118
mat_entry.937	Otu000400	Otu002730	-0.0431216328483009	-0.0457799743473553	0.00265834149905436
mat_entry.938	Otu000400	Otu000303	-0.0292142404914478	-0.0439571813815479	0.0147429408901001
mat_entry.939	Otu000400	Otu000821	0.0495998463270573	0.0674041066148355	0.0178042602877782
mat_entry.940	Otu000400	Otu000632	0.0715450855531824	0.0759000251272113	0.00435493957402895
mat_entry.941	Otu000400	Otu000039	-0.0581392764730803	-0.0736609629055648	0.0155216864324846
mat_entry.942	Otu000400	Otu000150	0.0576556180181244	0.0709323610994164	0.013276743081292
mat_entry.943	Otu000400	Otu000179	-0.0538748050852478	-0.033357267051664	0.0205175380335838
mat_entry.944	Otu000400	Otu000952	-0.0361244559916865	-0.0383204868182565	0.00219603082657003
mat_entry.945	Otu001119	Otu000359	-0.020403686855164	-0.0224987602112537	0.00209507335608974
mat_entry.946	Otu001119	Otu000315	0.00776591487748537	-0.00903763603073138	0.0168035509082168
mat_entry.947	Otu001119	Otu000485	-0.0341270439655931	-0.029932397351245	0.00419464661434802
mat_entry.948	Otu001119	Otu000169	-0.0345422093944358	-0.0288747244575615	0.00566748493687433
mat_entry.949	Otu001119	Otu000334	-0.0123457084389563	-0.0229099756955197	0.0105642672565634
mat_entry.950	Otu001119	Otu000186	-0.00148416042629885	0.0213016998234714	0.0227858602497703
mat_entry.951	Otu001119	Otu000121	0.0770014752257616	0.0767999537412206	0.000201521484540987
mat_entry.952	Otu001119	Otu001568	-0.0157953149560248	-0.0161934471980888	0.000398132242063986
mat_entry.953	Otu001119	Otu000211	-0.0168781634054216	-0.0057828936089372	0.0110952697964844
mat_entry.954	Otu001119	Otu000413	0.0487014670742097	0.0248562594763366	0.0238452075978731
mat_entry.955	Otu001119	Otu000374	0.0476560883605748	0.0450042636283396	0.00265182473223519
mat_entry.956	Otu001119	Otu000124	-0.0485871546647326	-0.0268974428964084	0.0216897117683242
mat_entry.957	Otu001119	Otu000393	-0.00582815200884954	-0.0274914469582136	0.0216632949493641
mat_entry.958	Otu001119	Otu000358	0.0463664260955351	0.0353319724773261	0.011034453618209
mat_entry.959	Otu001119	Otu000013	-0.0358037875773598	-0.0259601377737113	0.00984364980364851
mat_entry.960	Otu001119	Otu001109	-0.0143337553285444	-0.0141529280506763	0.000180827277868056
mat_entry.961	Otu001119	Otu000284	0.0553845221548372	0.0670110234108115	0.0116265012559743
mat_entry.962	Otu001119	Otu000095	0.00236157998244959	-0.00183090958238028	0.00419248956482987
mat_entry.963	Otu001119	Otu000060	0.186573941635645	0.170519722081017	0.0160542195546281
mat_entry.964	Otu001119	Otu000108	-0.00455535370722099	-0.00510861414330177	0.000553260436080779
mat_entry.965	Otu001119	Otu000306	0.0443595588443516	0.0485828655271259	0.00422330668277439
mat_entry.966	Otu001119	Otu000375	-0.0158760865355028	-0.00686575058698124	0.00901033594852154
mat_entry.967	Otu001119	Otu000079	-0.0295564355572123	-0.027224005429475	0.00233243012773725
mat_entry.968	Otu001119	Otu000046	0.0125921307507827	0.0335976023612663	0.0210054716104836
mat_entry.969	Otu001119	Otu000713	0.067981174134742	0.0837517800343651	0.015770605899623
mat_entry.970	Otu001119	Otu000038	-0.0272120640784604	-0.0195048136608542	0.0077072504176063
mat_entry.971	Otu001119	Otu000294	-0.0276941042156253	-0.0268363392392931	0.000857764976332279
mat_entry.972	Otu001119	Otu000684	-0.0227057461311632	-0.0184383560892897	0.00426739004187347
mat_entry.973	Otu001119	Otu000084	0.0132134787602467	0.0202272224162987	0.00701374365605197
mat_entry.974	Otu001119	Otu001914	-0.0157923015327196	-0.0162583250508542	0.00046602351813466
mat_entry.975	Otu001119	Otu000331	-0.00722126667406953	-0.00815446968499891	0.000933203010929378
mat_entry.976	Otu001119	Otu001212	0.0698477301413323	0.0762117402864381	0.00636401014510583
mat_entry.977	Otu001119	Otu000042	-0.0651185353066026	-0.0599946864151699	0.00512384889143273
mat_entry.978	Otu001119	Otu000454	-0.0109431236733705	-0.0114963695103295	0.000553245836959053
mat_entry.979	Otu001119	Otu000283	0.213770164721628	0.224249743364395	0.0104795786427666
mat_entry.980	Otu001119	Otu001205	-0.00822448998462598	-0.00612374977734517	0.00210074020728081
mat_entry.981	Otu001119	Otu000117	-0.0414208225045545	-0.0399057815705943	0.00151504093396016
mat_entry.982	Otu001119	Otu000984	-0.0187744225015796	-0.0181661608754165	0.000608261626163054
mat_entry.983	Otu001119	Otu000165	-0.0382322138236107	-0.0337232268892764	0.00450898693433426
mat_entry.984	Otu001119	Otu000183	0.0843382314157308	0.0740093054578538	0.0103289259578769
mat_entry.985	Otu001119	Otu000012	-0.0215117486460451	-0.0223401493421432	0.000828400696098113
mat_entry.986	Otu001119	Otu000242	0.0762816129182251	0.0653699167266271	0.010911696191598
mat_entry.987	Otu001119	Otu001485	-0.0263914941187386	-0.0268995923313712	0.000508098212632625
mat_entry.988	Otu001119	Otu000507	-0.0204493116399751	-0.0208751898416403	0.000425878201665151
mat_entry.989	Otu001119	Otu000394	-0.0259937270118047	-0.0218926185148435	0.00410110849696117
mat_entry.990	Otu001119	Otu000391	-0.012993296576002	-0.0176524067261312	0.00465911015012919
mat_entry.991	Otu001119	Otu000639	0.0608643587271592	0.0840281718718074	0.0231638131446481
mat_entry.992	Otu001119	Otu000035	-0.02658857827311	-0.00129692288928901	0.025291655383821
mat_entry.993	Otu001119	Otu000201	0.000161204247503003	0.000303390277836808	0.000142186030333805
mat_entry.994	Otu001119	Otu000378	-0.017213020807165	-0.019155693655618	0.00194267284845297
mat_entry.995	Otu001119	Otu000402	-0.0578121813642664	-0.0612723950467836	0.00346021368251724
mat_entry.996	Otu001119	Otu001169	0.0192379788425664	0.030352069908041	0.0111140910654746
mat_entry.997	Otu001119	Otu001023	0.0297122956524103	0.0187226944843366	0.0109896011680737
mat_entry.998	Otu001119	Otu001162	-0.0111286122144238	-0.0113189031321357	0.000190290917711992
mat_entry.999	Otu001119	Otu001004	-0.0211174531190422	-0.0238867911819354	0.00276933806289322
mat_entry.1000	Otu001119	Otu000071	-0.0190432960870562	-0.011474682695351	0.00756861339170521
mat_entry.1001	Otu001119	Otu000717	0.0869004786841919	0.0919567104526646	0.00505623176847267
mat_entry.1002	Otu001119	Otu000589	0.03342947830024	0.0214146843775032	0.0120147939227368
mat_entry.1003	Otu001119	Otu000800	-0.0225084313640174	-0.0230867745367809	0.000578343172763458
mat_entry.1004	Otu001119	Otu000103	-0.0321955180274943	-0.0312484179959941	0.000947100031500211
mat_entry.1005	Otu001119	Otu001098	0.0341101012403191	0.0522846047654529	0.0181745035251339
mat_entry.1006	Otu001119	Otu000588	-0.0368834566629079	-0.0333679705372126	0.00351548612569523
mat_entry.1007	Otu001119	Otu001204	-0.0131666703352253	-0.0137044366888295	0.000537766353604134
mat_entry.1008	Otu001119	Otu000288	0.314674423740729	0.324913649250825	0.0102392255100953
mat_entry.1009	Otu001119	Otu001209	-0.0184797368072152	-0.0177234398196915	0.000756296987523698
mat_entry.1010	Otu001119	Otu000846	-0.0240091473944077	-0.0314169180221701	0.00740777062776243
mat_entry.1011	Otu001119	Otu000099	0.097257682349064	0.064347616348757	0.0329100660003071
mat_entry.1012	Otu001119	Otu001438	-0.0202136165195514	-0.0232311990775547	0.00301758255800331
mat_entry.1013	Otu001119	Otu000853	-0.0197293655588476	-0.0196699707264946	5.93948323529964e-05
mat_entry.1014	Otu001119	Otu000785	-0.023882378224718	-0.0263443879068612	0.00246200968214326
mat_entry.1015	Otu001119	Otu000349	0.00522972682885518	0.0148338259965981	0.0096040991677429
mat_entry.1016	Otu001119	Otu000640	-0.0297612407113113	-0.0311808650053764	0.00141962429406506
mat_entry.1017	Otu001119	Otu000100	0.023061977694719	0.0129265921817466	0.0101353855129724
mat_entry.1018	Otu001119	Otu000175	-0.0105533294317483	-0.0275986058714744	0.0170452764397261
mat_entry.1019	Otu001119	Otu000185	0.028971377908208	0.0269456466878608	0.0020257312203472
mat_entry.1020	Otu001119	Otu005596	-0.0198633145232532	-0.0210361170312804	0.00117280250802721
mat_entry.1021	Otu001119	Otu000790	-0.0181684634926868	-0.0190351072059057	0.000866643713218901
mat_entry.1022	Otu001119	Otu000252	0.109402656806112	0.112594830256217	0.00319217345010518
mat_entry.1023	Otu001119	Otu001350	0.0406433259555043	0.052744311315672	0.0121009853601677
mat_entry.1024	Otu001119	Otu000385	-0.0641984495538532	-0.0767431934054172	0.012544743851564
mat_entry.1025	Otu001119	Otu000407	-0.0311250505540159	-0.0345559408206056	0.00343089026658967
mat_entry.1026	Otu001119	Otu002730	0.0105009161528709	0.0169015726734045	0.00640065652053359
mat_entry.1027	Otu001119	Otu000303	-0.0252122050478226	-0.0235112275833439	0.00170097746447869
mat_entry.1028	Otu001119	Otu000821	-0.0137413293012435	-0.0117648035175742	0.0019765257836693
mat_entry.1029	Otu001119	Otu000632	0.0350937069281526	0.00725456900376631	0.0278391379243863
mat_entry.1030	Otu001119	Otu000039	-0.0414645740525029	-0.045692932797534	0.00422835874503118
mat_entry.1031	Otu001119	Otu000150	-0.0077863220489604	0.0026110087517147	0.0103973308006751
mat_entry.1032	Otu001119	Otu000179	0.0135443533738278	0.0110792384383855	0.00246511493544238
mat_entry.1033	Otu001119	Otu000952	-0.0142061613136332	-0.0189159405387352	0.004709779225102
mat_entry.1034	Otu000359	Otu000315	-0.030182659607099	-0.0284037962001381	0.0017788634069609
mat_entry.1035	Otu000359	Otu000485	-0.0233348000403178	-0.0292246635997299	0.00588986355941213
mat_entry.1036	Otu000359	Otu000169	-0.0306378577972488	-0.0199791096990701	0.0106587480981787
mat_entry.1037	Otu000359	Otu000334	-0.0225232267328418	-0.0158519579397737	0.00667126879306811
mat_entry.1038	Otu000359	Otu000186	-0.0483399403503824	-0.0328796502312385	0.0154602901191439
mat_entry.1039	Otu000359	Otu000121	-0.0648667492183888	-0.0666023716876492	0.00173562246926046
mat_entry.1040	Otu000359	Otu001568	-0.011836842924929	-0.0112046318728417	0.0006322110520873
mat_entry.1041	Otu000359	Otu000211	-0.0131459947307789	-0.015078427524204	0.00193243279342512
mat_entry.1042	Otu000359	Otu000413	0.00285997361305078	-0.00742874807245376	0.0102887216855045
mat_entry.1043	Otu000359	Otu000374	-0.00743802745679862	-0.0280559697028659	0.0206179422460673
mat_entry.1044	Otu000359	Otu000124	-0.0541901777589502	-0.0445921237279934	0.00959805403095679
mat_entry.1045	Otu000359	Otu000393	-0.010717812649682	0.00338371884937953	0.0141015314990616
mat_entry.1046	Otu000359	Otu000358	0.0117935964756405	-0.00452479523623428	0.0163183917118748
mat_entry.1047	Otu000359	Otu000013	-0.0834061754261474	-0.0968918014239183	0.0134856259977709
mat_entry.1048	Otu000359	Otu001109	-0.00259213624667356	-0.00979274806598064	0.00720061181930709
mat_entry.1049	Otu000359	Otu000284	-0.0221657055492621	-0.0264126634969472	0.00424695794768509
mat_entry.1050	Otu000359	Otu000095	-0.0257656094803435	-0.0274433279526633	0.00167771847231983
mat_entry.1051	Otu000359	Otu000060	0.0225576227216427	0.0238017245650891	0.00124410184344636
mat_entry.1052	Otu000359	Otu000108	-0.03298678535111	-0.0391943816728324	0.00620759632172246
mat_entry.1053	Otu000359	Otu000306	-0.0371885507045985	-0.0359932607938715	0.00119528991072702
mat_entry.1054	Otu000359	Otu000375	-0.0276898876980642	-0.0306148255949629	0.00292493789689869
mat_entry.1055	Otu000359	Otu000079	0.0671695598592229	0.0570634495269854	0.0101061103322374
mat_entry.1056	Otu000359	Otu000046	0.00157011187013665	0.00261963758724946	0.00104952571711281
mat_entry.1057	Otu000359	Otu000713	0.0554917330440057	0.0372196668101478	0.0182720662338579
mat_entry.1058	Otu000359	Otu000038	-0.0255934903966706	-0.0134958452110208	0.0120976451856498
mat_entry.1059	Otu000359	Otu000294	-0.0135487802510728	-0.0185687024086178	0.00501992215754498
mat_entry.1060	Otu000359	Otu000684	-0.0148074882165641	-0.0127579378123543	0.00204955040420979
mat_entry.1061	Otu000359	Otu000084	-0.0251746288854714	-0.0202937607050479	0.00488086818042349
mat_entry.1062	Otu000359	Otu001914	-0.0118345846971932	-0.011249522404675	0.000585062292518111
mat_entry.1063	Otu000359	Otu000331	-0.0107318607532046	-0.00564227182890644	0.00508958892429812
mat_entry.1064	Otu000359	Otu001212	0.267962112658819	0.261249683759809	0.00671242889900947
mat_entry.1065	Otu000359	Otu000042	-0.0375385471555296	-0.0562539679132976	0.0187154207577679
mat_entry.1066	Otu000359	Otu000454	-0.00826057272568404	-0.007954611928003	0.000305960797681035
mat_entry.1067	Otu000359	Otu000283	0.030840995834758	0.0260052217954667	0.00483577403929126
mat_entry.1068	Otu000359	Otu001205	-0.000719260798785103	-0.00288370518699235	0.00216444438820725
mat_entry.1069	Otu000359	Otu000117	-0.0218514477728109	-0.0267307640091773	0.00487931623636645
mat_entry.1070	Otu000359	Otu000984	-0.0140693547913513	-0.0125695994597052	0.00149975533164606
mat_entry.1071	Otu000359	Otu000165	-0.0298327869392752	-0.0233339040314563	0.00649888290781887
mat_entry.1072	Otu000359	Otu000183	0.0403268566126183	0.0293432914033878	0.0109835652092305
mat_entry.1073	Otu000359	Otu000012	-0.0389345959471849	-0.0357937171508317	0.00314087879635319
mat_entry.1074	Otu000359	Otu000242	0.00443305722194637	-0.00946872478169656	0.0139017820036429
mat_entry.1075	Otu000359	Otu001485	-0.0176153084730077	-0.0186124687298269	0.000997160256819184
mat_entry.1076	Otu000359	Otu000507	-0.0213880504618132	-0.0144440411352853	0.00694400932652791
mat_entry.1077	Otu000359	Otu000394	-0.00281157775836387	-0.0151480242712207	0.0123364465128568
mat_entry.1078	Otu000359	Otu000391	-0.0133642399141884	-0.0122141207252844	0.00115011918890402
mat_entry.1079	Otu000359	Otu000639	-0.0161114469340384	-0.0125515512707576	0.00355989566328086
mat_entry.1080	Otu000359	Otu000035	-0.0191825039068165	-0.02976053180923	0.0105780279024135
mat_entry.1081	Otu000359	Otu000201	-0.00124387278098229	-0.0152194146382082	0.0139755418572259
mat_entry.1082	Otu000359	Otu000378	-0.0214958579792082	-0.021833669895827	0.000337811916618792
mat_entry.1083	Otu000359	Otu000402	-0.0236338000556354	-0.0238561978432272	0.00022239778759181
mat_entry.1084	Otu000359	Otu001169	0.0604916475789193	0.0800475280056747	0.0195558804267553
mat_entry.1085	Otu000359	Otu001023	0.0293186369401386	0.0259794858713261	0.00333915106881252
mat_entry.1086	Otu000359	Otu001162	-0.00833966496529628	-0.00783181871336847	0.000507846251927804
mat_entry.1087	Otu000359	Otu001004	-0.0193870147180209	-0.016527839844293	0.00285917487372789
mat_entry.1088	Otu000359	Otu000071	0.011186229318026	0.0138299191266791	0.0026436898086531
mat_entry.1089	Otu000359	Otu000717	0.0609446320565955	0.0679745581531684	0.00702992609657285
mat_entry.1090	Otu000359	Otu000589	0.0205049524368469	0.0161997544425023	0.00430519799434455
mat_entry.1091	Otu000359	Otu000800	0.0556433172336634	0.0425639716224768	0.0130793456111866
mat_entry.1092	Otu000359	Otu000103	-0.0202442451207981	-0.0216215248038799	0.00137727968308181
mat_entry.1093	Otu000359	Otu001098	0.0114304941701773	0.00764362479588205	0.00378686937429529
mat_entry.1094	Otu000359	Otu000588	-0.0162381097441848	-0.021874928923931	0.00563681917974617
mat_entry.1095	Otu000359	Otu001204	-0.00986696428885946	-0.00948242620886322	0.000384538079996243
mat_entry.1096	Otu000359	Otu000288	-0.0018411922023975	-0.0073275069671913	0.0054863147647938
mat_entry.1097	Otu000359	Otu001209	-0.0138485204309016	-0.0122632702148524	0.00158525021604922
mat_entry.1098	Otu000359	Otu000846	-0.0233657372769903	-0.021738113985959	0.00162762329103128
mat_entry.1099	Otu000359	Otu000099	-0.0466592142394059	-0.041399104565061	0.00526010967434496
mat_entry.1100	Otu000359	Otu001438	-0.0143148237178203	-0.0160742200499114	0.00175939633209109
mat_entry.1101	Otu000359	Otu000853	-0.00665407026891255	-0.0136101213190701	0.0069560510501576
mat_entry.1102	Otu000359	Otu000785	0.0686128169459448	0.0891259174284757	0.0205131004825308
mat_entry.1103	Otu000359	Otu000349	-0.0101960397940603	-0.00922953332321476	0.000966506470845573
mat_entry.1104	Otu000359	Otu000640	-0.0193824591793234	-0.02157478328044	0.00219232410111668
mat_entry.1105	Otu000359	Otu000100	-0.0312198450118955	-0.047082121040523	0.0158622760286276
mat_entry.1106	Otu000359	Otu000175	0.0489473194061116	0.0208914957674778	0.0280558236386338
mat_entry.1107	Otu000359	Otu000185	-0.0472875074447968	-0.0456917501619011	0.0015957572828957
mat_entry.1108	Otu000359	Otu005596	0.157621979824794	0.139059961463674	0.0185620183611196
mat_entry.1109	Otu000359	Otu000790	0.00635174844237674	0.014409128616047	0.00805738017367027
mat_entry.1110	Otu000359	Otu000252	-0.0441191865231451	-0.0388174008278781	0.00530178569526693
mat_entry.1111	Otu000359	Otu001350	-0.0117012560031066	-0.0113193189133077	0.000381937089798915
mat_entry.1112	Otu000359	Otu000385	0.0442984189290453	0.0644793453734036	0.0201809264443583
mat_entry.1113	Otu000359	Otu000407	-0.0233247855749678	-0.0239100786372581	0.000585293062290236
mat_entry.1114	Otu000359	Otu002730	0.101061687449619	0.075816824676981	0.0252448627726382
mat_entry.1115	Otu000359	Otu000303	-0.0155112183786229	-0.0151782077405751	0.000333010638047736
mat_entry.1116	Otu000359	Otu000821	0.682954054980989	0.69074677845637	0.00779272347538151
mat_entry.1117	Otu000359	Otu000632	-0.00106869694392418	-0.00922981231006439	0.00816111536614021
mat_entry.1118	Otu000359	Otu000039	-0.0214144246170852	-0.0224209586167441	0.00100653399965896
mat_entry.1119	Otu000359	Otu000150	0.00398633503979888	0.0129333585399173	0.00894702350011842
mat_entry.1120	Otu000359	Otu000179	-0.02856265885084	-0.022956304023871	0.00560635482696902
mat_entry.1121	Otu000359	Otu000952	-0.0102706482860787	-0.0130883898698299	0.00281774158375129
mat_entry.1122	Otu000315	Otu000485	0.0295875081409246	0.0437045011919875	0.014116993051063
mat_entry.1123	Otu000315	Otu000169	0.17079582091816	0.16964758111857	0.00114823979959003
mat_entry.1124	Otu000315	Otu000334	0.11593385951269	0.0891790634844485	0.0267547960282414
mat_entry.1125	Otu000315	Otu000186	0.368522601084182	0.3599465018684	0.00857609921578179
mat_entry.1126	Otu000315	Otu000121	0.0200720927900005	0.00559366779571704	0.0144784249942834
mat_entry.1127	Otu000315	Otu001568	0.0890730052326488	0.067621097258274	0.0214519079743747
mat_entry.1128	Otu000315	Otu000211	0.0940102607944012	0.116763204260616	0.0227529434662144
mat_entry.1129	Otu000315	Otu000413	0.00164421087008731	-0.0345718888207607	0.036216099690848
mat_entry.1130	Otu000315	Otu000374	-0.0399769055290037	-0.0178143161367649	0.0221625893922389
mat_entry.1131	Otu000315	Otu000124	-0.047085348241336	-0.0140278037277145	0.0330575445136215
mat_entry.1132	Otu000315	Otu000393	-0.0388319021531111	-0.0347068660368861	0.00412503611622503
mat_entry.1133	Otu000315	Otu000358	-0.0119339376160212	0.0172936999502412	0.0292276375662624
mat_entry.1134	Otu000315	Otu000013	-0.151053139689177	-0.135706682615839	0.015346457073338
mat_entry.1135	Otu000315	Otu001109	0.00554041674817394	-0.00664304959652788	0.0121834663447018
mat_entry.1136	Otu000315	Otu000284	0.0269436945834852	0.025522376153349	0.00142131843013611
mat_entry.1137	Otu000315	Otu000095	0.0467588810657307	0.0534268664336877	0.00666798536795699
mat_entry.1138	Otu000315	Otu000060	-0.0340855845286492	-0.0197246317602884	0.0143609527683608
mat_entry.1139	Otu000315	Otu000108	0.0526222473461563	0.0570409201860339	0.00441867283987762
mat_entry.1140	Otu000315	Otu000306	-0.0234813147552203	-0.0179548293749496	0.00552648538027061
mat_entry.1141	Otu000315	Otu000375	-0.0452398634867225	-0.0242770774117495	0.020962786074973
mat_entry.1142	Otu000315	Otu000079	-0.065659662797004	-0.0764336266354803	0.0107739638384763
mat_entry.1143	Otu000315	Otu000046	-0.00285801595368527	-0.0111371674158936	0.00827915146220834
mat_entry.1144	Otu000315	Otu000713	-0.0735052745615442	-0.0624131193050748	0.0110921552564694
mat_entry.1145	Otu000315	Otu000038	0.0821556097288895	0.0627300635646716	0.019425546164218
mat_entry.1146	Otu000315	Otu000294	-0.0222547127100532	-0.0271587208343666	0.00490400812431349
mat_entry.1147	Otu000315	Otu000684	0.00699374730020892	-0.00263322356989313	0.00962697087010205
mat_entry.1148	Otu000315	Otu000084	-0.027502687024506	-0.0051268570195782	0.0223758300049278
mat_entry.1149	Otu000315	Otu001914	0.0584723617020684	0.0396475340087722	0.0188248276932963
mat_entry.1150	Otu000315	Otu000331	-0.0197061977182027	-0.0102946959244919	0.00941150179371083
mat_entry.1151	Otu000315	Otu001212	-0.0235218337065194	-0.0233724951423661	0.000149338564153365
mat_entry.1152	Otu000315	Otu000042	0.00973471646774851	0.00841834586851448	0.00131637059923402
mat_entry.1153	Otu000315	Otu000454	-0.0182211944519426	-0.0145137124689008	0.00370748198304189
mat_entry.1154	Otu000315	Otu000283	-0.0645604034805896	-0.0418413552082383	0.0227190482723513
mat_entry.1155	Otu000315	Otu001205	0.0884268364337769	0.0949994809444907	0.00657264451071379
mat_entry.1156	Otu000315	Otu000117	0.0404993590222667	0.0599978497819289	0.0194984907596622
mat_entry.1157	Otu000315	Otu000984	0.000944219480911275	-0.0121285897670515	0.0130728092479628
mat_entry.1158	Otu000315	Otu000165	0.0486609712181174	0.0491241254789866	0.000463154260869236
mat_entry.1159	Otu000315	Otu000183	-0.0468341362354331	-0.0390177765189986	0.00781635971643453
mat_entry.1160	Otu000315	Otu000012	-0.0980925565895636	-0.0950518700242349	0.00304068656532866
mat_entry.1161	Otu000315	Otu000242	-0.0305405806131085	-0.0340063353318082	0.00346575471869967
mat_entry.1162	Otu000315	Otu001485	-0.0118731571449385	-0.017959442422952	0.00608628527801351
mat_entry.1163	Otu000315	Otu000507	0.0721581668763159	0.106092157143153	0.0339339902668372
mat_entry.1164	Otu000315	Otu000394	-0.0241000617163436	-0.0181680085822035	0.00593205313414009
mat_entry.1165	Otu000315	Otu000391	-0.0197395080383479	-0.0222854663271704	0.00254595828882249
mat_entry.1166	Otu000315	Otu000639	-0.0253840016268886	-0.0229011305430427	0.00248287108384584
mat_entry.1167	Otu000315	Otu000035	-0.0432798818524646	-0.0423686465423752	0.00091123531008943
mat_entry.1168	Otu000315	Otu000201	-0.0240298076943087	-0.0193954546004168	0.00463435309389193
mat_entry.1169	Otu000315	Otu000378	-0.0457398709681534	-0.0398369662627252	0.00590290470542825
mat_entry.1170	Otu000315	Otu000402	0.159854587355876	0.156887361225327	0.00296722613054937
mat_entry.1171	Otu000315	Otu001169	-0.0578977842322048	-0.0492153322447002	0.00868245198750465
mat_entry.1172	Otu000315	Otu001023	-0.0646225503298375	-0.0552416433401061	0.00938090698973137
mat_entry.1173	Otu000315	Otu001162	0.0262443671375507	0.0503436001867996	0.0240992330492489
mat_entry.1174	Otu000315	Otu001004	0.0637090746947579	0.0660222975043039	0.00231322280954598
mat_entry.1175	Otu000315	Otu000071	0.0774403968463359	0.0923049730073519	0.014864576161016
mat_entry.1176	Otu000315	Otu000717	0.00249675803678224	-0.00981608108645497	0.0123128391232372
mat_entry.1177	Otu000315	Otu000589	-0.0100228760489686	0.000298560778736404	0.010321436827705
mat_entry.1178	Otu000315	Otu000800	-0.0251098681131857	-0.0169396375409263	0.00817023057225934
mat_entry.1179	Otu000315	Otu000103	-0.0426964605832757	-0.0320151059552773	0.0106813546279983
mat_entry.1180	Otu000315	Otu001098	-0.0372111930240127	-0.0337305763704304	0.00348061665358237
mat_entry.1181	Otu000315	Otu000588	0.137109661181641	0.101308983465624	0.0358006777160174
mat_entry.1182	Otu000315	Otu001204	0.0120909916133414	-0.0173013100762994	0.0293923016896408
mat_entry.1183	Otu000315	Otu000288	-0.0177109502763383	-0.0133695182364956	0.00434143203984269
mat_entry.1184	Otu000315	Otu001209	-0.0117874026131385	-0.00461996875677242	0.00716743385636606
mat_entry.1185	Otu000315	Otu000846	0.00735295114135387	0.00463295540490551	0.00271999573644836
mat_entry.1186	Otu000315	Otu000099	0.123528712176883	0.0893710781423927	0.0341576340344907
mat_entry.1187	Otu000315	Otu001438	0.154671881965975	0.173338785751398	0.018666903785423
mat_entry.1188	Otu000315	Otu000853	0.122606901194949	0.136839567988644	0.0142326667936948
mat_entry.1189	Otu000315	Otu000785	-0.00332615964275298	-0.00975376781960767	0.00642760817685469
mat_entry.1190	Otu000315	Otu000349	-0.0192797860510362	-0.0168398903790277	0.00243989567200849
mat_entry.1191	Otu000315	Otu000640	-0.0181148521388049	-0.0111028388904132	0.00701201324839165
mat_entry.1192	Otu000315	Otu000100	0.161741241716855	0.132261386716661	0.0294798550001933
mat_entry.1193	Otu000315	Otu000175	-0.0546142991871846	-0.0348421499327411	0.0197721492544435
mat_entry.1194	Otu000315	Otu000185	0.10321667661747	0.0697196516682044	0.0334970249492657
mat_entry.1195	Otu000315	Otu005596	0.00972368423537261	0.0134829201443976	0.00375923590902504
mat_entry.1196	Otu000315	Otu000790	-0.016306817191748	-0.00390248162747969	0.0124043355642683
mat_entry.1197	Otu000315	Otu000252	0.0224350936373775	-0.0120042203403952	0.0344393139777727
mat_entry.1198	Otu000315	Otu001350	0.0747839754886499	0.0571924844004895	0.0175914910881604
mat_entry.1199	Otu000315	Otu000385	0.015035329530646	0.0173355899368471	0.00230026040620112
mat_entry.1200	Otu000315	Otu000407	-0.0192821220106008	-0.0192648265885883	1.72954220124914e-05
mat_entry.1201	Otu000315	Otu002730	-0.030886767445723	-0.0285292443224169	0.00235752312330615
mat_entry.1202	Otu000315	Otu000303	0.00996022024675742	-0.000784522322146147	0.0107447425689036
mat_entry.1203	Otu000315	Otu000821	-0.0171216965951268	-0.0148525998015081	0.00226909679361865
mat_entry.1204	Otu000315	Otu000632	-0.0119821548945242	-0.0126516706218982	0.000669515727373959
mat_entry.1205	Otu000315	Otu000039	-0.0622780578810729	-0.0270075620780089	0.0352704958030639
mat_entry.1206	Otu000315	Otu000150	-0.0348157015128035	-0.051761284644991	0.0169455831321876
mat_entry.1207	Otu000315	Otu000179	0.0691562464179609	0.057825435384812	0.0113308110331489
mat_entry.1208	Otu000315	Otu000952	-0.00436261181440736	-0.00137772853058935	0.00298488328381801
mat_entry.1209	Otu000485	Otu000169	0.00012880314971655	0.0077600056016914	0.00763120245197485
mat_entry.1210	Otu000485	Otu000334	-0.00375390230144591	-0.0192833668943333	0.0155294645928874
mat_entry.1211	Otu000485	Otu000186	-0.0225825481976779	-0.0393761789660468	0.0167936307683689
mat_entry.1212	Otu000485	Otu000121	0.016873912717506	0.0218923794171686	0.00501846669966252
mat_entry.1213	Otu000485	Otu001568	-0.0241679527206137	-0.0210344055601525	0.00313354716046117
mat_entry.1214	Otu000485	Otu000211	-0.00530690419224606	0.0132833375018445	0.0185902416940906
mat_entry.1215	Otu000485	Otu000413	-0.0354873026359775	-0.0355710135953265	8.37109593490037e-05
mat_entry.1216	Otu000485	Otu000374	-0.0329629860075868	-0.0421942201751527	0.0092312341675659
mat_entry.1217	Otu000485	Otu000124	0.09216610700715	0.133283193014229	0.0411170860070792
mat_entry.1218	Otu000485	Otu000393	-0.0310105702678353	-0.0262821724046316	0.00472839786320371
mat_entry.1219	Otu000485	Otu000358	0.153240486150212	0.114635561779376	0.0386049243708352
mat_entry.1220	Otu000485	Otu000013	0.0158496889946045	0.03338246861888	0.0175327796242755
mat_entry.1221	Otu000485	Otu001109	-0.0199594139793508	-0.0183838823716744	0.0015755316076764
mat_entry.1222	Otu000485	Otu000284	-0.00567395393130918	-0.0301949173038594	0.0245209633725502
mat_entry.1223	Otu000485	Otu000095	0.0593434977070613	0.0537828746980098	0.00556062300905145
mat_entry.1224	Otu000485	Otu000060	-0.0773243047037499	-0.0444542384623948	0.0328700662413551
mat_entry.1225	Otu000485	Otu000108	0.0276575422692029	0.0459627525844928	0.0183052103152899
mat_entry.1226	Otu000485	Otu000306	-0.0330547021414001	-0.0125483110871343	0.0205063910542658
mat_entry.1227	Otu000485	Otu000375	-0.00399295796062667	0.00322047407889509	0.00721343203952175
mat_entry.1228	Otu000485	Otu000079	-0.00942371598480591	0.00200452863185962	0.0114282446166655
mat_entry.1229	Otu000485	Otu000046	-0.0117227459145492	-0.024528252672023	0.0128055067574737
mat_entry.1230	Otu000485	Otu000713	-0.0291361017087798	-0.00641979808679592	0.0227163036219839
mat_entry.1231	Otu000485	Otu000038	0.00627029119029894	0.01243658624743	0.00616629505713103
mat_entry.1232	Otu000485	Otu000294	-0.032504190445356	-0.0271089960489859	0.00539519439637007
mat_entry.1233	Otu000485	Otu000684	0.028542599680352	0.023658934048569	0.00488366563178293
mat_entry.1234	Otu000485	Otu000084	0.00670320193178713	-0.0197055448318959	0.026408746763683
mat_entry.1235	Otu000485	Otu001914	-0.0241633419691238	-0.021118678355824	0.0030446636132998
mat_entry.1236	Otu000485	Otu000331	-0.0179593957504529	-0.0105922117992567	0.00736718395119618
mat_entry.1237	Otu000485	Otu001212	-0.0333067847064313	-0.0349215130978713	0.00161472839144001
mat_entry.1238	Otu000485	Otu000042	0.141674332932762	0.135499836220986	0.0061744967117752
mat_entry.1239	Otu000485	Otu000454	0.036221097396704	0.0424120400194449	0.00619094262274095
mat_entry.1240	Otu000485	Otu000283	-0.0045153425324586	0.0299337333324906	0.0344490758649492
mat_entry.1241	Otu000485	Otu001205	0.00486468470922603	0.0140662859409358	0.00920160123170982
mat_entry.1242	Otu000485	Otu000117	0.00386088253643382	0.0126663339343733	0.00880545139793947
mat_entry.1243	Otu000485	Otu000984	-0.00057452397326453	-0.0235968531375818	0.0230223291643173
mat_entry.1244	Otu000485	Otu000165	0.000906211432013461	0.00151050462809043	0.000604293196076967
mat_entry.1245	Otu000485	Otu000183	-0.0375244211377604	-0.0639532414553064	0.026428820317546
mat_entry.1246	Otu000485	Otu000012	-0.0428062610219513	-0.0370885186722797	0.00571774234967166
mat_entry.1247	Otu000485	Otu000242	-0.0279683635858673	-0.0231177220325993	0.00485064155326797
mat_entry.1248	Otu000485	Otu001485	-0.0358854474832042	-0.0349411047307834	0.000944342752420717
mat_entry.1249	Otu000485	Otu000507	-0.0302608532501583	-0.0271157341548662	0.00314511909529209
mat_entry.1250	Otu000485	Otu000394	-0.00854858114464782	-0.0175170316543819	0.00896845050973411
mat_entry.1251	Otu000485	Otu000391	0.0903197713197434	0.0545564310306612	0.0357633402890822
mat_entry.1252	Otu000485	Otu000639	0.0458040750077426	0.0427925226866495	0.00301155232109311
mat_entry.1253	Otu000485	Otu000035	0.0614198510864024	0.042340421780246	0.0190794293061564
mat_entry.1254	Otu000485	Otu000201	-0.0286255245759895	-0.0285713393818981	5.41851940914391e-05
mat_entry.1255	Otu000485	Otu000378	-0.0447128276755764	-0.0409882513470602	0.00372457632851618
mat_entry.1256	Otu000485	Otu000402	0.0294285110850169	0.0566340472232786	0.0272055361382617
mat_entry.1257	Otu000485	Otu001169	-0.0317621089291326	-0.0393797343021357	0.00761762537300303
mat_entry.1258	Otu000485	Otu001023	-0.030840073004168	-0.0500749654796754	0.0192348924755074
mat_entry.1259	Otu000485	Otu001162	-0.0170275663760443	-0.0147026384231224	0.00232492795292189
mat_entry.1260	Otu000485	Otu001004	-0.0334086099215426	-0.0310276401994755	0.00238096972206706
mat_entry.1261	Otu000485	Otu000071	-0.0284051024813155	-0.0283551605487987	4.99419325167769e-05
mat_entry.1262	Otu000485	Otu000717	-0.0334814896167932	-0.0348812874455519	0.00139979782875863
mat_entry.1263	Otu000485	Otu000589	-0.0505795410716864	-0.0464067487635151	0.00417279230817129
mat_entry.1264	Otu000485	Otu000800	-0.0340482313901296	-0.0299884621688066	0.00405976922132301
mat_entry.1265	Otu000485	Otu000103	-0.00942302776226024	0.0108473255310892	0.0202703532933495
mat_entry.1266	Otu000485	Otu001098	-0.0328839011855532	-0.0347053872836207	0.00182148609806757
mat_entry.1267	Otu000485	Otu000588	-0.027680564492105	-0.0433431755705351	0.01566261107843
mat_entry.1268	Otu000485	Otu001204	-0.0201459399217777	-0.0178013165300774	0.00234462339170036
mat_entry.1269	Otu000485	Otu000288	-0.0117320336073143	-0.0137558962259467	0.0020238626186324
mat_entry.1270	Otu000485	Otu001209	-0.0282753086399083	-0.023021782609224	0.00525352603068434
mat_entry.1271	Otu000485	Otu000846	-0.0461439789686559	-0.0408088646626387	0.00533511430601723
mat_entry.1272	Otu000485	Otu000099	-0.0284974018911367	-0.022054805403464	0.00644259648767274
mat_entry.1273	Otu000485	Otu001438	-0.0274643016608965	-0.0195537411807639	0.00791056048013257
mat_entry.1274	Otu000485	Otu000853	0.0665786752506107	0.0529426192742715	0.0136360559763392
mat_entry.1275	Otu000485	Otu000785	0.0226943396786798	0.0199862058663528	0.00270813381232706
mat_entry.1276	Otu000485	Otu000349	-0.0181881631196017	-0.0173265618410902	0.000861601278511561
mat_entry.1277	Otu000485	Otu000640	-0.0370366055889663	-0.040502244655904	0.00346563906693768
mat_entry.1278	Otu000485	Otu000100	0.0294137935070758	0.00495272298449261	0.0244610705225832
mat_entry.1279	Otu000485	Otu000175	-0.029194737078969	-0.035849085231458	0.00665434815248902
mat_entry.1280	Otu000485	Otu000185	-0.0193611860247749	-0.0114520909022704	0.00790909512250445
mat_entry.1281	Otu000485	Otu005596	-0.0204295428478646	-0.027324769805592	0.00689522695772744
mat_entry.1282	Otu000485	Otu000790	-0.000123551281691908	-0.00151574357539635	0.00139219229370445
mat_entry.1283	Otu000485	Otu000252	-0.0372348988135449	-0.0363506866435077	0.000884212170037223
mat_entry.1284	Otu000485	Otu001350	-0.0238911172217464	-0.0212497070309222	0.00264141019082418
mat_entry.1285	Otu000485	Otu000385	0.0268594908580105	-0.00616754626750503	0.0330270371255155
mat_entry.1286	Otu000485	Otu000407	-0.0414007272837037	-0.0448862842384193	0.00348555695471565
mat_entry.1287	Otu000485	Otu002730	0.0504555842110367	0.0647108545771044	0.0142552703660677
mat_entry.1288	Otu000485	Otu000303	-0.0225529350046945	-0.030539803548652	0.00798686854395747
mat_entry.1289	Otu000485	Otu000821	-0.0179085308898752	-0.0152818387275423	0.00262669216233284
mat_entry.1290	Otu000485	Otu000632	-0.0272595321655526	-0.00989642574017408	0.0173631064253785
mat_entry.1291	Otu000485	Otu000039	0.00188100277992258	0.0047628653689998	0.00288186258907722
mat_entry.1292	Otu000485	Otu000150	-0.0490737703409981	-0.0509177055863896	0.00184393524539146
mat_entry.1293	Otu000485	Otu000179	-0.03662847492023	-0.0335145849929512	0.00311388992727878
mat_entry.1294	Otu000485	Otu000952	0.0280455744415585	0.0273243975218546	0.00072117691970389
mat_entry.1295	Otu000169	Otu000334	0.152866628681521	0.172502480621606	0.0196358519400856
mat_entry.1296	Otu000169	Otu000186	-0.0100072116421053	-0.0105493684071215	0.000542156765016247
mat_entry.1297	Otu000169	Otu000121	0.100470659970119	0.113603355334284	0.0131326953641647
mat_entry.1298	Otu000169	Otu001568	0.0877638593588971	0.0575197308543051	0.0302441285045921
mat_entry.1299	Otu000169	Otu000211	0.028336423816415	-0.0193515303032976	0.0476879541197125
mat_entry.1300	Otu000169	Otu000413	-0.0242327312555685	-0.0243177198705107	8.49886149421851e-05
mat_entry.1301	Otu000169	Otu000374	0.02000509265325	0.0136545752126011	0.00635051744064882
mat_entry.1302	Otu000169	Otu000124	-0.049167947847881	-0.0128272268889597	0.0363407209589213
mat_entry.1303	Otu000169	Otu000393	0.0057293249465445	-0.0244126622714786	0.0301419872180231
mat_entry.1304	Otu000169	Otu000358	-0.0247677813144604	-0.00794653753457377	0.0168212437798867
mat_entry.1305	Otu000169	Otu000013	-0.0573238933867802	-0.0245948417261196	0.0327290516606607
mat_entry.1306	Otu000169	Otu001109	-0.00223459082881857	-0.0125679326075076	0.010333341778689
mat_entry.1307	Otu000169	Otu000284	-0.000919992348980236	0.0056922025334861	0.00661219488246633
mat_entry.1308	Otu000169	Otu000095	-0.0155777866142749	-0.0352205421717099	0.019642755557435
mat_entry.1309	Otu000169	Otu000060	-0.0648891274954395	-0.0384300190639382	0.0264591084315013
mat_entry.1310	Otu000169	Otu000108	-0.0476536004080793	-0.0367589698426473	0.010894630565432
mat_entry.1311	Otu000169	Otu000306	-0.0375423341285684	-0.0169747036762028	0.0205676304523657
mat_entry.1312	Otu000169	Otu000375	0.023961417502095	0.0122783800789261	0.0116830374231689
mat_entry.1313	Otu000169	Otu000079	-0.0406840244823738	-0.0570194437646718	0.016335419282298
mat_entry.1314	Otu000169	Otu000046	-0.0289593519901017	-0.0526172671030738	0.0236579151129721
mat_entry.1315	Otu000169	Otu000713	-0.0626750050971386	-0.0591792129940079	0.00349579210313061
mat_entry.1316	Otu000169	Otu000038	-0.0203069463748838	0.000509425209801256	0.0208163715846851
mat_entry.1317	Otu000169	Otu000294	-0.0134465628205694	-0.0238309204840145	0.0103843576634451
mat_entry.1318	Otu000169	Otu000684	0.0641119255216933	0.0510465846916031	0.0130653408300902
mat_entry.1319	Otu000169	Otu000084	-0.022687603673755	-0.0260448461632497	0.00335724248949477
mat_entry.1320	Otu000169	Otu001914	0.187073517451947	0.154000478444938	0.0330730390070086
mat_entry.1321	Otu000169	Otu000331	0.00965457553830426	-0.00724124542172969	0.0168958209600339
mat_entry.1322	Otu000169	Otu001212	-0.0359819821636882	-0.0391321020721492	0.00315011990846105
mat_entry.1323	Otu000169	Otu000042	0.0389182445016258	0.0387360131104862	0.000182231391139563
mat_entry.1324	Otu000169	Otu000454	-0.0171909349058454	-0.0102088837532048	0.0069820511526406
mat_entry.1325	Otu000169	Otu000283	0.0118378109628635	0.0281985764124519	0.0163607654495884
mat_entry.1326	Otu000169	Otu001205	0.00210996463220141	0.0106915570736871	0.00858159244148566
mat_entry.1327	Otu000169	Otu000117	-0.0119516054059542	-0.0147886260111768	0.0028370206052226
mat_entry.1328	Otu000169	Otu000984	-0.014297310662168	-0.0161317209274207	0.00183441026525277
mat_entry.1329	Otu000169	Otu000165	0.00312465441687977	-0.00855615462618724	0.011680809043067
mat_entry.1330	Otu000169	Otu000183	0.0322149129158495	-0.00593740725029988	0.0381523201661493
mat_entry.1331	Otu000169	Otu000012	-0.0675089348601461	-0.0507722141983747	0.0167367206617714
mat_entry.1332	Otu000169	Otu000242	-0.0433680263933659	-0.00374649223260599	0.0396215341607599
mat_entry.1333	Otu000169	Otu001485	-0.0176016047483421	-0.02388708982195	0.00628548507360787
mat_entry.1334	Otu000169	Otu000507	0.125365940233545	0.107619696620148	0.0177462436133976
mat_entry.1335	Otu000169	Otu000394	-0.00543436188865712	-0.0194408501980109	0.0140064883093538
mat_entry.1336	Otu000169	Otu000391	0.0519779622687699	0.0391887560828319	0.012789206185938
mat_entry.1337	Otu000169	Otu000639	-0.000903011531401525	0.0152136381391105	0.0161166496705121
mat_entry.1338	Otu000169	Otu000035	-0.0283575567804289	-0.0333987103537379	0.00504115357330899
mat_entry.1339	Otu000169	Otu000201	0.0991740819834859	0.0625039104316621	0.0366701715518238
mat_entry.1340	Otu000169	Otu000378	-0.00478564820785691	0.0289986350790728	0.0337842832869297
mat_entry.1341	Otu000169	Otu000402	0.0295692838423645	0.00807061345427541	0.0214986703880891
mat_entry.1342	Otu000169	Otu001169	-0.00565081815093143	-0.0186754222224069	0.0130246040714755
mat_entry.1343	Otu000169	Otu001023	-0.0293859374408731	-0.0292793726045797	0.00010656483629342
mat_entry.1344	Otu000169	Otu001162	0.0236247104108367	-0.0100512919479436	0.0336760023587803
mat_entry.1345	Otu000169	Otu001004	0.0307035783068622	0.0358967132541992	0.005193134947337
mat_entry.1346	Otu000169	Otu000071	0.0710494076080491	0.011156045034922	0.0598933625731271
mat_entry.1347	Otu000169	Otu000717	-0.0233729136191299	-0.0304402349252147	0.00706732130608487
mat_entry.1348	Otu000169	Otu000589	0.0378586509822947	-0.0122853735017944	0.0501440244840891
mat_entry.1349	Otu000169	Otu000800	-0.017440450375515	-0.0205012719250783	0.00306082154956326
mat_entry.1350	Otu000169	Otu000103	0.024000800206369	0.00867152741420955	0.0153292727921595
mat_entry.1351	Otu000169	Otu001098	-0.0323895556741257	-0.0237259442635494	0.00866361141057631
mat_entry.1352	Otu000169	Otu000588	0.00162424805014268	-0.00119791036690866	0.00282215841705134
mat_entry.1353	Otu000169	Otu001204	0.308518148066114	0.258882030053746	0.0496361180123677
mat_entry.1354	Otu000169	Otu000288	-0.0175659833754116	-0.00940406238618786	0.00816192098922377
mat_entry.1355	Otu000169	Otu001209	-0.0274302677341074	-0.0157385804852201	0.0116916872488873
mat_entry.1356	Otu000169	Otu000846	-0.0273577986998174	-0.0278985173261977	0.000540718626380301
mat_entry.1357	Otu000169	Otu000099	0.0560064308034047	0.0803544724851788	0.0243480416817741
mat_entry.1358	Otu000169	Otu001438	0.175358238244211	0.114751717623402	0.0606065206208086
mat_entry.1359	Otu000169	Otu000853	0.0315137529069599	0.0242157774403815	0.00729797546657835
mat_entry.1360	Otu000169	Otu000785	-0.0112003163689018	-0.0233940630952085	0.0121937467263068
mat_entry.1361	Otu000169	Otu000349	-0.011857928064665	-0.0118451074226929	1.28206419721909e-05
mat_entry.1362	Otu000169	Otu000640	0.327627136220597	0.295348267065351	0.0322788691552463
mat_entry.1363	Otu000169	Otu000100	0.0833910713388257	0.0898082135008092	0.00641714216198357
mat_entry.1364	Otu000169	Otu000175	0.0430187362506004	0.0866850684153029	0.0436663321647025
mat_entry.1365	Otu000169	Otu000185	0.00228948801607952	0.000563850169931002	0.00172563784614852
mat_entry.1366	Otu000169	Otu005596	-0.00313608946624081	-0.0056040806586339	0.00246799119239309
mat_entry.1367	Otu000169	Otu000790	-0.0173168399411061	-0.0169033534038967	0.000413486537209382
mat_entry.1368	Otu000169	Otu000252	-0.0626968364219382	-0.042429681143564	0.0202671552783742
mat_entry.1369	Otu000169	Otu001350	-0.0167214578931945	-0.014527121121347	0.00219433677184755
mat_entry.1370	Otu000169	Otu000385	0.0517728394230876	0.0227024906216416	0.029070348801446
mat_entry.1371	Otu000169	Otu000407	0.0429541113317466	0.0687593680365773	0.0258052567048307
mat_entry.1372	Otu000169	Otu002730	-0.0303091906825406	-0.0200673493758686	0.010241841306672
mat_entry.1373	Otu000169	Otu000303	0.10303514420219	0.117650086031744	0.0146149418295542
mat_entry.1374	Otu000169	Otu000821	-0.0182893120979467	-0.0104472556646944	0.0078420564332523
mat_entry.1375	Otu000169	Otu000632	-0.0243576197767237	-0.0265771357293456	0.00221951595262187
mat_entry.1376	Otu000169	Otu000039	-0.0374869890083564	0.00544767042050511	0.0429346594288615
mat_entry.1377	Otu000169	Otu000150	-0.00375255171393951	0.00417499581299305	0.00792754752693256
mat_entry.1378	Otu000169	Otu000179	-0.00538615056295314	-0.0158939372355837	0.0105077866726306
mat_entry.1379	Otu000169	Otu000952	0.00990272557852499	0.00157476865198323	0.00832795692654176
mat_entry.1380	Otu000334	Otu000186	0.160593288027712	0.152057724302758	0.00853556372495379
mat_entry.1381	Otu000334	Otu000121	0.108671590628293	0.108148410568588	0.000523180059705086
mat_entry.1382	Otu000334	Otu001568	-0.0121128369776965	-0.0114094217402989	0.00070341523739767
mat_entry.1383	Otu000334	Otu000211	-0.0145206137980804	-0.015354019726535	0.000833405928454566
mat_entry.1384	Otu000334	Otu000413	-0.0130011960379912	-0.0192943268436269	0.00629313080563568
mat_entry.1385	Otu000334	Otu000374	-0.037781325705946	-0.0279717457070485	0.00980957999889754
mat_entry.1386	Otu000334	Otu000124	-0.0349790201802367	-0.0610647814213223	0.0260857612410856
mat_entry.1387	Otu000334	Otu000393	-0.0206687354947902	-0.00701141218151394	0.0136573233132762
mat_entry.1388	Otu000334	Otu000358	-0.0461400002399509	-0.0283724756998764	0.0177675245400745
mat_entry.1389	Otu000334	Otu000013	-0.00981129743071181	-0.00473071580781574	0.00508058162289607
mat_entry.1390	Otu000334	Otu001109	-0.00740751903150402	-0.0099717325789243	0.00256421354742028
mat_entry.1391	Otu000334	Otu000284	0.0406464913947266	-0.00206999152604599	0.0427164829207726
mat_entry.1392	Otu000334	Otu000095	-0.003477122228877	-0.0279449165418995	0.0244677943130225
mat_entry.1393	Otu000334	Otu000060	0.00609041038340073	-0.00321853677417129	0.00930894715757203
mat_entry.1394	Otu000334	Otu000108	-0.0282186270328941	-0.0336427132003794	0.00542408616748526
mat_entry.1395	Otu000334	Otu000306	0.0208316879521312	0.0174423998396596	0.00338928811247156
mat_entry.1396	Otu000334	Otu000375	-0.0331057922608668	-0.0311743804421875	0.00193141181867928
mat_entry.1397	Otu000334	Otu000079	-0.0627099363859562	-0.0382432820075655	0.0244666543783907
mat_entry.1398	Otu000334	Otu000046	0.0427820112950664	0.0132426266379403	0.0295393846571261
mat_entry.1399	Otu000334	Otu000713	-0.0165879791213617	-0.0206899367825812	0.00410195766121951
mat_entry.1400	Otu000334	Otu000038	-0.00649251938747816	-0.0137425121594179	0.00724999277193979
mat_entry.1401	Otu000334	Otu000294	-0.00654417487933068	-0.0189080872405576	0.0123639123612269
mat_entry.1402	Otu000334	Otu000684	0.00665843445886134	-0.0129911178421197	0.019649552300981
mat_entry.1403	Otu000334	Otu000084	-0.0308512998219358	-0.0206646748602079	0.0101866249617278
mat_entry.1404	Otu000334	Otu001914	-0.0109287172262301	-0.0114551327476435	0.000526415521413338
mat_entry.1405	Otu000334	Otu000331	-0.0191530562679284	-0.00574539704650504	0.0134076592214234
mat_entry.1406	Otu000334	Otu001212	-0.0277907765730992	-0.0212960538779572	0.00649472269514196
mat_entry.1407	Otu000334	Otu000042	-0.019354184171903	-0.0160848759340477	0.00326930823785528
mat_entry.1408	Otu000334	Otu000454	-0.013617741626999	-0.00810000036565059	0.00551774126134838
mat_entry.1409	Otu000334	Otu000283	-0.0505930644410412	-0.0310178093439697	0.0195752550970716
mat_entry.1410	Otu000334	Otu001205	-0.0252442561739465	-0.0162590186228589	0.00898523755108752
mat_entry.1411	Otu000334	Otu000117	-0.0430210237765024	-0.0264966657352754	0.016524358041227
mat_entry.1412	Otu000334	Otu000984	-0.00118585441829564	0.0035331503679904	0.00471900478628604
mat_entry.1413	Otu000334	Otu000165	0.0577873794533803	0.0554408951805862	0.00234648427279414
mat_entry.1414	Otu000334	Otu000183	0.0020289622159515	0.0177729299797251	0.0157439677637736
mat_entry.1415	Otu000334	Otu000012	-0.0637607659061342	-0.0689966515542613	0.0052358856481271
mat_entry.1416	Otu000334	Otu000242	-0.00844573000241038	0.0129224082558992	0.0213681382583096
mat_entry.1417	Otu000334	Otu001485	-0.00163756788477205	0.0173239098305189	0.0189614777152909
mat_entry.1418	Otu000334	Otu000507	-0.0178695557652366	-0.0147080384984481	0.00316151726678852
mat_entry.1419	Otu000334	Otu000394	-0.0159427116968004	-0.0154248885107555	0.000517823186044977
mat_entry.1420	Otu000334	Otu000391	-0.0168892756080309	-0.0124373612737311	0.00445191433429975
mat_entry.1421	Otu000334	Otu000639	-0.0113161035851671	-0.0127809591219294	0.00146485553676237
mat_entry.1422	Otu000334	Otu000035	-0.0125010022240118	-0.00588876147518979	0.00661224074882203
mat_entry.1423	Otu000334	Otu000201	-0.0126784647366851	-0.0154975836973888	0.00281911896070369
mat_entry.1424	Otu000334	Otu000378	-0.017536024659423	-0.0222327293575579	0.00469670469813496
mat_entry.1425	Otu000334	Otu000402	-0.0287482977612896	-0.0345941927440058	0.00584589498271619
mat_entry.1426	Otu000334	Otu001169	-0.0233588866775826	-0.0127093856320793	0.0106495010455033
mat_entry.1427	Otu000334	Otu001023	-0.0401765664529296	-0.0308299707750714	0.00934659567785822
mat_entry.1428	Otu000334	Otu001162	0.0127829611794699	-0.00797496282862912	0.020757924008099
mat_entry.1429	Otu000334	Otu001004	0.091538279506763	0.0888965180449413	0.0026417614618217
mat_entry.1430	Otu000334	Otu000071	-0.0187521219657773	-0.0327073843736126	0.0139552624078353
mat_entry.1431	Otu000334	Otu000717	0.0403911063627759	0.0643539753909002	0.0239628690281243
mat_entry.1432	Otu000334	Otu000589	-0.0182273989738773	-0.0236468164437771	0.00541941746989979
mat_entry.1433	Otu000334	Otu000800	-0.021924708234492	-0.0162662553618858	0.00565845287260621
mat_entry.1434	Otu000334	Otu000103	-0.0262108564929528	-0.0220167068365481	0.00419414965640479
mat_entry.1435	Otu000334	Otu001098	-0.0231624299131529	-0.0188247963103533	0.00433763360279963
mat_entry.1436	Otu000334	Otu000588	0.0713327206930643	0.0822142710949678	0.0108815504019035
mat_entry.1437	Otu000334	Otu001204	-0.00920570097024846	-0.00965573889137912	0.000450037921130662
mat_entry.1438	Otu000334	Otu000288	-0.00773255180247403	-0.00746143365015888	0.000271118152315152
mat_entry.1439	Otu000334	Otu001209	-0.011955844234512	-0.0124874090808492	0.000531564846337262
mat_entry.1440	Otu000334	Otu000846	-0.016335798159643	-0.0221354269483548	0.00579962878871175
mat_entry.1441	Otu000334	Otu000099	0.12801190827076	0.11123278951895	0.0167791187518098
mat_entry.1442	Otu000334	Otu001438	-0.0211854191699456	-0.0163680126020324	0.00481740656791326
mat_entry.1443	Otu000334	Otu000853	-0.00851650576674565	-0.0138588769205606	0.00534237115381499
mat_entry.1444	Otu000334	Otu000785	-0.0201076083763551	-0.0185614729490632	0.00154613542729188
mat_entry.1445	Otu000334	Otu000349	-0.0152993447648729	-0.00939822381902069	0.00590112094585223
mat_entry.1446	Otu000334	Otu000640	-0.0194422618573707	-0.021969111006559	0.00252684914918838
mat_entry.1447	Otu000334	Otu000100	0.423527376752379	0.379399834530722	0.0441275422216577
mat_entry.1448	Otu000334	Otu000175	-0.0358296112314035	-0.019445157660384	0.0163844535710195
mat_entry.1449	Otu000334	Otu000185	0.0797263013676363	0.0874367135420415	0.00771041217440527
mat_entry.1450	Otu000334	Otu005596	-0.021237192735973	-0.0148214230146432	0.00641576972132983
mat_entry.1451	Otu000334	Otu000790	-0.0169541109238157	-0.0134115709476369	0.0035425399761788
mat_entry.1452	Otu000334	Otu000252	0.0129117110440601	0.0151854665628181	0.00227375551875808
mat_entry.1453	Otu000334	Otu001350	0.00190178455371414	-0.0115262049445731	0.0134279894982872
mat_entry.1454	Otu000334	Otu000385	-0.0340518329760195	-0.0336027528328368	0.000449080143182699
mat_entry.1455	Otu000334	Otu000407	0.0157524893746935	-0.00593648161188875	0.0216889709865822
mat_entry.1456	Otu000334	Otu002730	-0.00281629722058504	-0.0159219696503202	0.0131056724297352
mat_entry.1457	Otu000334	Otu000303	0.177936658015426	0.148130987867081	0.0298056701483449
mat_entry.1458	Otu000334	Otu000821	-0.0164508194688921	-0.00828913099118254	0.00816168847770951
mat_entry.1459	Otu000334	Otu000632	0.0294083550514252	-0.00842446626508413	0.0378328213165093
mat_entry.1460	Otu000334	Otu000039	-0.00921470133359572	0.0211313757317173	0.030346077065313
mat_entry.1461	Otu000334	Otu000150	-0.043234020439309	-0.0394019451718119	0.00383207526749718
mat_entry.1462	Otu000334	Otu000179	0.019180156859391	0.00174293858144737	0.0174372182779436
mat_entry.1463	Otu000334	Otu000952	-0.016264426615762	-0.0133276096547447	0.0029368169610173
mat_entry.1464	Otu000186	Otu000121	-0.0173293601589706	-0.0243989832355254	0.00706962307655478
mat_entry.1465	Otu000186	Otu001568	-0.000915186866149572	-0.023665076426961	0.0227498895608115
mat_entry.1466	Otu000186	Otu000211	-0.0294456710263803	-0.0318468418961257	0.00240117086974542
mat_entry.1467	Otu000186	Otu000413	0.0768719228783725	0.0593840819108314	0.0174878409675411
mat_entry.1468	Otu000186	Otu000374	-0.0576420188116478	-0.0575582063149872	8.38124966605486e-05
mat_entry.1469	Otu000186	Otu000124	-0.0894166978742181	-0.0663450422377786	0.0230716556364396
mat_entry.1470	Otu000186	Otu000393	-0.0367184750576129	-0.0401759542236724	0.00345747916605947
mat_entry.1471	Otu000186	Otu000358	-0.0503472715096596	-0.058849328313293	0.0085020568036334
mat_entry.1472	Otu000186	Otu000013	-0.0963624032988199	-0.106708840853397	0.0103464375545773
mat_entry.1473	Otu000186	Otu001109	-0.0110637520994961	-0.00861794382751073	0.00244580827198537
mat_entry.1474	Otu000186	Otu000284	0.0832595890305203	0.0366900255015278	0.0465695635289925
mat_entry.1475	Otu000186	Otu000095	0.204512526946634	0.171082857234348	0.0334296697122857
mat_entry.1476	Otu000186	Otu000060	0.00192359562040699	0.00168651570463246	0.000237079915774529
mat_entry.1477	Otu000186	Otu000108	0.00756666842722199	0.0108252941362276	0.00325862570900557
mat_entry.1478	Otu000186	Otu000306	0.0728205775882938	0.0842638401079287	0.0114432625196349
mat_entry.1479	Otu000186	Otu000375	-0.0278996489839993	-0.0420296201804117	0.0141299711964123
mat_entry.1480	Otu000186	Otu000079	-0.109623642166566	-0.0888607788903946	0.0207628632761712
mat_entry.1481	Otu000186	Otu000046	0.10199253656488	0.0942738901313375	0.00771864643354259
mat_entry.1482	Otu000186	Otu000713	-0.0280297057810655	-0.0273496166725416	0.000680089108523907
mat_entry.1483	Otu000186	Otu000038	0.0191837905920077	-0.0167672363478941	0.0359510269399018
mat_entry.1484	Otu000186	Otu000294	-0.0530310369922332	-0.0392185809080033	0.0138124560842299
mat_entry.1485	Otu000186	Otu000684	-0.0130840867740992	-0.0269457824947898	0.0138616957206905
mat_entry.1486	Otu000186	Otu000084	-0.0718818816598661	-0.0428620416561366	0.0290198400037295
mat_entry.1487	Otu000186	Otu001914	-0.00342375931895235	-0.0237598888115837	0.0203361294926313
mat_entry.1488	Otu000186	Otu000331	-0.0304731984268139	-0.0119169282461125	0.0185562701807013
mat_entry.1489	Otu000186	Otu001212	-0.0381451406678114	-0.043593682313722	0.00544854164591065
mat_entry.1490	Otu000186	Otu000042	-0.0646097865847308	-0.0641539514437605	0.00045583514097032
mat_entry.1491	Otu000186	Otu000454	-0.0228510491159313	-0.0168007750151335	0.00605027410079781
mat_entry.1492	Otu000186	Otu000283	-0.0849024306292102	-0.0495705140621558	0.0353319165670544
mat_entry.1493	Otu000186	Otu001205	0.0378624042592255	0.0381227409526388	0.000260336693413278
mat_entry.1494	Otu000186	Otu000117	-0.0238491613364295	-0.0143162726989522	0.00953288863747721
mat_entry.1495	Otu000186	Otu000984	0.0308731152741982	0.00829624902133138	0.0225768662528669
mat_entry.1496	Otu000186	Otu000165	-0.045701724294245	-0.0281617525175832	0.0175399717766617
mat_entry.1497	Otu000186	Otu000183	-0.0372940127781236	-0.034643344918396	0.0026506678597276
mat_entry.1498	Otu000186	Otu000012	-0.0461316494091936	-0.0478229953570032	0.00169134594780962
mat_entry.1499	Otu000186	Otu000242	-0.0230940862841693	-0.0133588168571088	0.00973526942706051
mat_entry.1500	Otu000186	Otu001485	-0.0130314873102248	-0.013513162736596	0.000481675426371243
mat_entry.1501	Otu000186	Otu000507	0.0739136319349161	0.0525397768979094	0.0213738550370067
mat_entry.1502	Otu000186	Otu000394	-0.0336019077147263	-0.0319938357782907	0.00160807193643565
mat_entry.1503	Otu000186	Otu000391	-0.0228475388051499	-0.0257971974208802	0.00294965861573027
mat_entry.1504	Otu000186	Otu000639	-0.0114700521492928	-0.0265098776533088	0.0150398255040161
mat_entry.1505	Otu000186	Otu000035	-0.0937857657542575	-0.0652243107071815	0.028561455047076
mat_entry.1506	Otu000186	Otu000201	-0.0566984401815516	-0.0321446179289298	0.0245538222526217
mat_entry.1507	Otu000186	Otu000378	-0.0378670535422029	-0.00857943306452843	0.0292876204776745
mat_entry.1508	Otu000186	Otu000402	-0.00292678419527184	-0.00712683047876434	0.00420004628349251
mat_entry.1509	Otu000186	Otu001169	-0.0583999283432814	-0.0464760616979322	0.0119238666453492
mat_entry.1510	Otu000186	Otu001023	-0.0700075448233076	-0.0639465900411118	0.00606095478219575
mat_entry.1511	Otu000186	Otu001162	-0.00415916478084766	-0.016541425949317	0.0123822611684694
mat_entry.1512	Otu000186	Otu001004	0.0972129352689713	0.0778719518600197	0.0193409834089516
mat_entry.1513	Otu000186	Otu000071	-0.0890234021621926	-0.0725424925925516	0.016480909569641
mat_entry.1514	Otu000186	Otu000717	-0.0569154490440277	-0.0231210181890301	0.0337944308549976
mat_entry.1515	Otu000186	Otu000589	-0.0171074428756384	-0.0107829638666478	0.00632447900899053
mat_entry.1516	Otu000186	Otu000800	-0.0487434583216678	-0.0337389733749476	0.0150044849467201
mat_entry.1517	Otu000186	Otu000103	-0.0486673016172412	-0.0456663853625993	0.00300091625464196
mat_entry.1518	Otu000186	Otu001098	-0.0325592070590825	-0.0253797839018816	0.00717942315720095
mat_entry.1519	Otu000186	Otu000588	0.093658710332406	0.0762275770043128	0.0174311333280932
mat_entry.1520	Otu000186	Otu001204	-0.0160183633813766	-0.0200276406661501	0.00400927728477352
mat_entry.1521	Otu000186	Otu000288	0.0019681598246695	-0.0154762793071302	0.0174444391317997
mat_entry.1522	Otu000186	Otu001209	-0.0234831189450034	-0.0259010050640203	0.00241788611901689
mat_entry.1523	Otu000186	Otu000846	-0.00714176187312259	-0.0340093563086648	0.0268675944355422
mat_entry.1524	Otu000186	Otu000099	0.139514556864771	0.0879251819224372	0.0515893749423336
mat_entry.1525	Otu000186	Otu001438	-0.0272033752195039	-0.0240479415683231	0.00315543365118082
mat_entry.1526	Otu000186	Otu000853	0.0305080128280946	0.0352787670596813	0.00477075423158673
mat_entry.1527	Otu000186	Otu000785	0.0636634465173561	0.062561921598158	0.00110152491919814
mat_entry.1528	Otu000186	Otu000349	0.0142755515784365	-0.019493510715731	0.0337690622941675
mat_entry.1529	Otu000186	Otu000640	-0.0333839998512399	-0.0303784423573537	0.00300555749388622
mat_entry.1530	Otu000186	Otu000100	0.143349089314067	0.122967527581227	0.02038156173284
mat_entry.1531	Otu000186	Otu000175	-0.0572028602060681	-0.0298759674657784	0.0273268927402896
mat_entry.1532	Otu000186	Otu000185	0.0858748919461501	0.0680481306535913	0.0178267612925588
mat_entry.1533	Otu000186	Otu005596	-0.0237915418429073	-0.0307421459545997	0.00695060411169242
mat_entry.1534	Otu000186	Otu000790	-0.020642283101403	-0.00618174968228056	0.0144605334191224
mat_entry.1535	Otu000186	Otu000252	0.154715622316146	0.151464640151517	0.00325098216462877
mat_entry.1536	Otu000186	Otu001350	0.114572408290431	0.143443827637312	0.0288714193468811
mat_entry.1537	Otu000186	Otu000385	-0.0247139500142002	0.000655465302157882	0.0253694153163581
mat_entry.1538	Otu000186	Otu000407	0.00598742700621758	-0.0112222208090538	0.0172096478152713
mat_entry.1539	Otu000186	Otu002730	-0.00765225669924094	-0.0330248663971915	0.0253726096979506
mat_entry.1540	Otu000186	Otu000303	0.0154922797827196	0.0200700465548729	0.00457776677215332
mat_entry.1541	Otu000186	Otu000821	-0.0218646603804356	-0.0171930640206388	0.00467159635979683
mat_entry.1542	Otu000186	Otu000632	0.0693173989394105	0.055315745566712	0.0140016533726984
mat_entry.1543	Otu000186	Otu000039	-0.0715957279490955	-0.0478146092124372	0.0237811187366583
mat_entry.1544	Otu000186	Otu000150	-0.0362714527478157	-0.0310993958293447	0.00517205691847096
mat_entry.1545	Otu000186	Otu000179	0.20146386243674	0.165871603247384	0.035592259189356
mat_entry.1546	Otu000186	Otu000952	-0.0188758349414727	-0.0155495945271488	0.00332624041432391
mat_entry.1547	Otu000121	Otu001568	0.0316087032807032	0.0382472279113062	0.00663852463060308
mat_entry.1548	Otu000121	Otu000211	0.0184084679822808	0.0216730715578888	0.00326460357560801
mat_entry.1549	Otu000121	Otu000413	0.11874009843285	0.120241992257766	0.0015018938249166
mat_entry.1550	Otu000121	Otu000374	-0.0321094696475324	-0.0193501805936742	0.0127592890538582
mat_entry.1551	Otu000121	Otu000124	-0.0837575041433216	-0.0734265713657855	0.0103309327775361
mat_entry.1552	Otu000121	Otu000393	-0.0316719181748072	-0.0269299849813787	0.00474193319342841
mat_entry.1553	Otu000121	Otu000358	0.0790564332636304	0.0557115144675931	0.0233449187960373
mat_entry.1554	Otu000121	Otu000013	-0.0549730399888066	-0.033160723283918	0.0218123167048886
mat_entry.1555	Otu000121	Otu001109	-0.0340601794471027	-0.0259186062712531	0.00814157317584959
mat_entry.1556	Otu000121	Otu000284	0.19440072269873	0.195090977648507	0.000690254949776675
mat_entry.1557	Otu000121	Otu000095	-0.00839419700483638	-0.0230090011260231	0.0146148041211867
mat_entry.1558	Otu000121	Otu000060	0.0609691254093978	0.0628102432915263	0.00184111788212855
mat_entry.1559	Otu000121	Otu000108	0.0547022725466788	0.0460884630077249	0.00861380953895392
mat_entry.1560	Otu000121	Otu000306	0.041281806034912	0.028254144137502	0.01302766189741
mat_entry.1561	Otu000121	Otu000375	0.0246538298276224	0.0418869137717062	0.0172330839440839
mat_entry.1562	Otu000121	Otu000079	-0.0491600091637473	-0.0472183715315346	0.00194163763221271
mat_entry.1563	Otu000121	Otu000046	-0.0818602801336604	-0.0884743952628623	0.00661411512920189
mat_entry.1564	Otu000121	Otu000713	0.167552447895875	0.145918623466276	0.0216338244295985
mat_entry.1565	Otu000121	Otu000038	-0.0608551650233349	-0.040530703790614	0.0203244612327209
mat_entry.1566	Otu000121	Otu000294	0.095615874455623	0.0944786277203778	0.00113724673524522
mat_entry.1567	Otu000121	Otu000684	0.111914545447284	0.104947534664731	0.00696701078255307
mat_entry.1568	Otu000121	Otu000084	-0.122812072513138	-0.099391904011237	0.023420168501901
mat_entry.1569	Otu000121	Otu001914	-0.0215657725527213	-0.0240930438725863	0.00252727131986498
mat_entry.1570	Otu000121	Otu000331	-0.0470362080479706	-0.0320302243237438	0.0150059837242268
mat_entry.1571	Otu000121	Otu001212	0.051037332439722	0.0358543888254244	0.0151829436142976
mat_entry.1572	Otu000121	Otu000042	-0.123954531446063	-0.0975362658571396	0.0264182655889235
mat_entry.1573	Otu000121	Otu000454	-0.0474225108181224	-0.0451569885656584	0.00226552225246397
mat_entry.1574	Otu000121	Otu000283	0.27660310802596	0.267396864254302	0.00920624377165763
mat_entry.1575	Otu000121	Otu001205	0.0178808042990143	0.00401827442714948	0.0138625298718648
mat_entry.1576	Otu000121	Otu000117	-0.0202470109504293	-0.0234563613172871	0.00320935036685782
mat_entry.1577	Otu000121	Otu000984	0.0297889841834499	0.0286238131279204	0.0011651710555295
mat_entry.1578	Otu000121	Otu000165	-0.110124092463127	-0.0848453463910507	0.0252787460720765
mat_entry.1579	Otu000121	Otu000183	0.0439591374352512	0.0168844413788522	0.027074696056399
mat_entry.1580	Otu000121	Otu000012	0.117038121811656	0.128764813056918	0.0117266912452615
mat_entry.1581	Otu000121	Otu000242	0.159503307495542	0.099683957412262	0.0598193500832796
mat_entry.1582	Otu000121	Otu001485	0.033967589311302	0.0212355564330781	0.0127320328782238
mat_entry.1583	Otu000121	Otu000507	0.116679906279642	0.0857776242899404	0.0309022819897013
mat_entry.1584	Otu000121	Otu000394	0.0705279853904338	0.0830037219388323	0.0124757365483985
mat_entry.1585	Otu000121	Otu000391	-0.00458628602613926	-0.0193737134240364	0.0147874273978972
mat_entry.1586	Otu000121	Otu000639	0.0485590664277663	0.0428449633634736	0.00571410306429272
mat_entry.1587	Otu000121	Otu000035	0.157804394681271	0.178502207155957	0.0206978124746859
mat_entry.1588	Otu000121	Otu000201	-0.0598021047754782	-0.0421261064275972	0.017675998347881
mat_entry.1589	Otu000121	Otu000378	0.0248165863771933	0.0283725127735815	0.0035559263963882
mat_entry.1590	Otu000121	Otu000402	0.0403062386516136	0.0239471428028388	0.0163590958487748
mat_entry.1591	Otu000121	Otu001169	0.0274144641949635	0.0275488538662745	0.00013438967131095
mat_entry.1592	Otu000121	Otu001023	-0.0756502655546683	-0.0788413685240589	0.00319110296939054
mat_entry.1593	Otu000121	Otu001162	0.0359628961713141	0.0409728602840394	0.00500996411272528
mat_entry.1594	Otu000121	Otu001004	-0.0107423978955682	-0.0129252172155734	0.00218281932000515
mat_entry.1595	Otu000121	Otu000071	-0.0421407524082684	-0.079231413096241	0.0370906606879726
mat_entry.1596	Otu000121	Otu000717	-0.0318246792212443	0.00909376488314067	0.0409184441043849
mat_entry.1597	Otu000121	Otu000589	0.0938876539955484	0.0818483426196741	0.0120393113758742
mat_entry.1598	Otu000121	Otu000800	0.00294856627582519	-0.00597640764821169	0.00892497392403689
mat_entry.1599	Otu000121	Otu000103	-0.0780293837202561	-0.0686912543153132	0.00933812940494291
mat_entry.1600	Otu000121	Otu001098	0.0760640210709323	0.0757093477951253	0.000354673275807002
mat_entry.1601	Otu000121	Otu000588	-0.00853168281258648	0.0298529237522849	0.0383846065648713
mat_entry.1602	Otu000121	Otu001204	-0.0376292083058853	-0.0381576635444033	0.000528455238517966
mat_entry.1603	Otu000121	Otu000288	0.0820114634472613	0.0749697918727259	0.00704167157453543
mat_entry.1604	Otu000121	Otu001209	-0.035729378277826	-0.0226786511125233	0.0130507271653026
mat_entry.1605	Otu000121	Otu000846	0.0981656908293548	0.0705440828382225	0.0276216079911323
mat_entry.1606	Otu000121	Otu000099	0.117417688568884	0.14783725563865	0.0304195670697665
mat_entry.1607	Otu000121	Otu001438	-0.0472752754657787	-0.0547205591278609	0.00744528366208221
mat_entry.1608	Otu000121	Otu000853	0.0141907550158356	-0.00415463078231226	0.0183453857981479
mat_entry.1609	Otu000121	Otu000785	-0.0787232519140593	-0.0827663196990097	0.00404306778495041
mat_entry.1610	Otu000121	Otu000349	-0.0438368220802349	-0.03841121989165	0.00542560218858484
mat_entry.1611	Otu000121	Otu000640	0.029238651745576	0.0269501449268316	0.00228850681874437
mat_entry.1612	Otu000121	Otu000100	0.0276003691683183	0.0218789842037078	0.00572138496461044
mat_entry.1613	Otu000121	Otu000175	-0.0321375593471058	-0.00553705277008663	0.0266005065770192
mat_entry.1614	Otu000121	Otu000185	0.283627214905254	0.262470705819523	0.0211565090857316
mat_entry.1615	Otu000121	Otu005596	0.0570796274373142	0.0496851073537482	0.00739452008356595
mat_entry.1616	Otu000121	Otu000790	-0.0719612299890572	-0.0747686578507103	0.00280742786165315
mat_entry.1617	Otu000121	Otu000252	0.12187938097865	0.120542465525134	0.00133691545351616
mat_entry.1618	Otu000121	Otu001350	-0.0372031663598641	-0.0385337178388437	0.00133055147897954
mat_entry.1619	Otu000121	Otu000385	-0.176201842572691	-0.164764337127392	0.0114375054452986
mat_entry.1620	Otu000121	Otu000407	-0.0461425171371824	-0.0552331100141965	0.00909059287701405
mat_entry.1621	Otu000121	Otu002730	0.0281520264256789	0.0239664723535487	0.00418555407213013
mat_entry.1622	Otu000121	Otu000303	-0.00555248964134361	-0.039260361803644	0.0337078721623004
mat_entry.1623	Otu000121	Otu000821	-0.0308800688948254	-0.0297672432060563	0.0011128256887691
mat_entry.1624	Otu000121	Otu000632	-0.00185616098316108	-0.0345083009480414	0.0326521399648803
mat_entry.1625	Otu000121	Otu000039	0.0430124470490024	0.0369587702432506	0.00605367680575181
mat_entry.1626	Otu000121	Otu000150	-9.40897785659057e-05	0.00757240757472876	0.00766649735329466
mat_entry.1627	Otu000121	Otu000179	0.268181124301803	0.232126624927588	0.0360544993742154
mat_entry.1628	Otu000121	Otu000952	0.289287187239847	0.252889062066487	0.0363981251733603
mat_entry.1629	Otu001568	Otu000211	-0.0126471516686602	-0.0108526744429799	0.00179447722568027
mat_entry.1630	Otu001568	Otu000413	-0.00305663755638412	0.00175971610889498	0.0048163536652791
mat_entry.1631	Otu001568	Otu000374	-0.0292716620139066	-0.0252570514262082	0.00401461058769842
mat_entry.1632	Otu001568	Otu000124	-0.0639712513065681	-0.0431623903382139	0.0208088609683542
mat_entry.1633	Otu001568	Otu000393	-0.0111350132644916	-0.0136910451921019	0.00255603192761028
mat_entry.1634	Otu001568	Otu000358	0.0407352683301914	0.0735331793966564	0.0327979110664649
mat_entry.1635	Otu001568	Otu000013	-0.0695148825007623	-0.057680715582368	0.0118341669183943
mat_entry.1636	Otu001568	Otu001109	0.00696774273036713	-0.00704831498454408	0.0140160577149112
mat_entry.1637	Otu001568	Otu000284	-0.028803308689609	-0.0247402171782766	0.00406309151133237
mat_entry.1638	Otu001568	Otu000095	0.0592591594428921	0.0471506326021353	0.0121085268407568
mat_entry.1639	Otu001568	Otu000060	-0.00903956176842751	-0.0114945186370744	0.00245495686864688
mat_entry.1640	Otu001568	Otu000108	-0.0322110667368453	-0.0282100944283713	0.00400097230847394
mat_entry.1641	Otu001568	Otu000306	0.00472682552642178	-0.0259060927215473	0.0306329182479691
mat_entry.1642	Otu001568	Otu000375	-0.00166073306915995	-0.00275437155812008	0.00109363848896014
mat_entry.1643	Otu001568	Otu000079	-0.0353638515491827	-0.0319774948233595	0.00338635672582319
mat_entry.1644	Otu001568	Otu000046	-0.0320083811865249	-0.0211796154173043	0.0108287657692207
mat_entry.1645	Otu001568	Otu000713	0.00997739877206931	0.0304608900361898	0.0204834912641205
mat_entry.1646	Otu001568	Otu000038	-0.0158882292882443	-0.00971361331763208	0.00617461597061221
mat_entry.1647	Otu001568	Otu000294	-0.0147669077268897	-0.0133647942894459	0.00140211343744385
mat_entry.1648	Otu001568	Otu000684	0.183840798645072	0.217679398183701	0.0338385995386289
mat_entry.1649	Otu001568	Otu000084	-0.0210663893365857	-0.0146064022791561	0.0064599870574296
mat_entry.1650	Otu001568	Otu001914	0.56070178996514	0.495705681802953	0.0649961081621867
mat_entry.1651	Otu001568	Otu000331	-0.00933177705325267	-0.00406101625515164	0.00527076079810103
mat_entry.1652	Otu001568	Otu001212	0.0271271543310513	0.0253222647632237	0.00180488956782759
mat_entry.1653	Otu001568	Otu000042	-0.0608245229064255	-0.0509195487513414	0.00990497415508411
mat_entry.1654	Otu001568	Otu000454	-0.00588534343386175	-0.00572531939662048	0.000160024037241272
mat_entry.1655	Otu001568	Otu000283	0.00157052116459063	-0.0219243033902557	0.0234948245548463
mat_entry.1656	Otu001568	Otu001205	-0.0117445158044931	-0.0114923543813928	0.000252161423100328
mat_entry.1657	Otu001568	Otu000117	-0.0321413362673865	-0.0253690210852357	0.00677231518215087
mat_entry.1658	Otu001568	Otu000984	-0.0100108009469411	-0.00904694939812951	0.000963851548811592
mat_entry.1659	Otu001568	Otu000165	-0.0242634848975444	-0.0167945406462734	0.00746894425127097
mat_entry.1660	Otu001568	Otu000183	-0.0205263375962949	-0.0245194448564428	0.00399310726014783
mat_entry.1661	Otu001568	Otu000012	0.00843670358921022	0.000366224307804302	0.00807047928140592
mat_entry.1662	Otu001568	Otu000242	-0.0279239689484641	-0.0266139072711043	0.00131006167735989
mat_entry.1663	Otu001568	Otu001485	-0.0140723366746876	-0.0133962950301489	0.000676041644538708
mat_entry.1664	Otu001568	Otu000507	-0.0121268693098315	-0.0103960758395154	0.0017307934703161
mat_entry.1665	Otu001568	Otu000394	-0.010997748732737	-0.0109027665919424	9.49821407945986e-05
mat_entry.1666	Otu001568	Otu000391	-0.00966860460682589	-0.00879109413935806	0.00087751046746783
mat_entry.1667	Otu001568	Otu000639	-0.0114638155491687	-0.00903395924258314	0.00242985630658552
mat_entry.1668	Otu001568	Otu000035	-0.0282117761804286	-0.0274715130751189	0.0007402631053097
mat_entry.1669	Otu001568	Otu000201	-0.0138114772458911	-0.0109541496960516	0.00285732754983946
mat_entry.1670	Otu001568	Otu000378	-0.0174514848789463	-0.0157147494919176	0.0017367353870287
mat_entry.1671	Otu001568	Otu000402	0.0653844746921908	0.0702103708432161	0.00482589615102533
mat_entry.1672	Otu001568	Otu001169	-0.0198402770762299	-0.0194142950616855	0.000425982014544433
mat_entry.1673	Otu001568	Otu001023	-0.0226669799237206	-0.021791533544157	0.000875446379563664
mat_entry.1674	Otu001568	Otu001162	0.228579859350187	0.231114506131608	0.00253464678142076
mat_entry.1675	Otu001568	Otu001004	0.611665190974994	0.628651857400936	0.0169866664259412
mat_entry.1676	Otu001568	Otu000071	-0.0403566766907752	-0.0418117577782193	0.00145508108744409
mat_entry.1677	Otu001568	Otu000717	-0.0228520220501427	-0.0170714126703917	0.00578060937975108
mat_entry.1678	Otu001568	Otu000589	0.0615641742858651	0.0520566514587297	0.00950752282713548
mat_entry.1679	Otu001568	Otu000800	-0.0121839799909153	-0.0114974695221889	0.000686510468726413
mat_entry.1680	Otu001568	Otu000103	-0.017167128433899	-0.0155620583963851	0.00160507003751387
mat_entry.1681	Otu001568	Otu001098	-0.00383978902042238	-0.0133059218009601	0.00946613278053774
mat_entry.1682	Otu001568	Otu000588	0.0200724521226575	0.00716596211678547	0.0129064900058721
mat_entry.1683	Otu001568	Otu001204	0.327002406405784	0.297196042805331	0.0298063636004529
mat_entry.1684	Otu001568	Otu000288	-0.00657617131009272	-0.00527396158955854	0.00130220972053418
mat_entry.1685	Otu001568	Otu001209	-0.00472203513218041	-0.00882646940700209	0.00410443427482168
mat_entry.1686	Otu001568	Otu000846	0.0379135298431624	0.0249176611439143	0.0129958686992481
mat_entry.1687	Otu001568	Otu000099	-0.0200986197488926	-0.0136630771836813	0.0064355425652113
mat_entry.1688	Otu001568	Otu001438	0.0711732900014915	0.0559187402946803	0.0152545497068112
mat_entry.1689	Otu001568	Otu000853	-0.0105199907694866	-0.00979586336627141	0.000724127403215208
mat_entry.1690	Otu001568	Otu000785	-0.0127344388104133	-0.013119797075044	0.000385358264630681
mat_entry.1691	Otu001568	Otu000349	-0.000636822336331407	-0.00664294206121284	0.00600611972488143
mat_entry.1692	Otu001568	Otu000640	-0.0158691356109553	-0.0155284162585662	0.000340719352389111
mat_entry.1693	Otu001568	Otu000100	0.150296121331001	0.130280070466009	0.0200160508649921
mat_entry.1694	Otu001568	Otu000175	-0.0234511222447358	-0.013744411518233	0.00970671072650279
mat_entry.1695	Otu001568	Otu000185	-0.00802531575663651	-0.0181297730992712	0.0101044573426347
mat_entry.1696	Otu001568	Otu005596	-0.0105914143469416	-0.0104762193630392	0.000115194983902315
mat_entry.1697	Otu001568	Otu000790	-0.0096876946026836	-0.00947969429869155	0.000208000303992057
mat_entry.1698	Otu001568	Otu000252	0.00837096031945237	0.0052089219263356	0.00316203839311677
mat_entry.1699	Otu001568	Otu001350	-0.00832582207311367	-0.00814706194563074	0.000178760127482927
mat_entry.1700	Otu001568	Otu000385	-0.0450202120736542	-0.0419931022537156	0.00302710981993855
mat_entry.1701	Otu001568	Otu000407	-0.0165963392766684	-0.0172092414105965	0.000612902133928134
mat_entry.1702	Otu001568	Otu002730	-0.0121179220722391	-0.0112541182168279	0.000863803855411172
mat_entry.1703	Otu001568	Otu000303	-0.017199124215268	-0.018506644973561	0.00130752075829295
mat_entry.1704	Otu001568	Otu000821	-0.00732708089261038	-0.00585900250649353	0.00146807838611685
mat_entry.1705	Otu001568	Otu000632	-0.0190629068869558	-0.0149049195167953	0.00415798737016047
mat_entry.1706	Otu001568	Otu000039	-0.0345197798044755	-0.032588247782523	0.00193153202195258
mat_entry.1707	Otu001568	Otu000150	0.000112076070423006	-0.0105979619395261	0.0107100380099491
mat_entry.1708	Otu001568	Otu000179	0.0611363113308056	0.105223915787226	0.0440876044564206
mat_entry.1709	Otu001568	Otu000952	0.0192840272317859	0.0317936744259751	0.0125096471941892
mat_entry.1710	Otu000211	Otu000413	-0.00217638600407896	0.00687265438038453	0.00904904038446349
mat_entry.1711	Otu000211	Otu000374	0.00882169869019051	-0.0108790635530606	0.0197007622432511
mat_entry.1712	Otu000211	Otu000124	-0.0432598425298614	-0.0328306487513299	0.0104291937785314
mat_entry.1713	Otu000211	Otu000393	0.445778980634651	0.423162071217661	0.0226169094169902
mat_entry.1714	Otu000211	Otu000358	-0.0374475045950265	-0.0269879796646076	0.0104595249304189
mat_entry.1715	Otu000211	Otu000013	-0.0798989995502174	-0.077255926197443	0.00264307335277436
mat_entry.1716	Otu000211	Otu001109	-0.00882460641111208	-0.0094851404194554	0.000660534008343315
mat_entry.1717	Otu000211	Otu000284	0.151784437313147	0.114341031979131	0.0374434053340159
mat_entry.1718	Otu000211	Otu000095	-0.0244315001615304	-0.0174474628253595	0.00698403733617091
mat_entry.1719	Otu000211	Otu000060	-0.0272385539725686	-0.0178224451640793	0.00941610880848932
mat_entry.1720	Otu000211	Otu000108	-0.0424874842102257	-0.0379632163837676	0.00452426782645811
mat_entry.1721	Otu000211	Otu000306	-0.0106047498002664	-0.016965636653812	0.00636088685354562
mat_entry.1722	Otu000211	Otu000375	0.00257664562193869	0.0256241975533075	0.0230475519313688
mat_entry.1723	Otu000211	Otu000079	-0.0411450637349986	-0.0430331262616795	0.00188806252668088
mat_entry.1724	Otu000211	Otu000046	0.0384614758379862	0.0421613548554517	0.00369987901746551
mat_entry.1725	Otu000211	Otu000713	0.0260635571312653	0.0335438955551365	0.00748033842387117
mat_entry.1726	Otu000211	Otu000038	-0.0274158381495889	-0.0130719166921556	0.0143439214574333
mat_entry.1727	Otu000211	Otu000294	-0.0189727427366941	-0.0179854264161734	0.000987316320520747
mat_entry.1728	Otu000211	Otu000684	-0.006252939821043	-0.0123571882782571	0.00610424845721406
mat_entry.1729	Otu000211	Otu000084	-0.0282308911634886	-0.0196562975611412	0.00857459360234735
mat_entry.1730	Otu000211	Otu001914	-0.0124941828823459	-0.0108961548833093	0.00159802799903662
mat_entry.1731	Otu000211	Otu000331	-0.00882277802968893	-0.00546503802827646	0.00335774000141247
mat_entry.1732	Otu000211	Otu001212	0.0533696256544883	0.0382254736779548	0.0151441519765336
mat_entry.1733	Otu000211	Otu000042	-0.0499765774056075	-0.0367879573875307	0.0131886200180768
mat_entry.1734	Otu000211	Otu000454	-0.00892678931926	-0.00770474340920642	0.00122204591005358
mat_entry.1735	Otu000211	Otu000283	0.0387671487497084	0.0426265654225232	0.00385941667281479
mat_entry.1736	Otu000211	Otu001205	-0.0152565637237563	-0.0154656248048916	0.000209061081135347
mat_entry.1737	Otu000211	Otu000117	-0.0321406344746411	-0.0248151738754936	0.00732546059914752
mat_entry.1738	Otu000211	Otu000984	-0.0119689979681487	-0.0121747659684816	0.00020576800033289
mat_entry.1739	Otu000211	Otu000165	-0.0276305387499881	-0.0226009445746214	0.00502959417536668
mat_entry.1740	Otu000211	Otu000183	0.0142588026383828	-0.00696063384801165	0.0212194364863945
mat_entry.1741	Otu000211	Otu000012	-0.0382724413584263	-0.0385057749628018	0.000233333604375489
mat_entry.1742	Otu000211	Otu000242	0.0230642531711959	0.0143834405834208	0.00868081258777513
mat_entry.1743	Otu000211	Otu001485	-0.0168501397589835	-0.0180278179593352	0.00117767820035164
mat_entry.1744	Otu000211	Otu000507	0.0200914766771787	0.0025682727903457	0.0175232038868331
mat_entry.1745	Otu000211	Otu000394	0.161766308598822	0.170035115206604	0.00826880660778143
mat_entry.1746	Otu000211	Otu000391	0.00961651359643604	-0.0118304534538132	0.0214469670502492
mat_entry.1747	Otu000211	Otu000639	-0.00980576509140516	-0.0121572847052721	0.00235151961386696
mat_entry.1748	Otu000211	Otu000035	-0.0203673089652535	-0.031854956255496	0.0114876472902425
mat_entry.1749	Otu000211	Otu000201	-0.0185538095582089	-0.0147413457359135	0.0038124638222954
mat_entry.1750	Otu000211	Otu000378	0.00276182113433988	0.0102852465701706	0.00752342543583072
mat_entry.1751	Otu000211	Otu000402	-0.0353339334224092	-0.0384448081739552	0.00311087475154604
mat_entry.1752	Otu000211	Otu001169	0.00903849740618739	0.0178161931924467	0.00877769578625929
mat_entry.1753	Otu000211	Otu001023	-0.00559547232718443	-0.0293255559768335	0.023730083649649
mat_entry.1754	Otu000211	Otu001162	-0.00900297420715388	-0.00758580734799895	0.00141716685915493
mat_entry.1755	Otu000211	Otu001004	-0.015063464884206	-0.0160086709774546	0.000945206093248673
mat_entry.1756	Otu000211	Otu000071	0.268657636562256	0.27622992311728	0.00757228655502407
mat_entry.1757	Otu000211	Otu000717	0.0250320276762487	0.0397747019438135	0.0147426742675648
mat_entry.1758	Otu000211	Otu000589	0.372342453480979	0.390494395497769	0.0181519420167894
mat_entry.1759	Otu000211	Otu000800	-0.0124657910912121	-0.0154725084116576	0.00300671732044547
mat_entry.1760	Otu000211	Otu000103	-0.0161023337026903	0.00136580571041658	0.0174681394131069
mat_entry.1761	Otu000211	Otu001098	-0.0195745443103137	-0.0179061998462266	0.0016683444640871
mat_entry.1762	Otu000211	Otu000588	-0.000494945698745569	-0.00686572558230817	0.0063707798835626
mat_entry.1763	Otu000211	Otu001204	-0.0102623894590087	-0.00918456632420115	0.00107782313480751
mat_entry.1764	Otu000211	Otu000288	-0.00930260023157923	-0.0070973369313762	0.00220526330020303
mat_entry.1765	Otu000211	Otu001209	-0.0139882154073164	-0.0118780590704343	0.00211015633688202
mat_entry.1766	Otu000211	Otu000846	-0.0238929639522589	-0.0210552811347445	0.00283768281751438
mat_entry.1767	Otu000211	Otu000099	-0.0191512036277487	-0.031640503493632	0.0124892998658834
mat_entry.1768	Otu000211	Otu001438	0.394428458671659	0.399047933084431	0.00461947441277261
mat_entry.1769	Otu000211	Otu000853	0.0520184332905589	0.0634119686768316	0.0113935353862727
mat_entry.1770	Otu000211	Otu000785	-0.0183790315287994	-0.0176557259152632	0.000723305613536257
mat_entry.1771	Otu000211	Otu000349	-0.00851174986334736	-0.00893961725420618	0.000427867390858818
mat_entry.1772	Otu000211	Otu000640	-0.0189198427886841	-0.0208970809373926	0.00197723814870848
mat_entry.1773	Otu000211	Otu000100	0.106666233892637	0.0785059120099182	0.0281603218827189
mat_entry.1774	Otu000211	Otu000175	0.0138325107258025	0.010692701882394	0.00313980884340849
mat_entry.1775	Otu000211	Otu000185	-0.0133019007183594	-0.00799281107713813	0.00530908964122128
mat_entry.1776	Otu000211	Otu005596	0.000781539953334193	-0.0140981797693981	0.0148797197227323
mat_entry.1777	Otu000211	Otu000790	-0.0146981676651715	-0.0127571244692913	0.00194104319588019
mat_entry.1778	Otu000211	Otu000252	-0.0451971272863718	-0.0375980771781284	0.00759905010824342
mat_entry.1779	Otu000211	Otu001350	-0.0126319350268444	-0.0109637589593774	0.00166817606746704
mat_entry.1780	Otu000211	Otu000385	-0.0359826533974497	-0.0501075124656425	0.0141248590681927
mat_entry.1781	Otu000211	Otu000407	-0.0165747685871717	-0.0231590205105417	0.00658425192337004
mat_entry.1782	Otu000211	Otu002730	0.0258874484539522	0.0404851210854951	0.0145976726315429
mat_entry.1783	Otu000211	Otu000303	-0.0130186465544693	-0.0249049775233036	0.0118863309688343
mat_entry.1784	Otu000211	Otu000821	-0.00720221538260264	-0.00788464499868361	0.000682429616080967
mat_entry.1785	Otu000211	Otu000632	-0.00048151672871208	0.00507862952268746	0.00556014625139954
mat_entry.1786	Otu000211	Otu000039	-0.0399830206326371	-0.02717105481237	0.012811965820267
mat_entry.1787	Otu000211	Otu000150	0.027493176645475	0.0119835515420561	0.015509625103419
mat_entry.1788	Otu000211	Otu000179	-0.0199266211375999	-0.00976924367466244	0.0101573774629375
mat_entry.1789	Otu000211	Otu000952	-0.0106011972434035	-0.0126772602484472	0.0020760630050437
mat_entry.1790	Otu000413	Otu000374	-0.00954398113567385	0.000381094294126141	0.00992507542979999
mat_entry.1791	Otu000413	Otu000124	-0.0772063360224698	-0.0651428311175032	0.0120635049049666
mat_entry.1792	Otu000413	Otu000393	-0.0144657008490232	-0.0117164123075066	0.00274928854151658
mat_entry.1793	Otu000413	Otu000358	-0.00537199684442983	-0.0100890854481803	0.00471708860375043
mat_entry.1794	Otu000413	Otu000013	-0.0888368793870788	-0.0958330359659342	0.00699615657885538
mat_entry.1795	Otu000413	Otu001109	0.435462445200824	0.443385705829933	0.0079232606291087
mat_entry.1796	Otu000413	Otu000284	0.255625467778546	0.212628645520952	0.0429968222575943
mat_entry.1797	Otu000413	Otu000095	0.0147634699811017	-0.0163712188736811	0.0311346888547829
mat_entry.1798	Otu000413	Otu000060	0.00530378333075844	0.000313519888949627	0.00499026344180882
mat_entry.1799	Otu000413	Otu000108	0.0160274769343881	-0.0129030383790155	0.0289305153134036
mat_entry.1800	Otu000413	Otu000306	0.0218584926884679	0.00624876498168156	0.0156097277067863
mat_entry.1801	Otu000413	Otu000375	-0.0272153647808409	-0.0151756814742107	0.0120396833066302
mat_entry.1802	Otu000413	Otu000079	-0.0382482038906241	-0.0216994118352318	0.0165487920553922
mat_entry.1803	Otu000413	Otu000046	-0.0246589319304364	-0.0308186124380639	0.00615968050762753
mat_entry.1804	Otu000413	Otu000713	0.0320316283987156	0.0167903890134575	0.015241239385258
mat_entry.1805	Otu000413	Otu000038	0.0171051984442079	-0.01642656695922	0.033531765403428
mat_entry.1806	Otu000413	Otu000294	-0.0284506416845518	-0.0226010322948805	0.00584960938967125
mat_entry.1807	Otu000413	Otu000684	0.0162142144730073	0.0277861437519687	0.0115719292789614
mat_entry.1808	Otu000413	Otu000084	-0.0406113609016584	-0.0247006996496697	0.0159106612519888
mat_entry.1809	Otu000413	Otu001914	0.00131267687283195	-0.0136924386839247	0.0150051155567566
mat_entry.1810	Otu000413	Otu000331	-0.0126624215515799	-0.00686753252949039	0.00579488902208948
mat_entry.1811	Otu000413	Otu001212	0.0386370158403112	0.0441114265788918	0.00547441073858056
mat_entry.1812	Otu000413	Otu000042	-0.0370782406003432	-0.0491234177826665	0.0120451771823233
mat_entry.1813	Otu000413	Otu000454	0.00170120041186843	-0.00968201423674066	0.0113832146486091
mat_entry.1814	Otu000413	Otu000283	0.00638069842150917	0.00135284911694613	0.00502784930456304
mat_entry.1815	Otu000413	Otu001205	-0.0241721104506348	-0.0194345731698381	0.00473753728079668
mat_entry.1816	Otu000413	Otu000117	-0.0348915567025004	-0.0255136325396995	0.00937792416280082
mat_entry.1817	Otu000413	Otu000984	-0.00949874817347137	-0.0152991801511486	0.00580043197767727
mat_entry.1818	Otu000413	Otu000165	-0.031723237493699	-0.0100777856874079	0.021645451806291
mat_entry.1819	Otu000413	Otu000183	0.0218434815600236	0.0313584712626318	0.00951498970260812
mat_entry.1820	Otu000413	Otu000012	-0.0178935488380718	-7.99119009251058e-05	0.0178136369371467
mat_entry.1821	Otu000413	Otu000242	-0.0165425268513276	-0.035646015370494	0.0191034885191664
mat_entry.1822	Otu000413	Otu001485	0.000820133040175646	-0.0114641733895358	0.0122843064297115
mat_entry.1823	Otu000413	Otu000507	0.00829327639981894	-0.0175806705812496	0.0258739469810686
mat_entry.1824	Otu000413	Otu000394	0.0572748436941352	0.0477969955261965	0.0094778481679387
mat_entry.1825	Otu000413	Otu000391	-0.0182168487915207	-0.0148665066029388	0.00335034218858184
mat_entry.1826	Otu000413	Otu000639	0.0108560351892478	-0.00186173917789034	0.0127177743671381
mat_entry.1827	Otu000413	Otu000035	-0.0138225102623649	-0.0292908961078681	0.0154683858455031
mat_entry.1828	Otu000413	Otu000201	-0.0309986000932937	-0.0185244221258929	0.0124741779674007
mat_entry.1829	Otu000413	Otu000378	0.0849409054688413	0.100418854078518	0.0154779486096769
mat_entry.1830	Otu000413	Otu000402	-0.0189789999800266	-0.0347114237158564	0.0157324237358298
mat_entry.1831	Otu000413	Otu001169	0.00792695213805547	0.0217946091859983	0.0138676570479429
mat_entry.1832	Otu000413	Otu001023	-0.0263257603782365	-0.0286473041129813	0.00232154373474484
mat_entry.1833	Otu000413	Otu001162	-0.0103657898825975	-0.0095325555751457	0.000833234307451802
mat_entry.1834	Otu000413	Otu001004	-0.0109529219643226	-0.0201169814597339	0.00916405949541133
mat_entry.1835	Otu000413	Otu000071	-0.0327582854152661	-0.0380757377380321	0.00531745232276603
mat_entry.1836	Otu000413	Otu000717	-0.0248855477183548	-0.0288692471224525	0.00398369940409768
mat_entry.1837	Otu000413	Otu000589	0.0214369592589979	0.0102732232654333	0.0111637359935646
mat_entry.1838	Otu000413	Otu000800	0.0284631312082944	0.0232412723184289	0.00522185888986542
mat_entry.1839	Otu000413	Otu000103	-0.0223220376642871	-0.0159174178177159	0.00640461984657117
mat_entry.1840	Otu000413	Otu001098	0.0032735757313435	-0.00471805095477455	0.00799162668611806
mat_entry.1841	Otu000413	Otu000588	-0.00934333903308978	-0.0289274752832329	0.0195841362501431
mat_entry.1842	Otu000413	Otu001204	0.00451561862753263	-0.0115416045916529	0.0160572232191855
mat_entry.1843	Otu000413	Otu000288	0.13938800904914	0.0968113630028866	0.0425766460462534
mat_entry.1844	Otu000413	Otu001209	-0.00354109977641771	-0.0149263292645637	0.011385229488146
mat_entry.1845	Otu000413	Otu000846	0.0461918687056633	0.0200099882455263	0.0261818804601371
mat_entry.1846	Otu000413	Otu000099	-0.00847645057637054	-0.0336317087834271	0.0251552582070565
mat_entry.1847	Otu000413	Otu001438	-0.0182783478106755	-0.0195648548007565	0.00128650699008099
mat_entry.1848	Otu000413	Otu000853	0.243185574388762	0.245278627857919	0.002093053469157
mat_entry.1849	Otu000413	Otu000785	-0.0243883452882619	-0.022186720646311	0.00220162464195089
mat_entry.1850	Otu000413	Otu000349	0.017491836833666	-0.0112337941615049	0.0287256309951709
mat_entry.1851	Otu000413	Otu000640	-0.0185159692965677	-0.0262599056706285	0.00774393637406075
mat_entry.1852	Otu000413	Otu000100	0.217264398281346	0.192619894282707	0.0246445039986392
mat_entry.1853	Otu000413	Otu000175	-0.0297223501341778	-0.0232429981240356	0.00647935201014218
mat_entry.1854	Otu000413	Otu000185	0.127500872327421	0.1190711043798	0.00842976794762097
mat_entry.1855	Otu000413	Otu005596	0.0100223173845113	-0.00651498977541994	0.0165373071599313
mat_entry.1856	Otu000413	Otu000790	-0.00845602788723902	-0.0160309895049799	0.00757496161774091
mat_entry.1857	Otu000413	Otu000252	0.0893110709493271	0.0603437513109644	0.0289673196383627
mat_entry.1858	Otu000413	Otu001350	0.0109337250555913	0.0406655280478218	0.0297318029922304
mat_entry.1859	Otu000413	Otu000385	-0.0219801072665508	-0.0172782854495208	0.00470182181702997
mat_entry.1860	Otu000413	Otu000407	-0.0153400006580021	-0.0120651226472328	0.00327487801076938
mat_entry.1861	Otu000413	Otu002730	-0.0180299686599801	-0.0190316950459756	0.00100172638599553
mat_entry.1862	Otu000413	Otu000303	0.00871302947236744	0.000965665780610197	0.00774736369175725
mat_entry.1863	Otu000413	Otu000821	0.00544452499984572	-0.00990808403011614	0.0153526090299619
mat_entry.1864	Otu000413	Otu000632	0.0450739469451683	0.0216662235303987	0.0234077234147696
mat_entry.1865	Otu000413	Otu000039	-0.0560058277429216	-0.0551095680648076	0.000896259678113992
mat_entry.1866	Otu000413	Otu000150	0.0014312703199553	0.0187825524193319	0.0173512820993766
mat_entry.1867	Otu000413	Otu000179	0.0445306296615792	0.0185485579041269	0.0259820717574523
mat_entry.1868	Otu000413	Otu000952	0.0590937971849119	0.0784968931330971	0.0194030959481852
mat_entry.1869	Otu000374	Otu000124	0.0110445528682019	-0.0105458938140586	0.0215904466822605
mat_entry.1870	Otu000374	Otu000393	0.128684402790469	0.0968190424239141	0.0318653603665551
mat_entry.1871	Otu000374	Otu000358	0.176102443229367	0.140910090071085	0.0351923531582815
mat_entry.1872	Otu000374	Otu000013	-0.0381879208730484	-0.0348429837679071	0.00334493710514128
mat_entry.1873	Otu000374	Otu001109	-0.0160428421767928	-0.0124853642463106	0.00355747793048219
mat_entry.1874	Otu000374	Otu000284	0.0936553402930926	0.0801067986628819	0.0135485416302108
mat_entry.1875	Otu000374	Otu000095	0.00435199322778271	0.000551957491456449	0.00380003573632626
mat_entry.1876	Otu000374	Otu000060	0.017999085769884	0.00421269438649399	0.01378639138339
mat_entry.1877	Otu000374	Otu000108	-0.0884544749481298	-0.0706369975898765	0.0178174773582534
mat_entry.1878	Otu000374	Otu000306	-0.00748895200042952	0.00039516993898469	0.00788412193941421
mat_entry.1879	Otu000374	Otu000375	0.00935962114329453	0.0209234768217196	0.0115638556784251
mat_entry.1880	Otu000374	Otu000079	0.0878494127440077	0.113418820700418	0.0255694079564101
mat_entry.1881	Otu000374	Otu000046	-0.0225773061615779	-0.0341411832617825	0.0115638771002046
mat_entry.1882	Otu000374	Otu000713	0.0409170767886375	0.0185255334810206	0.0223915433076168
mat_entry.1883	Otu000374	Otu000038	-0.0501367942777894	-0.030421816656119	0.0197149776216704
mat_entry.1884	Otu000374	Otu000294	-0.0550379494704671	-0.0418568567869843	0.0131810926834829
mat_entry.1885	Otu000374	Otu000684	-0.0352924185574714	-0.0199401546573544	0.015352263900117
mat_entry.1886	Otu000374	Otu000084	-0.0430017398421531	-0.0321191225997795	0.0108826172423735
mat_entry.1887	Otu000374	Otu001914	-0.033819301269631	-0.025358241941339	0.00846105932829193
mat_entry.1888	Otu000374	Otu000331	0.0423428357979111	-0.01271859275348	0.0550614285513911
mat_entry.1889	Otu000374	Otu001212	0.0221940563599189	-0.00809935171156567	0.0302934080714846
mat_entry.1890	Otu000374	Otu000042	-0.021214955448494	-0.0103820136099087	0.0108329418385853
mat_entry.1891	Otu000374	Otu000454	-0.0235546991401878	-0.0179309811175569	0.00562371802263094
mat_entry.1892	Otu000374	Otu000283	0.0301000471429254	-0.00998707931482354	0.040087126457749
mat_entry.1893	Otu000374	Otu001205	0.00487780971320222	-0.0278351731186058	0.032712982831808
mat_entry.1894	Otu000374	Otu000117	-0.0456541179082534	-0.0316640015703536	0.0139901163378998
mat_entry.1895	Otu000374	Otu000984	0.0917985006166109	0.100901872772856	0.00910337215624532
mat_entry.1896	Otu000374	Otu000165	-0.0394017841081103	-0.0302160972567598	0.0091856868513505
mat_entry.1897	Otu000374	Otu000183	0.13198210406279	0.120886100271943	0.0110960037908475
mat_entry.1898	Otu000374	Otu000012	-0.078792147453594	-0.0530900005927697	0.0257021468608243
mat_entry.1899	Otu000374	Otu000242	0.0330575615320201	0.0195544471281331	0.013503114403887
mat_entry.1900	Otu000374	Otu001485	-0.038904125786341	-0.0419555131496439	0.00305138736330288
mat_entry.1901	Otu000374	Otu000507	0.0137630639229487	0.0145862152981718	0.000823151375223119
mat_entry.1902	Otu000374	Otu000394	0.0247119121623676	0.00630745087744778	0.0184044612849198
mat_entry.1903	Otu000374	Otu000391	-0.026841226070586	-0.0275326024795301	0.000691376408944105
mat_entry.1904	Otu000374	Otu000639	-0.025561904769355	-0.0200995608859153	0.00546234388343971
mat_entry.1905	Otu000374	Otu000035	-0.0546646990949513	-0.0266266391932718	0.0280380599016795
mat_entry.1906	Otu000374	Otu000201	-0.0194029319664635	-0.00569350557181451	0.013709426394649
mat_entry.1907	Otu000374	Otu000378	0.013869939495093	0.00448087991791809	0.00938905957717489
mat_entry.1908	Otu000374	Otu000402	0.0919442394300905	0.100941102066891	0.0089968626368008
mat_entry.1909	Otu000374	Otu001169	0.0799668646815794	0.0643096969238682	0.0156571677577112
mat_entry.1910	Otu000374	Otu001023	0.0740405874255152	0.0720524187397756	0.00198816868573956
mat_entry.1911	Otu000374	Otu001162	-0.0102294558053916	-0.0176541853627288	0.00742472955733722
mat_entry.1912	Otu000374	Otu001004	0.0259017303257456	0.00756104158924017	0.0183406887365054
mat_entry.1913	Otu000374	Otu000071	0.153689562867135	0.138107754734234	0.0155818081329012
mat_entry.1914	Otu000374	Otu000717	-0.00671078846687955	-0.0391730459635874	0.0324622574967079
mat_entry.1915	Otu000374	Otu000589	-0.000184427690488566	-0.0019384624306106	0.00175403474012203
mat_entry.1916	Otu000374	Otu000800	-0.00884958233790614	-0.00993855218743346	0.00108896984952732
mat_entry.1917	Otu000374	Otu000103	-0.0321642960879218	-0.0360353152129382	0.00387101912501637
mat_entry.1918	Otu000374	Otu001098	0.0326597885013061	0.034357626117357	0.00169783761605094
mat_entry.1919	Otu000374	Otu000588	-0.0397727620784674	-0.00993814283949372	0.0298346192389737
mat_entry.1920	Otu000374	Otu001204	-0.0281964975062261	-0.0213749214718057	0.0068215760344204
mat_entry.1921	Otu000374	Otu000288	0.114694570242343	0.134159825264612	0.0194652550222694
mat_entry.1922	Otu000374	Otu001209	-0.0164238431686652	-0.0276433933738386	0.0112195502051734
mat_entry.1923	Otu000374	Otu000846	0.0687793938853461	0.0739845097674519	0.00520511588210584
mat_entry.1924	Otu000374	Otu000099	-0.0444228073245475	-0.0433500881665163	0.00107271915803112
mat_entry.1925	Otu000374	Otu001438	-0.0390622909066017	-0.0362338903271645	0.00282840057943724
mat_entry.1926	Otu000374	Otu000853	-0.0365621908771827	-0.0234101133776812	0.0131520774995015
mat_entry.1927	Otu000374	Otu000785	0.106503145431392	0.0927793438542307	0.0137238015771617
mat_entry.1928	Otu000374	Otu000349	0.199080100790588	0.223209588709062	0.0241294879184746
mat_entry.1929	Otu000374	Otu000640	0.137709154573926	0.144519486015437	0.00681033144151044
mat_entry.1930	Otu000374	Otu000100	-0.0669204580683511	-0.0912878330328613	0.0243673749645101
mat_entry.1931	Otu000374	Otu000175	0.0973154962344262	0.0649926680976555	0.0323228281367707
mat_entry.1932	Otu000374	Otu000185	-0.00578459848333261	-0.0100720888670131	0.00428749038368053
mat_entry.1933	Otu000374	Otu005596	0.0698719442625538	0.0356025606905827	0.0342693835719712
mat_entry.1934	Otu000374	Otu000790	-0.0220288444845647	-0.0296892116744413	0.00766036718987659
mat_entry.1935	Otu000374	Otu000252	-0.0164578990866744	-0.0179229698562354	0.00146507076956108
mat_entry.1936	Otu000374	Otu001350	-0.0171188069989288	-0.0255155745541291	0.00839676755520032
mat_entry.1937	Otu000374	Otu000385	0.0848206484890132	0.0617547006375462	0.023065947851467
mat_entry.1938	Otu000374	Otu000407	0.0244311198508501	0.0345511093262811	0.010119989475431
mat_entry.1939	Otu000374	Otu002730	-0.0328332486219291	-0.035246484477322	0.00241323585539286
mat_entry.1940	Otu000374	Otu000303	0.0719024442615866	0.0931067400672016	0.0212042958056151
mat_entry.1941	Otu000374	Otu000821	0.0147144284893401	-0.0183496598239859	0.033064088313326
mat_entry.1942	Otu000374	Otu000632	0.00657705511744729	-0.00373910071779004	0.0103161558352373
mat_entry.1943	Otu000374	Otu000039	-0.0166861538461052	-0.00705749934475911	0.0096286545013461
mat_entry.1944	Otu000374	Otu000150	0.0905560625512789	0.0898190172686639	0.000737045282614937
mat_entry.1945	Otu000374	Otu000179	-0.0103814272347635	-0.0162543059670954	0.00587287873233184
mat_entry.1946	Otu000374	Otu000952	-0.0295810048477728	-0.0198912189520381	0.00968978589573476
mat_entry.1947	Otu000124	Otu000393	-0.0791395999462822	-0.0732763413532338	0.00586325859304848
mat_entry.1948	Otu000124	Otu000358	0.0704366236118348	0.0437288451332356	0.0267077784785992
mat_entry.1949	Otu000124	Otu000013	0.188786603714911	0.162666629707196	0.0261199740077147
mat_entry.1950	Otu000124	Otu001109	-0.0417197013448249	-0.0377235432011072	0.00399615814371777
mat_entry.1951	Otu000124	Otu000284	-0.111917621142784	-0.0683422022976614	0.0435754188451222
mat_entry.1952	Otu000124	Otu000095	-0.000374626862326931	0.0193246058158261	0.0196992326781531
mat_entry.1953	Otu000124	Otu000060	0.0271850848892067	0.0615202316202467	0.0343351467310399
mat_entry.1954	Otu000124	Otu000108	0.024624283215664	0.0348425246058945	0.0102182413902305
mat_entry.1955	Otu000124	Otu000306	-0.0096518463218986	0.00612523036448541	0.015777076686384
mat_entry.1956	Otu000124	Otu000375	0.0167988798690607	0.0343974686549168	0.0175985887858561
mat_entry.1957	Otu000124	Otu000079	0.000898307856436067	-0.0285246523478172	0.0294229602042533
mat_entry.1958	Otu000124	Otu000046	0.0453660515410382	-0.000849110042352155	0.0462151615833903
mat_entry.1959	Otu000124	Otu000713	-0.0184700948023758	-0.00729988828648379	0.011170206515892
mat_entry.1960	Otu000124	Otu000038	-0.0565196386780499	-0.021407063765975	0.0351125749120749
mat_entry.1961	Otu000124	Otu000294	-0.0678114834311064	-0.0338827272730879	0.0339287561580184
mat_entry.1962	Otu000124	Otu000684	0.0522282947108329	0.0568552026693898	0.00462690795855697
mat_entry.1963	Otu000124	Otu000084	0.160188537214887	0.115401865596595	0.0447866716182912
mat_entry.1964	Otu000124	Otu001914	0.0178796173812468	0.0128400940071402	0.00503952337410658
mat_entry.1965	Otu000124	Otu000331	0.0686281849668253	0.0507152634988094	0.0179129214680159
mat_entry.1966	Otu000124	Otu001212	-0.0922496224875056	-0.0813169290112649	0.0109326934762407
mat_entry.1967	Otu000124	Otu000042	0.185639840237949	0.186622688455079	0.000982848217130267
mat_entry.1968	Otu000124	Otu000454	-0.00100006764063239	0.0157856283648913	0.0167856960055237
mat_entry.1969	Otu000124	Otu000283	-0.0566996240964059	-0.021160007948909	0.0355396161474969
mat_entry.1970	Otu000124	Otu001205	-0.0364463671722393	-0.0347657576944431	0.0016806094777962
mat_entry.1971	Otu000124	Otu000117	0.0179505920515422	0.0440989874086304	0.0261483953570883
mat_entry.1972	Otu000124	Otu000984	-0.00589101175263429	-0.0282452958667978	0.0223542841141635
mat_entry.1973	Otu000124	Otu000165	-0.00987200904364107	0.00183442188462767	0.0117064309282687
mat_entry.1974	Otu000124	Otu000183	0.00327941594374436	-0.00162014090582088	0.00489955684956525
mat_entry.1975	Otu000124	Otu000012	0.0738434119574877	0.0705629681666692	0.00328044379081852
mat_entry.1976	Otu000124	Otu000242	-0.0600203086888799	-0.00499793901415767	0.0550223696747222
mat_entry.1977	Otu000124	Otu001485	0.0533604227913463	0.0328619492125688	0.0204984735787775
mat_entry.1978	Otu000124	Otu000507	-0.0269383179294864	-0.035033358183175	0.00809504025368864
mat_entry.1979	Otu000124	Otu000394	0.0251475122984281	0.021219306894027	0.00392820540440112
mat_entry.1980	Otu000124	Otu000391	0.0238448852599018	-3.2082358518406e-20	0.0238448852599018
mat_entry.1981	Otu000124	Otu000639	-0.00417130149174082	-0.0125354398078151	0.00836413831607427
mat_entry.1982	Otu000124	Otu000035	-0.0204294688342828	-0.00445549348926285	0.01597397534502
mat_entry.1983	Otu000124	Otu000201	0.0599090410316915	0.0586281033405218	0.00128093769116969
mat_entry.1984	Otu000124	Otu000378	-0.0377741769688415	-0.0384677634525518	0.000693586483710311
mat_entry.1985	Otu000124	Otu000402	0.0472635880958331	0.0409650420174972	0.00629854607833585
mat_entry.1986	Otu000124	Otu001169	-0.057268806979149	-0.0401048248594332	0.0171639821197158
mat_entry.1987	Otu000124	Otu001023	0.00767898191162113	0.0202598902235805	0.0125809083119593
mat_entry.1988	Otu000124	Otu001162	-0.0373392766972179	-0.0301696673483665	0.00716960934885143
mat_entry.1989	Otu000124	Otu001004	-0.0495723894158277	-0.0391805588371681	0.0103918305786596
mat_entry.1990	Otu000124	Otu000071	-0.0510595218553941	-0.0549927136598983	0.00393319180450427
mat_entry.1991	Otu000124	Otu000717	-0.0576532614069156	-0.0523221491918213	0.00533111221509429
mat_entry.1992	Otu000124	Otu000589	-0.090555328717982	-0.0737508439152247	0.0168044848027573
mat_entry.1993	Otu000124	Otu000800	-0.0335288096561047	-0.0330471246229017	0.000481685033203047
mat_entry.1994	Otu000124	Otu000103	-0.0720756403453182	-0.0416451296161929	0.0304305107291253
mat_entry.1995	Otu000124	Otu001098	-0.010294417082864	0.023738369477422	0.034032786560286
mat_entry.1996	Otu000124	Otu000588	-0.0878495970601495	-0.08150056423784	0.00634903282230954
mat_entry.1997	Otu000124	Otu001204	-0.0315769810473095	-0.0143898669935535	0.017187114053756
mat_entry.1998	Otu000124	Otu000288	-0.0391616168871076	-0.0282269618059018	0.0109346550812057
[truncated: 2,951 more rows]
