# Supplementary material for: NFnetFu: A novel workflow for microbiome data fusion
Source: Comput Biol Med. 2021 Aug;135:104556. doi: 10.1016/j.compbiomed.2021.104556 (PMC8404037; doi:10.1016/j.compbiomed.2021.104556)
Supplement: Multimedia component 9 [file mmc9.csv]

	Otu00001	Otu00057	Otu00023	Otu00002	Otu00046	Otu00003	Otu00213	Otu00015	Otu00007	Otu00049	Otu00083	Otu00203	Otu00207	Otu00018	Otu00028	Otu00013	Otu00300	Otu00033	Otu00171	Otu00073	Otu00108	Otu00075	Otu00014	Otu00101	Otu00005	Otu00027	Otu00154	Otu00077	Otu00036	Otu00035	Otu00006	Otu00050	Otu00559	Otu00056	Otu00022	Otu00009	Otu00393	Otu00024	Otu00189	Otu00012	Otu00011	Otu00162	Otu00346	Otu00090	Otu00111	Otu00048	Otu00194	Otu00119	Otu00020
Otu00001	1	-0.0267049183805084	-0.0209508238343475	0.6175562628633	0.259871392116774	-0.134462954373993	-0.0353128272364017	0.540257301399717	0.222834309579032	-0.130118924134909	0.275037124031905	0.252697593522293	0.00215215214978015	-0.00635354527836448	-0.066058533825188	-0.0680140694850324	-0.0252634719506766	0.097081150295804	-0.0417013085285231	0.284648961936947	-0.056936028874315	0.0145537145527174	-0.0717008645428629	0.297919624823093	-0.0576037052656284	-0.0515539553671952	0.326960970313911	-0.0258191852905637	0.0185015933370432	0.625790145769539	0.0269559397880802	-0.0621736565681777	-0.0212471905005744	0.20148268499978	-0.0943929947545349	-0.00024163474901737	-0.0578398334285963	-0.0214476515397672	-0.029983400762111	-0.0975887846770912	-0.126594937372674	-0.0538104747616472	-0.0412135661154015	-0.0969193033972524	-0.124955493548116	-0.0505236241358484	0.00720631137125472	0.0164760615457034	-0.0261704132130892
Otu00057	-0.0267049183805084	1	0.543347704674445	0.0790216820903948	-0.0309004628873572	-0.122788397692398	0.420124727853744	-0.0293408809368579	-0.0327659899089941	-0.117040632169421	-0.0385418856670291	-0.0485379285646914	0.494325008835859	-0.0251397542869474	-0.0716441013707872	-0.0980129587008833	-0.0330908551874625	-0.0607960616132236	0.394997082262208	-0.0423777806251267	-0.0212500828619046	0.45447075261438	-0.0740805360295484	0.00368900620333755	-0.0712767737075983	-0.0530220502986693	-0.029910521058264	-0.0668742189601551	-0.0437547908034872	0.0584563117502979	-0.057320328537431	0.0608387144608973	-0.0245428278723554	-0.0461349051304926	-0.0883280150839788	-0.0604306910835738	-0.0515188502635123	-0.0436928065006038	-0.0271732985778719	-0.101136437988886	-0.123653443618852	-0.0164245192013422	-0.0420247061762903	-0.0947962543997404	-0.105744411121066	-0.0628000266385978	-0.0439905576180207	-0.0428792878113024	-0.0661114162540783
Otu00023	-0.0209508238343475	0.543347704674445	1	0.107705517368075	0.00319361084139727	0.0660079409036356	0.45014766225541	0.00537378198966522	-0.0342998552202828	-0.0669468510691337	-0.00449805222982798	-0.0474424308974638	0.574667547719068	0.0511831894669838	-0.040364846350631	0.156890458454567	-0.0413769594322162	-0.0550182818365081	0.572869084362057	0.0112369174336537	0.181137571079893	0.35839856164056	-0.0924934887247602	0.0374433877845495	0.0255558769246455	0.456824000742076	-0.00202527544202834	-0.0852358258915108	-0.0548112599371446	0.0814338468820204	-0.0680170580577411	0.0122688760682291	-0.0295394738005649	-0.0144134382689794	0.212672711610051	-0.0764900261491095	-0.0650984646391621	0.0493301522515456	0.430517034683114	0.0340895513969352	-0.0995221113876847	0.030847815719685	-0.0525651507465875	0.298875754041654	-0.133659572111685	-0.0260617406822561	-0.0562418532413008	-0.0548207169828786	-0.0821402844361758
Otu00002	0.6175562628633	0.0790216820903948	0.107705517368075	1	-0.0116205057597453	-0.119923431200168	0.0958944381102508	0.258480406975454	0.0684294560094874	-0.144062967324574	0.00199241395085716	0.0386794420113329	0.0344309719555244	0.0114436322620026	-0.0792917934988539	0.13813499016027	-0.0524868532870809	0.0883771123771775	0.0838387285437	0.0146738958337241	-0.00108995483373369	0.0377920150164667	-0.110104035054165	0.0517606306506726	-0.0497837784428711	0.0540022366077316	0.0281791859565465	0.185733100128006	0.27497358601983	0.390954882294599	0.391511512689055	-0.0645488210273366	-0.0391731423362876	-0.026769469105625	-0.0474022554299896	0.361713206775738	-0.0811374035474145	-0.0154661210398809	0.0585967834517193	-0.0963507961806793	-0.1628771567285	-0.0447893090927301	-0.0675662113208748	-0.0396210532822678	-0.169905847624046	0.0802555007644727	0.305520246197396	0.339059770035199	0.0728717629570595
Otu00046	0.259871392116774	-0.0309004628873572	0.00319361084139727	-0.0116205057597453	1	-0.166805897115909	-0.0530453170095822	0.0965225204152357	0.142673164642985	-0.163039407085868	0.950559655035126	0.193335248536491	0.00476738836920953	-0.0304655243366164	-0.0897033589182787	-0.118910066034549	-0.0364753893620999	0.170771859679415	-0.0631323052620018	0.923549234152068	-0.0775064672038877	0.11274910881835	-0.0863693227418704	0.835005234224702	-0.0839257234573184	-0.0677767911106366	0.943972737833461	-0.0952715529442542	-0.0579909946685906	0.259591917978325	-0.0654605192390215	-0.0485575712522426	-0.0223864528975956	0.779321736647143	-0.126280187927552	-0.0833207118629264	-0.055247627385611	-0.03816938097555	-0.0442093433524763	-0.126574827003317	-0.147518402596588	-0.0848564641443633	-0.0459415051123204	-0.122514302840591	-0.138794339014185	-0.0871917841370336	-0.0598595328899238	-0.0589033940087623	-0.061081018713866
Otu00003	-0.134462954373993	-0.122788397692398	0.0660079409036356	-0.119923431200168	-0.166805897115909	1	0.122087861555127	-0.0752954996051891	-0.0671322150546087	0.776121227490519	-0.154645796840828	-0.0986660859400118	-0.0875432379952086	0.0507385326984069	0.506598468347032	0.318998168016166	0.0537656049109489	-0.137053679627826	0.109829742129803	-0.15451069723899	0.39801665091445	-0.0909895498656656	0.638812676469906	-0.135412892631981	0.383803632535766	0.417670831348634	-0.155912484800035	0.180020926934692	-0.00772917550513383	-0.0846067680014883	-0.0657371714344844	-0.0189935728198517	0.201710195975942	-0.140182297679006	0.542880168543016	0.0213464203454646	0.0675925641812239	0.0782990754047764	0.236768625106857	0.54962560821882	0.806551634958472	0.260717591910722	0.136872945776163	0.552791347526819	0.276212422985084	0.250454362808467	0.0121284636927826	-0.0885705844555121	0.233238214872622
Otu00213	-0.0353128272364017	0.420124727853744	0.45014766225541	0.0958944381102508	-0.0530453170095822	0.122087861555127	1	-0.000685355629005446	-0.0275271803293123	0.0820152819653348	-0.0573361213446016	-0.039381052955704	0.198423341943095	0.0404576102470513	-0.0191321986164126	0.228004311035221	-0.0309117566082668	-0.0604844728271364	0.368249667773686	-0.0586149729663161	0.327994857213036	0.260996216320299	-0.0690608023128461	-0.0382647446322567	0.127260134709061	0.337233031561692	-0.0507324770750527	-0.062379363098197	-0.0408917561361479	0.0341866612754336	-0.039918234927591	0.0547242891619902	-0.0228276275125006	-0.0573571343119709	0.246679713020815	-0.0558795016877167	-0.0479847579904273	0.0198339653403367	0.170567418774954	0.147406521631413	0.0288860693998893	0.102459434302355	-0.0391573052744085	0.133333026753126	-0.0979587325740561	0.0720607289055345	-0.0409603476453881	-0.0399283479520208	-0.063214641965982
Otu00015	0.540257301399717	-0.0293408809368579	0.00537378198966522	0.258480406975454	0.0965225204152357	-0.0752954996051891	-0.000685355629005446	1	0.0829340359208036	-0.0823252220142278	0.0964533094523328	0.0711157403391407	-0.0118391579262396	-0.0077330440437797	-0.0437174774589976	-0.0261537008548722	-0.0222527501113116	0.0822176988133256	-0.0138316346524821	0.106256455069655	-0.0292411922678958	-0.00773879183432933	-0.0512459229659967	0.113561943522317	-0.0409914145732047	0.0116709132090552	0.10825678126449	-0.0347447724151491	-0.0104960675105126	0.401582893211395	-0.0155212564333442	-0.0381538928778777	-0.0180014976104079	0.0538554955469021	-0.0441827296589544	-0.0283954904334187	-0.0396445114596929	-0.0162698455377588	0.0267381965210791	-0.0588655111271203	-0.0856954065353519	-0.0380702988184058	-0.015337069035569	-0.0215946476927086	-0.0734979488390045	-0.044393418649135	-0.0213424338523883	-0.0156833163586108	-0.0172460703686695
Otu00007	0.222834309579032	-0.0327659899089941	-0.0342998552202828	0.0684294560094874	0.142673164642985	-0.0671322150546087	-0.0275271803293123	0.0829340359208036	1	-0.0630918255320885	0.144967517094648	-0.0287881902450154	-0.024804207819203	-0.00317253774548849	-0.0323474179069359	-0.0356769015080466	-0.0189904443043438	-0.0179265427425334	-0.0311375522004023	0.140094621952969	-0.0236419195808082	-0.010406812447735	-0.0379207593566165	0.0592351976921192	-0.0293009279441563	-0.025788836641519	0.151539164100402	0.0231986440909207	0.0454802292052308	0.353541555349097	0.0661578655623099	-0.0409042136320247	-0.01081116752198	0.10220081705283	-0.0466945825330268	0.0491290583672392	-0.0286871030060374	-0.0145841078065284	-0.0150582751718103	-0.0481010686809235	-0.0645528385379236	-0.0256493221811528	-0.021500888000158	-0.0502266431789761	-0.0615443302234861	-0.0191018169387449	0.0453624337899352	0.0599830166678685	-0.00848070139206958
Otu00049	-0.130118924134909	-0.117040632169421	-0.0669468510691337	-0.144062967324574	-0.163039407085868	0.776121227490519	0.0820152819653348	-0.0823252220142278	-0.0630918255320885	1	-0.152920936753357	-0.0928544346271629	-0.0874601169346651	0.0465170566864063	0.4771982640533	0.280662649810234	0.0893463329178575	-0.134154054941042	-0.054829530872404	-0.151705795467153	0.360189160956068	-0.0905009914953209	0.604060380925082	-0.136996861299067	0.312772548763352	0.244130607853576	-0.152698863085121	0.139447282170028	0.00823408117866134	-0.0703400480456041	-0.0266212336011656	0.0348674832676228	0.191732532736538	-0.114542575725194	0.327297727438122	0.0165190346241542	0.0999209093036111	0.0876812604501319	-0.00990089543488444	0.476509353111118	0.807666011117571	0.227460412154072	0.166620147397331	0.317656823563262	0.288620601488254	0.237824379122186	0.0104399130683091	-0.0867839586791467	0.24965005226162
Otu00083	0.275037124031905	-0.0385418856670291	-0.00449805222982798	0.00199241395085716	0.950559655035126	-0.154645796840828	-0.0573361213446016	0.0964533094523328	0.144967517094648	-0.152920936753357	1	0.176967648451935	-0.00445817449635193	-0.0259911663520698	-0.0831065594671271	-0.110616188711607	-0.0339785799124721	0.205746758321653	-0.0638540980957172	0.850781495428224	-0.0734620310039689	0.0634577682071599	-0.076751461390884	0.899431626549002	-0.0751872125451088	-0.059200095122016	0.968626551559788	-0.0892153053876018	-0.055089378530793	0.293438857603351	-0.0562792423175235	-0.0373710698586949	-0.0193061225424973	0.777054588128177	-0.11596583251575	-0.0746481407308052	-0.0566161968194473	-0.034101352555971	-0.0402231800119156	-0.116862756508334	-0.130753920099785	-0.0788639454915837	-0.0439321254453201	-0.115714146554665	-0.133881727772421	-0.0813223457131961	-0.0562522673720953	-0.0529141395047598	-0.0560121011052514
Otu00203	0.252697593522293	-0.0485379285646914	-0.0474424308974638	0.0386794420113329	0.193335248536491	-0.0986660859400118	-0.039381052955704	0.0711157403391407	-0.0287881902450154	-0.0928544346271629	0.176967648451935	1	-0.0366031563293945	-0.0200907100514865	-0.0609490102054548	-0.0715158270933329	-0.0163718729019022	-0.0162591226098491	-0.0452086402226564	0.194844056058655	-0.0266786226208545	-0.000177208352649663	-0.0633848027530893	0.0851110362683899	-0.0523283142521758	-0.0384419163052285	0.160081777836256	-0.0588495527376296	-0.037724513709698	-0.0152920716720962	-0.0496003453224328	-0.066819464935293	-0.0202870191751778	0.148891614585882	-0.0645362493809333	-0.0530096747522933	-0.0443628115367456	-0.0340763820301276	-0.0232116207890904	-0.0766579276929305	-0.0994727429781814	-0.04809463799441	-0.0351383389771779	-0.0783631496701862	-0.0942539591744932	-0.044091370573536	-0.0386496296266246	-0.0378958742256191	-0.0568582795029699
Otu00207	0.00215215214978015	0.494325008835859	0.574667547719068	0.0344309719555244	0.00476738836920953	-0.0875432379952086	0.198423341943095	-0.0118391579262396	-0.024804207819203	-0.0874601169346651	-0.00445817449635193	-0.0366031563293945	1	-0.0169252896348672	-0.0525608583723027	-0.0666681431131199	-0.0251898966748243	-0.0417427512960497	0.138163133018473	-0.00573775410058066	-0.0138589491365818	0.185677513693331	-0.0552712808479511	0.0409286486998356	-0.0520605070192627	-0.0239977229032084	0.00544399365149115	-0.0509543479672681	-0.0326540957732645	0.0789978321919627	-0.0409367249636291	-0.00138457690434172	-0.0186021644016661	-0.0169253936935729	-0.0584467868193806	-0.0456601414306655	-0.0391026337022226	-0.0284926969538589	-0.00419609173009085	-0.0723414270612528	-0.0918521265356771	-0.00791755323354667	-0.0319091692661399	-0.0549350015393997	-0.0802590659278778	-0.0476040561060788	-0.0335273658541003	-0.0326066255532788	-0.0478910535948234
Otu00018	-0.00635354527836448	-0.0251397542869474	0.0511831894669838	0.0114436322620026	-0.0304655243366164	0.0507385326984069	0.0404576102470513	-0.0077330440437797	-0.00317253774548849	0.0465170566864063	-0.0259911663520698	-0.0200907100514865	-0.0169252896348672	1	0.656246471880896	0.435231913852593	-0.0156738140873145	-0.0247353516883629	0.0401478638253842	-0.0218736189309451	0.124671184135059	-0.0188363492723204	0.183358926116692	-0.0125607812004202	0.733702863136491	0.189391111567868	-0.0265799474569553	-0.00622908930972649	0.120621980936203	0.286795911583653	0.0353946738420816	0.191422707095244	-0.00950019954078401	0.553089673591951	0.169898977256497	-0.027881774225887	-0.0239252541396728	0.900389193465811	0.066300748921023	0.387921285870512	0.160517321948606	0.780939049966329	-0.0151428861778051	0.276164996198258	-0.0284328727927512	0.0236328353291495	-0.020656589201551	-0.0203800874455453	-0.0234650385641089
Otu00028	-0.066058533825188	-0.0716441013707872	-0.040364846350631	-0.0792917934988539	-0.0897033589182787	0.506598468347032	-0.0191321986164126	-0.0437174774589976	-0.0323474179069359	0.4771982640533	-0.0831065594671271	-0.0609490102054548	-0.0525608583723027	0.656246471880896	1	0.266574493449109	0.00448819448237889	-0.0754620011055711	-0.0162953077145475	-0.0786127504045794	-0.0191682906207243	-0.0535803712082788	0.647648227105793	-0.0611007404522542	0.677638578965312	0.0430423891360736	-0.0819677653601646	0.104827856474725	0.1098854727235	0.210565779376199	-0.0065970991148759	0.161136453808427	0.0858261637750359	0.339027069696554	0.125781810685476	0.0321814830328618	0.0209779793156337	0.693987078358453	0.0243635596904262	0.38530111770528	0.557152848634513	0.605402272276157	0.0667413795039088	0.428248941753041	0.234944980236104	0.0427855964928913	0.0325826202418865	-0.0524364736779702	0.192543859042743
Otu00013	-0.0680140694850324	-0.0980129587008833	0.156890458454567	0.13813499016027	-0.118910066034549	0.318998168016166	0.228004311035221	-0.0261537008548722	-0.0356769015080466	0.280662649810234	-0.110616188711607	-0.0715158270933329	-0.0666681431131199	0.435231913852593	0.266574493449109	1	-0.0347762896259845	0.247138324743135	0.167490844985257	-0.119381804002069	0.615143835014035	-0.0794962993934318	0.0838296151459157	-0.0960480564723673	0.507949497397763	0.608494387660428	-0.10927285025092	0.00713644681840235	0.141662195558119	0.0785488676284889	0.13906310046998	-0.0127091541809137	0.0593860339054857	0.109804701574298	0.488334805098114	0.182518529511094	-0.0560448245703408	0.388211745423051	0.349233047743672	0.5019799829328	0.261616015512602	0.434011816185295	0.0120794442864731	0.391942549873172	-0.141719682438579	0.405202782971286	0.107264703015369	0.0936701007901732	0.208315443512788
Otu00300	-0.0252634719506766	-0.0330908551874625	-0.0413769594322162	-0.0524868532870809	-0.0364753893620999	0.0537656049109489	-0.0309117566082668	-0.0222527501113116	-0.0189904443043438	0.0893463329178575	-0.0339785799124721	-0.0163718729019022	-0.0251898966748243	-0.0156738140873145	0.00448819448237889	-0.0347762896259845	1	-0.0375406402738606	-0.0331705957731217	-0.0301685426811989	-0.0327077254188149	-0.0235402922349632	0.132095654101033	-0.0219016165363345	-0.0207436271898997	-0.0306309069285242	-0.0382952395375112	-0.0307657578475986	0.0065196451112116	-0.0404646325438654	-0.00929894227381783	-0.011712969919893	0.217367380671054	-0.0286906268778964	-0.000530171419255962	0.00733042454422142	0.229494800999348	-0.0106435220754271	-0.01762063855565	0.0489980280011609	0.0758368591330385	0.0237307498418992	0.276634192798013	0.0517209465995202	0.0231634448206487	0.0637878355391468	-0.0104484560931486	-0.0242430961600877	0.20942943717255
Otu00033	0.097081150295804	-0.0607960616132236	-0.0550182818365081	0.0883771123771775	0.170771859679415	-0.137053679627826	-0.0604844728271364	0.0822176988133256	-0.0179265427425334	-0.134154054941042	0.205746758321653	-0.0162591226098491	-0.0417427512960497	-0.0247353516883629	-0.0754620011055711	0.247138324743135	-0.0375406402738606	1	-0.0649349734656993	0.198462432562996	-0.0634035114366751	0.0506092981233986	-0.0788180308282383	0.288631882356307	-0.0690409220049334	-0.0585352723943021	0.214186281529138	-0.0750522276773402	-0.0282428928063501	0.117982372789331	-0.0606273347554033	-0.0682851304617725	-0.026515214051068	0.152663391377322	-0.102169206594796	-0.0692859030175666	-0.0586392656098268	-0.0352989619259185	-0.0356537519342508	-0.111811778143138	-0.128859314977863	-0.0716840755384937	-0.0485831276812834	-0.107485167525924	-0.118513085371893	-0.0712736162842165	-0.0504342052524272	-0.0489564285193824	0.17350533744861
Otu00171	-0.0417013085285231	0.394997082262208	0.572869084362057	0.0838387285437	-0.0631323052620018	0.109829742129803	0.368249667773686	-0.0138316346524821	-0.0311375522004023	-0.054829530872404	-0.0638540980957172	-0.0452086402226564	0.138163133018473	0.0401478638253842	-0.0162953077145475	0.167490844985257	-0.0331705957731217	-0.0649349734656993	1	-0.0656354731350885	0.171177754435983	0.310574053586217	-0.0746395405472891	-0.0491634786679462	0.0568815822242012	0.321558246386882	-0.0595552415624311	-0.067038939799115	-0.0438657238716227	0.0155770026887254	-0.0588430162882826	0.0251946349590983	-0.0244957287375266	-0.0620093568277377	0.235809723637559	-0.0602862530355679	-0.0514911860475076	0.0793904543330892	0.308742250353734	0.0643622069525721	-0.0684499059707165	0.0365641849932218	-0.0420186779186393	0.256125846630489	-0.105851353790724	-0.00595949044975418	-0.0440612761261313	-0.0428856305421507	-0.0679130276997127
Otu00073	0.284648961936947	-0.0423777806251267	0.0112369174336537	0.0146738958337241	0.923549234152068	-0.15451069723899	-0.0586149729663161	0.106256455069655	0.140094621952969	-0.151705795467153	0.850781495428224	0.194844056058655	-0.00573775410058066	-0.0218736189309451	-0.0786127504045794	-0.119381804002069	-0.0301685426811989	0.198462432562996	-0.0656354731350885	1	-0.0757550199286304	0.259776654767168	-0.0725226829192455	0.821283814265935	-0.0733538324167407	-0.0662112947571456	0.861801321834001	-0.0885208617607557	-0.0556790234018116	0.261102232427678	-0.0619347283787494	-0.0366875600969975	-0.0164920786381983	0.725487339449496	-0.120469883053358	-0.0788947412241825	-0.0528467719771973	-0.015459929080996	-0.0434728650785747	-0.11416344680282	-0.130968173881771	-0.0740150629513686	-0.0418042098365728	-0.113533640409283	-0.128682626106363	-0.0806052104151841	-0.0586705298603707	-0.0580581104064513	-0.0615047060258724
Otu00108	-0.056936028874315	-0.0212500828619046	0.181137571079893	-0.00108995483373369	-0.0775064672038877	0.39801665091445	0.327994857213036	-0.0292411922678958	-0.0236419195808082	0.360189160956068	-0.0734620310039689	-0.0266786226208545	-0.0138589491365818	0.124671184135059	-0.0191682906207243	0.615143835014035	-0.0327077254188149	-0.0634035114366751	0.171177754435983	-0.0757550199286304	1	-0.0302121697966091	-0.0742274042464625	-0.0674288625350026	0.440485253149503	0.665267351979438	-0.07086486913536	-0.0658112703291202	-0.0431188271726234	-0.0403636815427659	-0.0101632221750845	-0.0627562364119672	-0.0241539095336361	-0.0696369060187078	0.718323352128478	-0.0588883168868974	-0.0507726658348318	0.0731535506140418	0.247676909907896	0.553845305218653	0.313799523890948	0.289674319101405	-0.0414323393292232	0.206123679069178	-0.105135928577495	0.336266539920842	-0.0428869850790659	-0.0421013626523262	-0.0676873529460398
Otu00075	0.0145537145527174	0.45447075261438	0.35839856164056	0.0377920150164667	0.11274910881835	-0.0909895498656656	0.260996216320299	-0.00773879183432933	-0.010406812447735	-0.0905009914953209	0.0634577682071599	-0.000177208352649663	0.185677513693331	-0.0188363492723204	-0.0535803712082788	-0.0794962993934318	-0.0235402922349632	0.0506092981233986	0.310574053586217	0.259776654767168	-0.0302121697966091	1	-0.0528576585689606	0.160134459674249	-0.0498200402561696	-0.0418080323730297	0.0878236973847492	-0.0490658988951039	-0.0337966473922124	0.0422389061716707	-0.0429529774490891	0.0613850298324387	-0.0177482791079665	0.0789140549313851	-0.0699940966460299	-0.0466688271672222	-0.0404714295341946	-0.0128759747395548	-0.0237542408978127	-0.0769137480724007	-0.0894132204284442	-0.0310584241576701	-0.0332000574181096	-0.0739837825597359	-0.0794758378399219	-0.0477996056504756	-0.0348759503975683	-0.0337061133459943	-0.0504495285783407
Otu00014	-0.0717008645428629	-0.0740805360295484	-0.0924934887247602	-0.110104035054165	-0.0863693227418704	0.638812676469906	-0.0690608023128461	-0.0512459229659967	-0.0379207593566165	0.604060380925082	-0.076751461390884	-0.0633848027530893	-0.0552712808479511	0.183358926116692	0.647648227105793	0.0838296151459157	0.132095654101033	-0.0788180308282383	-0.0746395405472891	-0.0725226829192455	-0.0742274042464625	-0.0528576585689606	1	-0.0667796146157707	0.262320999896114	-0.0481487846370063	-0.0777340208452881	0.130512312543108	0.0975485073844804	0.0257718079955914	0.00299760183685717	0.125357293259151	0.591900690579234	0.065303995027704	0.044431361676968	0.0862176239053824	0.159164961317862	0.237188872417408	-0.0399606271752108	0.506938162360164	0.804470852210912	0.287036292396811	0.485624917403983	0.422714777856767	0.213494017777515	0.0870437454887188	0.0561994295129597	-0.0496512751420124	0.569111510342775
Otu00101	0.297919624823093	0.00368900620333755	0.0374433877845495	0.0517606306506726	0.835005234224702	-0.135412892631981	-0.0382647446322567	0.113561943522317	0.0592351976921192	-0.136996861299067	0.899431626549002	0.0851110362683899	0.0409286486998356	-0.0125607812004202	-0.0611007404522542	-0.0960480564723673	-0.0219016165363345	0.288631882356307	-0.0491634786679462	0.821283814265935	-0.0674288625350026	0.160134459674249	-0.0667796146157707	1	-0.0502340127486776	-0.0511760175054251	0.900539182944507	-0.0828486422778115	-0.0479034423251666	0.322725119583386	-0.0436529288288668	0.00114368013221528	-0.0240559792770813	0.715645525948686	-0.101680254725906	-0.0687664017650383	-0.0299433061627654	-0.00631129455526606	-0.0396075743225472	-0.101125394283956	-0.106008862403251	-0.0610650249185689	-0.0418325646517034	-0.0963698205305233	-0.109157705704969	-0.0720004065774818	-0.0494537193805894	-0.0479977958478492	-0.0452268576837133
Otu00005	-0.0576037052656284	-0.0712767737075983	0.0255558769246455	-0.0497837784428711	-0.0839257234573184	0.383803632535766	0.127260134709061	-0.0409914145732047	-0.0293009279441563	0.312772548763352	-0.0751872125451088	-0.0523283142521758	-0.0520605070192627	0.733702863136491	0.677638578965312	0.507949497397763	-0.0207436271898997	-0.0690409220049334	0.0568815822242012	-0.0733538324167407	0.440485253149503	-0.0498200402561696	0.262320999896114	-0.0502340127486776	1	0.307981564867093	-0.0710961072879091	0.0581839307905995	0.058320073264864	0.189965566488288	-0.0104690292017478	0.120206728283763	0.02829679390428	0.346505970277967	0.498661557724414	-0.0414186102709563	-0.0176512154054976	0.678910308880804	0.0368404959930322	0.653618746569115	0.436102498618584	0.811692138238529	7.95668480808213e-05	0.302385198733005	0.113992877227884	0.184602263751496	-0.0339085522109304	-0.0532512051625245	-0.0120611656402765
Otu00027	-0.0515539553671952	-0.0530220502986693	0.456824000742076	0.0540022366077316	-0.0677767911106366	0.417670831348634	0.337233031561692	0.0116709132090552	-0.025788836641519	0.244130607853576	-0.059200095122016	-0.0384419163052285	-0.0239977229032084	0.189391111567868	0.0430423891360736	0.608494387660428	-0.0306309069285242	-0.0585352723943021	0.321558246386882	-0.0662112947571456	0.665267351979438	-0.0418080323730297	-0.0481487846370063	-0.0511760175054251	0.307981564867093	1	-0.0581709398960139	-0.0596337834622057	-0.0387555375813827	-0.0203345836333174	-0.0244861304044667	-0.0173666587996934	-0.00955867273310195	-0.0464463790005574	0.669772994049619	-0.0565491517402795	-0.046415925454342	0.138250663340619	0.698006726705844	0.392276918401767	0.165509272947275	0.216847441425537	-0.0282532081352172	0.624168732763907	-0.0870789099149725	0.185854034979943	-0.0426558262879821	-0.0432136794689864	-0.0552183966284496
Otu00154	0.326960970313911	-0.029910521058264	-0.00202527544202834	0.0281791859565465	0.943972737833461	-0.155912484800035	-0.0507324770750527	0.10825678126449	0.151539164100402	-0.152698863085121	0.968626551559788	0.160081777836256	0.00544399365149115	-0.0265799474569553	-0.0819677653601646	-0.10927285025092	-0.0382952395375112	0.214186281529138	-0.0595552415624311	0.861801321834001	-0.07086486913536	0.0878236973847492	-0.0777340208452881	0.900539182944507	-0.0710961072879091	-0.0581709398960139	1	-0.0889571984517717	-0.0490118526098898	0.32079703741118	-0.05456564959448	-0.0386214035481929	-0.015466719364474	0.776543580244125	-0.116134348488364	-0.0764478217359256	-0.0614620619668836	-0.0307330075186674	-0.0424990172247905	-0.116349172631957	-0.132635338912912	-0.0813494450160329	-0.0399280590534482	-0.116719185209607	-0.131353347845561	-0.0817062403734819	-0.0541083395109348	-0.0537158362117973	-0.052629110904359
Otu00077	-0.0258191852905637	-0.0668742189601551	-0.0852358258915108	0.185733100128006	-0.0952715529442542	0.180020926934692	-0.062379363098197	-0.0347447724151491	0.0231986440909207	0.139447282170028	-0.0892153053876018	-0.0588495527376296	-0.0509543479672681	-0.00622908930972649	0.104827856474725	0.00713644681840235	-0.0307657578475986	-0.0750522276773402	-0.067038939799115	-0.0885208617607557	-0.0658112703291202	-0.0490658988951039	0.130512312543108	-0.0828486422778115	0.0581839307905995	-0.0596337834622057	-0.0889571984517717	1	0.585622252033948	-0.0305114554651286	0.577926345593205	-0.0287990104654073	-0.00265624436001127	-0.0681291190379107	0.0643332163690503	0.514604868440254	-0.0444874785837329	-0.0223651477271673	-0.035517370143426	0.00916486288979356	0.166546147417042	0.112165547931893	-0.0286948948852707	0.0272511049762587	0.123778289336724	0.316575688542618	0.391767238993485	0.627941525811485	0.175630019139483
Otu00036	0.0185015933370432	-0.0437547908034872	-0.0548112599371446	0.27497358601983	-0.0579909946685906	-0.00772917550513383	-0.0408917561361479	-0.0104960675105126	0.0454802292052308	0.00823408117866134	-0.055089378530793	-0.037724513709698	-0.0326540957732645	0.120621980936203	0.1098854727235	0.141662195558119	0.0065196451112116	-0.0282428928063501	-0.0438657238716227	-0.0556790234018116	-0.0431188271726234	-0.0337966473922124	0.0975485073844804	-0.0479034423251666	0.058320073264864	-0.0387555375813827	-0.0490118526098898	0.585622252033948	1	0.0357536991517752	0.705196746077294	0.0471800918013081	0.0680979565934106	0.0334837240264456	-0.0542597820277699	0.54095130561226	0.00493637997057539	0.111640336494847	-0.0233013852460112	0.0431912432345332	0.0318354230076616	0.0671139947471149	0.0377010171619579	0.0191029813908719	-0.0465091918852011	0.166149047690466	0.527571411178753	0.593409119711853	0.259405017536459
Otu00035	0.625790145769539	0.0584563117502979	0.0814338468820204	0.390954882294599	0.259591917978325	-0.0846067680014883	0.0341866612754336	0.401582893211395	0.353541555349097	-0.0703400480456041	0.293438857603351	-0.0152920716720962	0.0789978321919627	0.286795911583653	0.210565779376199	0.0785488676284889	-0.0404646325438654	0.117982372789331	0.0155770026887254	0.261102232427678	-0.0403636815427659	0.0422389061716707	0.0257718079955914	0.322725119583386	0.189965566488288	-0.0203345836333174	0.32079703741118	-0.0305114554651286	0.0357536991517752	1	0.0274281697544591	0.0370861396508029	-0.0303680213496404	0.381423952901172	-0.0586361638733887	-0.0138776465355107	-0.0586943131423506	0.289798851695536	-0.00703634468451109	0.0160453594056369	-0.0405576341092219	0.180611578303853	-0.0430823317057342	0.0124452098562026	-0.0926852574754012	-0.0647625029144358	-0.00875255254083221	0.0089024930583719	0.00557405823096623
Otu00006	0.0269559397880802	-0.057320328537431	-0.0680170580577411	0.391511512689055	-0.0654605192390215	-0.0657371714344844	-0.039918234927591	-0.0155212564333442	0.0661578655623099	-0.0266212336011656	-0.0562792423175235	-0.0496003453224328	-0.0409367249636291	0.0353946738420816	-0.0065970991148759	0.13906310046998	-0.00929894227381783	-0.0606273347554033	-0.0588430162882826	-0.0619347283787494	-0.0101632221750845	-0.0429529774490891	0.00299760183685717	-0.0436529288288668	-0.0104690292017478	-0.0244861304044667	-0.05456564959448	0.577926345593205	0.705196746077294	0.0274281697544591	1	-0.0465031370053073	0.0332667629275606	-0.0204659983544461	-0.0540843704693812	0.829981237859174	-0.0204399675640837	0.0188428090311786	-0.030797234978834	-0.0137324621897356	-0.0301202675245796	0.00536139635989106	0.0175495613889959	-0.0471359821344825	-0.0632716733709836	0.20885085477575	0.74490923967117	0.819951101488849	0.265846264541361
Otu00050	-0.0621736565681777	0.0608387144608973	0.0122688760682291	-0.0645488210273366	-0.0485575712522426	-0.0189935728198517	0.0547242891619902	-0.0381538928778777	-0.0409042136320247	0.0348674832676228	-0.0373710698586949	-0.066819464935293	-0.00138457690434172	0.191422707095244	0.161136453808427	-0.0127091541809137	-0.011712969919893	-0.0682851304617725	0.0251946349590983	-0.0366875600969975	-0.0627562364119672	0.0613850298324387	0.125357293259151	0.00114368013221528	0.120206728283763	-0.0173666587996934	-0.0386214035481929	-0.0287990104654073	0.0471800918013081	0.0370861396508029	-0.0465031370053073	1	0.0435979757290346	0.0837592181584368	0.00495462608999367	-0.0651355674917635	-0.0131758097657654	0.203204332825206	0.0122869325386737	0.0952959489610355	0.121286550976887	0.155868086451171	0.0489460516075783	0.130271633483504	0.205839527476959	-0.08044541415714	-0.0481483164561267	-0.0625650235728244	-0.0182168647270154
Otu00559	-0.0212471905005744	-0.0245428278723554	-0.0295394738005649	-0.0391731423362876	-0.0223864528975956	0.201710195975942	-0.0228276275125006	-0.0180014976104079	-0.01081116752198	0.191732532736538	-0.0193061225424973	-0.0202870191751778	-0.0186021644016661	-0.00950019954078401	0.0858261637750359	0.0593860339054857	0.217367380671054	-0.026515214051068	-0.0244957287375266	-0.0164920786381983	-0.0241539095336361	-0.0177482791079665	0.591900690579234	-0.0240559792770813	0.02829679390428	-0.00955867273310195	-0.015466719364474	-0.00265624436001127	0.0680979565934106	-0.0303680213496404	0.0332667629275606	0.0435979757290346	1	-0.014159601974882	-0.0269662898288778	0.0607638157778692	0.195162254685127	0.00599214796581211	-0.0130124398486372	0.419783180677821	0.366908914854949	0.0574577635573906	0.72048707725673	0.240617747574162	-0.025203405693752	0.104680881362644	0.00648358820059786	-0.0147275764142625	0.638280866275483
Otu00056	0.20148268499978	-0.0461349051304926	-0.0144134382689794	-0.026769469105625	0.779321736647143	-0.140182297679006	-0.0573571343119709	0.0538554955469021	0.10220081705283	-0.114542575725194	0.777054588128177	0.148891614585882	-0.0169253936935729	0.553089673591951	0.339027069696554	0.109804701574298	-0.0286906268778964	0.152663391377322	-0.0620093568277377	0.725487339449496	-0.0696369060187078	0.0789140549313851	0.065303995027704	0.715645525948686	0.346505970277967	-0.0464463790005574	0.776543580244125	-0.0681291190379107	0.0334837240264456	0.381423952901172	-0.0204659983544461	0.0837592181584368	-0.014159601974882	1	-0.0765677071664033	-0.0699900145496987	-0.0549176732981914	0.511991143864868	-0.0389844161722019	0.100276479255459	-0.0184545548991693	0.385784034461942	-0.0318240843806786	0.0146579976848537	-0.107392255015087	-0.0739055248982384	-0.0503369377844537	-0.0507200719581726	-0.0485324943034367
Otu00022	-0.0943929947545349	-0.0883280150839788	0.212672711610051	-0.0474022554299896	-0.126280187927552	0.542880168543016	0.246679713020815	-0.0441827296589544	-0.0466945825330268	0.327297727438122	-0.11596583251575	-0.0645362493809333	-0.0584467868193806	0.169898977256497	0.125781810685476	0.488334805098114	-0.000530171419255962	-0.102169206594796	0.235809723637559	-0.120469883053358	0.718323352128478	-0.0699940966460299	0.044431361676968	-0.101680254725906	0.498661557724414	0.669772994049619	-0.116134348488364	0.0643332163690503	-0.0542597820277699	-0.0586361638733887	-0.0540843704693812	0.00495462608999367	-0.0269662898288778	-0.0765677071664033	1	-0.0714375424538632	-0.0263147934054393	0.13364515337248	0.340143429132612	0.573881764796509	0.378067017669756	0.459443004359221	-0.0480829766000439	0.36223756617101	0.0134853829629223	0.354030731218817	-0.0626721367442143	-0.0700445013977911	-0.0960907256497676
Otu00009	-0.00024163474901737	-0.0604306910835738	-0.0764900261491095	0.361713206775738	-0.0833207118629264	0.0213464203454646	-0.0558795016877167	-0.0283954904334187	0.0491290583672392	0.0165190346241542	-0.0746481407308052	-0.0530096747522933	-0.0456601414306655	-0.027881774225887	0.0321814830328618	0.182518529511094	0.00733042454422142	-0.0692859030175666	-0.0602862530355679	-0.0788947412241825	-0.0588883168868974	-0.0466688271672222	0.0862176239053824	-0.0687664017650383	-0.0414186102709563	-0.0565491517402795	-0.0764478217359256	0.514604868440254	0.54095130561226	-0.0138776465355107	0.829981237859174	-0.0651355674917635	0.0607638157778692	-0.0699900145496987	-0.0714375424538632	1	0.00140829393623034	-0.0334461694973538	-0.0317904438193256	-0.0224808192886772	0.0222916449429831	-0.0385703500482826	0.0377145527355482	-0.0190051119357135	-0.0356539380017436	0.364064466758407	0.677333014652219	0.802712644553588	0.282393387771319
Otu00393	-0.0578398334285963	-0.0515188502635123	-0.0650984646391621	-0.0811374035474145	-0.055247627385611	0.0675925641812239	-0.0479847579904273	-0.0396445114596929	-0.0286871030060374	0.0999209093036111	-0.0566161968194473	-0.0443628115367456	-0.0391026337022226	-0.0239252541396728	0.0209779793156337	-0.0560448245703408	0.229494800999348	-0.0586392656098268	-0.0514911860475076	-0.0528467719771973	-0.0507726658348318	-0.0404714295341946	0.159164961317862	-0.0299433061627654	-0.0176512154054976	-0.046415925454342	-0.0614620619668836	-0.0444874785837329	0.00493637997057539	-0.0586943131423506	-0.0204399675640837	-0.0131758097657654	0.195162254685127	-0.0549176732981914	-0.0263147934054393	0.00140829393623034	1	-0.00336102241062093	-0.0273527670214491	0.112787692379967	0.136450800927532	-0.00150242629907443	0.35530021426358	0.0804239658988461	-0.0192965317899776	0.00354627594461098	-0.00419728029198073	-0.0356793460667436	0.131131218944801
Otu00024	-0.0214476515397672	-0.0436928065006038	0.0493301522515456	-0.0154661210398809	-0.03816938097555	0.0782990754047764	0.0198339653403367	-0.0162698455377588	-0.0145841078065284	0.0876812604501319	-0.034101352555971	-0.0340763820301276	-0.0284926969538589	0.900389193465811	0.693987078358453	0.388211745423051	-0.0106435220754271	-0.0352989619259185	0.0793904543330892	-0.015459929080996	0.0731535506140418	-0.0128759747395548	0.237188872417408	-0.00631129455526606	0.678910308880804	0.138250663340619	-0.0307330075186674	-0.0223651477271673	0.111640336494847	0.289798851695536	0.0188428090311786	0.203204332825206	0.00599214796581211	0.511991143864868	0.13364515337248	-0.0334461694973538	-0.00336102241062093	1	0.100114972007352	0.347201952407735	0.205363541532751	0.707356470813357	-0.00514006696729116	0.303733150193882	2.54716042166684e-05	0.00297609090254047	-0.0230960486523851	-0.0349735593665179	0.00586551031275807
Otu00189	-0.029983400762111	-0.0271732985778719	0.430517034683114	0.0585967834517193	-0.0442093433524763	0.236768625106857	0.170567418774954	0.0267381965210791	-0.0150582751718103	-0.00990089543488444	-0.0402231800119156	-0.0232116207890904	-0.00419609173009085	0.066300748921023	0.0243635596904262	0.349233047743672	-0.01762063855565	-0.0356537519342508	0.308742250353734	-0.0434728650785747	0.247676909907896	-0.0237542408978127	-0.0399606271752108	-0.0396075743225472	0.0368404959930322	0.698006726705844	-0.0424990172247905	-0.035517370143426	-0.0233013852460112	-0.00703634468451109	-0.030797234978834	0.0122869325386737	-0.0130124398486372	-0.0389844161722019	0.340143429132612	-0.0317904438193256	-0.0273527670214491	0.100114972007352	1	0.121623805150263	-0.0255921351241927	0.0449363537861139	-0.0223208513122505	0.683746514696485	-0.056495945742339	-0.00111700886581963	-0.023420531431325	-0.0227744457640561	-0.0366619129314114
Otu00012	-0.0975887846770912	-0.101136437988886	0.0340895513969352	-0.0963507961806793	-0.126574827003317	0.54962560821882	0.147406521631413	-0.0588655111271203	-0.0481010686809235	0.476509353111118	-0.116862756508334	-0.0766579276929305	-0.0723414270612528	0.387921285870512	0.38530111770528	0.5019799829328	0.0489980280011609	-0.111811778143138	0.0643622069525721	-0.11416344680282	0.553845305218653	-0.0769137480724007	0.506938162360164	-0.101125394283956	0.653618746569115	0.392276918401767	-0.116349172631957	0.00916486288979356	0.0431912432345332	0.0160453594056369	-0.0137324621897356	0.0952959489610355	0.419783180677821	0.100276479255459	0.573881764796509	-0.0224808192886772	0.112787692379967	0.347201952407735	0.121623805150263	1	0.675105942365203	0.557860606267052	0.296940491912451	0.416887361449083	0.0481775880216274	0.287970190987234	-0.0404195985807322	-0.0737285815974496	0.304328905848277
Otu00011	-0.126594937372674	-0.123653443618852	-0.0995221113876847	-0.1628771567285	-0.147518402596588	0.806551634958472	0.0288860693998893	-0.0856954065353519	-0.0645528385379236	0.807666011117571	-0.130753920099785	-0.0994727429781814	-0.0918521265356771	0.160517321948606	0.557152848634513	0.261616015512602	0.0758368591330385	-0.128859314977863	-0.0684499059707165	-0.130968173881771	0.313799523890948	-0.0894132204284442	0.804470852210912	-0.106008862403251	0.436102498618584	0.165509272947275	-0.132635338912912	0.166546147417042	0.0318354230076616	-0.0405576341092219	-0.0301202675245796	0.121286550976887	0.366908914854949	-0.0184545548991693	0.378067017669756	0.0222916449429831	0.136450800927532	0.205363541532751	-0.0255921351241927	0.675105942365203	1	0.386361620872734	0.275604946350158	0.401744814944699	0.301342648165347	0.237786489316883	0.00697948627085907	-0.0877013043537216	0.334601464931506
Otu00162	-0.0538104747616472	-0.0164245192013422	0.030847815719685	-0.0447893090927301	-0.0848564641443633	0.260717591910722	0.102459434302355	-0.0380702988184058	-0.0256493221811528	0.227460412154072	-0.0788639454915837	-0.04809463799441	-0.00791755323354667	0.780939049966329	0.605402272276157	0.434011816185295	0.0237307498418992	-0.0716840755384937	0.0365641849932218	-0.0740150629513686	0.289674319101405	-0.0310584241576701	0.287036292396811	-0.0610650249185689	0.811692138238529	0.216847441425537	-0.0813494450160329	0.112165547931893	0.0671139947471149	0.180611578303853	0.00536139635989106	0.155868086451171	0.0574577635573906	0.385784034461942	0.459443004359221	-0.0385703500482826	-0.00150242629907443	0.707356470813357	0.0449363537861139	0.557860606267052	0.386361620872734	1	0.0267336984241545	0.27009490233199	0.0283270172245923	0.19470644472095	-0.0350538658476698	-0.0498745462172557	-0.00361502459341154
Otu00346	-0.0412135661154015	-0.0420247061762903	-0.0525651507465875	-0.0675662113208748	-0.0459415051123204	0.136872945776163	-0.0391573052744085	-0.015337069035569	-0.021500888000158	0.166620147397331	-0.0439321254453201	-0.0351383389771779	-0.0319091692661399	-0.0151428861778051	0.0667413795039088	0.0120794442864731	0.276634192798013	-0.0485831276812834	-0.0420186779186393	-0.0418042098365728	-0.0414323393292232	-0.0332000574181096	0.485624917403983	-0.0418325646517034	7.95668480808213e-05	-0.0282532081352172	-0.0399280590534482	-0.0286948948852707	0.0377010171619579	-0.0430823317057342	0.0175495613889959	0.0489460516075783	0.72048707725673	-0.0318240843806786	-0.0480829766000439	0.0377145527355482	0.35530021426358	-0.00514006696729116	-0.0223208513122505	0.296940491912451	0.275604946350158	0.0267336984241545	1	0.173314711629768	0.00396823016956807	0.0486628796019641	-0.00426046791121439	-0.0288561195170453	0.475651371479035
Otu00090	-0.0969193033972524	-0.0947962543997404	0.298875754041654	-0.0396210532822678	-0.122514302840591	0.552791347526819	0.133333026753126	-0.0215946476927086	-0.0502266431789761	0.317656823563262	-0.115714146554665	-0.0783631496701862	-0.0549350015393997	0.276164996198258	0.428248941753041	0.391942549873172	0.0517209465995202	-0.107485167525924	0.256125846630489	-0.113533640409283	0.206123679069178	-0.0739837825597359	0.422714777856767	-0.0963698205305233	0.302385198733005	0.624168732763907	-0.116719185209607	0.0272511049762587	0.0191029813908719	0.0124452098562026	-0.0471359821344825	0.130271633483504	0.240617747574162	0.0146579976848537	0.36223756617101	-0.0190051119357135	0.0804239658988461	0.303733150193882	0.683746514696485	0.416887361449083	0.401744814944699	0.27009490233199	0.173314711629768	1	0.125504170060055	0.071188479186534	-0.0215260086047793	-0.070732357966187	0.193235461597467
Otu00111	-0.124955493548116	-0.105744411121066	-0.133659572111685	-0.169905847624046	-0.138794339014185	0.276212422985084	-0.0979587325740561	-0.0734979488390045	-0.0615443302234861	0.288620601488254	-0.133881727772421	-0.0942539591744932	-0.0802590659278778	-0.0284328727927512	0.234944980236104	-0.141719682438579	0.0231634448206487	-0.118513085371893	-0.105851353790724	-0.128682626106363	-0.105135928577495	-0.0794758378399219	0.213494017777515	-0.109157705704969	0.113992877227884	-0.0870789099149725	-0.131353347845561	0.123778289336724	-0.0465091918852011	-0.0926852574754012	-0.0632716733709836	0.205839527476959	-0.025203405693752	-0.107392255015087	0.0134853829629223	-0.0356539380017436	-0.0192965317899776	2.54716042166684e-05	-0.056495945742339	0.0481775880216274	0.301342648165347	0.0283270172245923	0.00396823016956807	0.125504170060055	1	0.0310433996398677	-0.0418398443379444	-0.0796204786135589	-0.0360348242999524
Otu00048	-0.0505236241358484	-0.0628000266385978	-0.0260617406822561	0.0802555007644727	-0.0871917841370336	0.250454362808467	0.0720607289055345	-0.044393418649135	-0.0191018169387449	0.237824379122186	-0.0813223457131961	-0.044091370573536	-0.0476040561060788	0.0236328353291495	0.0427855964928913	0.405202782971286	0.0637878355391468	-0.0712736162842165	-0.00595949044975418	-0.0806052104151841	0.336266539920842	-0.0477996056504756	0.0870437454887188	-0.0720004065774818	0.184602263751496	0.185854034979943	-0.0817062403734819	0.316575688542618	0.166149047690466	-0.0647625029144358	0.20885085477575	-0.08044541415714	0.104680881362644	-0.0739055248982384	0.354030731218817	0.364064466758407	0.00354627594461098	0.00297609090254047	-0.00111700886581963	0.287970190987234	0.237786489316883	0.19470644472095	0.0486628796019641	0.071188479186534	0.0310433996398677	1	0.233189759985372	0.193469694419565	0.087300405381495
Otu00194	0.00720631137125472	-0.0439905576180207	-0.0562418532413008	0.305520246197396	-0.0598595328899238	0.0121284636927826	-0.0409603476453881	-0.0213424338523883	0.0453624337899352	0.0104399130683091	-0.0562522673720953	-0.0386496296266246	-0.0335273658541003	-0.020656589201551	0.0325826202418865	0.107264703015369	-0.0104484560931486	-0.0504342052524272	-0.0440612761261313	-0.0586705298603707	-0.0428869850790659	-0.0348759503975683	0.0561994295129597	-0.0494537193805894	-0.0339085522109304	-0.0426558262879821	-0.0541083395109348	0.391767238993485	0.527571411178753	-0.00875255254083221	0.74490923967117	-0.0481483164561267	0.00648358820059786	-0.0503369377844537	-0.0626721367442143	0.677333014652219	-0.00419728029198073	-0.0230960486523851	-0.023420531431325	-0.0404195985807322	0.00697948627085907	-0.0350538658476698	-0.00426046791121439	-0.0215260086047793	-0.0418398443379444	0.233189759985372	1	0.550821686377451	0.199223803139304
Otu00119	0.0164760615457034	-0.0428792878113024	-0.0548207169828786	0.339059770035199	-0.0589033940087623	-0.0885705844555121	-0.0399283479520208	-0.0156833163586108	0.0599830166678685	-0.0867839586791467	-0.0529141395047598	-0.0378958742256191	-0.0326066255532788	-0.0203800874455453	-0.0524364736779702	0.0936701007901732	-0.0242430961600877	-0.0489564285193824	-0.0428856305421507	-0.0580581104064513	-0.0421013626523262	-0.0337061133459943	-0.0496512751420124	-0.0479977958478492	-0.0532512051625245	-0.0432136794689864	-0.0537158362117973	0.627941525811485	0.593409119711853	0.0089024930583719	0.819951101488849	-0.0625650235728244	-0.0147275764142625	-0.0507200719581726	-0.0700445013977911	0.802712644553588	-0.0356793460667436	-0.0349735593665179	-0.0227744457640561	-0.0737285815974496	-0.0877013043537216	-0.0498745462172557	-0.0288561195170453	-0.070732357966187	-0.0796204786135589	0.193469694419565	0.550821686377451	1	0.275372068082133
Otu00020	-0.0261704132130892	-0.0661114162540783	-0.0821402844361758	0.0728717629570595	-0.061081018713866	0.233238214872622	-0.063214641965982	-0.0172460703686695	-0.00848070139206958	0.24965005226162	-0.0560121011052514	-0.0568582795029699	-0.0478910535948234	-0.0234650385641089	0.192543859042743	0.208315443512788	0.20942943717255	0.17350533744861	-0.0679130276997127	-0.0615047060258724	-0.0676873529460398	-0.0504495285783407	0.569111510342775	-0.0452268576837133	-0.0120611656402765	-0.0552183966284496	-0.052629110904359	0.175630019139483	0.259405017536459	0.00557405823096623	0.265846264541361	-0.0182168647270154	0.638280866275483	-0.0485324943034367	-0.0960907256497676	0.282393387771319	0.131131218944801	0.00586551031275807	-0.0366619129314114	0.304328905848277	0.334601464931506	-0.00361502459341154	0.475651371479035	0.193235461597467	-0.0360348242999524	0.087300405381495	0.199223803139304	0.275372068082133	1
Otu00039	-0.072791803501846	-0.0675719174278036	-0.0360659574241288	-0.0813685486945811	-0.0899168174368348	0.554181171603289	0.105837330118188	-0.0474280805671702	-0.0319176935520808	0.69180127279962	-0.0845230511954911	-0.0487680384100933	-0.0493449454731467	0.128493726842139	0.449760017971524	0.365502277345165	-0.028405760880995	-0.0754161463131881	-0.026190937051853	-0.0844184177363318	0.482658982395832	-0.0528199643879629	0.41068960537332	-0.0665650069122177	0.283161042036745	0.233738192870905	-0.084306269614973	-0.0671169122981734	0.0391932001542914	0.0134778077953994	0.010522054050697	0.0311900438946656	0.00499279813005946	-0.00938324775839971	0.312811209021468	0.0219465224728561	0.0436517706341141	0.184874061373305	0.0105086134887567	0.457443342361094	0.609906189533705	0.22507895435988	-0.0137243061822236	0.2356655796209	0.107346177032454	0.227881889972042	0.0313338267985536	-0.0510958031550982	0.171968585418682
Otu00044	-0.0459654777904477	-0.0514926988215931	0.179646829960487	0.0141071062816098	-0.070329308880965	0.466452136863216	0.29222947149805	-0.0221154947173068	-0.0240736034123898	0.349080235088526	-0.0674929139040702	-0.0292527216613063	-0.030239094252018	0.18102680259324	0.0369463391652179	0.600954599061465	-0.0303525777193002	-0.0607604837471071	0.270536906388849	-0.067429580651188	0.825427702841638	-0.0406267480316357	-0.0485386349052237	-0.0598724400927753	0.534683595962114	0.646759570723993	-0.064141183469337	-0.0620592225337929	-0.0336153462474568	-0.0198930502566487	-0.0189652364295964	-0.0507157081553552	-0.0140100130740248	-0.0355295067046949	0.767980094937894	-0.0554864853919422	-0.0433673242896326	0.120702432499929	0.214097060975412	0.615131311193826	0.313804962423846	0.338846358729733	-0.0308401298796592	0.272819229754732	-0.0947546538740128	0.299865570367532	-0.0417315303093456	-0.0411517135058859	-0.0569287632510396
Otu00081	-0.0922353405761064	-0.087161358371847	-0.109652805334508	-0.130698835639703	-0.109427219910655	0.459794742657754	-0.0802267805016429	-0.0628238756215407	-0.0465992356666335	0.334543206395945	-0.0936872295500159	-0.0763633633495257	-0.066181617530704	-0.0366543657637323	0.229478428434972	-0.089299440359155	0.103547308791405	-0.0907596328469537	-0.0873332999591565	-0.0982556985965408	-0.0865379974314384	-0.0622976247999381	0.538749737985631	-0.0837434038893663	0.165554332349781	-0.0667382980023347	-0.095705991300316	0.368098437379955	-0.0104075169778417	-0.0956853646888477	-0.0381020384104135	-0.0401492490111142	0.412709712951522	-0.0857014287800477	0.165738137563584	0.0339432280774023	0.10072497520659	-0.042113751871277	-0.0464772995734336	0.316695044841387	0.5522449761079	0.213569151474443	0.350390186493413	0.20503452605286	0.200669851616253	0.137980646168195	0.0058925362891669	-0.0488719597868298	0.235321235871569
Otu00275	0.295916036692328	-0.00316830633474863	0.00979674990868119	0.117985598237288	0.448211057056714	-0.0595076303651088	-0.0211049367590616	0.0859009266780283	-0.0121223895952793	-0.0663328074662832	0.647835366091337	0.0541744344129852	-0.00111242905480408	-0.00814145168328645	-0.0351478529993937	-0.0562621731009441	-0.0123176803140225	0.272729760390046	-0.0172372590353685	0.395146675699817	-0.0381107985396817	0.0560113966662533	-0.0203567383848509	0.79760636824242	-0.0230480230268344	-0.017201177198096	0.646193200403949	-0.0356473171959035	-0.0133104168879439	0.273743380559391	-0.00433096639106272	0.0355970905495231	-0.000662107215247522	0.465921412975044	-0.0481865286183787	-0.031568677527435	-0.0271814924998977	-0.00307238403226258	-0.0212562035185231	-0.0441219183166175	-0.0325967147832768	-0.0298584051126276	-0.0189467647387549	-0.0496636573306839	-0.0551016830411559	-0.0351832218334012	-0.0202519700776971	-0.0182518263143438	-0.0119601566835545
Otu00184	-0.0557660173396776	-0.0538726480787043	-0.0660191567597166	-0.0869588769890759	-0.0640413090237562	0.351299745781832	-0.0480580482413473	-0.0371057876134352	-0.0307913906300693	0.357562159528909	-0.0558091602446474	-0.048431934898271	-0.0376247198850794	-0.0245950827101603	0.28664170241081	0.000468119658225849	0.287862292683715	-0.0610731782326969	-0.0545087213110529	-0.0604466543566348	-0.0544779049131404	-0.0422064812282397	0.506770588321671	-0.0481234597736534	0.0121353209844838	-0.0422284106270481	-0.0560961948210501	-0.0495250424127714	0.0561105878643973	-0.0352420133135805	-0.0010508815487326	0.00023152005839963	0.321291858577241	-0.0502758189086215	-0.0625662324617936	0.0671147739475366	0.21956316246842	0.0209049199557012	-0.0297831667431949	0.296118282206319	0.391419334068356	0.0132510493458604	0.25449770952683	0.228627398706752	0.102110620903921	0.0387452690945108	0.0292348655844629	-0.0391024550704041	0.411343358809273
Otu00099	0.00916179965655813	-0.050274458448404	-0.0637193501930027	0.365093971510884	-0.0715397049593537	-0.0499161431114184	-0.0442772730238916	-0.021215488675627	0.0533481144352401	-0.0462305371658964	-0.0651167992568397	-0.0443952602480233	-0.0382545322919307	-0.0189369152088653	-0.0207349873272116	0.145023642982816	0.00377675206920381	-0.0594134372008764	-0.0496084520883874	-0.0684819520911639	-0.0402792241051501	-0.0400850433097756	-0.00447021618563845	-0.0605461072705805	-0.0460729229120603	-0.0454635869633094	-0.0661742363611186	0.508641738951059	0.591295700971915	0.000301637662488329	0.822802201819098	-0.0621316505435947	0.0111665737202841	-0.0579714161975874	-0.0677484298477131	0.89801371369553	-0.0280581310366478	-0.0300251423731009	-0.0260286858373993	-0.0480417546969713	-0.0501325288836366	-0.0438721130124228	-0.00161846931482297	-0.0489403776817454	-0.063071481879925	0.245217660361574	0.55813274945725	0.793677989793993	0.243812224690375
Otu00059	-0.0652480929162912	-0.0650512019464948	-0.0377930087347623	-0.0832009650697217	-0.0743775372269709	0.391293351319275	0.0600920261720165	-0.0439481385638375	-0.0314007404145324	0.453415909432917	-0.0688356962100204	-0.0460804189075924	-0.0491565092174718	0.0117080165063056	0.13992439790094	0.25853135784694	0.149622695434721	-0.0736251737188361	-0.0174263158646195	-0.0669623570859828	0.307961035862515	-0.0501422382217954	0.62572752194066	-0.0657556840605778	0.155884866947809	0.167984598985489	-0.0639266652721618	-0.0264810581047943	0.0417653057163133	-0.0607870337141986	0.0322062246050343	0.0268161654982785	0.780128281952011	-0.0578597471489444	0.233618960082552	0.0226047958607587	0.151261478104448	0.0348868338415866	0.00019010418860611	0.626997657422779	0.614039668402906	0.161482962910369	0.659146129124463	0.290616390537368	-0.00738154530591733	0.235284362053811	-0.0130145913843953	-0.0461350481175168	0.528160844656455
Otu00040	-0.0872090860300556	-0.0785896837827896	-0.0298422526129152	-0.0986618737135141	-0.110285116437913	0.583082322867717	0.0514311058996313	-0.0570915233845142	-0.0433257204908627	0.368199088025862	-0.101137027709971	-0.0641579717061813	-0.0592159596316386	0.0590697382620761	0.336469233055422	0.123420726723214	-0.0387652841563455	-0.0862990353517056	0.00124238446140138	-0.10017146810616	0.247116640579995	-0.0567267387249278	0.343521033582324	-0.0932483484319976	0.448794857119503	0.151247733813255	-0.101684891541737	0.20890986773302	-0.0318331632472464	-0.0632819675289723	-0.0557579175868628	-0.0392492242742667	-0.0207755734841209	-0.0665791672005731	0.503164182042091	-0.00857387336312279	-0.000126802729587947	0.0395925880981817	-0.00152210049105817	0.350502495932749	0.518618644423008	0.458171227570624	0.0161578391888245	0.182699274182084	0.257108993772356	0.17060698175028	-0.0167566044792453	-0.0601440750966887	-0.0231696950698525
Otu00160	0.236078525407704	-0.0283832036370431	0.000968454068259329	-0.023985386405635	0.95012865166312	-0.164303060514521	-0.048724996754182	0.110844275667602	0.102841154858689	-0.161032274803588	0.872288920653505	0.176790063665094	0.0164194371596348	-0.0312694338267987	-0.0872306239350352	-0.118994789521477	-0.0333392626777209	0.115987884223494	-0.0511557284513674	0.855724580706296	-0.0763480813931978	0.0880172960410325	-0.0918932573926335	0.709591916537992	-0.0833929706571941	-0.070184462275771	0.866202121016616	-0.0933093572534854	-0.0592692115277041	0.248634051751928	-0.070802842401563	-0.047379820445481	-0.0324908833488807	0.734851478973861	-0.122440384257403	-0.0841346762987721	-0.0597225989496587	-0.032918991330358	-0.0433136686467637	-0.129692279265423	-0.151849105154485	-0.0816342565178051	-0.0525871013586736	-0.122370938356332	-0.131652720274661	-0.0853266296471563	-0.0613864710604423	-0.0602639399350444	-0.071318665206065
Otu00010	-0.119758610005882	-0.114637057477579	-0.0201566903052641	-0.126670686878829	-0.139987087511086	0.670780724873746	0.0513050337372752	-0.0726341769332383	-0.0618990921300171	0.582218169828624	-0.124050186203953	-0.0915781563676006	-0.0839708393261934	0.0237476327133329	0.285145423289696	0.187136201533607	0.126650165924748	-0.119315558030138	0.0319836242644121	-0.126496629201823	0.228913036373643	-0.0815259813090679	0.520236288733681	-0.105184367837142	0.288544685335171	0.234821334683873	-0.123340686958318	0.37470114540091	-0.0269641505781807	-0.0939917401335241	-0.0397882369169113	0.0596442142358353	0.353631654603572	-0.103516930358228	0.414187891146173	-0.0117500387516251	0.0869550950474696	0.0479715183762992	0.107356570958075	0.455525344365464	0.717900826544732	0.308910676174997	0.270162330057985	0.384799275855219	0.232517872396448	0.255801421339067	-0.03708627103783	-0.079874335977104	0.193170615501488
Otu00512	-0.0153061854287343	-0.0176800631266193	-0.0207227326692193	-0.028364839149407	-0.0013134215269814	0.189283657286954	-0.016448473057099	-0.00989259818381683	-0.00609942149069929	0.165890914175566	-0.000727705056166537	-0.0142088883055858	-0.013403810790104	-0.00610710409341943	0.0888898527859847	0.0709798364939376	0.143379846098188	-0.0198905474240613	-0.0176504252985805	0.000663534879817579	-0.017404127081102	-0.0135542629020443	0.595952457790336	-0.0109887430948828	0.0303553543546703	-0.00220656550341383	0.00347055287902392	0.0051589578975283	0.0692825679298819	-0.0216541683012551	0.0366451127287922	0.0246738880268723	0.940166748828419	0.0034913371016882	-0.0150233390881122	0.0666042141798291	0.150514911688646	0.0057441979637716	-0.00937612838391655	0.434455324568149	0.342754715501037	0.0459077797527453	0.722197094407213	0.226665738180195	-0.0253352570067325	0.104179695446753	0.00915678901422351	-0.0102268424158974	0.645142147075734
Otu00008	-0.0906589088552863	-0.090902318848094	0.0961325084232098	-0.0871900914411287	-0.109415908423268	0.747485205412509	0.121776143261843	-0.0495165820503755	-0.0489639491668862	0.653063898722902	-0.100808989865963	-0.0749114583890519	-0.0639547537920071	0.0732425761446259	0.430304934924717	0.286990244584548	0.0569630086339312	-0.0966827583159194	0.0897562114913746	-0.0973757715135719	0.339947609612633	-0.0656689645738667	0.654379544308541	-0.0843057177906272	0.376508101893742	0.381542653109426	-0.101113329663769	0.043409971686859	0.0275515095966981	-0.0528248855471368	-0.037090606531322	0.0938974445143576	0.299372776255295	-0.0919817928143901	0.427278256154622	0.02570678766247	0.108663451504515	0.089097947779154	0.140933245403603	0.607256632440352	0.744786128594707	0.252982554096294	0.199628188059206	0.486381922234734	0.119992479545886	0.169188277064549	0.0191444211829185	-0.0674301833727427	0.321786362656937
Otu00004	-0.111444024618559	-0.103258092185308	-0.0507064106282841	-0.123636454847052	-0.140787159502878	0.882223367110156	0.0645748001135991	-0.0710273723651728	-0.055784399676768	0.839974265536842	-0.131403998262906	-0.0818488175303279	-0.076931496788908	0.0206582152038787	0.531459416353566	0.20071048678959	0.05162845276541	-0.114469325604549	-0.0101653503276737	-0.129949511674817	0.298145969882787	-0.0754331880459469	0.621894035741595	-0.11682180878535	0.343127200453016	0.189168889140326	-0.131025295000573	0.244783517376482	0.00730931391006283	-0.0658422379962776	-0.0432945028281082	-0.0140762757071183	0.101113686699653	-0.114930938490753	0.388258043294015	0.0476464991750767	0.0331583881071154	0.0511928964337194	-0.00670844978626717	0.433714803370313	0.787300686022965	0.232509065635495	0.0666461927138221	0.303654722554027	0.339444326094245	0.237409157343137	0.0442643155440463	-0.0698761242494211	0.214048040526985
Otu00107	-0.0281772267286144	-0.0293131201858037	-0.0355919524032543	-0.0416689367842515	-0.0305971627248639	0.0277049414504731	-0.0274545824675904	-0.0211417240264763	-0.0141415955937778	0.0449759028361721	-0.0299679843376628	-0.0261236063147865	-0.021556773861964	0.229172827612066	0.458705892398329	0.0667539738526249	-0.00810166783598802	-0.0235926586609446	-0.0294981421637738	-0.0305230851407386	-0.0291496941783208	-0.0231047401833461	0.0961018901896805	-0.00315195464771889	0.455335461068598	-0.0201870105683164	-0.0202004548375148	-0.0137211795982488	0.0304194179206346	0.157520926302105	-0.0127649901541714	0.0812784620058826	0.027309588489508	0.123982411938325	-0.0274595827477142	-0.0185575301749304	0.0263122315312192	0.321323116929261	-0.015712300143589	0.153080810315676	0.087323123442295	0.153077844218374	0.0130836646828145	0.196587671381384	0.0911491046213664	-0.02544759056544	-0.0146633852565819	-0.0192897499092716	0.0296129500537348
Otu00053	-0.0690392462323425	-0.0970427014324377	-0.0309879104260991	-0.0976347418222748	-0.100129429070891	0.577106137213381	0.111522364391597	-0.0546206237611196	-0.0533583301345051	0.673301719680335	-0.0882403738249009	-0.0724752750361592	-0.0664201663787189	0.112441149145417	0.39642682536365	0.35669605276439	0.0756022852588529	-0.0985447095893629	-0.0205685271415167	-0.0909999571144956	0.497817737111864	-0.0708386628800758	0.467065534254704	-0.0518200274858183	0.470871839513259	0.287304586377971	-0.0820450655396003	-0.0907476993266673	0.0124074231128346	0.00963069895703205	-0.00678482966752341	0.118703299684854	0.291738989226629	-0.0414871436806457	0.39000934905025	-0.0184206547795613	0.0841499384596957	0.163480245407151	-0.0084276689581257	0.620752844802222	0.674466336032331	0.253677479131276	0.217832593648595	0.303105751634663	0.140939822241979	0.232776800692253	-0.0106108326283831	-0.0765325988222332	0.256684441840513
Otu00078	-0.0375571117206385	-0.0457537521779	-0.0554935332727132	-0.0495130361106373	-0.0618907711040407	-0.0629090466161194	-0.0454201237455357	-0.025214999768808	-0.0169384213714849	-0.01032360605371	-0.0577669397495576	-0.0385319112535099	-0.0324778625814784	0.829289620912162	0.579111263349	0.238773671071541	-0.03023134609292	-0.0514743820138272	-0.0487024837228836	-0.0513018107838889	-0.0497081951805425	-0.0337784942281576	0.148651250700566	-0.0377664990944593	0.568388166158753	-0.0312455366671377	-0.0593406941441904	-0.00499551753237323	0.12829488774603	0.233183188601465	0.00683393207845435	0.418011230245266	-0.0220367616578646	0.460285889707285	-0.00356928779385132	-0.0495160599407694	-0.03886520748089	0.791516846542751	-0.0268813789657205	0.24531089096768	0.079745241987248	0.611358217583614	0.000158545934543113	0.155570429911141	0.0191699390439577	-0.0558398975220654	-0.0321849037676683	-0.0376132970289492	-0.045053353450623
Otu00110	-0.0123360912714435	-0.0707747443480183	-0.0877538378255063	0.253643442425096	-0.0852413362396704	0.298071898582427	-0.0649512250231931	-0.0322341412321532	0.0296458109084953	0.274656708521825	-0.0814979768096863	-0.0605113170249879	-0.0513745652605876	-0.0322404024692928	0.289266083168756	0.0368556663526365	-0.0412534505508532	-0.0737961057767692	-0.0707185653632317	-0.0698357114273761	-0.0705377600647707	-0.0408237343532426	0.310096471143405	-0.0676199519691301	0.0161057375050164	-0.0620678681931751	-0.0797907660355322	0.387334063439796	0.524961469033076	-0.00559036600871739	0.671103618247897	-0.0407969897849093	-0.0311231076518185	-0.0742330805851947	-0.0331274288114906	0.680512720885742	-0.00232159616562429	-0.00135653342484126	-0.0381636414323319	0.0277776128496004	0.24538899172813	-0.0175247822286832	-0.0463754918256423	0.0870366635069082	0.125722849310127	0.0759726914628807	0.584703193115556	0.459902997622667	0.238533074965539
Otu00091	-0.0430001293411491	-0.0419551459169625	0.337939759318878	0.0396644909516924	-0.0607730965934365	0.357642739020442	0.240974320138781	0.00467878044994697	-0.0207524369534647	0.153340112533527	-0.0571621001106577	-0.0218829251656073	-0.0191584718738764	0.0958552205163785	0.0168635799260768	0.472717460444164	-0.0245025385265939	-0.0501315114977679	0.487384754774947	-0.0583330821317415	0.490839346139641	-0.0344100491434691	-0.0477122421473381	-0.0530074024585735	0.338994815721161	0.6450740794588	-0.055695732275463	-0.0434807635726155	-0.0323272461930192	-0.0230821830345618	-0.0352281692032071	-0.0224210052955915	-0.0162153295712943	-0.0538395982375425	0.49982647038906	-0.0434218916242179	-0.0340744339215329	0.0984735066627894	0.484772084592716	0.357335159571001	0.107746421903145	0.160565892378825	-0.0302860426380472	0.458938381921339	-0.076502810206656	0.0983225662451602	-0.0319059072423829	-0.031438203631859	-0.0494453292045774
Otu00491	-0.0235749265483676	-0.0220411500865579	-0.0271307801214349	-0.0352795040920986	-0.0133641155095235	0.125478971638311	-0.0206319734854757	-0.0130039636333501	-0.0104897703322355	0.120448908615531	-0.0134316956375416	-0.0196842286713286	-0.0168129325965856	-0.00961555183856679	0.0451816282167438	0.0142117569829591	0.648101008297176	-0.0257978184872875	-0.0221396299524905	-0.0121533932748539	-0.0218306883094033	-0.0174485978023481	0.298562690890964	-0.0144657753054203	0.00132244077711103	-0.0149002057680305	-0.013369224221767	-0.00635996839209443	0.0432146114400123	-0.0266579950911674	0.00257454935242302	0.00421861488389005	0.479968161189731	-0.00905626277034531	-0.0282537895120798	0.0469730847406556	0.0200674203052788	-0.00381407523390057	-0.0117608504778437	0.202873854762603	0.168939868095022	0.0226405330589108	0.358211038486469	0.119402009927166	0.0105426927259636	0.127950235656469	0.000636726463174175	-0.01520619132306	0.449143739414477
Otu00069	-0.0689591505712684	-0.0698059749937073	0.248406691408982	-0.00390921801626477	-0.0873538654981975	0.474478932030829	0.120480683900968	-0.0269440582526518	-0.0384278894510833	0.272408036952191	-0.079380685678897	-0.0591413522032345	-0.0423477456879392	0.115704271684928	0.206058119421718	0.380420140665789	0.0653095638127462	-0.0803068663755129	0.270960486124117	-0.0804701304365735	0.255206189575441	-0.0534793067683091	0.358486586315389	-0.0706931404768964	0.119497424001181	0.605931590611403	-0.0800380104990383	-0.0635230729418265	0.00800450648389072	-0.0316071708403691	-0.0272267796688339	0.0792547495358116	0.322791090698998	-0.0652008995741234	0.340262077801568	-0.0108799984220693	0.0654255587379244	0.128021414174673	0.700441088126987	0.384982599170143	0.322945430784479	0.099564507950953	0.254387773921668	0.789908402043363	0.0173591649211414	0.0406080484565516	-0.0155311559924081	-0.0531855324401458	0.241893046016134
Otu00079	-0.0976107233877062	-0.093927857201817	-0.11830493698009	-0.14406015800189	-0.117470909905152	0.579380735538159	-0.0861612134883556	-0.0682702498771619	-0.0506685567844183	0.626358206361866	-0.107325487074823	-0.0802525515898236	-0.0704207422485	0.141226279711654	0.658138028308551	0.0261333772052834	0.102522238731446	-0.102763994142344	-0.0934834331106684	-0.107277939023731	-0.0924470968155805	-0.0721912563037645	0.798168042635178	-0.0910403568160708	0.215958744362865	-0.0673652153873684	-0.110740048063727	0.010940591226167	0.0792176824001496	0.00534634827941557	-0.0285240040507996	0.139839419392002	0.2740151996473	0.0167705643841706	-0.0143875818455107	0.0661724645776494	0.194458321804106	0.206423999071855	-0.0496920994043949	0.391439898590659	0.660758032927132	0.195396223256384	0.232477892434799	0.351067264047419	0.349126654724849	0.0122268413348116	0.0538357290330013	-0.0667814746710286	0.420884228576514
Otu00037	-0.0957036795390767	-0.0938342611928305	-0.117059692891311	-0.140405065079503	-0.120360745276491	0.489040107283248	-0.0868458238427654	-0.052600685064058	-0.0543842084465247	0.402252358511049	-0.104921302593804	-0.080829157843272	-0.0711438940286854	-0.0295459253756262	0.315160734667302	-0.131091974289296	-0.0308570752213545	-0.0922986062610437	-0.0927312525863975	-0.107057522798085	-0.0919568354836911	-0.062404922406112	0.332534000985789	-0.0881533003683562	0.184834898245828	-0.0687238809850101	-0.103561107283373	0.304795065810605	-0.04094306040568	-0.0860306167186077	-0.0697519081001731	-0.0224957241758168	-0.00298728159710421	-0.0944127768812388	0.156008540746812	0.00505673175659216	-0.0281655130562249	-0.0342567623120689	-0.0493185081458848	0.102399032295591	0.426886205633466	0.147560886153485	-0.0156382529963472	0.143140428441638	0.519771492068746	0.111653077511338	-0.0151992083948513	-0.0692177260458369	-0.0290949736246765
Otu00029	-0.00677620590193283	-0.019395404587696	-0.0247131951025791	-0.00690753099836359	-0.0275143208569841	0.0697697633440564	-0.017958368398637	-0.0112319586653487	-0.000348042879052524	0.116897117181912	-0.0242197929787979	-0.0170411980379149	-0.0146251231389644	0.946769176530144	0.759978124562618	0.34258272672216	-0.00890348532407177	-0.0209841566220309	-0.0193794997466907	-0.0189053788769422	-0.0191319908303452	-0.015559970556787	0.314668237746389	-0.0134060153767133	0.672594149608374	0.00162356535707035	-0.0263434333786903	0.00103222590682107	0.136877206445944	0.295380970646544	0.0419271629572899	0.18696673272426	-0.00184099420771281	0.564371857319791	0.024009763699778	0.0019001931583272	-0.0043589449667829	0.899159868622556	-0.0102906685430186	0.328234149087967	0.232143874692185	0.742338383029386	-0.00688355696694667	0.212009021799275	0.0114934445114487	-0.0192477733082805	0.00726151356171118	-0.014613563004164	0.044107347370565
Otu00178	-0.0970968126982148	-0.0854019738820832	-0.109138016777165	-0.136079196770029	-0.107951881795476	0.358509145089822	-0.0795078184719838	-0.0692746591702845	-0.0482410561541042	0.432850023678621	-0.101256933055813	-0.0801098033415992	-0.0638871336181188	0.145138084799339	0.491667930408645	0.0106405033116044	0.00961557832889925	-0.0990379396524498	-0.0877000311843996	-0.0968983524177907	-0.0877267549945444	-0.0631946250130515	0.563405248253776	-0.0724490790042121	0.170054369396135	-0.0720929523478308	-0.103171995578191	0.0269595419414506	0.0418432915582725	0.0082219908971836	-0.0388017777274791	0.285944496147591	0.0632232474103231	0.0235609213124785	-0.0148744303127342	0.00949905269122965	0.137867173476591	0.221153973551322	-0.0478851937468397	0.351551023040618	0.560141208885132	0.166314041834278	0.0253950299129476	0.303344442222994	0.224834591276793	-0.0332023356286891	0.0212868076513079	-0.0638437867734446	0.176728244965816
Otu00038	0.273376787189497	-0.0507195227457429	-0.0182729353562315	0.00319516237007074	0.854753260845671	-0.120817762164916	-0.0707152555808766	0.082873220696454	0.123716315051255	-0.0810499609438251	0.846972699798994	0.150298623460734	-0.00819486107713395	0.39323477625658	0.263602099783505	0.030342747051938	-0.0416459050248177	0.175734057100521	-0.0784693195498544	0.805169940375531	-0.0917777184487451	0.0836024158381001	0.061752460117419	0.791587859035077	0.221595142539167	-0.0708360970344782	0.844202836075485	-0.0906418239609563	0.00494422997438807	0.398981386942345	-0.0426672388974004	0.0883719827349521	-0.029907352644474	0.944781497133649	-0.111283325074229	-0.0823276193157958	-0.0533323431004886	0.373139566139595	-0.0513017609546996	0.0260225738831825	-0.0258527931252319	0.243953168710063	-0.0491802554020579	-0.0204192901115888	-0.0522181358699407	-0.0996839401184039	-0.0569026452110613	-0.0683430109602832	-0.0476167555299763
Otu00041	-0.130141762374592	-0.123049826803282	-0.151723579292869	-0.191447808145485	-0.154321024461456	0.625625777968461	-0.105117141459916	-0.0858408404544708	-0.0693466245583978	0.657016155380028	-0.139694305704881	-0.104395089573168	-0.0913942928963486	0.059005861496706	0.644908266523407	-0.0337707082224426	0.111096653915234	-0.132218910015605	-0.121011452021489	-0.141691114593683	-0.0927308491082801	-0.091962068332049	0.761496285892032	-0.114960914566606	0.240633419874948	-0.0815109068929331	-0.140356204182099	0.120600702794049	0.0464050984605447	-0.0292372997728274	-0.0589444762839533	0.135014634267875	0.331103963837312	-0.0551919653640719	0.0318866596780984	0.0443331990856795	0.221558149634616	0.147000837933237	-0.0635854731738477	0.361623192651238	0.682956329700954	0.157562599087403	0.290775626143021	0.368525282599266	0.355641822029277	0.104547511103181	0.0269038563704139	-0.0892602713135479	0.40283574438469
Otu00092	-0.0546825406948746	-0.0555908300371807	-0.0683956979520305	-0.0845636657773744	-0.0570106578795227	0.139997871888997	-0.0507736331106837	-0.0372261425438224	-0.029788429593818	0.170923373215454	-0.0491419704042278	-0.0471032253922829	-0.0416802352240797	0.143178632393827	0.493586011574755	0.0266895684783617	0.0376877412026438	-0.0486616301356871	-0.0555238800418914	-0.0562998800174194	-0.0549355390333666	-0.0427014868582776	0.237620435415992	-0.0179834609722698	0.389531920826815	-0.0426924635339967	-0.0391584571703429	-0.0361725350153068	0.0290444735321759	0.119559761029476	-0.0217197908731633	0.110279017714705	0.112920235021959	0.0601379150841669	-0.0344924861150753	-0.0124860009288378	0.0974276796920682	0.262208003863853	-0.0296659624973115	0.171956179573833	0.1958653864779	0.0932527888965369	0.101943410718127	0.240502522652183	0.146587173293922	-0.0262025577753872	-0.008109643836811	-0.0383675955663282	0.11837970776417
Otu00234	0.686500027280721	0.0914514447543052	0.106775551241064	0.498968893303271	0.236380948513158	-0.0922920293868136	-0.0162624730647619	0.306565556666629	0.00893779324657656	-0.0845514601333195	0.217992448598906	0.046335575369672	0.174340561623525	-0.0131799316629285	-0.0464588269453085	-0.0620655581350565	-0.0218036369334912	0.11236476579576	-0.0230728530003975	0.296399699472213	-0.041355959708808	0.113907751234286	-0.0533393795172719	0.323603616351321	-0.0401529810169249	-0.0386116763186251	0.251220749400988	-0.0513923832030266	-0.031729754853924	0.505970717217687	-0.0179513206685645	-0.0109703794065129	-0.0198528453429479	0.15978397796211	-0.0677218894924963	-0.0458378927732955	-0.0285417288287102	-0.00959024960338111	-0.0245182469975879	-0.0716394685799539	-0.0863409134745877	-0.0376978462191483	-0.0294919071805407	-0.0642502750275905	-0.0733831913953365	-0.0494510515886787	-0.0292116931050697	-0.0329284980696787	-0.0334241003906507
Otu00514	-0.0260088484282411	-0.0258901786395608	-0.0318806660643851	-0.0409885245004074	-0.0311507841848978	0.111112839081193	-0.0240989270899017	-0.0194815923695637	-0.0136535056863257	0.173138589154893	-0.0273629156233445	-0.0224828032262615	-0.0196381425702092	-0.0115181146535367	0.0306371204200567	0.00216047659070513	0.185133891655419	-0.027065047563047	-0.0258599269913792	-0.0253686468885347	-0.0254990714417618	-0.0191348810924378	0.323861674714865	-0.0254170628043527	0.0120672358081981	-0.0201613596460012	-0.0284663775187277	-0.0180783615155737	0.0374486526368415	-0.0319281564875675	0.0340628254831579	0.0446701115043059	0.474193444222966	-0.0252027546469445	-0.035674565266303	0.0146932409866038	0.23023089232011	-0.00596898327519768	-0.0137371191553883	0.243384868965579	0.236260350981363	0.0882923767851089	0.303712140064288	0.192838579763626	-0.0302473830480089	0.0761235454171529	-0.00811176625323794	-0.0147785093428679	0.334310807721318
Otu00058	-0.0942479396250075	-0.0996879476411054	0.045582235164628	-0.0975666323812765	-0.107850641875633	0.541969377618888	0.0352388323271654	-0.0511327325456088	-0.0540278727445591	0.384788248219193	-0.0968996062405964	-0.0829088146347943	-0.0697437901272668	0.0661370698210588	0.398789608821971	0.170538727879394	0.0822004181806485	-0.0994680960033241	0.0348366608950132	-0.0918508465676603	0.0648480243011618	-0.0682573300988008	0.66293082991569	-0.0738954099365305	0.264160385685423	0.237279492539042	-0.0939655657752366	0.0974223680814384	0.0178238114991958	-0.0318393146875081	-0.0347329731897656	0.170606169799089	0.569485898647893	-0.0524427425894483	0.225240659179121	0.00629582937939361	0.0931538468756102	0.136014380689098	0.257954761208643	0.508478682983048	0.630577993914868	0.202089439198692	0.422513664100489	0.612279497746124	0.192639107563164	0.0931884665216531	-0.0205171633651476	-0.0713891315154663	0.365938948531894
Otu00047	0.0165064838614735	-0.0383159488285387	-0.030756386051723	-0.0339175619106286	0.046888787344736	-0.0672397491796633	-0.036334755483084	0.0282098822753493	-0.0135338564173419	-0.0363931023034945	0.0360918317344898	-0.00147065514095161	-0.0275503329630886	0.00340565120234341	0.00196071644087596	-0.0534548375152576	-0.022608082323435	0.025903785939838	-0.0396959772543802	0.118958141933259	-0.0394063427156471	0.085178451106936	-0.015966170877361	0.0804909525791966	-0.0318906187589885	-0.0337783596705036	0.051808967067962	-0.0347580614812914	-0.00876485444078107	0.0177043538967109	-0.0316333074756259	0.18531925055561	-0.0172499148474528	0.0605233233381692	-0.039533385185075	-0.0343917650898002	-0.0360712618496614	0.00670380634875172	-0.0210102849410989	-0.00064363914474891	-0.0581146092950908	-0.0219853192445305	0.116847403016249	-0.0432189122517583	0.0498865546316366	-0.0427062099792679	-0.0296471471318898	-0.0299721868694724	-0.0351918605665315
Otu00067	-0.069607047570731	-0.0755744580705637	-0.091467655985747	-0.110242361755677	-0.0830961353969333	0.493174161433991	-0.0699476625930106	-0.0489075646253212	-0.0369822873731222	0.485017957841708	-0.0771649052096957	-0.0665206612827921	-0.0534873921282281	0.329308970894156	0.661001619741887	0.128428054256709	0.107019182064751	-0.0780954833459756	-0.0767152913695295	-0.0621834345092449	-0.0766393685931041	-0.0457523660433806	0.920330848004954	-0.0602108824566005	0.371045804345038	-0.0515814385494099	-0.0795419325129979	0.0447166884193911	0.109992030810133	0.0696354659436157	0.00384227679461274	0.161979878861625	0.571148685110573	0.157550477977251	0.0392318007516388	0.0593843869627812	0.182429040287563	0.374274320900122	-0.0412530152916025	0.576559018645235	0.755715921148047	0.42069003563708	0.445635698681353	0.431165559996389	0.152704816926359	0.0490252918318072	0.0350519519716757	-0.0530489039902051	0.527758286068433
Otu00043	-0.100868152094082	-0.0835894187770289	-0.106598408434479	-0.132782022438988	-0.122785353269639	0.425011008447396	-0.0778589016789931	-0.0648640907026688	-0.0492859500528594	0.376339096423303	-0.115210096679282	-0.0742560088454658	-0.0637156690378009	-0.0378354673629734	0.267695762847523	-0.115576987818627	-0.0226421094766414	-0.0962957721849478	-0.0838652081952844	-0.113348146014693	-0.0826571779424233	-0.0610651037365117	0.282230885864995	-0.106766514490509	0.102505993199698	-0.0648984943323456	-0.114884625414402	0.359537084361458	-0.0411644206365648	-0.0830752419521777	-0.0648660633269672	0.0136394810762477	-0.0288398918214732	-0.10700872842418	0.168732871873184	-0.00551554309426778	-0.0042531502455962	-0.0233287633022577	-0.0443241079209392	0.0677592326673752	0.368885472225452	0.0926194298829672	-0.0231166596534635	0.0974014250513742	0.371967892905422	0.0800750056428422	-0.0210355337016922	-0.0626551348180394	-0.0257729607684761
Otu00085	-0.0988920273210864	-0.0917719447981964	-0.114850696006433	-0.142026718080625	-0.121795587650694	0.415623370602681	-0.0854622412672989	-0.0678670404094762	-0.0519459553701938	0.341964842097252	-0.113157935141645	-0.0802841451719439	-0.0688269544524517	0.0737171612046059	0.410716010256315	-0.0640048861597574	0.0733734371714998	-0.0986223657974292	-0.0921644442744211	-0.106451230786167	-0.091921683497896	-0.0633731395380645	0.518963982418303	-0.0979405557234049	0.295452149353016	-0.074277257570015	-0.110920115551673	0.300816195671003	0.0221777775123297	-0.0420241765350623	-0.0420596284580047	0.130444778765536	0.305417395190905	-0.0334587498019934	0.201842535320404	0.00349180673764518	0.0765725440301536	0.0909082097290646	-0.0489015740017462	0.277160448530851	0.51027110483565	0.384608177610648	0.282599729379599	0.247982241446155	0.326730020207379	0.130305173376506	-0.0160637314552803	-0.0683502994119801	0.186691508865243
Otu00054	-0.0363427292068941	-0.0631055826331376	-0.0782547133099606	-0.0721930169460075	-0.0521752356397174	0.285176167431976	-0.0591740167894302	-0.0327495387578076	-0.0290678019535887	0.220365462840105	-0.0313873170844744	-0.0558836833704412	-0.0448701292492753	0.680450981399385	0.738965462272967	0.199401351066937	-0.0112474923211116	-0.0531530567722369	-0.0654722163126336	-0.0408086462002771	-0.0658168213189271	-0.0426566647405241	0.536766329878091	-0.0055591521949356	0.654245847625322	-0.0408125109542041	-0.03731505125478	0.0808045125369381	0.0957705802198018	0.190730714797503	-0.00628588706199997	0.117074398833828	0.154158804301783	0.398267815519115	0.143743484964899	0.000760165380254969	0.0549647253854321	0.65148008612359	-0.0355234776033569	0.481653964378596	0.478974487686512	0.751466089083489	0.100261843097669	0.308305855466885	0.139248026278019	0.0557705493036127	-0.00512355777575848	-0.048458876131655	0.152062064305568
Otu00122	-0.076349221147422	-0.0908566897378076	-0.110847771273374	-0.135281319741337	-0.0557123160757878	0.252096366974835	-0.0832912575828863	-0.0532246144159774	-0.0434397600203299	0.350321754680572	-0.0373087597983941	-0.0771219431816328	-0.0640478362997763	0.145488959152298	0.522081285131622	-0.0157809735456853	-0.006383353700099	-0.0724735008118021	-0.0943477680357128	-0.0490140336303782	-0.0952672973310015	-0.0501949174993989	0.392096584723944	0.0114723610399512	0.2389177437232	-0.0724713697317037	-0.0343291671251773	-0.0547584843780567	0.0356603869136358	0.0753620942143355	-0.0311274380633819	0.280966612287213	0.0799532263195237	0.0667575816992004	-0.0854621914027943	-0.00869575048752351	0.0633149470627605	0.244856318264717	-0.0515636013785823	0.14738763028665	0.322358810269685	0.0660209185855606	0.131573107417436	0.248921973637285	0.429149394777033	-0.0610060918940732	-0.00283462439487124	-0.0700065060410502	0.157783598324646
Otu00068	0.0130113724954299	-0.0415882086619069	-0.0531787083597001	0.302928970021611	-0.0604402769998095	-0.0512257356763213	-0.0387830489489512	-0.0142356280185094	0.0403117592938893	-0.0458574999845879	-0.0566218613299748	-0.0368489701059784	-0.0317685661490941	-0.0197247044094006	-0.0166590366560942	0.196359702098575	-0.023752874418254	-0.0488746561568037	-0.0418934853332701	-0.0583964570076253	-0.0403957857316407	-0.0330533913728184	-0.012992093290119	-0.0495360200075095	-0.0467722924863043	-0.0412841281130899	-0.0575758198015017	0.487741320226156	0.46831530382088	0.00353895066429991	0.650239934395891	-0.055646620193297	-0.0180243950091839	-0.0504409401826005	-0.0661461843011514	0.798339004152697	-0.0323636718151363	-0.0277778960040409	-0.0220594389633753	-0.0651011958782868	-0.0541213421752011	-0.0473654596306186	-0.0299663209082932	-0.0523515777245872	-0.0659654884514675	0.391128413791859	0.515345105936035	0.714017001991708	0.212508237161109
Otu00088	0.0626660243837452	-0.0239218843000983	0.0403506800284963	-0.00932302005312358	0.260205705792965	-0.0395715755686345	-0.0226922879313134	0.0517331433721992	0.00719585346771542	-0.0445376578201093	0.154250893105376	0.0651954179854693	-0.0166647604056761	-0.00697718625538123	-0.0242795682629573	-0.0427881485166691	-0.0102973349770361	0.172907865682058	-0.0246518654226596	0.572627415430539	-0.0237694807785091	0.458775239726792	-0.0203119187213846	0.304211670006244	-0.0151794413571894	-0.0173921749163394	0.210444795818576	-0.0222359727633956	-0.017987013554891	0.019734580903704	-0.0208140383186484	-0.00353559135328604	-0.00704213798699609	0.19978137437978	-0.034686894232797	-0.0231312644197362	-0.0215348116883578	0.0234204521759237	-0.0131788967508797	-0.03327278839345	-0.0343671454493804	-0.0229707501221533	-0.0179023930985222	-0.0341307344219156	-0.0359217478948911	-0.022919591733823	-0.0184415433370809	-0.0187995786017768	-0.0251573507093043
Otu00126	-0.050151484719724	-0.0527222112709813	-0.0656529733652804	-0.0712711843870987	-0.0618752983859368	0.109901782496256	-0.0491887928659736	-0.0372539600006151	-0.0238253893730921	0.156162552287766	-0.0587513244736964	-0.0459813073863287	-0.0399080296352458	0.487694967798342	0.687798157456294	0.157628803897381	0.0204944234541759	-0.0480223966086281	-0.0528801789785248	-0.0571394560832444	-0.0521537731620991	-0.0411089821178508	0.323080536090755	-0.0303178277378209	0.593121731283467	-0.0331430177549059	-0.0504770469059683	-0.0235077607661291	0.0779262371036331	0.207599544384977	-0.00260205684438757	0.197857350350738	0.145518975267423	0.265866592093748	-0.0228903297945525	-0.0129853867762791	0.0496271874450888	0.561359926033818	-0.0281012756762503	0.314647690009517	0.252739552631224	0.366817227356341	0.122512326477481	0.28809497551894	0.149654449300658	-0.0302979739726589	-0.0118446462614215	-0.0366125887391918	0.141012774281716
Otu00096	-0.0784941676461163	-0.0822831332186653	-0.102602455095031	-0.117787331002616	-0.0965751394819592	0.396564543103574	-0.0748925627130838	-0.0578702074627422	-0.0395850025838512	0.510120864761651	-0.0868208669146377	-0.0682576558913305	-0.0624513989810179	0.468055477508204	0.724318669178938	0.162211280944579	0.158830057842839	-0.0902266086747599	-0.0815522025981521	-0.0867325496410001	-0.0814239790330545	-0.0636972472326353	0.761552720004321	-0.0711698303061912	0.36036687775188	-0.0548328578422747	-0.0873752604050931	-0.0433469277903969	0.118157488249834	0.112703513037068	0.00449074780301686	0.224575325653037	0.394501083878123	0.234475826871775	-0.0517815112966573	0.0493405460145115	0.123238527191559	0.505384022587429	-0.0439788730735569	0.410972710194865	0.563804117701218	0.389355728919062	0.358982624132297	0.350492558466947	0.200847403457442	0.0152131949700202	0.0338545338585159	-0.0593891956973184	0.449022483264856
Otu00031	-0.101134144764577	-0.0947675618205734	0.0673393996702299	-0.0802166209760273	-0.131766691438347	0.657502339497197	0.215056814110704	-0.0594935206885111	-0.0479242490312173	0.586315471243137	-0.123509389411647	-0.0632680549865149	-0.0690176274153294	0.0879598039926555	0.132480642185581	0.476533118530373	0.0507809109105265	-0.106034104286895	0.069741145714705	-0.122584459978091	0.761858396241354	-0.0702944541186672	0.182651568008421	-0.113281661868419	0.503092725261203	0.537299962461392	-0.121571695821638	0.148324449763541	-0.0426504270720867	-0.0914824566648311	-0.0329642179759557	-0.0613999866396591	0.12971847497356	-0.114287805180765	0.738310466668186	-0.0386071622390885	0.0350281098021232	0.044292264000002	0.0978564300415966	0.64046500535906	0.597788773372302	0.366039823966819	0.0632287426726063	0.201546115005003	0.0823670602961172	0.420848939830855	-0.0432252791660894	-0.0689041929745876	0.0236327896561069
Otu00034	-0.0921885561743378	-0.0902645190888956	-0.112411705158326	-0.136014301373235	-0.115539952570622	0.512031766081973	-0.0827423724877582	-0.0663080870456523	-0.0474986913043848	0.401292198045088	-0.105611525038649	-0.0787881895553383	-0.0683349994858257	0.155524333630178	0.487954240025859	0.0127189915466659	0.0729338390645898	-0.0974988046140783	-0.0890722847308344	-0.100456994875946	-0.0887593800098973	-0.064553483158095	0.757358586598972	-0.0949392849267836	0.342231291157215	-0.0631083723966492	-0.106100399982265	0.205617206035063	0.0404656078581808	-0.0211800137561714	-0.0268299606507127	0.0878286484911802	0.533862876587258	0.0247886927718973	0.195161227343321	0.0322309921669851	0.0756684936545115	0.169151247541259	-0.0474354503839757	0.499633290669586	0.66791558219227	0.442315736801374	0.402754657179629	0.340356989120154	0.228794087842923	0.105045912166618	-0.00098126042927393	-0.0629404201716605	0.373015774534041
Otu00131	-0.0913363589820874	-0.0780982691430035	-0.0978830646781955	-0.124534522862207	-0.11060377780869	0.603250141440788	-0.0728378228133385	-0.0596744484981568	-0.045780858683202	0.581290311522298	-0.103339509306424	-0.0692500364232371	-0.0548003759341972	-0.0350918280976396	0.438865130778537	-0.0669395882143146	0.0722818623030461	-0.0892623107334074	-0.0791844879484138	-0.100407614730499	-0.0786343253913903	-0.0590471307060447	0.621163928784754	-0.0937456460687572	0.131722711287343	-0.0624193321020633	-0.103535553131718	0.345085539842253	0.0143844111077367	-0.063490273031523	-0.0515150651799348	-0.00684891013493852	0.209232941669712	-0.0914626013016668	0.0701361685751309	0.0605479090939792	0.0897189543682382	0.00527776363695792	-0.0423986979643533	0.179765507815811	0.601629451088658	0.0908744206412438	0.157040038668508	0.238279188168643	0.294859692128273	0.172339777487982	0.0373268305281453	-0.0569372646464949	0.28001974369364
Otu00061	-0.13745046747749	-0.121613406720659	-0.129307432759553	-0.180421452282699	-0.160868155905856	0.547167017074245	-0.0663383174690869	-0.0919760735049588	-0.0682872570165295	0.58738776881287	-0.15094322976431	-0.101659672948492	-0.0914116512335086	0.0230644342294124	0.388197825054198	-0.0200964035854605	0.190104195360714	-0.135634586254905	-0.100785749277137	-0.148312053481527	0.0189426549877789	-0.0912899514216399	0.549264992891174	-0.130925267951906	0.19551464836657	-0.013038348815573	-0.15140892437224	0.256436028960777	-0.0118034437838108	-0.0959952533637396	-0.0546637931511979	0.0764346054430076	0.217880744056058	-0.101055574823521	0.168432577652785	0.00255655373612872	0.228956110025687	0.0528864297299252	-0.0469604407944118	0.228058284311028	0.583359653186887	0.228838251232486	0.272333964805532	0.263638161713674	0.312823260314757	0.119016414564191	-0.0112766654496023	-0.0878583769187551	0.183595093039874
Otu00324	0.737978489700812	0.0453863725015273	0.0489406196406442	0.556057221275707	0.176760392068278	-0.0764827826051676	-0.0200977526767165	0.258578905952207	-0.00074801508726367	-0.0652435869335641	0.164232945963222	0.0393179686237669	0.0808899388292653	-0.00455027694091314	-0.038178982765492	-0.0572547668284138	-0.000379900261169925	0.0559010354054813	-0.0185171996264329	0.230283955344956	-0.0358258778550287	0.0458143983956696	-0.0397884563827264	0.229688349016422	-0.0352011259947652	-0.0358819347802416	0.209982677504263	-0.0477249736343089	-0.0277018430693074	0.502341837948909	-0.0154991331732082	0.00791749543423978	-0.0133176652476192	0.118104632691856	-0.0558404918689605	-0.0414474276957347	-0.00448995214753463	-0.00525273697891163	-0.0221012775452278	-0.0580244839168345	-0.0667643737886917	-0.0277899281166485	-0.00134109972971528	-0.0551088129880708	-0.0625062049142705	-0.0392425422612618	-0.0297160999930788	-0.0305977369737207	-0.0308216716984026
Otu00285	0.00865308429234082	-0.0486492915745769	-0.0620690631648475	0.289953224329552	-0.0662886479840171	0.047425795922461	-0.0449956702360899	-0.021666497622197	0.0511815923281347	0.0713625872348985	-0.0596451821150518	-0.0376494634568243	-0.0370111936510721	-0.0225926748756367	0.0788429985012608	0.0271235131581069	0.020245092234984	-0.057119971392347	-0.0486311296489476	-0.0642822241418673	-0.0472154356645079	-0.0370163612131558	0.0991577578363435	-0.0595507775657816	-0.0393638227034913	-0.0468645011148513	-0.0641931900942034	0.452579816126439	0.543945258026843	2.02262639644085e-05	0.711588188387255	-0.0386096606463301	0.00146420065661118	-0.0580032945189181	-0.0718410752280063	0.761274365810858	0.0198835961463103	-0.0127973094616893	-0.0258524671487475	-0.0404901674221841	0.0418677588199128	-0.0428466690710336	0.00360416938464685	-0.00164972097567954	-0.0365188385589991	0.0826163564139711	0.404500850668606	0.675014446047834	0.27006792745099
Otu00045	-0.0740834622592095	-0.0761376333084764	0.029003034493448	-0.0641470044066817	-0.103698167141824	0.459763961565717	0.183582653609474	-0.0511025283769312	-0.0324327476433364	0.414527273031417	-0.0974001685159434	-0.0552299945595811	-0.0568416307015831	0.492568582852864	0.400294098329959	0.56481786155975	0.0190226165135275	-0.0849789857607585	0.0245993045898193	-0.0942598794381355	0.67797942335672	-0.0578130596054115	0.280484379777963	-0.0838876416175863	0.748810789912255	0.447665402330173	-0.0929166816637957	0.0124776839288553	0.0364447706979527	0.0661328323267369	0.000206679392055987	0.0364053405012072	0.186308282843162	0.166921248825227	0.533979781957529	-0.0288818952816698	0.0435620721258867	0.426272921479683	0.0575046277698885	0.753634325847801	0.49904019074912	0.598597027806869	0.135368892521392	0.2818757180966	0.0435749432104786	0.325103277526933	-0.0320506621874293	-0.0573056697612618	0.116882019792284
Otu00032	-0.0920350039455643	-0.0936852744291383	-0.0890682291064729	-0.134789330057084	-0.103892162668606	0.577327241980846	-0.0374887081612146	-0.0666881037115152	-0.0497354317293687	0.479537749367973	-0.0930999653390264	-0.0760432535220875	-0.069335963017028	-0.0166312469260621	0.297122628951586	0.0494314896161879	0.158721080745272	-0.0985439971830032	-0.0687728352634028	-0.0870401586045633	0.0451988708492536	-0.064558607032177	0.772521004503986	-0.0780868651323987	0.185831730997156	0.0258689470776232	-0.0972965049004697	0.120693827226818	0.0389288676454519	-0.0895637861863582	-0.0290544243598031	0.0135525950271819	0.641771369808927	-0.0847843048685438	0.133635881852658	0.0398938758269984	0.24761839767906	-0.000396000657800009	-0.0339524079375111	0.62157679573937	0.733853542124395	0.162791425486126	0.482474835308088	0.367155487557377	0.15677211425146	0.156780873490672	-2.30586112275906e-05	-0.0650124172292329	0.500673956247505
Otu00120	-0.0527566692366556	-0.0561557248232396	-0.0423349020468453	-0.0644652387180745	-0.0780804477656127	0.399368687540969	0.0361159070312097	-0.0392787876539162	-0.0294322411305447	0.386553362225534	-0.0739901279011774	-0.0421578218666273	-0.0422428800259421	0.0192800979959507	0.150000100337058	0.119061733287256	-0.0342191322189099	-0.0611917187497886	-0.0517401798951424	-0.0662151362785293	0.246322107478099	-0.0372905140131785	0.156611734108799	-0.0672499748865006	0.198595280366195	0.141552747919187	-0.0715285815346825	0.447147824789792	-0.0412456819258024	-0.0552829057550064	-0.00830555836047448	-0.0465583898771617	-0.0250863816236728	-0.0625056348290904	0.306246645355094	0.00797348368606928	-0.0436054227405019	0.00202392712982525	-0.0197054287865263	0.210146560777454	0.415213340563889	0.200813532382066	-0.0434986252146673	0.0928686085594958	0.235542955023341	0.43851807119091	-0.00359018627422434	-0.0375351349918157	-0.0663915792599547
Otu00264	-0.0803277399865749	-0.0673404266704817	-0.0853899337941379	-0.108221918852564	-0.0979379244374693	0.404841762660769	-0.0618386029776848	-0.0533056788879817	-0.0395101506604751	0.260076454152943	-0.0904524935282842	-0.0600232887162502	-0.0512678207646322	-0.0258952663727149	0.21757455195873	-0.114589868616731	-0.0405960603685581	-0.0741699021975299	-0.067151132005856	-0.0874330180862372	-0.066568506653166	-0.0453120835256748	0.227320006144051	-0.083356094928506	0.192238986503937	-0.0524496516627495	-0.0925983880437503	0.425611740619874	-0.0474491598285846	-0.080983197173264	-0.064613222558003	-0.0559860781663053	-0.0299792650515565	-0.0795269266525002	0.238571013097498	-0.00952516186643487	-0.0526588599779118	-0.0443058490966081	-0.0356582907455227	0.0841286424483794	0.343828766113424	0.243799329273825	-0.038465949120988	0.0893565805687642	0.358890165335589	0.100870737673235	-0.0316557601717591	-0.0524332748154816	-0.0765775398267732
Otu00607	0.116303763186902	-0.0261004034751998	-0.0126531767022521	-0.039225423300396	0.26722301833514	0.000293100053369028	-0.0259013438392765	-0.00244518406193479	-0.0174032155420158	-0.00141603222490112	0.426388004426092	0.043309323957714	-0.0228351226667112	-0.00773789573606189	-0.00726719802798256	-0.0399199428009295	0.26300926551832	0.147656958149782	-0.0261685347795439	0.233448326650897	-0.0295036917313481	0.0214090753839419	0.0345733865925617	0.515037809074489	-0.0135906385500082	-0.0136857605453578	0.406067495255954	-0.0329920892394487	-0.00109162437867092	0.0902740272101949	-0.000115847878006842	0.0193192559608278	0.0725459762525895	0.302939862741806	-0.0407127471893032	-0.00350059213560956	0.035296449070886	0.0013828079251115	-0.0159734455475632	0.00571988957654083	0.0162869703938198	-0.000800002910765233	0.097685500624067	-0.00226054916030063	-0.0195077417297347	0.011023907546146	-0.016266600862263	-0.0174794957532934	0.118387650763344
[truncated: 51 more columns]
