# Supplementary material for: NFnetFu: A novel workflow for microbiome data fusion
Source: Comput Biol Med. 2021 Aug;135:104556. doi: 10.1016/j.compbiomed.2021.104556 (PMC8404037; doi:10.1016/j.compbiomed.2021.104556)
Supplement: Multimedia component 10 [file mmc10.csv]

	Otu00001	Otu00057	Otu00023	Otu00002	Otu00046	Otu00003	Otu00213	Otu00015	Otu00007	Otu00049	Otu00083	Otu00203	Otu00207	Otu00018	Otu00028	Otu00013	Otu00300	Otu00033	Otu00171	Otu00073	Otu00108	Otu00075	Otu00014	Otu00101	Otu00005	Otu00027	Otu00154	Otu00077	Otu00036	Otu00035	Otu00006	Otu00050	Otu00559	Otu00056	Otu00022	Otu00009	Otu00393	Otu00024	Otu00189	Otu00012	Otu00011	Otu00162	Otu00346	Otu00090	Otu00111	Otu00048	Otu00194	Otu00119	Otu00020
Otu00001	1	-0.0474671962226711	-0.0558830255075924	0.592352749131779	0.214403552409127	-0.0796024592438114	-0.0367948792722963	0.466463395751582	0.290178871733075	-0.0760493169287872	0.219267358640985	0.162092850042204	-0.0347675074818941	-0.0132184367253237	-0.0361730174450332	-0.0731690685799532	-0.00440398358513812	0.076122090140979	-0.0431888300763142	0.24685149738315	-0.0464525274462943	-0.0282460536093687	-0.0454324443349175	0.232817026955463	-0.0430558770482952	-0.0468089088077595	0.276296475741708	-0.0530709204078347	-0.028077822812112	0.630893493334769	-0.0442940314024684	-0.0410782289724689	-0.0219164163586268	0.136173049487463	-0.070392319485879	-0.0437988174237426	-0.0421440214916329	-0.0197968364136822	-0.0238936287646758	-0.0694926720424029	-0.0858479345754334	-0.0366544630404463	-0.0333671304997311	-0.0615807576381128	-0.086775768525641	-0.0480339268425336	-0.0329424842705155	-0.0364588730049329	-0.0479401769747078
Otu00057	-0.0474671962226711	1	0.483326691455168	0.00830572399306272	-0.0748921974402741	-0.103084460644364	0.36830359860349	-0.0374314311533388	-0.0171177553223342	-0.0984831736663436	-0.0631541497674089	-0.0505284972813202	0.471315095722438	-0.0171177553223342	-0.0468437285559152	-0.0947532782537913	-0.0366131512424973	-0.0589984899929118	0.329518677140592	-0.0692078099284837	-0.0601556005035238	0.369817804525739	-0.0588346021531258	-0.0493616541647183	-0.0557569691345762	-0.0606171111249208	-0.0652835312601449	-0.0687263591867851	-0.036360525141434	0.031324588532176	-0.0573603677607856	0.0663435589499448	-0.0283815598292837	-0.0555726080303893	-0.0911574134347076	-0.0567190701628792	-0.0545761244830787	-0.0256367230806099	-0.0309420319100851	-0.0899923781787393	-0.111172294388998	-0.0188902804639686	-0.0432101304845339	-0.0797465209931899	-0.112373830914794	-0.0622034983369984	-0.042660217480348	-0.0472139089057987	-0.0620820931109274
Otu00023	-0.0558830255075924	0.483326691455168	1	0.0190891908440423	-0.0392041233279158	0.0894310313863679	0.36866592928068	-0.000612054741773393	-0.0201526956179022	-0.0725261664898361	-0.059388264771143	-0.0594870884976284	0.515814341110119	0.0419497952185151	-0.0386693033039579	0.165766874009626	-0.0431045822719267	-0.0570053219234348	0.540744536240095	-0.035377716627751	0.124723748455791	0.285079182113563	-0.0692658474587097	-0.0303845425185512	0.00904689085319164	0.453728090686216	-0.0619972392346146	-0.0809113912155763	-0.0428071661198672	0.052685195734827	-0.0618868180631124	-0.00252448247792269	-0.0334135478414375	-0.043431138054532	0.179300446277804	-0.0667752363086748	-0.0642523510823408	0.0156069614013751	0.425426836261176	0.0449624272226197	-0.106062689656102	0.010625268738752	-0.0508711913955494	0.325817122255297	-0.132297463493283	-0.0317972457110713	-0.0502237800275867	-0.0555848309076179	-0.0730891114067039
Otu00002	0.592352749131779	0.00830572399306272	0.0190891908440423	1	-0.0107893626703283	-0.107815478710158	0.0645283980158133	0.189356252375338	0.0302800617686667	-0.102016105739139	-0.00177052308907263	0.0250508093024511	0.0104526199670558	-0.0194090996853087	-0.0421260630684457	0.0528155401139188	-0.0415141056100815	0.049353265661079	-0.0292366878272034	0.026915930559545	-0.0682078943656318	-0.0157342765146634	-0.0667100701366834	0.0303108061737645	-0.0632204720598906	-0.0470747591079117	-0.004661279720805	0.221789144392515	0.280438722357712	0.368171960571625	0.409076889353355	-0.0771900652907758	-0.0321806518190147	-0.0532347463225299	-0.0960092526586039	0.37473733473074	-0.0618815621898637	-0.0290683973749172	-0.0350838629539982	-0.102038556229987	-0.126053568555524	-0.0538210487251144	-0.0489941417082456	-0.0821905628196996	-0.127415940067769	0.0557657747121771	0.324188090613256	0.360667202816633	0.0697718183303777
Otu00046	0.214403552409127	-0.0748921974402741	-0.0392041233279158	-0.0107893626703283	1	-0.133978135451504	-0.0619291082950896	0.0553451893898985	0.13698559395999	-0.127997875709745	0.889850221590857	0.185010105929397	-0.01909848126195	-0.0222478240354142	-0.0608824586197322	-0.107348835992076	-0.0350586151311124	0.12555118053245	-0.0726907055501086	0.883823604526671	-0.0781838032817832	0.0844392791408495	-0.076466911183648	0.78111980802607	-0.072466933584194	-0.0787836253321615	0.893154747061745	-0.0893231569788423	-0.0472575141979289	0.240764614863868	-0.074550859298916	-0.0462615547514746	-0.0368873101082733	0.736093831467494	-0.118476637586518	-0.0737173694023792	-0.0586248031438965	-0.0333198654380742	-0.0402151373396238	-0.116962449605573	-0.144489835063399	-0.0616927750824087	-0.0561598972216242	-0.103645982378198	-0.141827915948653	-0.0808454414337321	-0.0554451792272648	-0.0613635793701164	-0.0806876519306257
Otu00003	-0.0796024592438114	-0.103084460644364	0.0894310313863679	-0.107815478710158	-0.133978135451504	1	0.138832623296517	-0.0526432904992322	-0.0287064652818241	0.678204809872005	-0.105909470813375	-0.0847362592603744	-0.0755045598207919	0.0436713413591387	0.411206440410388	0.358225677601427	0.0325527094203057	-0.0989404318948185	0.0854347776094805	-0.116061455227775	0.463440765957848	-0.0613419252317849	0.547020978351078	-0.0827794640623285	0.380420158637917	0.453537061224803	-0.109480442283754	0.15978404136825	0.0327320162098275	-0.0531217330783259	-0.0633074947252438	-0.0401479709270758	0.157210563256887	-0.0931952299238296	0.560182917438916	0.00680619531751236	0.0595190478686137	0.06373753172337	0.23718229243748	0.525542344832705	0.717529573384973	0.186154967385214	0.0834426599472884	0.51366346752374	0.162866567245237	0.21992091019642	-0.0271406144442931	-0.0791776965672098	0.202135297758975
Otu00213	-0.0367948792722963	0.36830359860349	0.36866592928068	0.0645283980158133	-0.0619291082950896	0.138832623296517	1	-0.014300502225228	-0.0132690740262676	0.0951842248046911	-0.0489548467395357	-0.0391678907798803	0.121272583561123	0.0287891516819913	-0.00840982697089357	0.223919163408474	-0.0283812103294734	-0.0457335273470427	0.289340911299516	-0.053647428406617	0.284445916943313	0.118710444047513	-0.0456064873329067	-0.0382633955701006	0.0972864152135114	0.301292628107394	-0.0506054674035905	-0.0532742249455729	-0.0281853835769084	0.041296272438493	-0.0253540060433593	0.0667043607384629	-0.0220003739546592	-0.0430779057126655	0.255965658261159	-0.0439666023097289	-0.0423054671711489	-0.000491357331708525	0.120823207386012	0.146438294656865	0.0398922831492497	0.0758101391903347	-0.0334949535898484	0.115832649486168	-0.0871081898850486	0.0920883524585203	-0.0330686806222106	-0.0365985399687949	-0.0481238266164331
Otu00015	0.466463395751582	-0.0374314311533388	-0.000612054741773393	0.189356252375338	0.0553451893898985	-0.0526432904992322	-0.014300502225228	1	0.100588947122669	-0.0599705690962793	0.0284112615261076	-0.00777320557662644	-0.0274167776115697	-0.0104237250904321	-0.0285251272426238	-0.0370439062438471	-0.0222952960864125	0.0382782396948035	-0.0213308250019021	0.0363401863538465	-0.0296957649519322	-0.022274123924927	-0.0358268772453455	0.0250163446610305	-0.0339527763535807	0.0114712140185472	0.0487959670774281	-0.0418503864051991	-0.0221414613704369	0.402056897689209	-0.0349291535815094	-0.0309433422926745	-0.0172827319778375	0.00984451231446965	-0.0390880127461827	-0.0345386403549879	-0.0332337101097925	-0.0156112848080699	0.0448616945355598	-0.0461539164628059	-0.0676975113011182	-0.0289047830700766	-0.0263124757195712	0.00660429993707681	-0.068429177702184	-0.0378783405953956	-0.0259776104366326	-0.0287505457118334	-0.0378044118192637
Otu00007	0.290178871733075	-0.0171177553223342	-0.0201526956179022	0.0302800617686667	0.13698559395999	-0.0287064652818241	-0.0132690740262676	0.100588947122669	1	-0.0274251209932612	0.0939012926380782	-0.0140709331346564	-0.0125379574443505	-0.00476687025175033	-0.013044816445233	-0.0263864376408337	-0.0101958544326767	-0.0164296160068639	-0.0155748787528157	0.106907963523385	-0.0167518425819702	-0.0101861721985546	-0.0163839773087175	0.00593073226173906	-0.0155269328536664	-0.0168803618422691	0.108366129534197	-0.0191385862777902	-0.0101255043299151	0.350796138799154	-0.0159734395988003	-0.0189578616180626	-0.00790356040852889	0.0937768169565996	-0.0253850784840615	-0.0157948541251553	-0.0151980969090482	-0.00713919145963448	-0.00861658837058208	-0.0250606450639465	-0.0309587263611781	-0.0132184367253237	-0.0120329495136684	-0.0222074279860185	-0.0312933244795271	-0.0173221313305351	-0.0118798123825818	-0.0131479024903607	-0.0172883229865281
Otu00049	-0.0760493169287872	-0.0984831736663436	-0.0725261664898361	-0.102016105739139	-0.127997875709745	0.678204809872005	0.0951842248046911	-0.0599705690962793	-0.0274251209932612	1	-0.101182086435008	-0.0809539641999576	-0.0721343317018989	-0.0120201875239452	0.374618820574556	0.249472283851401	0.0504149655132763	-0.0945241181455724	-0.068413816897134	-0.110880925987466	0.342487476408456	-0.0586038617059014	0.55522834755913	-0.0790845126830751	0.250334808807209	0.205015080083939	-0.104593663711317	0.15471091794702	0.0414701299654531	-0.0458906627542648	-0.0289047044025463	-0.00404327517864416	0.186106433472579	-0.0890353595109502	0.318823866981	0.0112152346580469	0.0733017275719362	0.0441132768019736	-0.0389656363330646	0.395736785363733	0.691536240647384	0.136065539105674	0.148535385230796	0.232026399162647	0.255124505109256	0.208686246588012	-0.0210966560133376	-0.0756435139960731	0.245067719198622
Otu00083	0.219267358640985	-0.0631541497674089	-0.059388264771143	-0.00177052308907263	0.889850221590857	-0.105909470813375	-0.0489548467395357	0.0284112615261076	0.0939012926380782	-0.101182086435008	1	0.1559348260958	-0.0462574693531686	-0.017586864173018	-0.0481274720871678	-0.0854963499509202	-0.0282190137690263	0.138999166840056	-0.0574618696693949	0.79872953256607	-0.0618041533705918	0.0119226676300049	-0.0604469533099671	0.838206550883927	-0.0572849783399775	-0.0622783116033786	0.895267753480146	-0.0706097920763609	-0.037356978463623	0.251251353635943	-0.0589323178026205	-0.00660176535434197	-0.0291593511144973	0.723201660766784	-0.0936555651282227	-0.0582734455651989	-0.0468391757550428	-0.0263392926332868	-0.0317899924489429	-0.0924586023011656	-0.114218950113809	-0.0487680257675442	-0.0443942959471077	-0.0819319593351165	-0.109116685678335	-0.0639081734572994	-0.0438293126809329	-0.0485077971596045	-0.063783441143944
Otu00203	0.162092850042204	-0.0505284972813202	-0.0594870884976284	0.0250508093024511	0.185010105929397	-0.0847362592603744	-0.0391678907798803	-0.00777320557662644	-0.0140709331346564	-0.0809539641999576	0.1559348260958	1	-0.0370097677359362	-0.0140709331346564	-0.0385059232286303	-0.0778879600445642	-0.00101049303417454	-0.0484972353035571	-0.045974206541657	0.16963735372179	-0.0494483894892339	-0.030067725852477	-0.0483625181755348	0.0450190252038135	-0.0458326789763193	-0.0498277549476324	0.113446712170467	-0.0564936223526862	-0.0298886453493451	-0.0225826078103544	-0.0471506855976755	-0.055960156059603	-0.0233298714168468	0.0901054877460241	-0.0749321301195638	-0.0466235337924512	-0.0448620151351345	-0.0210735934394566	-0.0254346001481369	-0.0739744617291961	-0.0913845239237018	-0.039018418686437	-0.0355190762654707	-0.0655522843671326	-0.0923721966526883	-0.0511317780491715	-0.0350670433343958	-0.0388102144661723	-0.0510319819727541
Otu00207	-0.0347675074818941	0.471315095722438	0.515814341110119	0.0104526199670558	-0.01909848126195	-0.0755045598207919	0.121272583561123	-0.0274167776115697	-0.0125379574443505	-0.0721343317018989	-0.0462574693531686	-0.0370097677359362	1	-0.0125379574443505	-0.0343108464929668	-0.0694023572651897	-0.026817425739405	-0.043213642377919	0.0715944832307649	-0.0506914930935995	-0.0440611718622045	0.151224133641138	-0.0430936021785943	-0.0361551095716674	-0.0408393795256069	-0.0443992068686777	-0.0478171419875752	-0.0503388528789627	-0.0266323889022251	0.0666632040979931	-0.0420137942408069	-0.0126753869656213	-0.0207881689300443	-0.0407043436149304	-0.066768553987345	-0.0415440736588552	-0.0399744658900236	-0.0187777040239559	-0.0226635953152228	-0.0659152199966762	-0.0814285208424157	-0.0222497943418613	-0.0316494053675984	-0.0584106074493931	-0.0823085903109059	-0.045561161516396	-0.0312466197385982	-0.0345819863349715	-0.0454722378503349
Otu00018	-0.0132184367253237	-0.0171177553223342	0.0419497952185151	-0.0194090996853087	-0.0222478240354142	0.0436713413591387	0.0287891516819913	-0.0104237250904321	-0.00476687025175033	-0.0120201875239452	-0.017586864173018	-0.0140709331346564	-0.0125379574443505	1	0.618442888744457	0.386871740116341	-0.0101958544326767	-0.0164296160068639	0.0208006604396157	-0.0192726583669789	0.0724517191670212	-0.0101861721985546	0.177493087511106	-0.0137459962701989	0.691147575229867	0.0983605699655298	-0.0181798440994869	-0.0191385862777902	0.118251425567223	0.310014795297233	0.056110090794091	0.161311090375122	-0.00790356040852889	0.546393943336437	0.13889075493493	-0.0157948541251553	-0.0151980969090482	0.87015760521468	0.0277987553384255	0.345628063173596	0.140765458923482	0.755388078035954	-0.0120329495136684	0.201162285173351	-0.0312933244795271	-0.00472099071098601	-0.0118798123825818	-0.0131479024903607	-0.0172883229865281
Otu00028	-0.0361730174450332	-0.0468437285559152	-0.0386693033039579	-0.0421260630684457	-0.0608824586197322	0.411206440410388	-0.00840982697089357	-0.0285251272426238	-0.013044816445233	0.374618820574556	-0.0481274720871678	-0.0385059232286303	-0.0343108464929668	0.618442888744457	1	0.228061115943223	-0.0175514427255805	-0.0449605954759322	-0.0426215574910265	-0.0527407455062595	-0.0458423871555977	-0.027875049999712	0.576825654511697	-0.03761671468523	0.672450244226282	-0.0232585615649747	-0.0497501959894294	0.0904639218142949	0.14262352952342	0.244152506423402	0.0120786781559379	0.127508504818004	0.0714397582845654	0.330398875739433	0.109573952687721	0.0366949783955195	-0.0415904721599252	0.691803479433683	-0.0235797929757161	0.308494123631085	0.47613230090003	0.540818739397633	0.0379180847251009	0.366350276515221	0.200505396247872	0.02783425937745	0.0123269461378029	-0.0359799964271316	0.175353489252534
Otu00013	-0.0731690685799532	-0.0947532782537913	0.165766874009626	0.0528155401139188	-0.107348835992076	0.358225677601427	0.223919163408474	-0.0370439062438471	-0.0263864376408337	0.249472283851401	-0.0854963499509202	-0.0778879600445642	-0.0694023572651897	0.386871740116341	0.228061115943223	1	-0.0448265311495997	0.254351864604862	0.12359974313557	-0.101464247660043	0.611743818987379	-0.0563843325538937	0.089675386518589	-0.0760893110655896	0.472868506651792	0.60557309064043	-0.09474595624157	0.0186951785731774	0.158927475826513	0.0720031796624512	0.144057197257064	-0.0154951893989535	0.0606606682147431	0.1234231901498	0.510096394617601	0.193768343814156	-0.0841272397130377	0.332289542493001	0.318183878948293	0.495817822853607	0.236628398696707	0.401019925563963	0.0128736115143609	0.366024993024517	-0.165390892258273	0.396483188608168	0.140473485409496	0.0960868250241222	0.189786509884486
Otu00300	-0.00440398358513812	-0.0366131512424973	-0.0431045822719267	-0.0415141056100815	-0.0350586151311124	0.0325527094203057	-0.0283812103294734	-0.0222952960864125	-0.0101958544326767	0.0504149655132763	-0.0282190137690263	-0.00101049303417454	-0.026817425739405	-0.0101958544326767	-0.0175514427255805	-0.0448265311495997	1	-0.035141290688424	-0.0333130939555129	-0.032949854018019	-0.0358305008159533	-0.021787194422694	0.117483581815212	-0.0294012988819243	-0.0332105425155633	-0.0361053905445591	-0.0295514358363276	-0.0409355047295281	-0.00903282056050452	-0.0347270644568414	-0.0199881595328871	-0.0316851116102915	0.203830564789049	-0.0238916721503694	-0.019678443355523	0.0114492908515731	0.193591049739702	-0.0152700100999633	-0.0184300130049672	0.0338864425005922	0.0429009197376071	-0.0163384429189094	0.205306456639155	0.0532867364603896	0.0199680738119512	0.0596071949696798	-0.0254097198672103	-0.0281220366418662	0.227074538936244
Otu00033	0.076122090140979	-0.0589984899929118	-0.0570053219234348	0.049353265661079	0.12555118053245	-0.0989404318948185	-0.0457335273470427	0.0382782396948035	-0.0164296160068639	-0.0945241181455724	0.138999166840056	-0.0484972353035571	-0.043213642377919	-0.0164296160068639	-0.0449605954759322	0.254351864604862	-0.035141290688424	1	-0.0536807724456662	0.137405036262012	-0.0577373258540323	0.0472941396999109	-0.0564694320657374	0.209099225766249	-0.0535155208926502	-0.0581802835987752	0.167314349327114	-0.0659635372586171	-0.0348988202385534	0.0803394331621767	-0.0550544623740828	-0.0427472090337792	-0.0272406119196346	0.0953261654078836	-0.0874928558510882	-0.0544389451475935	-0.0523821465791063	-0.0246061184984441	-0.0296981521923931	-0.086374655390246	-0.106703132099927	-0.0455589995402857	-0.0414730692254439	-0.0765406849864215	-0.107856366467713	-0.0597028975304412	-0.0409452629023702	-0.045315894455696	0.148740226126875
Otu00171	-0.0431888300763142	0.329518677140592	0.540744536240095	-0.0292366878272034	-0.0726907055501086	0.0854347776094805	0.289340911299516	-0.0213308250019021	-0.0155748787528157	-0.068413816897134	-0.0574618696693949	-0.045974206541657	0.0715944832307649	0.0208006604396157	-0.0426215574910265	0.12359974313557	-0.0333130939555129	-0.0536807724456662	1	-0.0629698945969667	0.0952556496006195	0.22110672656617	-0.0535316563270126	-0.0449125346271788	0.0100298961173957	0.26985023250597	-0.0593993233800799	-0.0625318385092257	-0.0330832378312859	-0.00629517135245964	-0.052190299269293	-0.0102750459783387	-0.0258234414987889	-0.0505636758881445	0.191483016832641	-0.0516068038200485	-0.0496570085047003	0.0940123012375369	0.272429162751027	0.0201111436878573	-0.0829794407384914	0.0124628384430743	-0.0393154669240939	0.225695804359562	-0.102245227749211	-0.013258032162399	-0.0388151192906856	-0.0429583723337171	-0.0564864408163453
Otu00073	0.24685149738315	-0.0692078099284837	-0.035377716627751	0.026915930559545	0.883823604526671	-0.116061455227775	-0.053647428406617	0.0363401863538465	0.106907963523385	-0.110880925987466	0.79872953256607	0.16963735372179	-0.0506914930935995	-0.0192726583669789	-0.0527407455062595	-0.101464247660043	-0.032949854018019	0.137405036262012	-0.0629698945969667	1	-0.0677284092180134	0.220277553196608	-0.0662411143343585	0.758221084937443	-0.0627760472955716	-0.0682480180318695	0.823948748895282	-0.0773781150899506	-0.0409378429530705	0.208257533594837	-0.0645812929815347	-0.0368203879269377	-0.0319544295505895	0.690514483126793	-0.102632947700353	-0.0638592643461629	-0.0533193048114233	-0.0288640535092111	-0.0348372318072082	-0.10132124963884	-0.125167442184247	-0.0534426996537502	-0.0486497246361764	-0.0897855721218055	-0.120942158561298	-0.0700341107876308	-0.0480305847278377	-0.0531575267537496	-0.0698974222205861
Otu00108	-0.0464525274462943	-0.0601556005035238	0.124723748455791	-0.0682078943656318	-0.0781838032817832	0.463440765957848	0.284445916943313	-0.0296957649519322	-0.0167518425819702	0.342487476408456	-0.0618041533705918	-0.0494483894892339	-0.0440611718622045	0.0724517191670212	-0.0458423871555977	0.611743818987379	-0.0358305008159533	-0.0577373258540323	0.0952556496006195	-0.0677284092180134	1	-0.035796475291177	-0.0575769413152013	-0.0483064890566656	0.435494761062006	0.662087074927953	-0.0638880167563906	-0.0672572500686951	-0.0355832749035939	-0.057056749971882	-0.0110999870980929	-0.0609909860479612	-0.0277748696332049	-0.05438467626535	0.737707326202263	-0.055506631382012	-0.0534094937600661	-0.00681898192771808	0.215424900641684	0.56964128344273	0.302187453097727	0.241659930140147	-0.0422864616413153	0.182999449527291	-0.109971704255023	0.321733124929682	-0.0417483036932413	-0.046204654452414	-0.0607550132228238
Otu00075	-0.0282460536093687	0.369817804525739	0.285079182113563	-0.0157342765146634	0.0844392791408495	-0.0613419252317849	0.118710444047513	-0.022274123924927	-0.0101861721985546	-0.0586038617059014	0.0119226676300049	-0.030067725852477	0.151224133641138	-0.0101861721985546	-0.027875049999712	-0.0563843325538937	-0.021787194422694	0.0472941396999109	0.22110672656617	0.220277553196608	-0.035796475291177	1	-0.0350103957838012	0.0929439167201474	-0.0331790049676233	-0.0360711039777361	0.0594837226180152	-0.040896631367485	-0.0216368655437713	0.00755771701777169	-0.0341331309147435	0.0295279067206351	-0.0168888648213977	0.0639521964796269	-0.0542445602788384	-0.0337515173421818	-0.0324763259811909	-0.0152555093228276	-0.0184125114113571	-0.0535512889058567	-0.0661547097169464	-0.0282460536093687	-0.0257128239976184	-0.047454340816078	-0.066869701707669	-0.0370151070325481	-0.0253855901723076	-0.0280953312642487	-0.0369428630662524
Otu00014	-0.0454324443349175	-0.0588346021531258	-0.0692658474587097	-0.0667100701366834	-0.076466911183648	0.547020978351078	-0.0456064873329067	-0.0358268772453455	-0.0163839773087175	0.55522834755913	-0.0604469533099671	-0.0483625181755348	-0.0430936021785943	0.177493087511106	0.576825654511697	0.089675386518589	0.117483581815212	-0.0564694320657374	-0.0535316563270126	-0.0662411143343585	-0.0575769413152013	-0.0350103957838012	1	-0.0472456935226964	0.227303308841234	-0.0580186685981492	-0.0624850557014104	0.131560603387981	0.148230217749185	0.0604833654794144	0.0111664129580009	0.100065824873684	0.587165192966641	0.0612495579905201	0.020297700128079	0.0728548781993957	0.135076558412954	0.243490148047165	-0.0296156557419071	0.434820833251839	0.716881230718409	0.201747904153906	0.437167940676068	0.389329685558696	0.149565460457758	0.071357706468665	0.00872468458933279	-0.0451900145551899	0.56559847971803
Otu00101	0.232817026955463	-0.0493616541647183	-0.0303845425185512	0.0303108061737645	0.78111980802607	-0.0827794640623285	-0.0382633955701006	0.0250163446610305	0.00593073226173906	-0.0790845126830751	0.838206550883927	0.0450190252038135	-0.0361551095716674	-0.0137459962701989	-0.03761671468523	-0.0760893110655896	-0.0294012988819243	0.209099225766249	-0.0449125346271788	0.758221084937443	-0.0483064890566656	0.0929439167201474	-0.0472456935226964	1	-0.0447742753257774	-0.0486770939146579	0.865747833733015	-0.05518902795703	-0.0291984336476935	0.266779062387119	-0.046061845519444	0.0235865453796533	-0.0227911199926279	0.67547882431984	-0.0732017394500068	-0.0455468671111824	-0.00960702493730939	-0.0205869457303432	-0.0248472447011474	-0.0722661862783655	-0.0794440710712583	-0.0381173752017777	-0.0346988423009086	-0.0640385003460987	-0.0824104084697166	-0.0499510035067561	-0.0342572480636893	-0.0379139789943044	-0.0498535119984753
Otu00005	-0.0430558770482952	-0.0557569691345762	0.00904689085319164	-0.0632204720598906	-0.072466933584194	0.380420158637917	0.0972864152135114	-0.0339527763535807	-0.0155269328536664	0.250334808807209	-0.0572849783399775	-0.0458326789763193	-0.0408393795256069	0.691147575229867	0.672450244226282	0.472868506651792	-0.0332105425155633	-0.0535155208926502	0.0100298961173957	-0.0627760472955716	0.435494761062006	-0.0331790049676233	0.227303308841234	-0.0447742753257774	1	0.229912189403925	-0.0592164677692261	0.0175828906916955	0.067090356991606	0.201432664026189	0.012187733076029	0.0687343796553207	-0.0257439462974818	0.325008353008881	0.481803709175327	-0.036813307339999	-0.0495041437563059	0.628046820980678	-0.015900902294376	0.578845110952039	0.384591536254574	0.754296328766508	-0.0391944377050503	0.243714497614574	0.0948816696060078	0.145645920965458	-0.0296641058420393	-0.0428261287496598	-0.0242757637142847
Otu00027	-0.0468089088077595	-0.0606171111249208	0.453728090686216	-0.0470747591079117	-0.0787836253321615	0.453537061224803	0.301292628107394	0.0114712140185472	-0.0168803618422691	0.205015080083939	-0.0622783116033786	-0.0498277549476324	-0.0443992068686777	0.0983605699655298	-0.0232585615649747	0.60557309064043	-0.0361053905445591	-0.0581802835987752	0.26985023250597	-0.0682480180318695	0.662087074927953	-0.0360711039777361	-0.0580186685981492	-0.0486770939146579	0.229912189403925	1	-0.0643781622801036	-0.0677732441741956	-0.0358562679279281	-0.0574944863740458	-0.0251481405887836	-0.0278492390554343	-0.027987956980623	-0.0548019126577658	0.636311453745376	-0.0559324753554134	-0.0538192486032958	0.0278242642574198	0.691626181432678	0.390550948007766	0.137930124499032	0.155946921651315	-0.0426108811637772	0.597103774889829	-0.11081540141941	0.147357260937022	-0.042068594496067	-0.046559134145232	-0.0612211225072587
Otu00154	0.276296475741708	-0.0652835312601449	-0.0619972392346146	-0.004661279720805	0.893154747061745	-0.109480442283754	-0.0506054674035905	0.0487959670774281	0.108366129534197	-0.104593663711317	0.895267753480146	0.113446712170467	-0.0478171419875752	-0.0181798440994869	-0.0497501959894294	-0.09474595624157	-0.0295514358363276	0.167314349327114	-0.0593993233800799	0.823948748895282	-0.0638880167563906	0.0594837226180152	-0.0624850557014104	0.865747833733015	-0.0592164677692261	-0.0643781622801036	1	-0.0729905569984933	-0.0386165514110531	0.271506479516313	-0.0609193509162814	-0.00939208206910803	-0.0301425229699032	0.743965512083415	-0.0968133691333475	-0.0602382633477436	-0.0487927322763194	-0.0272273799952676	-0.0328618621807705	-0.0955760480637867	-0.118070094011523	-0.0504123473503561	-0.0458911475795178	-0.0846944761058171	-0.113052673341859	-0.0660629785222987	-0.0453071146560342	-0.0501433445607724	-0.0659340405838089
Otu00077	-0.0530709204078347	-0.0687263591867851	-0.0809113912155763	0.221789144392515	-0.0893231569788423	0.15978404136825	-0.0532742249455729	-0.0418503864051991	-0.0191385862777902	0.15471091794702	-0.0706097920763609	-0.0564936223526862	-0.0503388528789627	-0.0191385862777902	0.0904639218142949	0.0186951785731774	-0.0409355047295281	-0.0659635372586171	-0.0625318385092257	-0.0773781150899506	-0.0672572500686951	-0.040896631367485	0.131560603387981	-0.05518902795703	0.0175828906916955	-0.0677732441741956	-0.0729905569984933	1	0.520746275151456	-0.0590363731155385	0.57175332587649	-0.0285428371545097	-0.0317321355085792	-0.0621332139316027	0.0467128620724313	0.481557817790276	-0.0540851032516091	-0.028663257963379	-0.0345948832758844	-0.0223591997079474	0.144614433198631	0.0567309838842371	-0.0483112881788788	0.0118881293615285	0.112314622725192	0.306690479927245	0.355888936270535	0.604126258672981	0.154729075653855
Otu00036	-0.028077822812112	-0.036360525141434	-0.0428071661198672	0.280438722357712	-0.0472575141979289	0.0327320162098275	-0.0281853835769084	-0.0221414613704369	-0.0101255043299151	0.0414701299654531	-0.037356978463623	-0.0298886453493451	-0.0266323889022251	0.118251425567223	0.14262352952342	0.158927475826513	-0.00903282056050452	-0.0348988202385534	-0.0330832378312859	-0.0409378429530705	-0.0355832749035939	-0.0216368655437713	0.148230217749185	-0.0291984336476935	0.067090356991606	-0.0358562679279281	-0.0386165514110531	0.520746275151456	1	0.0205127522914868	0.627140599517647	0.0934477599582061	0.0967324494782683	0.0429048081836671	-0.0349312793780432	0.480441113239195	-0.0322829000857599	0.122872540343909	-0.0183028482521396	0.0567530001199922	0.0625087959076418	0.0701253998312354	0.0608563830332315	0.037887117287713	-0.0494459210305484	0.14674774367679	0.456036990869847	0.51762845257436	0.27367255534544
Otu00035	0.630893493334769	0.031324588532176	0.052685195734827	0.368171960571625	0.240764614863868	-0.0531217330783259	0.041296272438493	0.402056897689209	0.350796138799154	-0.0458906627542648	0.251251353635943	-0.0225826078103544	0.0666632040979931	0.310014795297233	0.244152506423402	0.0720031796624512	-0.0347270644568414	0.0803394331621767	-0.00629517135245964	0.208257533594837	-0.057056749971882	0.00755771701777169	0.0604833654794144	0.266779062387119	0.201432664026189	-0.0574944863740458	0.271506479516313	-0.0590363731155385	0.0205127522914868	1	-0.00499340631465119	0.0203849424584437	-0.0269195145495488	0.356514747547996	-0.0623311560232218	-0.0312759948600824	-0.0517646946086578	0.301427572338163	-0.0293480866874947	0.0226364771013459	-0.0103685400601048	0.204546813258273	-0.0409842074665022	0.0121782686487302	-0.0849511210531557	-0.0589991525690546	-0.0126653685749801	-0.0314504851584323	-0.00136562739099534
Otu00006	-0.0442940314024684	-0.0573603677607856	-0.0618868180631124	0.409076889353355	-0.074550859298916	-0.0633074947252438	-0.0253540060433593	-0.0349291535815094	-0.0159734395988003	-0.0289047044025463	-0.0589323178026205	-0.0471506855976755	-0.0420137942408069	0.056110090794091	0.0120786781559379	0.144057197257064	-0.0199881595328871	-0.0550544623740828	-0.052190299269293	-0.0645812929815347	-0.0110999870980929	-0.0341331309147435	0.0111664129580009	-0.046061845519444	0.012187733076029	-0.0251481405887836	-0.0609193509162814	0.57175332587649	0.627140599517647	-0.00499340631465119	1	-0.0430495401271302	0.0478811532062047	-0.00930879865531398	-0.0477431320722614	0.807914092973583	-0.0439634221139516	0.0425123031225598	-0.0288735683197334	0.000237221526543411	-0.0317172613936427	0.0384175000591836	0.0162880833378031	-0.0326250983907789	-0.0905219674328593	0.153798052244058	0.715616928209186	0.798348325582301	0.283379588643678
Otu00050	-0.0410782289724689	0.0663435589499448	-0.00252448247792269	-0.0771900652907758	-0.0462615547514746	-0.0401479709270758	0.0667043607384629	-0.0309433422926745	-0.0189578616180626	-0.00404327517864416	-0.00660176535434197	-0.055960156059603	-0.0126753869656213	0.161311090375122	0.127508504818004	-0.0154951893989535	-0.0316851116102915	-0.0427472090337792	-0.0102750459783387	-0.0368203879269377	-0.0609909860479612	0.0295279067206351	0.100065824873684	0.0235865453796533	0.0687343796553207	-0.0278492390554343	-0.00939208206910803	-0.0285428371545097	0.0934477599582061	0.0203849424584437	-0.0430495401271302	1	0.00841941713260421	0.0891974543335611	0.0123754409631944	-0.0503721397759426	-0.043026311060926	0.151596162628799	0.0174546387467573	0.0617970506853886	0.102024636123671	0.142786499604066	-0.00740614445309479	0.0983074893634743	0.15048254002302	-0.0688901839888784	-0.0395664121921777	-0.0522892595804374	-0.0324338776771301
Otu00559	-0.0219164163586268	-0.0283815598292837	-0.0334135478414375	-0.0321806518190147	-0.0368873101082733	0.157210563256887	-0.0220003739546592	-0.0172827319778375	-0.00790356040852889	0.186106433472579	-0.0291593511144973	-0.0233298714168468	-0.0207881689300443	-0.00790356040852889	0.0714397582845654	0.0606606682147431	0.203830564789049	-0.0272406119196346	-0.0258234414987889	-0.0319544295505895	-0.0277748696332049	-0.0168888648213977	0.587165192966641	-0.0227911199926279	-0.0257439462974818	-0.027987956980623	-0.0301425229699032	-0.0317321355085792	0.0967324494782683	-0.0269195145495488	0.0478811532062047	0.00841941713260421	1	-0.0256588236224297	-0.042088936907892	0.0416009909546714	0.137447618864313	-0.0118369135280231	-0.0142864653547717	0.406430534660607	0.322458633183934	-0.00403060530733366	0.672565533354201	0.218794599197526	-0.0425823204910317	0.0827085292904157	-0.019696952056383	-0.0217994692722875	0.607326216913601
Otu00056	0.136173049487463	-0.0555726080303893	-0.043431138054532	-0.0532347463225299	0.736093831467494	-0.0931952299238296	-0.0430779057126655	0.00984451231446965	0.0937768169565996	-0.0890353595109502	0.723201660766784	0.0901054877460241	-0.0407043436149304	0.546393943336437	0.330398875739433	0.1234231901498	-0.0238916721503694	0.0953261654078836	-0.0505636758881445	0.690514483126793	-0.05438467626535	0.0639521964796269	0.0612495579905201	0.67547882431984	0.325008353008881	-0.0548019126577658	0.743965512083415	-0.0621332139316027	0.0429048081836671	0.356514747547996	-0.00930879865531398	0.0891974543335611	-0.0256588236224297	1	-0.0408550026195912	-0.0512778235619004	-0.0493404576961344	0.494665344347437	-0.0279736612108715	0.0936862523794709	-0.00694061759341682	0.38689423593573	-0.0390648408147343	0.0287292335458961	-0.0953837862513935	-0.0562361125367161	-0.0385676827703224	-0.0426845236282393	-0.0561263541125373
Otu00022	-0.070392319485879	-0.0911574134347076	0.179300446277804	-0.0960092526586039	-0.118476637586518	0.560182917438916	0.255965658261159	-0.0390880127461827	-0.0253850784840615	0.318823866981	-0.0936555651282227	-0.0749321301195638	-0.066768553987345	0.13889075493493	0.109573952687721	0.510096394617601	-0.019678443355523	-0.0874928558510882	0.191483016832641	-0.102632947700353	0.737707326202263	-0.0542445602788384	0.020297700128079	-0.0732017394500068	0.481803709175327	0.636311453745376	-0.0968133691333475	0.0467128620724313	-0.0349312793780432	-0.0623311560232218	-0.0477431320722614	0.0123754409631944	-0.042088936907892	-0.0408550026195912	1	-0.0841125498358476	-0.0333203888677299	0.070126948646709	0.261158907729817	0.573906241711092	0.345136394424451	0.414313414905034	-0.0640792284386303	0.272412116970591	-0.0172538315410763	0.32716062151895	-0.0632637252077568	-0.0700167025725192	-0.0920657397187757
Otu00009	-0.0437988174237426	-0.0567190701628792	-0.0667752363086748	0.37473733473074	-0.0737173694023792	0.00680619531751236	-0.0439666023097289	-0.0345386403549879	-0.0157948541251553	0.0112152346580469	-0.0582734455651989	-0.0466235337924512	-0.0415440736588552	-0.0157948541251553	0.0366949783955195	0.193768343814156	0.0114492908515731	-0.0544389451475935	-0.0516068038200485	-0.0638592643461629	-0.055506631382012	-0.0337515173421818	0.0728548781993957	-0.0455468671111824	-0.036813307339999	-0.0559324753554134	-0.0602382633477436	0.481557817790276	0.480441113239195	-0.0312759948600824	0.807914092973583	-0.0503721397759426	0.0416009909546714	-0.0512778235619004	-0.0841125498358476	1	-0.0503583506537117	-0.00346870863627594	-0.0285507574534633	-0.0318598938145289	0.00137164608126096	-0.0437988174237426	0.004360863055789	-0.013720260227247	-0.0688316358747835	0.334042132716112	0.699645404148552	0.761935530096732	0.26708403964596
Otu00393	-0.0421440214916329	-0.0545761244830787	-0.0642523510823408	-0.0618815621898637	-0.0586248031438965	0.0595190478686137	-0.0423054671711489	-0.0332337101097925	-0.0151980969090482	0.0733017275719362	-0.0468391757550428	-0.0448620151351345	-0.0399744658900236	-0.0151980969090482	-0.0415904721599252	-0.0841272397130377	0.193591049739702	-0.0523821465791063	-0.0496570085047003	-0.0533193048114233	-0.0534094937600661	-0.0324763259811909	0.135076558412954	-0.00960702493730939	-0.0495041437563059	-0.0538192486032958	-0.0487927322763194	-0.0540851032516091	-0.0322829000857599	-0.0517646946086578	-0.0439634221139516	-0.043026311060926	0.137447618864313	-0.0493404576961344	-0.0333203888677299	-0.0503583506537117	1	-0.0227617111281629	-0.0274720598978752	0.070518021351138	0.11570222674096	-0.0304189998383964	0.302119345571283	0.0129806241582765	-0.0753785176861069	-0.0113994647104368	-0.0378761179382831	-0.0419191388995422	0.0745893901729796
Otu00024	-0.0197968364136822	-0.0256367230806099	0.0156069614013751	-0.0290683973749172	-0.0333198654380742	0.06373753172337	-0.000491357331708525	-0.0156112848080699	-0.00713919145963448	0.0441132768019736	-0.0263392926332868	-0.0210735934394566	-0.0187777040239559	0.87015760521468	0.691803479433683	0.332289542493001	-0.0152700100999633	-0.0246061184984441	0.0940123012375369	-0.0288640535092111	-0.00681898192771808	-0.0152555093228276	0.243490148047165	-0.0205869457303432	0.628046820980678	0.0278242642574198	-0.0272273799952676	-0.028663257963379	0.122872540343909	0.301427572338163	0.0425123031225598	0.151596162628799	-0.0118369135280231	0.494665344347437	0.070126948646709	-0.00346870863627594	-0.0227617111281629	1	0.0374380809432053	0.247169412238353	0.172774742764351	0.669941747919782	-0.0180213695496853	0.221046860251035	-0.00808428896991573	-0.0259428105919633	-0.00533409699295997	-0.0196911995112146	0.0182987980974712
Otu00189	-0.0238936287646758	-0.0309420319100851	0.425426836261176	-0.0350838629539982	-0.0402151373396238	0.23718229243748	0.120823207386012	0.0448616945355598	-0.00861658837058208	-0.0389656363330646	-0.0317899924489429	-0.0254346001481369	-0.0226635953152228	0.0277987553384255	-0.0235797929757161	0.318183878948293	-0.0184300130049672	-0.0296981521923931	0.272429162751027	-0.0348372318072082	0.215424900641684	-0.0184125114113571	-0.0296156557419071	-0.0248472447011474	-0.015900902294376	0.691626181432678	-0.0328618621807705	-0.0345948832758844	-0.0183028482521396	-0.0293480866874947	-0.0288735683197334	0.0174546387467573	-0.0142864653547717	-0.0279736612108715	0.261158907729817	-0.0285507574534633	-0.0274720598978752	0.0374380809432053	1	0.116364817028684	-0.0468647357202848	0.00396265435998728	-0.0217507436467785	0.63845082109655	-0.0565657719943469	-0.0226342026118839	-0.0214739331709028	-0.0237661311747242	-0.031250349794582
Otu00012	-0.0694926720424029	-0.0899923781787393	0.0449624272226197	-0.102038556229987	-0.116962449605573	0.525542344832705	0.146438294656865	-0.0461539164628059	-0.0250606450639465	0.395736785363733	-0.0924586023011656	-0.0739744617291961	-0.0659152199966762	0.345628063173596	0.308494123631085	0.495817822853607	0.0338864425005922	-0.086374655390246	0.0201111436878573	-0.10132124963884	0.56964128344273	-0.0535512889058567	0.434820833251839	-0.0722661862783655	0.578845110952039	0.390550948007766	-0.0955760480637867	-0.0223591997079474	0.0567530001199922	0.0226364771013459	0.000237221526543411	0.0617970506853886	0.406430534660607	0.0936862523794709	0.573906241711092	-0.0318598938145289	0.070518021351138	0.247169412238353	0.116364817028684	1	0.596518029997604	0.440919022613866	0.252806763969758	0.343764116599353	-0.0170333193381902	0.26814123536541	-0.0561384921421233	-0.0691218556924894	0.297493475013252
Otu00011	-0.0858479345754334	-0.111172294388998	-0.106062689656102	-0.126053568555524	-0.144489835063399	0.717529573384973	0.0398922831492497	-0.0676975113011182	-0.0309587263611781	0.691536240647384	-0.114218950113809	-0.0913845239237018	-0.0814285208424157	0.140765458923482	0.47613230090003	0.236628398696707	0.0429009197376071	-0.106703132099927	-0.0829794407384914	-0.125167442184247	0.302187453097727	-0.0661547097169464	0.716881230718409	-0.0794440710712583	0.384591536254574	0.137930124499032	-0.118070094011523	0.144614433198631	0.0625087959076418	-0.0103685400601048	-0.0317172613936427	0.102024636123671	0.322458633183934	-0.00694061759341682	0.345136394424451	0.00137164608126096	0.11570222674096	0.172774742764351	-0.0468647357202848	0.596518029997604	1	0.298133709132324	0.224176606274689	0.321830679208504	0.217211845525106	0.183379356827859	-0.0366368117334826	-0.0853898457322321	0.294937575962225
Otu00162	-0.0366544630404463	-0.0188902804639686	0.010625268738752	-0.0538210487251144	-0.0616927750824087	0.186154967385214	0.0758101391903347	-0.0289047830700766	-0.0132184367253237	0.136065539105674	-0.0487680257675442	-0.039018418686437	-0.0222497943418613	0.755388078035954	0.540818739397633	0.401019925563963	-0.0163384429189094	-0.0455589995402857	0.0124628384430743	-0.0534426996537502	0.241659930140147	-0.0282460536093687	0.201747904153906	-0.0381173752017777	0.754296328766508	0.155946921651315	-0.0504123473503561	0.0567309838842371	0.0701253998312354	0.204546813258273	0.0384175000591836	0.142786499604066	-0.00403060530733366	0.38689423593573	0.414313414905034	-0.0437988174237426	-0.0304189998383964	0.669941747919782	0.00396265435998728	0.440919022613866	0.298133709132324	1	-0.0197518071348983	0.179645934351184	-0.00630189750525815	0.154392825340105	-0.0329424842705155	-0.0364588730049329	-0.035714054254865
Otu00346	-0.0333671304997311	-0.0432101304845339	-0.0508711913955494	-0.0489941417082456	-0.0561598972216242	0.0834426599472884	-0.0334949535898484	-0.0263124757195712	-0.0120329495136684	0.148535385230796	-0.0443942959471077	-0.0355190762654707	-0.0316494053675984	-0.0120329495136684	0.0379180847251009	0.0128736115143609	0.205306456639155	-0.0414730692254439	-0.0393154669240939	-0.0486497246361764	-0.0422864616413153	-0.0257128239976184	0.437167940676068	-0.0346988423009086	-0.0391944377050503	-0.0426108811637772	-0.0458911475795178	-0.0483112881788788	0.0608563830332315	-0.0409842074665022	0.0162880833378031	-0.00740614445309479	0.672565533354201	-0.0390648408147343	-0.0640792284386303	0.004360863055789	0.302119345571283	-0.0180213695496853	-0.0217507436467785	0.252806763969758	0.224176606274689	-0.0197518071348983	1	0.129680668793904	-0.0152600766825283	0.0241329478504113	-0.0299880582189057	-0.0331890818339459	0.418980951677711
Otu00090	-0.0615807576381128	-0.0797465209931899	0.325817122255297	-0.0821905628196996	-0.103645982378198	0.51366346752374	0.115832649486168	0.00660429993707681	-0.0222074279860185	0.232026399162647	-0.0819319593351165	-0.0655522843671326	-0.0584106074493931	0.201162285173351	0.366350276515221	0.366024993024517	0.0532867364603896	-0.0765406849864215	0.225695804359562	-0.0897855721218055	0.182999449527291	-0.047454340816078	0.389329685558696	-0.0640385003460987	0.243714497614574	0.597103774889829	-0.0846944761058171	0.0118881293615285	0.037887117287713	0.0121782686487302	-0.0326250983907789	0.0983074893634743	0.218794599197526	0.0287292335458961	0.272412116970591	-0.013720260227247	0.0129806241582765	0.221046860251035	0.63845082109655	0.343764116599353	0.321830679208504	0.179645934351184	0.129680668793904	1	0.0999151378862	0.0382767357308408	-0.035193429286243	-0.0612521596564675	0.197437667735371
Otu00111	-0.086775768525641	-0.112373830914794	-0.132297463493283	-0.127415940067769	-0.141827915948653	0.162866567245237	-0.0871081898850486	-0.068429177702184	-0.0312933244795271	0.255124505109256	-0.109116685678335	-0.0923721966526883	-0.0823085903109059	-0.0312933244795271	0.200505396247872	-0.165390892258273	0.0199680738119512	-0.107856366467713	-0.102245227749211	-0.120942158561298	-0.109971704255023	-0.066869701707669	0.149565460457758	-0.0824104084697166	0.0948816696060078	-0.11081540141941	-0.113052673341859	0.112314622725192	-0.0494459210305484	-0.0849511210531557	-0.0905219674328593	0.15048254002302	-0.0425823204910317	-0.0953837862513935	-0.0172538315410763	-0.0688316358747835	-0.0753785176861069	-0.00808428896991573	-0.0565657719943469	-0.0170333193381902	0.217211845525106	-0.00630189750525815	-0.0152600766825283	0.0999151378862	1	-0.00341767922838607	-0.0672321057394695	-0.0863127287143933	-0.0499042098094731
Otu00048	-0.0480339268425336	-0.0622034983369984	-0.0317972457110713	0.0557657747121771	-0.0808454414337321	0.21992091019642	0.0920883524585203	-0.0378783405953956	-0.0173221313305351	0.208686246588012	-0.0639081734572994	-0.0511317780491715	-0.045561161516396	-0.00472099071098601	0.02783425937745	0.396483188608168	0.0596071949696798	-0.0597028975304412	-0.013258032162399	-0.0700341107876308	0.321733124929682	-0.0370151070325481	0.071357706468665	-0.0499510035067561	0.145645920965458	0.147357260937022	-0.0660629785222987	0.306690479927245	0.14674774367679	-0.0589991525690546	0.153798052244058	-0.0688901839888784	0.0827085292904157	-0.0562361125367161	0.32716062151895	0.334042132716112	-0.0113994647104368	-0.0259428105919633	-0.0226342026118839	0.26814123536541	0.183379356827859	0.154392825340105	0.0241329478504113	0.0382767357308408	-0.00341767922838607	1	0.208063103940539	0.168483539997774	0.08189774633069
Otu00194	-0.0329424842705155	-0.042660217480348	-0.0502237800275867	0.324188090613256	-0.0554451792272648	-0.0271406144442931	-0.0330686806222106	-0.0259776104366326	-0.0118798123825818	-0.0210966560133376	-0.0438293126809329	-0.0350670433343958	-0.0312466197385982	-0.0118798123825818	0.0123269461378029	0.140473485409496	-0.0254097198672103	-0.0409452629023702	-0.0388151192906856	-0.0480305847278377	-0.0417483036932413	-0.0253855901723076	0.00872468458933279	-0.0342572480636893	-0.0296641058420393	-0.042068594496067	-0.0453071146560342	0.355888936270535	0.456036990869847	-0.0126653685749801	0.715616928209186	-0.0395664121921777	-0.019696952056383	-0.0385676827703224	-0.0632637252077568	0.699645404148552	-0.0378761179382831	-0.00533409699295997	-0.0214739331709028	-0.0561384921421233	-0.0366368117334826	-0.0329424842705155	-0.0299880582189057	-0.035193429286243	-0.0672321057394695	0.208063103940539	1	0.504103100586197	0.185690276754336
Otu00119	-0.0364588730049329	-0.0472139089057987	-0.0555848309076179	0.360667202816633	-0.0613635793701164	-0.0791776965672098	-0.0365985399687949	-0.0287505457118334	-0.0131479024903607	-0.0756435139960731	-0.0485077971596045	-0.0388102144661723	-0.0345819863349715	-0.0131479024903607	-0.0359799964271316	0.0960868250241222	-0.0281220366418662	-0.045315894455696	-0.0429583723337171	-0.0531575267537496	-0.046204654452414	-0.0280953312642487	-0.0451900145551899	-0.0379139789943044	-0.0428261287496598	-0.046559134145232	-0.0501433445607724	0.604126258672981	0.51762845257436	-0.0314504851584323	0.798348325582301	-0.0522892595804374	-0.0217994692722875	-0.0426845236282393	-0.0700167025725192	0.761935530096732	-0.0419191388995422	-0.0196911995112146	-0.0237661311747242	-0.0691218556924894	-0.0853898457322321	-0.0364588730049329	-0.0331890818339459	-0.0612521596564675	-0.0863127287143933	0.168483539997774	0.504103100586197	1	0.273633201019978
Otu00020	-0.0479401769747078	-0.0620820931109274	-0.0730891114067039	0.0697718183303777	-0.0806876519306257	0.202135297758975	-0.0481238266164331	-0.0378044118192637	-0.0172883229865281	0.245067719198622	-0.063783441143944	-0.0510319819727541	-0.0454722378503349	-0.0172883229865281	0.175353489252534	0.189786509884486	0.227074538936244	0.148740226126875	-0.0564864408163453	-0.0698974222205861	-0.0607550132228238	-0.0369428630662524	0.56559847971803	-0.0498535119984753	-0.0242757637142847	-0.0612211225072587	-0.0659340405838089	0.154729075653855	0.27367255534544	-0.00136562739099534	0.283379588643678	-0.0324338776771301	0.607326216913601	-0.0561263541125373	-0.0920657397187757	0.26708403964596	0.0745893901729796	0.0182987980974712	-0.031250349794582	0.297493475013252	0.294937575962225	-0.035714054254865	0.418980951677711	0.197437667735371	-0.0499042098094731	0.08189774633069	0.185690276754336	0.273633201019978	1
Otu00039	-0.0447305173863029	-0.0579256131395067	-0.0441783630382806	-0.065679405890936	-0.0752855046706845	0.555986289747506	0.131307428461014	-0.0352733553956772	-0.0161308464158758	0.622113795593203	-0.0595130536241581	-0.0476153218644576	-0.0424278101190906	0.0861271978276225	0.396809218679973	0.341976014423331	-0.0345022526828256	-0.0555969847052629	-0.0409814569406893	-0.0652176954112033	0.492730332600359	-0.034469488495143	0.361109913878274	-0.0465157520464003	0.323241312213661	0.225141316454758	-0.0615196675272858	-0.0647640022823492	0.0622738083868541	0.041440705383353	0.00789640722976419	0.0229934125295152	0.00339622175572068	0.0079913152232608	0.345205132470961	0.0312581104716829	0.0276072240467126	0.180039542766826	0.00604980917393244	0.416952743979674	0.567872653262693	0.216013877886891	-0.040718888974102	0.161987427333001	0.0568440789161202	0.185049181814999	0.0120749297380925	-0.0444918331236398	0.147533860537708
Otu00044	-0.0458185468434783	-0.0593346013896634	0.198794251657607	-0.067276998150421	-0.0771167566115597	0.502608729870709	0.233912693396477	-0.0258700451138793	-0.0165232146936239	0.289399486658063	-0.0609606549311211	-0.0487735215864505	-0.0434598283006454	0.0861272565905145	-0.0452167337016057	0.590661802640014	-0.0353414888341454	-0.0569493311708099	0.248622449692183	-0.066804056980055	0.804953102474713	-0.0353079276871736	-0.056791135548109	-0.0476472057251509	0.455679353590011	0.670094378118155	-0.0630160779060716	-0.0663393281753903	-0.0350976370424542	-0.0562780437371412	-0.0220533976929334	-0.0573814337814455	-0.0273958003002487	-0.0536424382917	0.758008370959615	-0.0547490810492655	-0.0526805650039451	0.0293148456832371	0.2326808093614	0.57785677444107	0.25899100594738	0.279493135745217	-0.0417093391914483	0.28009267384353	-0.108470818701768	0.261433223228427	-0.0411785259825971	-0.0455740568015862	-0.0599258333692274
Otu00081	-0.0698536205898497	-0.0904598032644388	-0.106498127033338	-0.0954955437342193	-0.11756995864286	0.379914277417683	-0.0701212164395962	-0.0550847995667286	-0.0251908113558455	0.308983215221965	-0.0929388370830317	-0.0743586889250223	-0.0662575870724152	-0.0251908113558455	0.215712853256724	-0.0890190629680676	0.106015858154761	-0.0868232898359083	-0.0823063796226221	-0.101847517471229	-0.0885261154717358	-0.0538294370814324	0.506762851326168	-0.0726415406027867	0.136733759328127	-0.0892052832004136	-0.0960724750208375	0.322827532661419	0.00131262652183355	-0.0857998645872113	-0.0331089304349887	-0.0616933663496125	0.397558424395285	-0.0817816973712294	0.106370646091114	-0.0133186568864115	0.0636843170914698	-0.0377274848684795	-0.0455348773326911	0.2844145647322	0.496387114470515	0.146081901087237	0.331646858254081	0.180025635662035	0.180544417029007	0.0752751859623148	-0.0281459345009616	-0.0584076069272927	0.222596742925148
Otu00275	0.24045952699606	-0.0208795239442189	-0.0124614130516219	0.0894619540195685	0.387212432736907	-0.0350149489766164	-0.0161850630314588	0.0233945421504293	-0.00581442950236269	-0.0334520186595244	0.569127354271322	-0.0171631373255602	-0.015293277520409	-0.00581442950236269	-0.0159115229881112	-0.0321850760307105	-0.0124364779581284	0.264530116094085	-0.0189975874595792	0.34587567792654	-0.0204331988460937	-0.0124246679728014	-0.0199844921297928	0.751260494406545	-0.0189391050516662	-0.0205899612791449	0.579811435576254	-0.02334444925289	-0.0123506678371499	0.218964294610393	-0.0194837353551568	0.0648298105291252	-0.00964043332125142	0.392330531813196	-0.030963659898929	-0.0192659042433757	-0.0185380046824831	-0.00870808795995075	-0.0105101550882849	-0.0305679295455014	-0.0377621630972462	-0.0161232977638977	-0.0146772899109272	-0.0270876943642609	-0.0381702919256005	-0.0211288132743034	-0.0144904996259241	-0.0160372630461402	-0.0210875752664621
Otu00184	-0.038448017432273	-0.0497898328456364	-0.0586174604853223	-0.056454588280915	-0.0647114892720268	0.342501689910704	-0.0385953044276925	-0.0303191347293255	-0.0138652334118725	0.299777958848851	-0.0511543138083642	-0.0409276447503946	-0.0364687304862581	-0.0138652334118725	0.238175265413405	-0.0228768405168235	0.25863572564498	-0.0477882654177464	-0.045302120230797	-0.0560577260577461	-0.0487255148999862	-0.0296281727103074	0.438866826293045	-0.0399825119416779	0.00320157631423871	-0.0490993345023367	-0.0528790943572008	-0.0556677551308185	0.0584084335623048	-0.0100110633148149	-0.0217947048729143	-0.00373599227002182	0.233043502010508	-0.0450133307281541	-0.0738367146097539	0.0514946822283873	0.176086011007042	0.0459472441781092	-0.0250627776009382	0.214629524782295	0.371017527067186	-0.0246051713993552	0.147719875336693	0.223165904974886	0.0457745694484588	0.0272327839983449	0.00244955821604474	-0.0382428569014339	0.365374314095239
Otu00099	-0.0370759239697002	-0.0480129842923807	-0.0565255805992865	0.398800317261933	-0.0624021319289622	-0.0805177455053172	-0.0372179547376981	-0.0292371365059776	-0.0133704251644775	-0.0769237483928784	-0.0493287710561926	-0.0394670608880554	-0.035167271788767	-0.0133704251644775	-0.0365889426088933	0.130621726217545	-0.0285979901865284	-0.0460828467525868	-0.0436854245684302	-0.0540571953519427	-0.0469866486353595	-0.0285708328317194	-0.0459548363881456	-0.038555657010886	-0.0435509428177922	-0.0473471277466568	-0.050991999403551	0.535502116950491	0.580514925096415	-0.0380998983420922	0.81653566398298	-0.0531742331249217	-0.0221684160453834	-0.0434069410897411	-0.0712017055721006	0.872727395553259	-0.0426286025490818	-0.0200244647126425	-0.0241683628665312	-0.0702917137880973	-0.086835032660618	-0.0370759239697002	-0.0337507929697402	-0.0622888264839088	-0.0877735350458922	0.199687273716997	0.558501062067802	0.814615910071879	0.205176786977348
Otu00059	-0.0357342017115593	-0.0462754661726029	-0.0345824718944718	-0.0524697963614605	-0.0601438920686971	0.374595731462895	0.0820385173315402	-0.0281790882467776	-0.0128865694672156	0.45644931426703	-0.0475436365805981	-0.038038806959706	-0.0338946207995256	-0.0128865694672156	0.11929095201247	0.291211514102104	0.0974036006774767	-0.0444151774247239	-0.0275361882446536	-0.0521009462703109	0.327850246185426	-0.0275368971063341	0.563945793625454	-0.0371603854262579	0.113687001734513	0.175904285443428	-0.0491466751806735	-0.0517385010599949	0.0925947142447802	-0.0330030747899487	0.0626721344540541	-0.0271841597719733	0.727768822836031	-0.0418361087872066	0.250936713478222	0.0274777176444411	0.11851978672482	0.00021994084640738	-0.00870947820250951	0.545886868796646	0.540574335571888	0.126279101067541	0.60902269732959	0.213604898606752	-0.0677441760318051	0.225695453442133	-0.0212882823372543	-0.0355435222362088	0.478148309618882
Otu00040	-0.0633810039354877	-0.0820778235729695	-0.0459449573493407	-0.0930645770828625	-0.102344002926473	0.5416755459362	0.0221909773808964	-0.0499806576759128	-0.0228566379265812	0.346264712871548	-0.0843271508216601	-0.0674686339175863	-0.060118177862965	0.0850437139874658	0.359785015777915	0.110379972576302	-0.0488880420091672	-0.078778268446422	-0.0375699242023347	-0.0866891004136682	0.239203958728067	-0.0488416167221418	0.330209637625649	-0.0659105960714386	0.473466246966951	0.0977633153399047	-0.0871704267577011	0.176701238346554	-0.0136256835247794	-0.0390185938792445	-0.0618831682183749	-0.0295980638921197	-0.0378967349745412	-0.0359895744651247	0.457672797826858	-0.0399822566847358	-0.0103248871337315	0.0552692951360664	-0.0338855129595629	0.333644459120133	0.503807006079154	0.398839963869903	0.0149356753119335	0.145525761991651	0.214853799596346	0.117488959398722	-0.0404144330761112	-0.0630427997501764	-0.024196278193433
Otu00160	0.193983364249327	-0.0630930510567207	-0.0584360047668051	-0.0179829035993931	0.895152497895495	-0.115254062626279	-0.0532742249455729	0.0837007728103981	0.0645927286875418	-0.110109572232564	0.81561514929021	0.16650751851318	-0.00592221798576031	-0.0191385862777902	-0.0523738494714339	-0.0970368792607781	-0.0268198134434839	0.0539701668479594	-0.0625318385092257	0.785197594109499	-0.0672572500686951	0.0334608802097605	-0.0657803016939906	0.683631830177404	-0.0623393397251024	-0.0677732441741956	0.814345626120445	-0.0768398268398268	-0.0406530549374743	0.211547003664013	-0.0641320270469827	-0.0489305779791595	-0.0317321355085792	0.721592552705658	-0.101918971794395	-0.0634150212727936	-0.0471511156552489	-0.028663257963379	-0.0345948832758844	-0.100616398685763	-0.118320899889789	-0.0530709204078347	-0.0483112881788788	-0.0891609702114641	-0.116121898071808	-0.0695469118050629	-0.0476964553764635	-0.0527877313403576	-0.0694111741250937
Otu00010	-0.0948319261320939	-0.122806481735086	-0.0157499079658415	-0.1277918837759	-0.155940423916776	0.61985522742889	0.0502191593560365	-0.0683850403748926	-0.0341985589513192	0.538259698017443	-0.120665325291684	-0.100947919891238	-0.0899500204840502	-0.0159146908372856	0.227849757590516	0.191716923612899	0.104858597092848	-0.117869621341584	0.0203175287436928	-0.133418848605507	0.225931274607129	-0.0730778040985374	0.508090712183191	-0.0918136146913928	0.194018222809614	0.241477200682291	-0.124957050933348	0.330026745800664	-0.0134615873642481	-0.102380278258221	-0.0481367878599311	0.0250040162019606	0.355582102604249	-0.105629036365815	0.373687125740174	-0.0603056269109503	0.0552486925676684	-0.000664553722736448	0.127039277737984	0.396947080096963	0.654786602978736	0.191889861332099	0.245979900998841	0.37673953016264	0.175591827043029	0.167631944995394	-0.0758813998528883	-0.0943258982636863	0.19647450041767
Otu00512	-0.0143222633884041	-0.018547200810444	-0.0218355786409277	-0.0210298875427703	-0.0241056641019906	0.150137920345594	-0.01437712923801	-0.0112941748964516	-0.00516493536282707	0.163162488439316	-0.0190554833446754	-0.0152459488714795	-0.0135849595986316	-0.00516493536282707	0.087231943365061	0.0851289681696186	0.169264578034054	-0.0178015973227638	-0.0168754838696573	-0.0208820524743134	-0.0181507319424859	-0.0110367847710649	0.589108301965459	-0.0148938776353668	-0.0168235341716499	-0.0182899834088077	-0.0196979810066459	-0.0207367844812598	0.112670949613812	-0.0175917618719108	0.0521175445451953	-0.0205409681202798	0.914715058372663	-0.0167679069490021	-0.0275048999922595	0.0567192688670292	0.07210654327451	-0.00773536104078346	-0.00933613033956663	0.436968189181257	0.284514626960352	-0.0143222633884041	0.672652880850151	0.216378816186794	-0.0237745236343862	0.102595080754285	-0.0128718550826966	-0.0142458390795367	0.643175773130714
Otu00008	-0.0563493434121563	-0.0729718871563351	0.10075372790385	-0.0827397404258071	-0.0948410392844003	0.664146616131571	0.101454423865099	-0.0337409817430262	-0.020320860507088	0.533112528759627	-0.0749716679378418	-0.0599834806346836	-0.0534485041158609	0.0713813277982033	0.360103203258622	0.234451816777773	-0.0073922282700159	-0.0700383936269109	0.101813109616488	-0.0821580998837415	0.289521293517534	-0.043422995260255	0.621228720622216	-0.0585982957339982	0.311649655374208	0.281084540546101	-0.0774995031279971	0.0290392837875828	0.0681432701584414	-0.0220675347157869	-0.0264276491848428	0.092850506559354	0.263638023812706	-0.0659714544655982	0.393693028849737	0.0276212809247206	0.0592480415681871	0.0822548909093072	0.110610932235734	0.57168151318011	0.662112136350146	0.189170443342739	0.144178557716952	0.398999716462446	0.0733468026855371	0.122818830119486	-0.0037635512736446	-0.0560486605166797	0.305075370279295
Otu00004	-0.0632525513497113	-0.0819114786428139	-0.0380426352665525	-0.0817521572984415	-0.10645976233509	0.805653038870634	0.077737441092832	-0.0498793632135561	-0.022810314989715	0.737830830310739	-0.0841562472401198	-0.0673318970414344	-0.0599963379595372	0.012705745630236	0.455934285717833	0.190931353450187	0.0559907203663561	-0.0786186106364064	-0.037883621819163	-0.0922230698178815	0.265982923838806	-0.0487426307236265	0.561791840006589	-0.0657770168289252	0.281654800373124	0.166892448350541	-0.0869937607848546	0.237790590541191	0.0521358343031844	-0.0229140949343307	-0.0522299430513731	-0.0301820639039387	0.0878041665382877	-0.0740534415934326	0.34348272420791	0.042100033813007	-0.0418433030454705	0.0640370059413323	-0.0290035553858168	0.353096620947242	0.676914394969762	0.154094388557343	0.0380498000604258	0.246712191023075	0.238846182108628	0.213314591149756	-0.00237821448067807	-0.0629150325937783	0.217825354795008
Otu00107	-0.0146870173655482	-0.0190195538929866	-0.0223916788840617	-0.0215654687502999	-0.0247195780214916	-0.0318957803300551	-0.0147432805178227	-0.011581810663252	-0.00529647397960804	-0.0152574677761633	-0.0195407811742071	-0.0156342269205139	-0.0139309362022286	0.151390881250463	0.40129645691448	0.0289895025095209	-0.0113286233630367	-0.0182549616581979	-0.0173052622985802	-0.0214138686743356	-0.0186129879061248	-0.0113178654236794	0.0456230030741304	-0.0152731892675628	0.401514252875581	-0.0187557857760274	-0.0201996417231845	-0.0212649010510782	0.00988135402918553	0.116218554912364	-0.00588261061804258	0.00860953200182923	-0.0087816533363086	0.0752930195871986	-0.0166163664826128	-0.0175496771398114	-0.0017483621345269	0.280886982442883	-0.00957389936951266	0.0819877790367137	0.0177871394677598	0.105172549640649	-0.0133698214197628	0.1570041636204	0.0899104116251545	-0.0192466362661842	-0.0131996706106834	-0.0146086467113404	0.0123613934163287
Otu00053	-0.0666459697054886	-0.0975742596748399	-0.0400674114099718	-0.110635331390572	-0.0994155434648837	0.502701702987638	0.09625253041806	-0.0594170929307496	-0.0271720109922177	0.566040579085325	-0.059137597298188	-0.0802068295576652	-0.0714685945925958	0.097953817928313	0.325596951611861	0.315218812275755	0.0626935317033695	-0.0765438343740212	-0.0340086653869199	-0.0857317362920035	0.458825205711679	-0.058062999060257	0.448749546341765	-0.0275648064387975	0.428315624759443	0.25081719849971	-0.0627980931708281	-0.103947443647874	0.0435342082406615	0.00102135373876493	-0.0083568173439403	0.0922797051618451	0.307003282389713	-0.0210698961521105	0.3550512222185	-0.0099403127382793	0.0584356442431314	0.12704531899347	-0.0412831116778544	0.548191188165788	0.590704755192076	0.220502811132981	0.214721083213532	0.246485025806495	0.0795891180648095	0.177733685005233	-0.0328265526887625	-0.0749453901879344	0.252118735510494
Otu00078	-0.0291036877128042	-0.0376890108564034	-0.0443711894244635	-0.0427339773806784	-0.0489841375701906	-0.063204448321797	-0.0292151783696735	-0.02295043250121	-0.010495454648477	-0.0603832490527883	-0.0387218710786306	-0.0309806713371971	-0.0276054427311919	0.787908773967812	0.515659306378981	0.239010945297491	-0.0224487183726764	-0.0361739003969357	-0.034291982993597	-0.0424335677632394	-0.0368833626283276	-0.0224274005176146	0.126543250888851	-0.0302652417273227	0.499271974661087	-0.0371663298577016	-0.0400274643918589	-0.012039535598601	0.13922266263445	0.237899146229355	0.0252913939708954	0.374066965699562	-0.0174016609322972	0.437201295503022	0.0130025565312087	-0.0347763136806603	-0.0334624037214993	0.740564368367138	-0.0189715699593108	0.224650293751338	0.0647926474774478	0.581643650496781	0.00336425926655242	0.127437954206667	-0.0512525010922244	-0.0381389956497848	-0.0261563721076781	-0.0289483889895071	-0.0380645581420437
Otu00110	-0.0509778480424392	-0.0660158495125102	-0.0777203141493111	0.260737930363523	-0.0858003269614699	0.255910224814107	-0.0511731344205821	-0.0401998424426543	-0.0183837765676336	0.234733475443138	-0.0678250013965381	-0.0542655615077109	-0.0483535309539426	-0.0183837765676336	0.272793232471837	0.0432290404610295	-0.0393210429290834	-0.0633619909523019	-0.0600656355088776	-0.0743263874557477	-0.06460468081967	-0.0392837026996714	0.264165606521794	-0.0530124192153274	0.0458787672738233	-0.0651003245526005	-0.0701118709569786	0.350318904048776	0.463434567830511	-0.0125371293962259	0.657589102188659	-0.0177714457184655	-0.03048064683234	-0.0596827323485803	-0.0330593033506192	0.670323757230822	-0.00920543091741042	0.0397977029476321	-0.0332304902408213	0.0285296430295604	0.21516034883483	-0.0323498129883312	-0.0464059316965189	0.0898202404830566	0.0827764462392853	0.0434463271161959	0.564179270071419	0.403039854442383	0.220358920661415
Otu00091	-0.0370278429570947	-0.0479507198184089	0.361059353516402	-0.0543692957057	-0.0623212072379325	0.358871128435172	0.198459592343661	0.0139912934124794	-0.0133530860529452	0.146131712052174	-0.0492648002360748	-0.0394158789875419	-0.0351216659654419	0.0730594630136402	-0.0365414931262522	0.486525516891495	-0.0285609035766903	-0.0460230853306618	0.440377919245449	-0.0539870925894799	0.485224929467308	-0.0285337814402381	-0.0383522731281984	-0.0385056570423816	0.311175944189445	0.641388447761594	-0.0509258716660978	-0.0480269922406287	-0.0283638369635044	-0.0454805904811882	-0.0335273239762944	-0.0110240861901477	-0.0221396674728004	-0.0433506498511624	0.498629761936014	-0.0442449731560181	-0.0354172937664238	0.0596429518159587	0.44339802828722	0.345152741947417	0.0797908829554462	0.132949108548534	-0.0337070240726103	0.465350764529693	-0.0876597080661944	0.0926714021203221	-0.0332780521935143	-0.0368302605477992	-0.048428518578926
Otu00491	-0.0206716924716509	-0.0267696537178524	-0.0315158543286713	-0.0303529795681262	-0.0347923272759189	0.0999882708408189	-0.0207508817687258	-0.0163011741823931	-0.00745468453978859	0.111293874278216	-0.0275032710206071	-0.0220048715739234	-0.019607522878687	-0.00745468453978859	0.0234911116063039	0.00797549367412694	0.673714377306586	-0.0256935049566451	-0.0243568215025497	-0.0301396053975226	-0.0261974199660524	-0.0159296763700054	0.297786120508725	-0.021496718070272	-0.0242818411623561	-0.0263984052021124	-0.0284306044819342	-0.0299299363531166	0.0377019065217519	-0.0253906440336157	0.00508070076480226	-0.0296473095443976	0.455672257347562	-0.0242015529559155	-0.0396985321861797	0.0575066213746151	0.00180057500532863	-0.0111646462752339	-0.0134750779273496	0.20814863717607	0.149899973796014	-0.0206716924716509	0.307774995826905	0.12965550748723	0.0037074364131689	0.13056138887514	-0.0185782807223467	-0.0205613872938015	0.452859641010145
Otu00069	-0.0415933186377488	-0.0538629692965778	0.303962876217026	-0.0610729456484279	-0.0700053155551109	0.428930485270069	0.0773542486259708	-0.00951183753007118	-0.0149995008794054	0.175459981124025	-0.0553390737942375	-0.0442757958116935	-0.0394521129756844	0.0515607842729561	0.113501181504036	0.350426726708574	0.036645866241174	-0.0516976604623883	0.260033280469677	-0.0606436174800086	0.234215134369511	-0.0320519524931254	0.314479723872531	-0.0432533449106245	0.0400880122874939	0.614102487756478	-0.0572049527585904	-0.0526940263161183	0.0354643876279596	-0.0339785237462256	-0.0124590745261122	0.0443403426601928	0.284133513983139	-0.0486957178278567	0.281961806689468	-0.00145606376399117	-0.00923844622678049	0.0695528672595524	0.740606635931681	0.317724682675165	0.226794676704014	0.0475096096508768	0.197361137328559	0.732207122406834	-0.0256427120537182	0.0168656051615692	-0.0203679530828289	-0.0413713746234414	0.207115447968437
Otu00079	-0.0517831378570326	-0.067058692497367	-0.0789480508972281	-0.0760350187824966	-0.0871557025225044	0.516484944710878	-0.0519815091463141	-0.0408348736358183	-0.0186741824712204	0.517994504699153	-0.0688964232963787	-0.0551227868642809	-0.0491173648047638	0.094325842141562	0.548617959123979	0.00876541253468975	0.0822946883833422	-0.0643629113109598	-0.0610144838094592	-0.0755005108264283	-0.0656252317734063	-0.0399042617636245	0.69532798849426	-0.0538498488613476	0.203429008845438	-0.0661287051198871	-0.0712194182099881	0.0102239024058743	0.0974922500476729	0.0332203946227458	-0.0369043205108121	0.0969332897946796	0.235499953454365	0.00607507913460017	0.000847550078998287	0.0551304956631923	0.191562481518952	0.180323438297541	-0.0337554275685523	0.333075736911759	0.584378506562423	0.121097870976007	0.181056612095741	0.296714034551825	0.274543080821942	0.0129195677160834	0.0112279612853799	-0.0515068204612143	0.376249811815271
Otu00037	-0.0549789514932117	-0.0902439797962786	-0.106244038539892	-0.102323836676158	-0.0941316366726672	0.432861254206209	-0.0699539177767927	-0.0414992732452466	-0.025130709873459	0.404311150404103	-0.0579726548018966	-0.0741812802909936	-0.0660995064474541	-0.025130709873459	0.294758709692201	-0.128375625756361	-0.0537520524217196	-0.0673379415367031	-0.0821100089954393	-0.0761172392698528	-0.0883149054914531	-0.0537010081507828	0.277824765342238	-0.0295434992933858	0.149384035767257	-0.0889924528282067	-0.0555845549344053	0.273119644460843	-0.0300433432568985	-0.0559403625547363	-0.0798431462980496	-0.0507879030851562	-0.0246650601397663	-0.0588881182217022	0.113615167066577	-0.0275247662658948	-0.0745507708761256	-0.0110566315898897	-0.0454262379725162	0.0745381255241817	0.345880411396977	0.0847471328405159	-0.0375518637262676	0.107454685046649	0.477605528501872	0.0369622109759374	-0.0478860453978161	-0.0693151072883635	-0.0388438979484782
Otu00029	-0.0117154240514252	-0.0151713675812731	-0.0178612176196835	-0.0172021728434916	-0.0197181178237993	0.0625320691102995	-0.0117603035985082	-0.00923848728616599	-0.00422484954596715	0.0693159262139439	-0.0155871360436291	-0.0124709866905773	-0.0111123191986754	0.959946171837252	0.716915914816716	0.345373808006514	-0.00903652683955988	-0.0145614736842326	-0.0138039249973639	-0.0170812456918484	-0.0148470612348978	-0.0090279455314322	0.280048327134002	-0.0121829970261288	0.64834990205123	-0.0149609671123072	-0.0161126907243319	-0.016962418374296	0.1427321317792	0.329841302123803	0.0588567942678388	0.181009879683389	-0.00700487989813366	0.555406039125777	0.0488140315894159	0.00818684961900746	-0.0134699854274784	0.906977144957231	-0.00763683245875479	0.29068342762758	0.213402492566671	0.725836888151601	-0.0106647335892561	0.179952594640063	-0.00642349546620425	-0.0153525048558061	0.00316255949045285	-0.011652909966749	0.0332444410176741
Otu00178	-0.0625637838060618	-0.0810195309389246	-0.095384115228416	-0.0918646237686796	-0.105300504290372	0.213650187023918	-0.0628034536864426	-0.0493362185380242	-0.0225619296789237	0.301330512685502	-0.0832398558779142	-0.0665987088245972	-0.0593430278646465	0.151557310234509	0.400306343049167	-0.0168982479489828	0.011672524912865	-0.0777625195194838	-0.0737169884264757	-0.0912188374839936	-0.0792876403942465	-0.0482118641170921	0.463281072579092	-0.0542629246239619	0.130102799037033	-0.0798959310252295	-0.0860464712660912	-0.0511998019148255	0.0577477978804756	0.0350503027856778	-0.0492322834562659	0.248263841293197	0.103730682205577	0.0295304358055838	-0.0621968774728581	0.00937862625907348	0.121524278525942	0.220296126079778	-0.0407829142859344	0.274664443404146	0.513119798445971	0.103929044163593	0.0114180714399352	0.219358553673424	0.111670545833868	-0.0474117390308829	-0.0117219983399476	-0.0622299403479547	0.190064576404044
Otu00038	0.209206920156078	-0.0855375035681413	-0.0584458973926038	-0.012460733099727	0.832369297288515	-0.10650960224578	-0.0663056250948345	0.0108607776734403	0.0773835615818816	-0.0780811838612231	0.799425303346613	0.132337923854752	-0.0348155082055375	0.380994465291392	0.240671794668762	0.0355270339522559	-0.0376788864578631	0.103933673551792	-0.0778277421195595	0.786131537681366	-0.083709035889691	0.05395240216077	0.0418063717762953	0.734644949677605	0.200404323896991	-0.0843512472357108	0.797137241030311	-0.0956356053231883	0.0130978548193473	0.317766313779665	-0.0440546408418732	0.0585959528937478	-0.0394941284014903	0.885106646003793	-0.0969081849859102	-0.0696121094110063	-0.0498710143570937	0.347783298128441	-0.0430571324694789	0.0166526809616179	-0.0367288042716403	0.243614358958676	-0.0601287051122729	-0.0271523861658612	-0.0624206092533633	-0.0865587714389307	-0.0536149689461236	-0.0657001303620365	-0.0659986142302673
Otu00041	-0.0797484296241172	-0.103273490959091	-0.121583653318216	-0.117097449001362	-0.134223816798165	0.473720156155226	-0.0800539305933012	-0.0628875958684979	-0.028759105535583	0.495446376322672	-0.106103681468165	-0.0848916437058731	-0.0756430157104286	0.0657731395119352	0.527529014061687	-0.0536587480650779	0.0593393190840137	-0.0991218631295882	-0.0939651297602794	-0.116274282003724	-0.101065895081465	-0.0614544105022129	0.671315661501757	-0.0829312602501031	0.201081370585362	-0.101841267343576	-0.109681201179246	0.0769769392349518	0.0664035510448401	-0.000752961676868904	-0.0534177283278953	0.082553790973257	0.314551723537427	-0.0375665052182451	-0.0133140749634403	0.0221686873059083	0.145770662513532	0.160219832293744	-0.0519849211786824	0.297928733884191	0.560976227286186	0.0889828156853177	0.224361224361087	0.296630844306378	0.287609056427238	0.0606818852229233	-0.0233462630277275	-0.0793228880423156	0.352825897476537
Otu00092	-0.0161232977638977	-0.0208795239442189	-0.0245814175264871	-0.0236744102240079	-0.027136967780356	0.0921131896373488	-0.0161850630314588	-0.012714425081755	-0.00581442950236269	0.101838107438173	-0.0214517233533037	-0.0171631373255602	-0.015293277520409	0.148994755998044	0.497596718900932	0.0542277961693904	0.00278748643889084	-0.0200401603101579	-0.0189975874595792	-0.0235079847950072	-0.0204331988460937	-0.0124246679728014	0.200733120948141	-0.0167667928917228	0.412046939393303	-0.0205899612791449	-0.02217501553385	-0.02334444925289	0.0502848619083961	0.126109981964177	0.00396279363155731	0.0208529008389861	0.127253719840519	0.0725028538834665	-0.0195135564988042	0.0127937645366166	0.0412891922473488	0.300429034618301	-0.0105101550882849	0.126177620290597	0.129807435646784	0.102299544433006	0.0895314684566557	0.229342478950742	0.10554664055185	-0.00883253669663504	-0.00130042945360857	-0.0160372630461402	0.119276597600926
Otu00234	0.637372165246079	0.0347634371089452	0.0507192721235567	0.521410049945172	0.144119310511275	-0.0493059832006243	-0.0227908498870892	0.204549801048336	-0.00818753623077283	-0.0471051570332137	0.147606132907786	-0.0100567984128577	0.10494397815433	-0.00818753623077283	-0.0224056669530515	-0.0453211232476963	-0.0175123137745514	0.0856201345741447	-0.0267512806818581	0.195664594859926	-0.0287728238505595	0.106017878485634	-0.0281409815528393	0.229864367567959	-0.0266689292089481	-0.028993567450548	0.158959464750189	-0.0328722747378411	-0.0173914810300503	0.462433111180388	-0.0274358454369966	-0.032561863583107	-0.0135750888485314	0.0806484060654735	-0.04360119718655	-0.0271291085302764	-0.0129408225167923	-0.0122622151741425	-0.0147997796759608	-0.0430439530742964	-0.053174447877547	-0.0227038756851052	-0.0206676928263455	-0.0381432914313204	-0.0537491507899506	-0.0297523470060644	-0.0204046657786536	-0.0225827266766846	-0.0296942780788982
Otu00514	-0.0226711500584157	-0.0293589331053351	-0.0345642072454562	-0.0332888540913002	-0.0381575951575131	0.0831771636139138	-0.0227579988947879	-0.0178778958967307	-0.00817573462218797	0.164332702747841	-0.0301635091205312	-0.0241332801439814	-0.0215040492725089	-0.00817573462218797	0.0177405013805656	-0.000253533875972471	0.160901156269367	-0.0281786944730137	-0.0267127210792068	-0.0330548414265424	-0.0287313503724099	-0.0174704651717155	0.353683666498763	-0.0235759757844188	-0.026630488308654	-0.0289517757900428	-0.031180538378526	-0.0328248922641865	0.0315627660296126	-0.0278465395010758	0.0550247702159465	0.0590945923458708	0.521134495522755	-0.0265424342715386	-0.0435383499210816	0.00630218850551949	0.230978122428387	-0.0122445402766166	-0.0147784471038713	0.249003219887201	0.208703859140502	0.0698375656971886	0.33211735169978	0.212307068284942	-0.0456525494506518	0.0663457194186583	-0.0203752542594814	-0.0225501756755646	0.372393715835835
Otu00058	-0.0636643943163635	-0.0824448115384406	0.0672231465973149	-0.0839555328978144	-0.10104808605481	0.41949310231488	0.00865282688056232	-0.0395638534094183	-0.022958834971837	0.248854468414528	-0.0755448936811827	-0.0677703009893565	-0.0603869794322725	0.0986887234610308	0.370944856434604	0.144523718831319	0.0765032282912228	-0.0791305033766621	0.0609597645630717	-0.0847608172808779	0.0276166807364398	-0.0490599983113569	0.599354842943911	-0.0548895142579286	0.209695432974296	0.197046327637485	-0.0784633555959846	0.0729167723507093	0.0619735816246518	-0.00783959484736802	-0.0147522189803725	0.116032401560951	0.540123105497715	-0.0117062372735971	0.174650557574083	-0.00679479145246482	0.0413917554292842	0.161817433059985	0.24121531072638	0.433560692169966	0.504200892871688	0.134078590603479	0.38218380894864	0.527767720465626	0.115476305810139	0.0470118284187812	-0.041670189520388	-0.063324677945903	0.339538106237575
Otu00047	-0.00265072444274361	-0.0273266980594486	-0.0208413639852252	-0.0309845886168355	0.00321883642901491	-0.0458268560531969	-0.0211826826950371	0.0171158215250576	-0.0076098075714513	-0.0437813245086448	-0.0135466724925883	-0.0224627665219492	-0.0200155318797525	-0.0076098075714513	-0.00482303172256117	-0.0421231756557909	-0.0162766104721875	0.0100484493517409	-0.0248636577037298	0.0587594953437911	-0.0267425568105674	0.0587091007417913	-0.0261552985480535	0.0139551952796395	-0.0247871171127136	-0.0269477243079922	0.0142672214791562	-0.0305527423806268	-0.0161643039237869	-0.0135183965351339	-0.0254999182233746	0.147885563990141	-0.0126172038805045	0.00376994297286057	-0.0298205656544868	-0.025214825276069	-0.024262165073123	-0.0113969691546814	-0.0137554781144836	-0.0174632364275033	-0.0494223542541935	-0.0211018455638021	0.0944459205467943	-0.0234657322949941	0.0364131018578902	-0.0276529628857379	-0.0189648724303324	-0.020989245067686	-0.0275989914162799
Otu00067	-0.0445611403457837	-0.0577062714127144	-0.0679374661645709	-0.0654307035721859	-0.075000427798781	0.389048546302414	-0.0447318455449675	-0.0351397889427228	-0.0160697651857305	0.37839739697957	-0.0592877008787815	-0.0474350211934164	-0.0422671525337643	0.364248010876558	0.597301515595374	0.152821800871279	0.0965302194173269	-0.055386460587023	-0.0525050255483816	-0.0649707414101389	-0.0564727300101648	-0.0343389659729219	0.816215182799005	-0.0345470965007427	0.328823881798433	-0.056905985841722	-0.0612867165169162	-0.0286750072179495	0.158210449849404	0.116351919809434	0.0253524614578351	0.116153014576502	0.561891775600456	0.172320145748348	0.0058437681800862	0.0517675203104639	0.114113968335804	0.39947406836739	-0.0290476863234335	0.50053468344336	0.679382904846521	0.343342732702571	0.386115871061952	0.373988506239827	0.058430197730764	0.0171250188505379	0.000456392665519756	-0.0443233598874223	0.487700973059269
Otu00043	-0.0679283657306674	-0.0879666157342159	-0.103562902848344	-0.0997416297647973	-0.114329580660163	0.400451631777785	-0.0681885862975628	-0.0535665922478035	-0.0244965204721367	0.335619831342941	-0.0903773242195616	-0.0723092686377634	-0.0644314434825524	-0.0244965204721367	0.261406779956729	-0.123582288260369	-0.0333442714169292	-0.0844303292529738	-0.0800379108450254	-0.0990404700161161	-0.0860862228428738	-0.0523458291534113	0.244621669299111	-0.0706394471129565	0.0856052217279864	-0.0867466718428902	-0.0934245950998586	0.334979317033547	-0.0259066336110921	-0.0668353737303493	-0.0820860794351962	-0.00570136718151451	-0.040615691035267	-0.0795276895055438	0.117912362826632	-0.0365910514032481	-0.0344287032037449	-0.00692958224258859	-0.0442798780483766	0.0522788226205936	0.308691684827479	0.0391011350706402	-0.0256120453146602	0.0623716216946476	0.353037236087602	0.0340838879354873	-0.0445432021408103	-0.0675658965969368	-0.0302924346517301
Otu00085	-0.0658366763944488	-0.0852578970701448	-0.100373934334445	-0.0966703280911593	-0.110809078405929	0.343076488807938	-0.0660888840998689	-0.0519171389071099	-0.023742209513896	0.291006089557722	-0.0875943736322389	-0.0700826800176415	-0.0624474333889784	0.0472843442285175	0.390517363995724	-0.0609398708330251	0.0400197500999237	-0.0818305019576714	-0.0775733374255567	-0.0959907588570375	-0.0834354063190415	-0.0507339662525749	0.489822897156173	-0.068464276598353	0.246953610681137	-0.0840755183933039	-0.0905478111936223	0.268832252618637	0.0453589379990775	-0.0321783651980203	-0.0257720248348793	0.0938923945052924	0.31654201462587	-0.0351539288120053	0.178257549334861	-0.0247359746116523	0.068409259735511	0.0735438177217501	-0.0429163865566178	0.229224061984166	0.472680956827054	0.305435243373549	0.290682176659361	0.230578072849283	0.258602054081366	0.0886119007433646	-0.0470662044335418	-0.0654853686189163	0.18580017954808
Otu00054	-0.0266060242014508	-0.0529869359367611	-0.0623814029089194	-0.0600796484264402	-0.0238018691023422	0.218397103767392	-0.0410735848322729	-0.0322659860004249	-0.0147555473186834	0.143995278243635	0.0131732936768888	-0.0435556893142238	-0.0388104593956217	0.658729791012653	0.654635882622366	0.203752663730089	-0.00948373511630387	-0.0227204601443434	-0.0482110584687183	-0.0199789094019045	-0.0518542760425744	-0.0315306559512167	0.463685231593379	0.0549030550568005	0.60192741057401	-0.0522520993368011	0.0108765965977568	0.0253895533595454	0.104902641422232	0.209428291548421	0.0185567570725256	0.0901201207792877	0.174050819242748	0.39380594892048	0.120673227026599	-0.0101494508754462	0.0614025684645324	0.615855576107009	-0.0266721078428884	0.429487140007621	0.436898899396755	0.660313146090552	0.113870130902983	0.265932168203664	0.089213645108738	0.0444527574606154	-0.0272094834001977	-0.0406985059571774	0.161341105206731
Otu00122	-0.0553139623124769	-0.0836827523193539	-0.0928047438184655	-0.0948843379942566	-0.059918780707304	0.16603916239703	-0.0648678880109096	-0.0509579666587217	-0.0233035707722293	0.234500999253919	-0.0346794201023727	-0.0687878983100851	-0.0612937133198323	0.122686446124384	0.460837696235363	-0.0384495562528582	-0.0426656434154676	-0.0498233513917511	-0.0761401653740964	-0.0297098022145289	-0.0818939321939476	-0.0119831518371149	0.291589743239087	0.00522803642243605	0.216726442262765	-0.0825222181593293	-0.0306500640759882	-0.0770509699052649	0.0391008949034718	0.0582295706262726	-0.039394642981987	0.225270797413251	0.0259100259709779	0.0536056675412005	-0.0917053779645722	-0.0117100785813006	0.0103302324039643	0.234200084654398	-0.0421235037465719	0.05941469353639	0.207245331209397	0.0470561906876284	0.0885833866321682	0.193712934414654	0.384296144055773	-0.0614903107846305	-0.0207602959725109	-0.0642755225145862	0.0993277178634846
Otu00068	-0.0333649159006421	-0.043207262598858	-0.0508678150400633	0.311870650039236	-0.0561561698511444	-0.0263052283241403	-0.0334927305070542	-0.0263107293427062	-0.0120321508786455	-0.0201077875176887	-0.0443913494675667	-0.0355167188402813	-0.0316473047750918	-0.0120321508786455	0.0136800629969835	0.200057962783054	-0.0257355565374633	-0.0414703166297023	-0.0393128575298808	-0.0486464957209462	-0.0422836550601672	-0.025711117420045	0.0101573976724172	-0.0346965393152039	-0.0298037783800739	-0.0426080530506854	-0.0458881017529185	0.504692327504859	0.440602997774977	-0.0337578388573236	0.591709130921627	-0.0398690969505423	-0.0199495321440708	-0.0390622480547462	-0.0640749754567647	0.769051091523598	-0.0383618150736949	-0.00507045366563459	-0.021749300035166	-0.0566900129797927	-0.0360266981073536	-0.0333649159006421	-0.0303726043330882	-0.0351076339015448	-0.067807563451986	0.378135301621091	0.494365449921821	0.697118535409516	0.211155255295976
Otu00088	0.0613008289296908	-0.020372889026546	0.0469705414857047	-0.00732979445795287	0.23631347682044	-0.0341653225273026	-0.0157923376945028	0.0580596759093099	-0.00567334424485805	-0.0326403162105204	0.0852199028200938	0.0458330171168455	-0.0149221910713979	-0.00567334424485805	-0.0155254350121273	-0.0314041155361764	-0.0121347108295631	0.157142188872252	-0.0185366171240351	0.52436791688178	-0.0199373938630471	0.457374797730458	-0.0194995748705698	0.227192237578888	-0.0184795537728975	-0.0200903525061951	0.204278224813258	-0.0227780037172086	-0.012050982863508	0.00656266474161577	-0.0190109687976437	-0.0225629122307573	-0.00940651131445224	0.174765982981755	-0.0302123366730904	-0.0187984232875688	-0.0180881859748717	-0.00849678901278775	-0.0102551295631768	-0.0298262085891189	-0.0368458763829018	-0.0157320711412481	-0.0143211502026872	-0.0264304201926443	-0.0372441020968026	-0.0206161294313983	-0.014138892323735	-0.0156481240281824	-0.0205758920505235
Otu00126	-0.0214818660368464	-0.0278188211153156	-0.0327510367936126	-0.03154258616201	-0.0361559226307374	0.0474473531551941	-0.0215641589537737	-0.0169400565778396	-0.00774685163540937	0.0680887967620938	-0.0285811906523867	-0.022867295648738	-0.0203759890667876	0.507902960346527	0.662972687866561	0.172990992291516	-0.00389245904012144	-0.0267004954844715	-0.0253114241767435	-0.0313208493422061	-0.0272241601404202	-0.016553998868746	0.262195349260455	-0.0223392263817167	0.592057290513045	-0.0274330224734075	-0.0295448685522507	-0.0311029628614459	0.0878601079460694	0.227670566491526	0.0228517456137726	0.10346546987618	0.101149850910953	0.279222939366184	-0.00311556769099338	0.00102775932728921	-0.0122442978268558	0.602255400360384	-0.0140031987834749	0.240403389557079	0.164361887181983	0.37296963963973	0.0961467852078866	0.241504078327718	0.0944643640292869	-0.0179116261843065	-0.00832279465712768	-0.0213672377326095	0.114761990879746
Otu00096	-0.0504123473503561	-0.0652835312601449	-0.0768581574846404	-0.074022238440568	-0.0848485381720083	0.314853847717561	-0.0506054674035905	-0.0397539028905565	-0.0181798440994869	0.411495200667184	-0.067072614100818	-0.0536635899893498	-0.0478171419875752	0.456367557026827	0.621862669655156	0.158368678344983	0.119783222126609	-0.0626591121311821	-0.0593993233800799	-0.07350187984783	-0.0638880167563906	-0.0388479259472718	0.672088714592294	-0.0524243488885785	0.321269433734399	-0.0643781622801036	-0.0693341152636349	-0.0658346200378567	0.153384509526256	0.149520991545981	0.0109529308227678	0.134400441253085	0.389488679160121	0.221090790305211	-0.0476750475858866	0.0511397756545948	0.0979212536048315	0.497608089596769	-0.0328618621807705	0.3479467893564	0.466715232097585	0.324697782866458	0.348082854679937	0.276890045412612	0.107220098537174	0.0319378719696359	0.00321181657440966	-0.0501433445607724	0.412141621329021
Otu00031	-0.0733651610017819	-0.0950072161563722	0.0480807330998623	-0.107724669180004	-0.123480198620651	0.663379873304686	0.187797832671285	-0.0578539115773644	-0.0264571530477787	0.552310354842636	-0.0976108709661611	-0.078096699051536	-0.0695883549358021	0.055725378606884	0.083371460148743	0.469564262462735	0.019611078075776	-0.0911878952548004	0.0346913100144094	-0.106967390577808	0.743190733123103	-0.0565354420396131	0.167319646859108	-0.0762932297100619	0.462929517845353	0.520337798941707	-0.100902036833973	0.143401403302927	-0.0371982019344733	-0.0840771501774642	-0.0353121428731798	-0.0651989460102712	0.101477736430368	-0.0858928620159608	0.729192763482763	-0.0584888791442013	0.0177332380537536	-0.0179832203964593	0.0653593503665303	0.596086317911552	0.549600415661357	0.303832959872897	0.05175872570821	0.156781621666253	0.0365132539823738	0.362658523516214	-0.0599336866453125	-0.0729736808584238	0.003398367408645
Otu00034	-0.0628863628325823	-0.0814372678440396	-0.0958759159662244	-0.0923382779996775	-0.105843433955103	0.431061604623839	-0.0631272684514687	-0.0495905962047832	-0.0226782590450441	0.358116134250793	-0.0836690407839941	-0.0669420919346527	-0.0596490006654397	0.160294058250198	0.453827133240875	0.0219930103643693	0.0504579188067522	-0.0781634632655357	-0.074097073404046	-0.0916891620392849	-0.0796964476673611	-0.0484604446096314	0.695349574086723	-0.0653962134029799	0.29289305704099	-0.0803078746463661	-0.0864901270881654	0.191759593177436	0.0752119884192438	0.00114825328626997	-0.0136413092037086	0.0570773746207175	0.515209379884117	0.034378486543175	0.129593960864416	0.000640428412630125	-0.0104323704661184	0.162776320746011	-0.0409931910944761	0.45793375197504	0.606843847423192	0.333685423682187	0.322517184264318	0.303507229626566	0.178714114952266	0.0847226172312213	-0.0409282643621157	-0.0625507980767663	0.350933145501579
Otu00131	-0.0540911033853329	-0.0700474868629018	-0.0824667519172467	-0.0794238864632881	-0.0910402171606882	0.531385614902729	-0.0542983160487839	-0.0426548769149585	-0.0195064875650476	0.523977289832107	-0.0719671250068512	-0.0575795999731706	-0.0513065172876304	-0.0195064875650476	0.39718177017323	-0.0584200130521949	0.0447104854554702	-0.0672315551736949	-0.0637338888356292	-0.0788655555797523	-0.0685501370415634	-0.0416827878320329	0.551371828484568	-0.0562499273428662	0.114417969715627	-0.0690760501083119	-0.0743936554033399	0.319292057677771	0.0447735754326653	-0.0253606306208731	-0.0532633945713697	-0.0170499730261641	0.179623174057615	-0.0633276014926843	0.0379554820808844	0.0346475791689638	0.0304436665208378	0.0444264070936319	-0.0352599011567761	0.140152416961844	0.511991591655771	0.0172173273375065	0.112115639222478	0.200297628039607	0.253424060691913	0.119510287448961	-0.00776662587868433	-0.0538024705708125	0.275385796365629
Otu00061	-0.0937405792910581	-0.121393197503006	-0.12909917917223	-0.13764261885319	-0.153837561859559	0.413699617541779	-0.0629088440329372	-0.0739214514282068	-0.033804994349167	0.508115200344325	-0.118814181627015	-0.0997861888374048	-0.0889148556960901	0.034826877348284	0.304260217870647	-0.052127770489121	0.170668290238274	-0.116513151593979	-0.103707526910363	-0.131476306395935	-0.0158915334144679	-0.0722368085192461	0.518844750615396	-0.0901856111224511	0.145376145590175	-0.0556117390753197	-0.123059671724898	0.201368630860006	0.00753153286550194	-0.0647332789851843	-0.0598201764717216	0.043809958471537	0.230058628551277	-0.0692361620531951	0.111496588123831	-0.0389158087413286	0.238917948870581	0.0578067983794349	-0.0611058631330839	0.115512471790523	0.495584823225886	0.191262894821264	0.290859004280201	0.193308057218536	0.242282906700541	0.050042582081716	-0.0541742465360947	-0.0932403749036045	0.173720694734389
Otu00324	0.73328237892651	-0.00073585384341691	0.00670576930930354	0.556603551923519	0.0896476752956759	-0.0410594254718344	-0.0189790192109354	0.196802236102481	0.0183947974733796	-0.0392266933746047	0.126715367073329	-0.0201259341646426	0.0288778692924498	-0.00681814887044185	-0.0186582591541124	-0.0377410440172512	-0.0145833323988247	0.0649799682648312	-0.0222770573494814	0.146228182118473	-0.0239604920096454	0.00502205688410113	-0.0234343270282549	0.186728267483244	-0.022208479380948	-0.0241443156513976	0.139914785702503	-0.0273742987579439	-0.0144827092544244	0.495269509116237	-0.0228471268160994	-0.0127912352528753	-0.0113046188853354	0.0522772790210409	-0.0363087801956911	-0.0225916924784513	-0.0217381388208005	-0.0102113268487855	-0.0123244768922281	-0.0358447366534785	-0.0442808790720239	-0.0189065916771449	-0.0172109658542892	-0.0317637237939701	-0.0347281427020741	-0.0247761872942875	-0.0169919307846945	-0.0188057051648125	-0.0247278305506949
Otu00285	-0.0346352509532763	-0.0448523349368537	-0.0528045550782739	0.296334978736784	-0.058294258590706	0.0461560940520627	-0.0347679319701192	-0.0273124834560372	-0.0124902627187964	0.0573060207440224	-0.0460815047021944	-0.0368689815893234	-0.0328522435406177	-0.0124902627187964	0.0883854923376954	0.0271130779770151	-0.026715411534429	-0.043049256526192	-0.0408096543774478	-0.0504986612976904	-0.0438935619856448	-0.0266900419226075	0.0925372950535714	-0.0360175745675767	-0.015995428802832	-0.0442303110979097	-0.0476352443001728	0.417894687798871	0.45187059236251	-0.0140468258849068	0.696856821358057	-0.0286807196011799	-0.0207090901792756	-0.0405495032028306	-0.0665145646216765	0.739128788322569	-0.0291125893060494	0.0153487369316736	-0.0225773823923104	-0.048397151372338	0.0296395485931124	-0.0346352509532763	-0.0315290101828438	-0.00310338196991788	-0.052593064400891	0.0690738525162768	0.384441098460386	0.663107086922038	0.222721362851609
Otu00045	-0.0572576997612097	-0.0741482003658083	0.0274816059089686	-0.0840735122851363	-0.0963698851407696	0.48429188607792	0.195148246162474	-0.0451519747776175	-0.0206484345575047	0.386563662723806	-0.0761802177885889	-0.060950419593924	-0.0543100986814965	0.431380211963869	0.324422261670315	0.554003938329628	0.0207118235376249	-0.0711674186638695	-0.000236719271109673	-0.0834824956466113	0.687641065561193	-0.044122977745429	0.279883577569946	-0.0595429053913701	0.634748022316052	0.422070525733967	-0.0787488019033154	-0.0165803483379898	0.0451133336618427	0.06785155633261	0.00852188112128962	0.00811412989093241	0.192631703421476	0.149305049285185	0.518947219105738	-0.0279372885696745	0.0474794880006649	0.329385680271325	0.0468032152305558	0.713561980043969	0.464029047826863	0.475436348362045	0.12057689907405	0.286276032563565	0.0102690808370006	0.274302746107666	-0.0452137611018165	-0.0569521698311339	0.139269093450483
Otu00032	-0.0639102844971169	-0.0827632370858609	-0.0819396080373016	-0.0938417385124344	-0.107566786685231	0.412082543843344	-0.0510358355131108	-0.05039803494864	-0.0230475085882553	0.367150535397974	-0.0850313479623824	-0.0680320493612515	-0.0606202112951875	-0.00655181191722581	0.232400330194575	-0.00480703805970038	0.155099633672275	-0.0794361281138066	-0.0639568596563856	-0.093182053585024	-0.0377101435313178	-0.0492494821190971	0.706976757128721	-0.0664610006901713	0.0682103204189091	-0.0456682012480707	-0.0878983674586521	0.101488709894011	0.0578299303566054	-0.0615384753053058	-0.0247652895030358	-0.00731273870538183	0.632777755477866	-0.0748234880528421	0.0602747000214411	0.0124519936582068	0.242075166629779	-0.00411126882098399	-0.041660646081049	0.534066734566876	0.60848359000835	0.0370381070333681	0.463707912659385	0.286093025351805	0.0587161039571252	0.0970603666256865	-0.0405725034707328	-0.0635692560444379	0.474788377426805
Otu00120	-0.046820571222779	-0.060632213846288	-0.0329872157299973	-0.0687483061022682	-0.0788032542309923	0.368170507485897	0.0505096670412219	-0.0369215190226129	-0.0168845675755473	0.387001323956218	-0.0622938282119716	-0.0498401695065806	-0.0444102689077261	-0.0168845675755473	0.107431194729424	0.104243883438668	-0.0361143861836308	-0.0581947791858455	-0.0551672436828568	-0.0682650219896806	0.231734546442873	-0.0360800910743277	0.133417565696442	-0.0486892217870147	0.127045313317007	0.118328337092779	-0.0643942020653887	0.437554474436984	-0.0358652014982308	-0.0575088110950981	-0.00706147421093935	-0.0361912290371111	-0.02799493016539	-0.0548155665254923	0.290948540185461	-0.0164501520692671	-0.0538326576407897	-0.0252874851357044	-0.030520522047007	0.184974937984854	0.400768740825713	0.151176139057876	-0.0426214976424164	0.0635002089709711	0.214357558498416	0.347654240250576	-0.0420790758642681	-0.0465707343290257	-0.0612363757177442
Otu00264	-0.0583623404036292	-0.0755786999497581	-0.0889786368950471	-0.0856954953373446	-0.0982290952081623	0.357646505537486	-0.0585859153585366	-0.0460230664671695	-0.0210467932081261	0.262666603957963	-0.0776499199433837	-0.0621263018060415	-0.05535787291182	-0.0210467932081261	0.209806594286172	-0.116501995480541	-0.0450169667919759	-0.0725404117006147	-0.0687665564699992	-0.0850930765467601	-0.0739631137533789	-0.0449742175731804	0.228015618162227	-0.060691633222515	0.148211731679145	-0.0745305548944042	-0.0802680583087775	0.404715883007776	-0.0447063554292163	-0.0716853451738153	-0.0615925416610573	-0.0613613529019945	-0.0348959784389265	-0.0683281871499703	0.215128718458333	-0.057522212247366	-0.0671029807627647	-0.0315211193904374	-0.0380441556026399	0.0501476331959457	0.310249575204204	0.197330381437316	-0.0465104334985349	0.0533946473143377	0.35467268799346	0.0453343330548373	-0.0524520159691205	-0.0580509160562149	-0.0763317941534373
Otu00607	0.114425443908057	-0.0361363758529678	-0.033803192984031	-0.0293183850568658	0.259303022718902	-0.00966971083456151	-0.0280116310348497	-0.0220049673898774	-0.0100630843130951	-0.0145349971939032	0.39996427727961	0.051233563499783	-0.0264682100021853	-0.0100630843130951	-0.0275382128743757	-0.0557029943503156	0.274893881300134	0.133216868824684	-0.0328792918158971	0.225687672174859	-0.0353639170774923	-0.0215034822112311	0.0222575914889472	0.483289570929792	-0.0327780757978128	-0.0356352272000553	0.384600174948263	-0.0404024437787309	-0.0213754095251767	0.0805135618773239	-0.0252666901589758	0.0339760983258247	0.0820335154110866	0.263863471577562	-0.0535890787012399	-0.0179309058912688	0.0649881023956955	-0.0150711644730105	-0.0181900179121854	-0.00942968106844681	-0.00958335045498058	-0.013671715617606	0.112369077385983	0.00859483369023446	-0.0364506887587632	0.00776816460462132	-0.0250788352348746	-0.027755832299457	0.120957859501961
[truncated: 51 more columns]
