# Supplementary material for: NFnetFu: A novel workflow for microbiome data fusion
Source: Comput Biol Med. 2021 Aug;135:104556. doi: 10.1016/j.compbiomed.2021.104556 (PMC8404037; doi:10.1016/j.compbiomed.2021.104556)
Supplement: Multimedia component 11 [file mmc11.csv]

	Otu00001	Otu00057	Otu00023	Otu00002	Otu00046	Otu00003	Otu00213	Otu00015	Otu00007	Otu00049	Otu00083	Otu00203	Otu00207	Otu00018	Otu00028	Otu00013	Otu00300	Otu00033	Otu00171	Otu00073	Otu00108	Otu00075	Otu00014	Otu00101	Otu00005	Otu00027	Otu00154	Otu00077	Otu00036	Otu00035	Otu00006	Otu00050	Otu00559	Otu00056	Otu00022	Otu00009	Otu00393	Otu00024	Otu00189	Otu00012	Otu00011	Otu00162	Otu00346	Otu00090	Otu00111	Otu00048	Otu00194	Otu00119	Otu00020
Otu00001	NA	0.171257423762306	0.107177606365005	7.37932204599723e-05	5.70374689701225e-08	0.0243168803580769	0.249837802389713	0	4.37427871702312e-14	0.0267131000335117	7.32569520822679e-07	2.86206832722513e-06	0.318912634816328	0.67198648466429	0.238147100037926	0.0430933718835096	0.527749541078842	0.00138886732571031	0.197058035518265	3.574918139293e-14	0.19721158106964	0.352525794060391	0.135103647394633	8.34200197807888e-09	0.179234456379308	0.179502783983573	2.98856495106747e-11	0.102128019629038	0.371050420317575	0	0.227254909109704	0.397169310855915	0.486101230221455	3.68080854684649e-09	0.040853489788099	0.238340254702132	0.197060250617556	0.515313149911142	0.486108313504262	0.0387259052000339	0.0126899392751683	0.249837992845011	0.318897542981657	0.0632591040357764	0.00981705796445098	0.129185553088734	0.318898800670617	0.303533960177681	0.155809228662229
Otu00057	0.171257423762306	NA	0	0.987121482457064	0.0528656481357861	0.00592529401981157	2.9763391751203e-10	0.295130390765255	0.605497851163942	0.0067842429081022	0.0682323956458191	0.150078980839925	0	0.605497851163942	0.149988665920631	0.0134784233499905	0.340664829065261	0.131659933436884	0	0.0490724829041738	0.115523405031138	0	0.0681393004484239	0.160299388008883	0.101147274576855	0.10135816173546	0.0683065647471799	0.0459649623027321	0.27509911561244	0.020189595474813	0.140598059778745	0.487286241588914	0.395469585308797	0.115420155119265	0.0124867899100531	0.150156558300194	0.115400343794251	0.427380532254139	0.395477263993115	0.011565724566226	0.00231367600241139	0.577076693579727	0.223911006666153	0.0233122693666399	0.00159375473541812	0.0639882263185196	0.223912211255906	0.209311123458201	0.0831954516820717
Otu00023	0.107177606365005	0	NA	0.992610595082203	0.320965446032428	0.111939745504133	0	0.825905906459292	0.543241990216011	0.0682582902868238	0.282299322297888	0.0901141199610056	0	0.000958124081783307	0.329620399054737	0.0130348316214501	0.262000160953866	0.254225258568036	0	0.211156655767787	5.88065533264626e-05	0	0.031658302606925	0.778760591151971	0.517470241667993	5.11552509241398e-08	0.11636521578797	0.0187080583349508	0.198839485181895	0.0240670573854747	0.265642142659204	0.943371428728735	0.317192556562055	0.537195556424915	0.0186269713621954	0.0901754019721126	0.0637220457508896	0.130046913906391	8.12683254025615e-14	0.789969381571621	0.00625690995556138	0.25528361054956	0.15217244062397	0.00857667638028525	0.000194732129775055	0.30381098954148	0.15217350737963	0.139361792140568	0.0412945424529239
Otu00002	7.37932204599723e-05	0.987121482457064	0.992610595082203	NA	0.609319931948142	0.00529132640388386	0.57301686804389	0.0590369892919904	0.149182431179835	0.00649494999699574	0.355053682903562	0.0599673505935354	0.312686031525065	0.54876557255876	0.325830444525089	0.00307946834072603	0.26858368522516	0.322747636041655	0.952185562597246	0.657170801194502	0.0675410697913081	0.695810566674486	0.0340766381550139	0.884070191145869	0.0568836624147966	0.209079441277415	0.349887751783006	5.79953862711591e-11	4.44047021375127e-10	3.68245591286787e-05	0	0.0264325974497606	0.323856456615977	0.230447971598016	0.0131415451110319	0	0.0674482096619804	0.356811068855797	0.323864322063002	0.00332640512652693	0.000392835165504035	0.102910310685311	0.157865170277984	0.0301786922011877	0.000238899062385389	0.211731456771673	0	0	5.19918275720954e-06
Otu00046	5.70374689701225e-08	0.0528656481357861	0.320965446032428	0.609319931948142	NA	6.10259673734515e-05	0.0416899479114348	0.0706752924375476	1.9505346656068e-05	8.04636792679503e-05	0	8.61533067109121e-13	0.689199661898586	0.45440909349906	0.0368032022008538	0.0114512812590581	0.658189899684114	0.00323122154882061	0.0223596805147261	0	0.0224059407512669	0.436453640527391	0.00809095354381206	0	0.017369117255799	0.0174387420551769	0	0.00374437555684093	0.113682517489124	0.00245374852895242	0.032564306937003	0.0719338634604858	0.218265846151795	0	0.000277781863739612	0.0368810933897947	0.0920555059950492	0.250205793316665	0.218273335768702	0.000237906404370714	8.81305965005907e-06	0.041690030389733	0.0778776438678945	0.000974133263469623	1.69386899282475e-05	0.00715850352126246	0.0778784188336998	0.0687283854325926	0.0119184315866381
Otu00003	0.0243168803580769	0.00592529401981157	0.111939745504133	0.00529132640388386	6.10259673734515e-05	NA	1.56803981887776e-06	0.306201615690028	0.396131236033759	0	0.00263960483182668	0.0178044891162252	0.0454032793140207	0.0107535127187139	1.39399602971935e-12	1.28075328120758e-12	0.362467663038406	0.0130361450665588	0.0357348076830348	0.00116500024549371	0	0.0620570620220393	6.77236045021345e-14	0.0208083776037107	0	0	0.00264668519348832	1.27545126016315e-07	0.884082549525371	0.0214167909263074	0.462709067675685	0.157372624226605	0.0247940989983837	0.00950650033794975	0	0.68840018306913	0.351782742700878	0.0960467567810217	2.10398187761029e-09	0	0	2.35322872299548e-12	0.978709064953669	0	0.000123863727567564	4.37427871702312e-13	0.212310276014137	0.038846304821708	0.776350413891812
Otu00213	0.249837802389713	2.9763391751203e-10	0	0.57301686804389	0.0416899479114348	1.56803981887776e-06	NA	0.742507139975091	0.66387380792961	0.00255584263064534	0.125221898471485	0.226096503730376	1.13148600231483e-05	7.82445778102492e-06	0.807343702731422	4.26868673741865e-09	0.422793133498753	0.204835159641902	0	0.0980212288383244	0	0.000217932495873541	0.125094646299818	0.237640069822	8.32181750709537e-06	0	0.12532325058483	0.0933826080215758	0.358577243407126	0.370410930445477	0.627538951907536	0.156293969782712	0.474689739079781	0.185523968586155	5.06487718432425e-09	0.226184768977089	0.18550004560652	0.356302501988397	7.31690508182226e-08	2.00576660716045e-05	0.0623251322958012	5.65064077773236e-06	0.30630825982535	0.00598221924840714	0.00802903420253331	0.000218124546039533	0.306309516962494	0.29096459043759	0.145178035125306
Otu00015	0	0.295130390765255	0.825905906459292	0.0590369892919904	0.0706752924375476	0.306201615690028	0.742507139975091	NA	0.00434008301176525	0.090277459343449	0.063035962090606	0.766399388332908	0.445539590177457	0.745811981416536	0.366639427599134	0.487814985470547	0.549937633456846	0.0151581206387865	0.924133639441866	0.0125201048581314	0.956297463539811	0.476698782032508	0.252912105840506	0.105455298306794	0.304053954328013	0.906232559991102	0.0046223998341981	0.211107242712489	0.493535336665734	0	0.355451756877273	0.775586571751338	0.593895246154013	0.210260100920866	0.464688766007763	0.366836453768845	0.323567723546891	0.618453060111435	0.15149132947667	0.395280172282941	0.056816057608583	0.378482740412361	0.44552540871703	0.631495720831425	0.0484812461244672	0.245676865793759	0.445526590546221	0.430992070279964	0.277472272067538
Otu00007	4.37427871702312e-14	0.605497851163942	0.543241990216011	0.149182431179835	1.9505346656068e-05	0.396131236033759	0.66387380792961	0.00434008301176525	NA	0.403763748786547	0.000884271078914756	0.656057077300864	0.706566553680659	0.872869661056783	0.655985954233093	0.445692864832412	0.767939288748012	0.640894023894024	0.626221644261864	5.01167285449355e-07	0.626339696918957	0.72544279040711	0.572759481579086	0.0487375374943866	0.612104725387179	0.612323679381066	0.000552796277550449	0.537366820879128	0.735428897352619	0.000108169328495666	0.648423944574142	0.55478529411914	0.792418127919525	9.8941063536806e-05	0.440738744713974	0.656118146141621	0.626223347737637	0.805817927896075	0.792421420898728	0.435847267895307	0.348023301884139	0.663873934611749	0.706557837417941	0.48360452791636	0.331054097400825	0.566870625165327	0.706558563802807	0.697561313678543	0.592118938741926
Otu00049	0.0267131000335117	0.0067842429081022	0.0682582902868238	0.00649494999699574	8.04636792679503e-05	0	0.00255584263064534	0.090277459343449	0.403763748786547	NA	0.00309649924656741	0.0197359994404875	0.0489983275354762	0.541503097423282	1.2286551331897e-08	0.00020049057775795	0.070466301020462	0.0145822879260886	0.122409537386175	0.00140109046933712	3.19901882761542e-11	0.0663878576710564	4.44089209850063e-14	0.0229618177090805	0	8.73519034882975e-11	0.00310455374931196	1.01948808506336e-07	0.930583992087989	0.0244640625009911	0.979157960308779	0.207650915564952	0.000981867428261785	0.0107331273541487	2.70894418008538e-14	0.995301799197486	0.0355462712163699	0.890484657658152	0.623084870052329	4.44089209850063e-16	0	9.78014456087806e-08	0.0428620870880851	5.96232527572127e-06	1.05602571132124e-08	1.50865986370263e-11	0.226779156453797	0.0421072430500073	0.453716544275241
Otu00083	7.32569520822679e-07	0.0682323956458191	0.282299322297888	0.355053682903562	0	0.00263960483182668	0.125221898471485	0.063035962090606	0.000884271078914756	0.00309649924656741	NA	7.16277741341642e-06	0.184268259934643	0.572888460518959	0.116004828448637	0.06641141361202	0.994833151210923	0.0529681811881699	0.0856044849938487	0	0.0857120020605135	0.762676149183787	0.0463787374675193	0	0.0734532423539265	0.0736312413329134	0	0.0292909135070665	0.233467699475561	0.00395199014119685	0.107636977594802	0.368272590979822	0.353614939937146	0	0.00635197764698114	0.116155151052139	0.292627023801433	0.386273634081577	0.353622763375097	0.00580438010360385	0.00086914917881975	0.125222050575048	0.184254561465566	0.0132264090878047	0.00216169998519522	0.0431011089065776	0.184255703024863	0.170481886903397	0.0585220114586105
Otu00203	2.86206832722513e-06	0.150078980839925	0.0901141199610056	0.0599673505935354	8.61533067109121e-13	0.0178044891162252	0.226096503730376	0.766399388332908	0.656057077300864	0.0197359994404875	7.16277741341642e-06	NA	0.294452309522732	0.656057077300864	0.214654304865597	0.0333164550681122	0.594223112614256	0.193789704980191	0.174789793298782	2.24252189795493e-06	0.174937650194299	0.328111142942266	0.115962756913962	0.111753144502017	0.157689624403325	0.157946101849373	9.12790363694072e-06	0.0854964759699537	0.34675522086052	0.96192163370171	0.204031476937546	0.099688651912794	0.463783259139535	0.000202883633915185	0.0314263950790954	0.214843018214278	0.174791926267855	0.49377904259935	0.463790520379759	0.0296397897259364	0.00872360694018148	0.226096690467637	0.29443725005705	0.0506903798425942	0.00658075960729443	0.110444216826623	0.294438505046625	0.279132837409514	0.13542187073882
Otu00207	0.318912634816328	0	0	0.312686031525065	0.689199661898586	0.0454032793140207	1.13148600231483e-05	0.445539590177457	0.706566553680659	0.0489983275354762	0.184268259934643	0.294452309522732	NA	0.706566553680659	0.294345470510713	0.0722636018241678	0.487455473609947	0.272156872909541	3.54334355501251e-06	0.151950708140718	0.251674632323868	0	0.18412051543489	0.306399170606295	0.232519540814134	0.232807572777755	0.184385912602536	0.146271965849855	0.426470878309548	6.81601613816696e-07	0.283107369592711	0.615780941695302	0.535745108781963	0.251540318733719	0.0691918527339741	0.29454406229511	0.251514541931513	0.562977476221154	0.535751733761484	0.0662461644129544	0.0268293601289085	0.982824954680834	0.3755662565747	0.0988193096044994	0.0218104692190602	0.177451132559838	0.375567497028696	0.360362065305132	0.207099495916684
Otu00018	0.67198648466429	0.605497851163942	0.000958124081783307	0.54876557255876	0.45440909349906	0.0107535127187139	7.82445778102492e-06	0.745811981416536	0.872869661056783	0.541503097423282	0.572888460518959	0.656057077300864	0.706566553680659	NA	0.0346010373749168	8.13715591574393e-06	0.767939288748012	0.640894023894024	0.00010133979200333	0.543011702926961	3.23079698878459e-05	0.72544279040711	0.115570628616109	0.663923203119416	3.34345266606029e-05	4.34177666666091e-05	0.572991124992295	0.537366820879128	0.00607858070696077	0.0951823057819903	0.0717577274614514	0.151655446725163	0.792418127919525	0.0569644670318539	1.93998575275245e-05	0.656118146141621	0.626223347737637	5.11438448049795e-05	0.000259521049833733	1.73006287138566e-05	0.045649232147067	1.62515577040168e-06	0.706557837417941	3.4699517583725e-06	0.331054097400825	0.193784118121053	0.706558563802807	0.697561313678543	0.592118938741926
Otu00028	0.238147100037926	0.149988665920631	0.329620399054737	0.325830444525089	0.0368032022008538	1.39399602971935e-12	0.807343702731422	0.366639427599134	0.655985954233093	1.2286551331897e-08	0.116004828448637	0.214654304865597	0.294345470510713	0.0346010373749168	NA	0.689652892683782	0.640544849607165	0.193691007684536	0.17469428911448	0.0898586571330848	0.174842118634077	0.328004129788386	0	0.226066544746369	0	0.566794810951916	0.116102711483264	1.67835759956603e-07	0.00767135224032423	0.327501004208063	0.635118648045709	0.558268422269241	0.446229716981362	0.687870724399379	5.21434022626721e-08	0.578880939136547	0.174696421688337	1.24839148001321e-05	0.46369169060255	1.85303861144348e-09	1.37996725158018e-10	6.23989644088496e-06	0.964684815265483	0	2.39303554749881e-09	0.0373359968693672	0.965273118390615	0.279026445374364	0.826791611432852
Otu00013	0.0430933718835096	0.0134784233499905	0.0130348316214501	0.00307946834072603	0.0114512812590581	1.28075328120758e-12	4.26868673741865e-09	0.487814985470547	0.445692864832412	0.00020049057775795	0.06641141361202	0.0333164550681122	0.0722636018241678	8.13715591574393e-06	0.689652892683782	NA	0.581978385298591	3.88555854158312e-12	0.00604346333250128	0.0120328462485031	0	0.0936813814686037	0.283829912234723	0.0378901088941994	1.37667655053519e-12	0	0.0232289158248546	0.803968761161554	4.99916922835908e-06	0.971621758559944	9.08203181326783e-07	0.180546585991859	0.793449322983767	0.100067175803002	0	0.000189651123472245	0.0198664182628889	0.00238812469947836	2.38409292308006e-12	1.91802129734242e-12	0.00211306472858963	1.24261216301047e-05	0.285000643684573	6.22770670011263e-05	1.36597571755992e-05	6.01760574703292e-09	2.37263662494769e-05	0.000705517354013141	0.000540356849351609
Otu00300	0.527749541078842	0.340664829065261	0.262000160953866	0.26858368522516	0.658189899684114	0.362467663038406	0.422793133498753	0.549937633456846	0.767939288748012	0.070466301020462	0.994833151210923	0.594223112614256	0.487455473609947	0.767939288748012	0.640544849607165	0.581978385298591	NA	0.389553404093152	0.368939353045514	0.881597702672	0.369103267317332	0.517166041458867	0.000708805019103753	0.422865802905699	0.349569963604928	0.349866843531179	0.997994248234839	0.255084800403987	0.302315879088621	0.322951808128484	0.11152120492527	0.923147775839476	0	0.781906772101087	0.544666549923796	0.0868451375552823	3.80268702260267e-05	0.650307573001	0.627445896117388	0.71522265249226	0.171017515180831	0.606278871301372	3.33955085807247e-13	0.0172824905048494	0.780793719516705	0.263076199999143	0.487443037541154	0.473516104686312	0.000235561815845386
Otu00033	0.00138886732571031	0.131659933436884	0.254225258568036	0.322747636041655	0.00323122154882061	0.0130361450665588	0.204835159641902	0.0151581206387865	0.640894023894024	0.0145822879260886	0.0529681811881699	0.193789704980191	0.272156872909541	0.640894023894024	0.193691007684536	3.88555854158312e-12	0.389553404093152	NA	0.155206459457476	0.0243654233942929	0.155348119344642	0.932178128720456	0.0996343464271081	0.00141380803787428	0.138883704181682	0.139127599177092	0.000927344182364731	0.0716387538543066	0.324380913710043	0.00376110381468431	0.1833819467929	0.30270252946123	0.442882009813223	0.0657077517082199	0.0241842119093165	0.193874475946122	0.155208502967428	0.47354534285362	0.442889420172238	0.0226936369828286	0.00599339777238894	0.204835341840206	0.272141916634373	0.0406463712425136	0.0044075628718776	0.0945159816348773	0.272143163022609	0.256968590941312	0.00235142765246588
Otu00171	0.197058035518265	0	0	0.952185562597246	0.0223596805147261	0.0357348076830348	0	0.924133639441866	0.626221644261864	0.122409537386175	0.0856044849938487	0.174789793298782	3.54334355501251e-06	0.00010133979200333	0.17469428911448	0.00604346333250128	0.368939353045514	0.155206459457476	NA	0.0635687395432534	4.01200913158206e-06	0	0.0854989398545154	0.185566875635814	0.980700408433274	4.52540882545094e-08	0.0856885635585205	0.0599257703894862	0.303445271380293	0.0712291776772154	0.1647368869211	0.88309310108731	0.42298860051255	0.13774419507038	0.00431711629107445	0.174871824281706	0.137722767537705	0.0253956545293168	1.82076576038526e-14	0.389324808816597	0.0507730305756862	0.218254692281169	0.251497407033502	0.00432576871006862	0.0029327524426388	0.704122455549931	0.251498639682807	0.236517760003591	0.102410434981208
Otu00073	3.574918139293e-14	0.0490724829041738	0.211156655767787	0.657170801194502	0	0.00116500024549371	0.0980212288383244	0.0125201048581314	5.01167285449355e-07	0.00140109046933712	0	2.24252189795493e-06	0.151950708140718	0.543011702926961	0.0898586571330848	0.0120328462485031	0.881597702672	0.0243654233942929	0.0635687395432534	NA	0.0636597835475503	0.730671003657497	0.0315604901266742	0	0.0533820403344705	0.053529718086665	0	0.0186401374695857	0.198582634893134	0.00220057204226909	0.0825202896156796	0.255349965990507	0.316915965278667	0	0.00321168982508668	0.0899911295717657	0.216923658070376	0.349908221267809	0.316923832465032	0.00289446299542329	0.000321995121851826	0.0980213641946897	0.151937914905937	0.00747681716548776	0.000752391756552839	0.0290205802613901	0.151938981023294	0.139135416746605	0.0411780985081167
Otu00108	0.19721158106964	0.115523405031138	5.88065533264626e-05	0.0675410697913081	0.0224059407512669	0	0	0.956297463539811	0.626339696918957	3.19901882761542e-11	0.0857120020605135	0.174937650194299	0.251674632323868	3.23079698878459e-05	0.174842118634077	0	0.369103267317332	0.155348119344642	4.01200913158206e-06	0.0636597835475503	NA	0.284974682718347	0.0856063863390888	0.185717654383283	0	0	0.0857961368000426	0.0600137095147628	0.303610874570631	0.102529100784861	0.790787005361087	0.233502317852679	0.423147327297769	0.137879248043669	0	0.175019704669813	0.137857811717426	0.0460089837837829	0	0	5.78793235561648e-10	1.85671478192262e-11	0.251659839313822	5.29949992245093e-06	0.00294261334727541	1.45807810270071e-11	0.25166107209438	0.236678379191715	0.102528328434868
Otu00075	0.352525794060391	0	0	0.695810566674486	0.436453640527391	0.0620570620220393	0.000217932495873541	0.476698782032508	0.72544279040711	0.0663878576710564	0.762676149183787	0.328111142942266	0	0.72544279040711	0.328004129788386	0.0936813814686037	0.517166041458867	0.932178128720456	0	0.730671003657497	0.284974682718347	NA	0.215415137024865	0.779232623523693	0.265450465726912	0.265745109752711	0.816357802776368	0.175406793753171	0.4581983129674	0.0103466629143201	0.316728538599376	0.686351288076043	0.563488029234261	0.966344463243794	0.0901396710604399	0.328203042575362	0.284812081615187	0.58948802303141	0.563494364565577	0.0867274746837396	0.0389769599359009	0.339981095424997	0.408491362595035	0.123703748831353	0.0324649667373258	0.208428420400387	0.408492580045693	0.393544475349663	0.239308018143396
Otu00014	0.135103647394633	0.0681393004484239	0.031658302606925	0.0340766381550139	0.00809095354381206	6.77236045021345e-14	0.125094646299818	0.252912105840506	0.572759481579086	4.44089209850063e-14	0.0463787374675193	0.115962756913962	0.18412051543489	0.115570628616109	0	0.283829912234723	0.000708805019103753	0.0996343464271081	0.0854989398545154	0.0315604901266742	0.0856063863390888	0.215415137024865	NA	0.125153936797833	1.16260113673938e-05	0.073534041716107	0.0464375489917317	4.09885125840503e-09	0.0564771869110094	0.634045047482225	0.550705955443022	0.1088643468861	2.22044604925031e-15	0.358300920273011	0.0145796282572617	0.483575014761863	1.3108433183362e-07	0.0498872428864319	0.353460869967598	1.21144423381736e-08	0	8.98359284080552e-05	6.23884442738643e-05	2.22044604925031e-16	2.86670044595816e-05	0.00517285685713231	0.688051335218501	0.170337927633387	4.89875411622265e-05
Otu00101	8.34200197807888e-09	0.160299388008883	0.778760591151971	0.884070191145869	0	0.0208083776037107	0.237640069822	0.105455298306794	0.0487375374943866	0.0229618177090805	0	0.111753144502017	0.306399170606295	0.663923203119416	0.226066544746369	0.0378901088941994	0.422865802905699	0.00141380803787428	0.185566875635814	0	0.185717654383283	0.779232623523693	0.125153936797833	NA	0.168096572981546	0.168359093119986	0	0.093434107228842	0.358652563561585	0.000347014538427004	0.215302624028634	0.876315689480121	0.474758937819151	0	0.0358307185730871	0.226257594141654	0.702268578635394	0.504378053022014	0.474766113872221	0.0338793043982917	0.0403066649812751	0.237640258534907	0.306384085279282	0.0566238523948348	0.0295132915558769	0.119434884721212	0.306385342424976	0.29104023012502	0.145241196792325
Otu00005	0.179234456379308	0.101147274576855	0.517470241667993	0.0568836624147966	0.017369117255799	0	8.32181750709537e-06	0.304053954328013	0.612104725387179	0	0.0734532423539265	0.157689624403325	0.232519540814134	3.34345266606029e-05	0	1.37667655053519e-12	0.349569963604928	0.138883704181682	0.980700408433274	0.0533820403344705	0	0.265450465726912	1.16260113673938e-05	0.168096572981546	NA	0	0.0735305736593501	0.0211829665746714	0.285564231033764	0.62294770185446	0.380067102683521	0.601528052209615	0.404167482859321	0.498741544620065	0	0.531887475181237	0.122221194019908	0.000232957168013748	0.649550645485593	0	0	0	0.232504965924135	5.16732212574311e-09	0.0170788513202194	7.74535990899494e-12	0.782020579803599	0.217770972799155	0.335458278806896
Otu00027	0.179502783983573	0.10135816173546	5.11552509241398e-08	0.209079441277415	0.0174387420551769	0	0	0.906232559991102	0.612323679381066	8.73519034882975e-11	0.0736312413329134	0.157946101849373	0.232807572777755	4.34177666666091e-05	0.566794810951916	0	0.349866843531179	0.139127599177092	4.52540882545094e-08	0.053529718086665	0	0.265745109752711	0.073534041716107	0.168359093119986	0	NA	0.073708677500111	0.0502483197219505	0.284275464007114	0.0892053205667815	0.891705195070701	0.228353196486801	0.404456954289596	0.122472283739636	0	0.158025215481425	0.122451925328083	0.0365267273581653	0	0	4.69586609597172e-08	4.64271288080909e-10	0.232792994108321	6.37888986076973e-09	0.00195726681936881	1.40397715675533e-09	0.23279420902483	0.218054761651555	0.089204601139059
Otu00154	2.98856495106747e-11	0.0683065647471799	0.11636521578797	0.349887751783006	0	0.00264668519348832	0.12532325058483	0.0046223998341981	0.000552796277550449	0.00310455374931196	0	9.12790363694072e-06	0.184385912602536	0.572991124992295	0.116102711483264	0.0232289158248546	0.997994248234839	0.000927344182364731	0.0856885635585205	0	0.0857961368000426	0.816357802776368	0.0464375489917317	0	0.0735305736593501	0.073708677500111	NA	0.0293344781439273	0.233592979425055	0.0004197356724438	0.107731444237444	0.365843475096081	0.353743824959159	0	0.00636619804632588	0.116253093069937	0.290140644972779	0.386400787094823	0.353751648099138	0.00581763689466586	0.000871976765624449	0.125323402743234	0.18437221135137	0.0132512009859562	0.00214399690880596	0.0431572602321784	0.184373353142527	0.170596529307517	0.0585898168060135
Otu00077	0.102128019629038	0.0459649623027321	0.0187080583349508	5.79953862711591e-11	0.00374437555684093	1.27545126016315e-07	0.0933826080215758	0.211107242712489	0.537366820879128	1.01948808506336e-07	0.0292909135070665	0.0854964759699537	0.146271965849855	0.537366820879128	1.67835759956603e-07	0.803968761161554	0.255084800403987	0.0716387538543066	0.0599257703894862	0.0186401374695857	0.0600137095147628	0.175406793753171	4.09885125840503e-09	0.093434107228842	0.0211829665746714	0.0502483197219505	0.0293344781439273	NA	4.60964599824365e-13	0.130584687246393	0	0.527692339784171	0.310167261587652	0.0599409894580649	0.008657715457979	0	0.202972199614207	0.343184012552679	0.31017512736626	0.233136507605923	2.64318780640593e-06	0.05900912343952	0.146259363385383	0.0598237317856478	4.27233292650264e-05	1.1124561964948e-06	0	0	5.05748047352483e-06
Otu00036	0.371050420317575	0.27509911561244	0.198839485181895	4.44047021375127e-10	0.113682517489124	0.884082549525371	0.358577243407126	0.493535336665734	0.735428897352619	0.930583992087989	0.233467699475561	0.34675522086052	0.426470878309548	0.00607858070696077	0.00767135224032423	4.99916922835908e-06	0.302315879088621	0.324380913710043	0.303445271380293	0.198582634893134	0.303610874570631	0.4581983129674	0.0564771869110094	0.358652563561585	0.285564231033764	0.284275464007114	0.233592979425055	4.60964599824365e-13	NA	0.373544878341177	0	0.00938200038084425	0.172566780571841	0.906066461498154	0.817751067793202	0	0.303447660670554	0.000384165279913695	0.578342580348555	0.432376414908099	0.677445469205837	0.73974670765271	0.543635565450512	0.241742828011779	0.186956388448453	5.09792294955957e-06	0	0	5.48894263374677e-13
Otu00035	0	0.020189595474813	0.0240670573854747	3.68245591286787e-05	0.00245374852895242	0.0214167909263074	0.370410930445477	0	0.000108169328495666	0.0244640625009911	0.00395199014119685	0.96192163370171	6.81601613816696e-07	0.0951823057819903	0.327501004208063	0.971621758559944	0.322951808128484	0.00376110381468431	0.0712291776772154	0.00220057204226909	0.102529100784861	0.0103466629143201	0.634045047482225	0.000347014538427004	0.62294770185446	0.0892053205667815	0.0004197356724438	0.130584687246393	0.373544878341177	NA	0.980417344960586	0.93595500412934	0.378079099102608	0.000171915910325726	0.037077829182008	0.99024554887109	0.10241290737997	0.00105050495719805	0.378086849267445	0.125291722567444	0.0396371727062972	0.576976945572302	0.207086339076337	0.568884734213156	0.0213258034119188	0.054650412778952	0.621933942531161	0.651529108375455	0.827234059492661
Otu00006	0.227254909109704	0.140598059778745	0.265642142659204	0	0.032564306937003	0.462709067675685	0.627538951907536	0.355451756877273	0.648423944574142	0.979157960308779	0.107636977594802	0.204031476937546	0.283107369592711	0.0717577274614514	0.635118648045709	9.08203181326783e-07	0.11152120492527	0.1833819467929	0.1647368869211	0.0825202896156796	0.790787005361087	0.316728538599376	0.550705955443022	0.215302624028634	0.380067102683521	0.891705195070701	0.107731444237444	0	0	0.980417344960586	NA	0.749454906339053	0.041904519297645	0.58534183775414	0.646223063202313	0	0.537514582756713	0.423954688844603	0.453226137922899	0.788286479002157	0.906159807339743	0.0230393139006959	0.354284169522852	0.664538725109661	0.0276783382610519	1.0511102241928e-06	0	0	0
Otu00050	0.397169310855915	0.487286241588914	0.943371428728735	0.0264325974497606	0.0719338634604858	0.157372624226605	0.156293969782712	0.775586571751338	0.55478529411914	0.207650915564952	0.368272590979822	0.099688651912794	0.615780941695302	0.151655446725163	0.558268422269241	0.180546585991859	0.923147775839476	0.30270252946123	0.88309310108731	0.255349965990507	0.233502317852679	0.686351288076043	0.1088643468861	0.876315689480121	0.601528052209615	0.228353196486801	0.365843475096081	0.527692339784171	0.00938200038084425	0.93595500412934	0.749454906339053	NA	0.1677669793061	0.786283282549203	0.4364927750789	0.334603983328449	0.591083648859095	0.100953734116372	0.86236149200644	0.194968248906538	0.905169191104257	0.472379603001831	0.28743494875612	0.0130691292317415	0.334372416538046	0.0340532978782211	0.54984311971916	0.151010732711002	0.444511653612372
Otu00559	0.486101230221455	0.395469585308797	0.317192556562055	0.323856456615977	0.218265846151795	0.0247940989983837	0.474689739079781	0.593895246154013	0.792418127919525	0.000981867428261785	0.353614939937146	0.463783259139535	0.535745108781963	0.792418127919525	0.446229716981362	0.793449322983767	0	0.442882009813223	0.42298860051255	0.316915965278667	0.423147327297769	0.563488029234261	2.22044604925031e-15	0.474758937819151	0.404167482859321	0.404456954289596	0.353743824959159	0.310167261587652	0.172566780571841	0.378079099102608	0.041904519297645	0.1677669793061	NA	0.423016081625726	0.204501601261597	0.0355030914804559	4.58512339207573e-10	0.685978289716633	0.665125183947545	0.00691726396067316	4.20433934267272e-06	0.441098670982102	0	7.31401517510832e-05	0.396789384632319	0.00762139251025995	0.535733458594106	0.522665737613102	8.47993342212305e-09
Otu00056	3.68080854684649e-09	0.115420155119265	0.537195556424915	0.230447971598016	0	0.00950650033794975	0.185523968586155	0.210260100920866	9.8941063536806e-05	0.0107331273541487	0	0.000202883633915185	0.251540318733719	0.0569644670318539	0.687870724399379	0.100067175803002	0.781906772101087	0.0657077517082199	0.13774419507038	0	0.137879248043669	0.966344463243794	0.358300920273011	0	0.498741544620065	0.122472283739636	0	0.0599409894580649	0.906066461498154	0.000171915910325726	0.58534183775414	0.786283282549203	0.423016081625726	NA	0.0709179156376458	0.174897423172947	0.137746143212457	0.40055307045056	0.423023616801289	0.0878261868257741	0.023993182315188	0.726189049794967	0.251525527025527	0.365647905451193	0.010885191325146	0.0807970380723153	0.251526759697582	0.236545565777371	0.102430840582249
Otu00022	0.040853489788099	0.0124867899100531	0.0186269713621954	0.0131415451110319	0.000277781863739612	0	5.06487718432425e-09	0.464688766007763	0.440738744713974	2.70894418008538e-14	0.00635197764698114	0.0314263950790954	0.0691918527339741	1.93998575275245e-05	5.21434022626721e-08	0	0.544666549923796	0.0241842119093165	0.00431711629107445	0.00321168982508668	0	0.0901396710604399	0.0145796282572617	0.0358307185730871	0	0	0.00636619804632588	0.008657715457979	0.817751067793202	0.037077829182008	0.646223063202313	0.4364927750789	0.204501601261597	0.0709179156376458	NA	0.0314587971852274	0.202023733080157	0.0485325631995666	2.04636307898909e-12	0	0	0	0.0691831499682589	4.25502166834235e-09	0.328135472379439	1.57261258237895e-07	0.0691838751955922	0.060647724197699	0.00954039092332137
Otu00009	0.238340254702132	0.150156558300194	0.0901754019721126	0	0.0368810933897947	0.68840018306913	0.226184768977089	0.366836453768845	0.656118146141621	0.995301799197486	0.116155151052139	0.214843018214278	0.29454406229511	0.656118146141621	0.578880939136547	0.000189651123472245	0.0868451375552823	0.193874475946122	0.174871824281706	0.0899911295717657	0.175019704669813	0.328203042575362	0.483575014761863	0.226257594141654	0.531887475181237	0.158025215481425	0.116253093069937	0	0	0.99024554887109	0	0.334603983328449	0.0355030914804559	0.174897423172947	0.0314587971852274	NA	0.174873957589933	0.395929117159623	0.463875385081793	0.936943362593345	0.965574798848291	0.226184955730711	0.999331208988741	0.578720346223472	0.480595619013947	1.44477334096393e-07	0	0	0
Otu00393	0.197060250617556	0.115400343794251	0.0637220457508896	0.0674482096619804	0.0920555059950492	0.351782742700878	0.18550004560652	0.323567723546891	0.626223347737637	0.0355462712163699	0.292627023801433	0.174791926267855	0.251514541931513	0.626223347737637	0.174696421688337	0.0198664182628889	3.80268702260267e-05	0.155208502967428	0.137722767537705	0.216923658070376	0.137857811717426	0.284812081615187	1.3108433183362e-07	0.702268578635394	0.122221194019908	0.122451925328083	0.290140644972779	0.202972199614207	0.303447660670554	0.10241290737997	0.537514582756713	0.591083648859095	4.58512339207573e-10	0.137746143212457	0.202023733080157	0.174873957589933	NA	0.454224996549857	0.422998426074847	0.311847742539396	2.54014070044661e-06	0.626440642198832	1.55653268052447e-12	0.442025565271616	0.03675852621121	0.71733689037239	0.251500983124724	0.236520077252137	0.00717219292462135
Otu00024	0.515313149911142	0.427380532254139	0.130046913906391	0.356811068855797	0.250205793316665	0.0960467567810217	0.356302501988397	0.618453060111435	0.805817927896075	0.890484657658152	0.386273634081577	0.49377904259935	0.562977476221154	5.11438448049795e-05	1.24839148001321e-05	0.00238812469947836	0.650307573001	0.47354534285362	0.0253956545293168	0.349908221267809	0.0460089837837829	0.58948802303141	0.0498872428864319	0.504378053022014	0.000232957168013748	0.0365267273581653	0.386400787094823	0.343184012552679	0.000384165279913695	0.00105050495719805	0.423954688844603	0.100953734116372	0.685978289716633	0.40055307045056	0.0485325631995666	0.395929117159623	0.454224996549857	NA	2.23870774385126e-06	0.342430927533047	0.461641303153978	0.0076557138918405	0.562965311921114	7.07017897338957e-07	0.620957856577369	0.378846121740095	0.226393897624297	0.550449091589925	0.541755078850916
Otu00189	0.486108313504262	0.395477263993115	8.12683254025615e-14	0.323864322063002	0.218273335768702	2.10398187761029e-09	7.31690508182226e-08	0.15149132947667	0.792421420898728	0.623084870052329	0.353622763375097	0.463790520379759	0.535751733761484	0.000259521049833733	0.46369169060255	2.38409292308006e-12	0.627445896117388	0.442889420172238	1.82076576038526e-14	0.316923832465032	0	0.563494364565577	0.353460869967598	0.474766113872221	0.649550645485593	0	0.353751648099138	0.31017512736626	0.578342580348555	0.378086849267445	0.453226137922899	0.86236149200644	0.665125183947545	0.423023616801289	2.04636307898909e-12	0.463875385081793	0.422998426074847	2.23870774385126e-06	NA	1.42081735110544e-05	0.457816781184518	0.0247204202743259	0.535739024549956	4.48463488567086e-12	0.109516627948824	0.842315680991508	0.535740083690492	0.522672491154817	0.37808578000742
Otu00012	0.0387259052000339	0.011565724566226	0.789969381571621	0.00332640512652693	0.000237906404370714	0	2.00576660716045e-05	0.395280172282941	0.435847267895307	4.44089209850063e-16	0.00580438010360385	0.0296397897259364	0.0662461644129544	1.73006287138566e-05	1.85303861144348e-09	1.91802129734242e-12	0.71522265249226	0.0226936369828286	0.389324808816597	0.00289446299542329	0	0.0867274746837396	1.21144423381736e-08	0.0338793043982917	0	0	0.00581763689466586	0.233136507605923	0.432376414908099	0.125291722567444	0.788286479002157	0.194968248906538	0.00691726396067316	0.0878261868257741	0	0.936943362593345	0.311847742539396	0.342430927533047	1.42081735110544e-05	NA	0	2.97960885520254e-07	0.724266811404005	1.52677870346452e-12	0.757774362214927	3.05337977124509e-11	0.22967159119057	0.057922289142943	0.105340464807036
Otu00011	0.0126899392751683	0.00231367600241139	0.00625690995556138	0.000392835165504035	8.81305965005907e-06	0	0.0623251322958012	0.056816057608583	0.348023301884139	0	0.00086914917881975	0.00872360694018148	0.0268293601289085	0.045649232147067	1.37996725158018e-10	0.00211306472858963	0.171017515180831	0.00599339777238894	0.0507730305756862	0.000321995121851826	5.78793235561648e-10	0.0389769599359009	0	0.0403066649812751	0	4.69586609597172e-08	0.000871976765624449	2.64318780640593e-06	0.677445469205837	0.0396371727062972	0.906159807339743	0.905169191104257	4.20433934267272e-06	0.023993182315188	0	0.965574798848291	2.54014070044661e-06	0.461641303153978	0.457816781184518	0	NA	1.77635683940025e-14	0.137563817030563	1.09001696557698e-12	0.00025649692425711	7.8249282609022e-09	0.138147866932407	0.0222593355586702	0.32702245638917
Otu00162	0.249837992845011	0.577076693579727	0.25528361054956	0.102910310685311	0.041690030389733	2.35322872299548e-12	5.65064077773236e-06	0.378482740412361	0.663873934611749	9.78014456087806e-08	0.125222050575048	0.226096690467637	0.982824954680834	1.62515577040168e-06	6.23989644088496e-06	1.24261216301047e-05	0.606278871301372	0.204835341840206	0.218254692281169	0.0980213641946897	1.85671478192262e-11	0.339981095424997	8.98359284080552e-05	0.237640258534907	0	4.64271288080909e-10	0.125323402743234	0.05900912343952	0.73974670765271	0.576976945572302	0.0230393139006959	0.472379603001831	0.441098670982102	0.726189049794967	0	0.226184955730711	0.626440642198832	0.0076557138918405	0.0247204202743259	2.97960885520254e-07	1.77635683940025e-14	NA	0.978011962220745	7.65169295171564e-05	0.655465952397159	6.82994985012897e-08	0.306309711416455	0.290964784414094	0.491293872200814
Otu00346	0.318897542981657	0.223911006666153	0.15217244062397	0.157865170277984	0.0778776438678945	0.978709064953669	0.30630825982535	0.44552540871703	0.706557837417941	0.0428620870880851	0.184254561465566	0.29443725005705	0.3755662565747	0.706557837417941	0.964684815265483	0.285000643684573	3.33955085807247e-13	0.272141916634373	0.251497407033502	0.151937914905937	0.251659839313822	0.408491362595035	6.23884442738643e-05	0.306384085279282	0.232504965924135	0.232792994108321	0.18437221135137	0.146259363385383	0.543635565450512	0.207086339076337	0.354284169522852	0.28743494875612	0	0.251525527025527	0.0691831499682589	0.999331208988741	1.55653268052447e-12	0.562965311921114	0.535739024549956	0.724266811404005	0.137563817030563	0.978011962220745	NA	0.542478693347922	0.431167920136157	0.721202911081936	0.375552611959497	0.360347089391866	0.0128822224390919
Otu00090	0.0632591040357764	0.0233122693666399	0.00857667638028525	0.0301786922011877	0.000974133263469623	0	0.00598221924840714	0.631495720831425	0.48360452791636	5.96232527572127e-06	0.0132264090878047	0.0506903798425942	0.0988193096044994	3.4699517583725e-06	0	6.22770670011263e-05	0.0172824905048494	0.0406463712425136	0.00432576871006862	0.00747681716548776	5.29949992245093e-06	0.123703748831353	2.22044604925031e-16	0.0566238523948348	5.16732212574311e-09	6.37888986076973e-09	0.0132512009859562	0.0598237317856478	0.241742828011779	0.568884734213156	0.664538725109661	0.0130691292317415	7.31401517510832e-05	0.365647905451193	4.25502166834235e-09	0.578720346223472	0.442025565271616	7.07017897338957e-07	4.48463488567086e-12	1.52677870346452e-12	1.09001696557698e-12	7.65169295171564e-05	0.542478693347922	NA	0.000102798816960625	0.00257459534836557	0.393921257065611	0.0883715772850486	0.113242938030386
Otu00111	0.00981705796445098	0.00159375473541812	0.000194732129775055	0.000238899062385389	1.69386899282475e-05	0.000123863727567564	0.00802903420253331	0.0484812461244672	0.331054097400825	1.05602571132124e-08	0.00216169998519522	0.00658075960729443	0.0218104692190602	0.331054097400825	2.39303554749881e-09	1.36597571755992e-05	0.780793719516705	0.0044075628718776	0.0029327524426388	0.000752391756552839	0.00294261334727541	0.0324649667373258	2.86670044595816e-05	0.0295132915558769	0.0170788513202194	0.00195726681936881	0.00214399690880596	4.27233292650264e-05	0.186956388448453	0.0213258034119188	0.0276783382610519	0.334372416538046	0.396789384632319	0.010885191325146	0.328135472379439	0.480595619013947	0.03675852621121	0.620957856577369	0.109516627948824	0.757774362214927	0.00025649692425711	0.655465952397159	0.431167920136157	0.000102798816960625	NA	0.211197140524023	0.102641334009416	0.0178747795111667	0.0551907879251763
Otu00048	0.129185553088734	0.0639882263185196	0.30381098954148	0.211731456771673	0.00715850352126246	4.37427871702312e-13	0.000218124546039533	0.245676865793759	0.566870625165327	1.50865986370263e-11	0.0431011089065776	0.110444216826623	0.177451132559838	0.193784118121053	0.0373359968693672	6.01760574703292e-09	0.263076199999143	0.0945159816348773	0.704122455549931	0.0290205802613901	1.45807810270071e-11	0.208428420400387	0.00517285685713231	0.119434884721212	7.74535990899494e-12	1.40397715675533e-09	0.0431572602321784	1.1124561964948e-06	5.09792294955957e-06	0.054650412778952	1.0511102241928e-06	0.0340532978782211	0.00762139251025995	0.0807970380723153	1.57261258237895e-07	1.44477334096393e-07	0.71733689037239	0.378846121740095	0.842315680991508	3.05337977124509e-11	7.8249282609022e-09	6.82994985012897e-08	0.721202911081936	0.00257459534836557	0.211197140524023	NA	0.00271648691177018	0.000202976162695601	0.0120358081214449
Otu00194	0.318898800670617	0.223912211255906	0.15217350737963	0	0.0778784188336998	0.212310276014137	0.306309516962494	0.445526590546221	0.706558563802807	0.226779156453797	0.184255703024863	0.294438505046625	0.375567497028696	0.706558563802807	0.965273118390615	2.37263662494769e-05	0.487443037541154	0.272143163022609	0.251498639682807	0.151938981023294	0.25166107209438	0.408492580045693	0.688051335218501	0.306385342424976	0.782020579803599	0.23279420902483	0.184373353142527	0	0	0.621933942531161	0	0.54984311971916	0.535733458594106	0.251526759697582	0.0691838751955922	0	0.251500983124724	0.226393897624297	0.535740083690492	0.22967159119057	0.138147866932407	0.306309711416455	0.375552611959497	0.393921257065611	0.102641334009416	0.00271648691177018	NA	0	0
Otu00119	0.303533960177681	0.209311123458201	0.139361792140568	0	0.0687283854325926	0.038846304821708	0.29096459043759	0.430992070279964	0.697561313678543	0.0421072430500073	0.170481886903397	0.279132837409514	0.360362065305132	0.697561313678543	0.279026445374364	0.000705517354013141	0.473516104686312	0.256968590941312	0.236517760003591	0.139135416746605	0.236678379191715	0.393544475349663	0.170337927633387	0.29104023012502	0.217770972799155	0.218054761651555	0.170596529307517	0	0	0.651529108375455	0	0.151010732711002	0.522665737613102	0.236545565777371	0.060647724197699	0	0.236520077252137	0.550449091589925	0.522672491154817	0.057922289142943	0.0222593355586702	0.290964784414094	0.360347089391866	0.0883715772850486	0.0178747795111667	0.000202976162695601	0	NA	0
Otu00020	0.155809228662229	0.0831954516820717	0.0412945424529239	5.19918275720954e-06	0.0119184315866381	0.776350413891812	0.145178035125306	0.277472272067538	0.592118938741926	0.453716544275241	0.0585220114586105	0.13542187073882	0.207099495916684	0.592118938741926	0.826791611432852	0.000540356849351609	0.000235561815845386	0.00235142765246588	0.102410434981208	0.0411780985081167	0.102528328434868	0.239308018143396	4.89875411622265e-05	0.145241196792325	0.335458278806896	0.089204601139059	0.0585898168060135	5.05748047352483e-06	5.48894263374677e-13	0.827234059492661	0	0.444511653612372	8.47993342212305e-09	0.102430840582249	0.00954039092332137	0	0.00717219292462135	0.541755078850916	0.37808578000742	0.105340464807036	0.32702245638917	0.491293872200814	0.0128822224390919	0.113242938030386	0.0551907879251763	0.0120358081214449	0	0	NA
Otu00039	0.17933521968286	0.101226454184861	0.194984294211936	0.0569412685951072	0.0173952435253817	7.94919685631612e-13	5.29826820105939e-06	0.304165881646153	0.612186972134329	3.54497764476491e-10	0.0735200671195189	0.157785934134533	0.232627711432123	0.107886007436094	0.233458169719433	1.40787825841926e-10	0.349681468852861	0.138975285664114	0.412153520973072	0.0534374761872736	0	0.265561123444524	0.31880286853921	0.168195153628792	0	0	0.0735974378145894	0.0501595876620766	0.289650704926684	0.672810798874446	0.0952400922424941	0.939662627182597	0.63398586318057	0.451143559271462	4.71067629348454e-11	0.578512940360582	0.0324545599678889	0.00039669531614317	0.579991844260995	0	2.66453525910038e-15	3.39249044412071e-08	0.232613135120907	0.181810394532471	0.708530315296505	3.11710570393142e-05	0.844823685406943	0.217877547997896	0.668168886154626
Otu00044	0.188096751280695	0.108172382916409	3.60999562332154e-06	0.0620426477766871	0.0197571193582557	0	0	0.969719220100032	0.619229394524837	1.94753990712115e-10	0.0794127036966858	0.166176316796679	0.241997887999838	7.20209191067411e-05	0.166082480047594	0	0.359287796052487	0.146969242922326	4.29198996343416e-08	0.0583519108872854	0	0.275129082539274	0.0793113507909851	0.176775108691478	0	0	0.0794934456540703	0.0548919336249236	0.293719622075004	0.0956016345152157	0.850319826673321	0.219996627057961	0.413626506008902	0.129905968186627	0	0.166256916831553	0.12988507044696	0.0308270330175353	0	0	4.33472591154782e-09	4.42930137012354e-11	0.24198319687811	2.7861062168455e-07	0.00239836799489623	2.0018964264068e-10	0.241984421166811	0.227118136180313	0.0956008888480155
Otu00081	0.0350845078452018	0.0100385290158198	0.00240191920724886	0.0100781775786503	0.000178568650029298	2.22044604925031e-16	0.0305246599457554	0.107101621069687	0.427001456378862	2.3196999876518e-12	0.00491319790682865	0.0266029737097151	0.0611358723630619	0.427001456378862	7.55617790559882e-13	0.000760586614604764	0.000285333079814043	0.0201775781961682	0.015247583945039	0.00238797190762474	0.0152827729802345	0.0807686072804654	0	0.0305508728553381	0.00255534593524054	0.0115544822467943	0.00492483092732066	2.78568279554747e-11	0.4116348229155	0.00755352353667416	0.601767792926275	0.243608378699249	1.06220085616116e-07	0.0152536718490379	0.00852059699548779	0.517927042090619	0.000199737719003057	0.222078175812445	0.191091328536111	0.000157928793284468	0	0.000508823073812614	0.000398636965739829	1.24603029449943e-07	8.04109960839128e-08	0.125942850427108	0.224935510154743	0.186714073379592	0.21411779614531
Otu00275	4.68735772418682e-08	0.503626281700392	0.571898008834868	0.0249623971312172	1.65978610855433e-07	0.271780692930755	0.573655592598263	0.037192807145312	0.835878606169671	0.279562246730706	6.68991038688116e-05	0.564174266383665	0.625947824447307	0.835878606169671	0.56408813735046	0.323344274833045	0.702435164261101	3.53146401010918e-11	0.528274781804956	4.13471300753088e-07	0.528415887412431	0.649320534349783	0.465210713967437	0	0.511457607888987	0.511717575671285	3.52222653265954e-08	0.424466548067943	0.661742528885081	0.00658635191951729	0.554945292135328	0.50079178941455	0.733305873611029	1.17545084776793e-10	0.318083557485672	0.564248221920067	0.528276817875236	0.750279810222263	0.733310038656853	0.312911765380512	0.224187205742426	0.573655746502514	0.625937065753671	0.364327457630536	0.208038027095765	0.458372704013612	0.625937962346836	0.614849693526307	0.487847294641132
Otu00184	0.227080038815972	0.140448548749447	0.0825804609389464	0.0868785526841267	0.032498701066018	0.00185404566771941	0.215058009707826	0.355270875647205	0.6483007637928	0.0269426142541167	0.107504400539178	0.203861239916303	0.282926301879931	0.6483007637928	0.12845151185207	0.311619936140124	4.65744598443507e-09	0.18321704015718	0.164577903517762	0.0824046043587274	0.164722678671954	0.316546550219831	8.08748039271556e-06	0.215129969095523	0.539738321821331	0.148115668439802	0.107598810889529	0.0781765084890167	0.15519051041906	0.456641560125	0.693457937600704	0.770517680050256	0.00017287795913834	0.164602964553671	0.0275273009376462	0.153064245631605	2.22044604925031e-15	0.356213223835404	0.453056358844255	0.00144714717628025	2.88829123062939e-05	0.729277683780891	0.0353011472408709	0.00163892347558692	0.759290037473948	0.559816892027092	0.999082597528622	0.267664981274133	1.6783244900509e-06
Otu00099	0.318912634816328	0.223925461428732	0.152185241517856	0	0.0778869434720304	0.0454032793140207	0.306323345049824	0.445539590177457	0.706566553680659	0.0489983275354762	0.184268259934643	0.294452309522732	0.375581141551561	0.706566553680659	0.294345470510713	0.000298552958075238	0.487455473609947	0.272156872909541	0.25151219846874	0.151950708140718	0.251674632323868	0.408505971519354	0.18412051543489	0.306399170606295	0.232519540814134	0.232807572777755	0.184385912602536	0	0	0.681175718662588	0	0.164230345382709	0.535745108781963	0.251540318733719	0.0691918527339741	0	0.251514541931513	0.562977476221154	0.535751733761484	0.0662461644129544	0.0268293601289085	0.306323539504027	0.3755662565747	0.0988193096044994	0.0218104692190602	9.9914508218335e-05	0	0	2.22044604925031e-15
Otu00059	0.262162373314355	0.171212868497509	0.376311376550294	0.112039321055115	0.0472244120864012	2.22044604925031e-14	0.000164275683921522	0.390795970108839	0.671954416548593	0	0.135194570035805	0.238202194541865	0.31886233551566	0.671954416548593	0.418828375160125	2.60011567831953e-10	0.000665862858556299	0.216668041970288	0.664599465482188	0.106940017905558	0	0.352475757125794	3.74078637026543e-05	0.249862825223161	1.21963994459406e-10	2.22044604925031e-16	0.135299356598973	0.10209229950855	0.113146439031502	0.526553632590222	0.0131112877544535	0.902843542611332	1.36103377457175e-08	0.197038017553917	1.20210376763907e-07	0.485918157148226	9.23155594190206e-07	0.328852753777955	0.415404605753637	2.81163736737255e-09	0	9.37427913072497e-12	2.24642737878256e-06	0.0276299039201851	0.0478553300093745	2.88781474289124e-08	0.937822704021478	0.303483697398223	0.0517586115675717
Otu00040	0.0522261051871324	0.0177398842411494	0.077932714898129	0.00584890707674246	0.00208823325212881	0	0.0878605726641069	0.137640341228091	0.464157404288208	0	0.00959789080334428	0.0411109134154133	0.084512634331702	0.00908834097364375	4.44089209850063e-16	0.00118758949752573	0.176682888990527	0.0323794887858326	0.278604541208679	0.0183243625494312	3.2852565112762e-10	0.107652422226271	1.01252339845814e-12	0.0463345797922186	0	4.06930031893182e-08	0.00961740272856382	2.15219397858846e-10	0.963414228388214	0.172383114385983	0.348408383947943	0.919129209069233	0.228328155016539	0.0969946922837064	0	0.778601704370829	0.571584591665362	0.291443106022279	0.778998136185967	0	0	4.9338311214342e-13	0.804969565648218	2.73326347168812e-05	1.95572705097291e-06	1.62222286714808e-07	0.339824881733832	0.0749188208330676	0.0660022226614259
Otu00160	9.57542933832656e-11	0.13457267172633	0.353444112828944	0.415749592064411	0	0.000706497236082848	0.0845492140340336	0.00128575672770492	0.00453765375391368	0.00086282743935584	0	1.95250609014153e-07	0.485092593959857	0.526055912654554	0.0770132905686705	0.00929599639233425	0.890537556842332	0.0402428784531104	0.0530927414700675	0	0.0531745088420557	0.638944672654995	0.0249861287377062	0	0.04400021792816	0.0441311898236856	0	0.0141623805706439	0.18018724284058	0.000656139086923524	0.0702789665241761	0.20152413001605	0.296826877257399	0	0.00211809177124844	0.077135223377796	0.458457344150988	0.329855478874046	0.296834730916407	0.00189265876351596	0.000718089706501779	0.084549339371814	0.135285173698444	0.00528168925782646	0.00137516717022779	0.0228262693023318	0.135286190670395	0.12310786059589	0.0332756091667878
Otu00010	0.00437926203669492	0.000491047021340396	0.979400040479378	0.000284189397785628	1.4976740283501e-06	0	0.00386258352650293	0.107672540672967	0.283877718246459	0	0.000549559375411235	0.00270932696632475	0.0113901837081261	0.235250471654929	2.84811951800634e-10	1.57331340764344e-05	0.0423850294641204	0.00167323958854038	0.614585276991667	0.000153037351718233	8.88178419700125e-16	0.0183132293394959	0	0.012894230166852	5.01820807130571e-14	0	0.000545277890359408	2.22335309740807e-06	0.433365467154812	0.0052964784754268	0.344692866560777	0.402103663021389	1.08398903098106e-06	0.0038869241124686	0	0.600632614507087	0.0335134531440211	0.0847954494426115	8.49837666994091e-06	0	0	8.48970893585488e-10	0.111789498584303	0	3.01548137555674e-05	2.18877281632501e-07	0.0571718143293209	0.00897821807787991	0.752800599739954
Otu00512	0.671987308788458	0.605498813555134	0.543243066339461	0.548766639299142	0.454410298015666	0.0257434477273735	0.663874649727215	0.745812636133154	0.872869997300536	0.0190825921730888	0.572889484606134	0.656057935929178	0.706567300270308	0.872869997300536	0.05133381106242	0.409852361737985	4.01012556494607e-12	0.640894914594832	0.62622256523931	0.543012779438397	0.626340617655883	0.725443493285111	2.27059042678945e-08	0.663924044810041	0.612105674753012	0.612324628312342	0.572992148892313	0.537367906819622	0.00607871765625778	0.592120756722542	0.0717584884939622	0.55478635046755	0	0.626243005374008	0.440739964733023	3.10504404379408e-05	0.0657833265967929	0.805818435564024	0.79242196199581	6.77647285960425e-05	0.0396360310196839	0.66387477640908	4.06445854750359e-08	0.00584185884712296	0.803277091029346	1.0235865088859e-07	0.706559310410761	0.697562080788176	6.54077680906084e-10
Otu00008	0.0802106007026357	0.0326618458756909	0.231965035317671	0.0130444957624638	0.00190634311463134	0	1.92780837453554e-05	0.627688105521835	0.509268152676134	1.18371978885534e-12	0.0196388310058762	0.0656922837609397	0.119992292941843	0.00270212185637808	9.55545396141844e-07	0.0011186566185164	0.449959679640151	0.053845073589518	0.0241263092644712	0.0117793693560517	5.48308582981605e-08	0.147028455636556	0	0.0725837757874714	1.10096023409056e-08	2.06120977397362e-07	0.0196718405472147	0.0191007824427429	0.631598511472533	0.110525029384739	0.532108336018261	0.19748354175361	0.0183379370423122	0.0440541276067186	6.66133814775094e-15	0.676673018302683	0.00400118196570665	0.0119386980754939	9.03952450670431e-08	0	0	1.40541800419669e-10	0.942003729464411	1.24344978758018e-14	0.155182061251413	0.000359479413053698	0.478181047881151	0.108465829923539	0.0644518344548417
Otu00004	0.0660590151729989	0.0247938492904709	0.268027070528148	0.0336140016574293	0.00110166155115232	0	0.000779223599628898	0.159771667230037	0.488151582533614	0	0.0142177411793365	0.0531462272994223	0.102378075211165	0.236451079738929	2.37978525774452e-11	7.39324758791682e-05	0.139330555520628	0.0427875283354533	0.372147302489091	0.00812515265698632	1.94414928600395e-10	0.127657548386334	1.29687371952514e-11	0.059248278450182	3.5527136788005e-15	1.61886948291112e-10	0.0142438857984575	1.40769618184322e-11	0.79937196676189	0.0847648035196884	0.831484500936332	0.044195597350837	0.0536271094038059	0.0343739496988087	0	0.242562785606503	0.348401716083509	0.857788903373325	0.893733205403523	4.44089209850063e-16	0	8.84125217481824e-10	0.898664682519802	8.2131687673126e-08	3.84651421825311e-10	6.32485175344755e-11	0.418387553063979	0.0917345389070214	0.986764177786442
Otu00107	0.62438720864571	0.550307274215547	0.482042302519865	0.488050107992292	0.386953299802478	0.326404334531724	0.615291652540798	0.707767581148576	0.853203765004222	0.773247919465764	0.514403185724047	0.606541917336696	0.663313177998727	6.13804518323491e-08	8.95831880378672e-05	0.496682434952648	0.732945559066815	0.58960970297171	0.573278823205286	0.481792047792088	0.573410003189066	0.684660652097477	3.86614786851425e-06	0.615346987706739	0.000600550393100363	0.557860800124889	0.514515730915615	0.475663304319798	0.0241487094596109	0.00239658503309115	0.158000566161296	0.290517303708673	0.760883298759758	0.136000614581262	0.719607837016773	0.606610221011788	0.187694109249914	4.30544488949636e-13	0.760887062548546	0.00026579673372451	0.00943114011708501	0.0822091583985354	0.663303336043611	0.0196121279572066	0.838534936361914	0.507811832504036	0.663304156239447	0.653152797259545	0.00445836129240873
Otu00053	0.0798008874754506	0.00512665598402529	0.0215023260078118	0.00113224804369016	0.000239871784810886	4.5329617659462e-07	0.0146691678962207	0.0799563979370523	0.388179588487335	8.88178419700125e-16	0.00968463540986431	0.0159488869815338	0.0418556960405592	0.0260448900707995	0.509224978873289	7.58030201217785e-05	0.0597010517595353	0.0450563574876794	0.138886500339622	0.00429134496057015	2.59570143157362e-13	0.0577462866070864	0.00167413702689423	0.0739988155497904	1.92837301682403e-10	7.36071203988331e-11	0.00970428044599569	0.00305584555870531	0.625900623977399	0.382412731741038	0.331815926454048	0.00540438541281696	1.04572208783349e-05	0.108608216429654	0.000125535410366417	0.510965496079567	0.0141295048683656	0.0676025112030785	0.555960523987792	3.19272608351184e-10	4.44089209850063e-16	2.18418181101576e-05	0.0446584136235662	0.00192923059046457	0.34427657399955	0.000947251846814767	0.198297447668036	0.035642490673427	0.507874918454534
Otu00078	0.352544279268208	0.256661678043429	0.181735514528091	0.187789514895686	0.100137168853736	0.0620671240689434	0.339999442068404	0.476715695478861	0.725452893930842	0.0663983227801328	0.215587269398212	0.32812971533903	0.408523959031217	0.00582030851502902	0.171015555200186	0.427571114561168	0.517182117465869	0.305722224839225	0.284828200078627	0.18148563086323	0.284993182355832	0.440729141975298	0.839436100193598	0.340075130190494	0.990967445064758	0.265763471440246	0.215710291887991	0.752033251309119	0.000236368731748149	0.9135417741104	0.927182670239791	4.44089209850063e-16	0.563502993515551	0.930016348399901	0.754620681089062	0.328221614807714	0.284830580376461	0.000507526533664038	0.563509328684699	0.229086844056798	0.202289441380927	0.758635926007904	0.0849464491398515	0.106921812679412	0.323283282715603	0.208445905622796	0.408510567721413	0.393562633230892	0.239326068765136
Otu00110	0.129277208166001	0.0640519736282341	0.029151718193515	5.16746645473631e-10	0.00717241553121006	0.0409429645218191	0.119465306701414	0.245789719859512	0.566963175660669	0.125573292163889	0.0431511931330397	0.110529527113606	0.177554796322639	0.566963175660669	1.32569608002342e-05	0.501541321936644	0.290828524852574	0.0945949589789337	0.0808516923712308	0.0290591942329463	0.0809559579151422	0.208537208037013	0.026045587887116	0.119523376152213	0.0348119344680948	0.0692623769958782	0.0432073859401705	0	1.08815594312972e-08	0.537388497788846	0	0.6725172409446	0.346208059850361	0.080869738210678	0.687045255860316	0	0.387745228205333	0.610710642660977	0.346215898780345	0.0657638873236372	0.0378244780309347	0.431145712922354	0.177541262427741	0.273780960411434	0.0563117396849508	0.679710372136215	0	0	3.30210044641177e-07
Otu00091	0.249966330522064	0.160347333642723	6.78447653612579e-09	0.103003781444885	0.0417456294512828	0	0	0.698888051835649	0.663959285859044	1.08484284444543e-07	0.125324559324838	0.226222525160624	0.306454566906285	4.5701959967559e-06	0.226119741961842	0	0.422918890501695	0.204958120279094	2.76405565102777e-11	0.0981125911210654	0	0.340111884783886	0.426269388402299	0.237767423318006	6.66133814775094e-16	0	0.125425948435532	0.31227253737628	0.358707589112666	0.145288251800452	0.648615946847085	0.862166910657393	0.474809489070825	0.185643396946186	0	0.226310801439565	0.616469977780468	0.00945471482745397	0	0	5.69145062792042e-05	4.08719973421512e-08	0.306439481504848	8.1867845835859e-13	0.00804628943833796	8.71683335867957e-06	0.306440738656749	0.291095491147	0.145287347887366
Otu00491	0.547550279241388	0.463129377759217	0.387801182509506	0.394322442413301	0.287836495760713	0.317608424291977	0.537054178453299	0.645211205216569	0.820220703328086	0.275697793899904	0.423182827760182	0.526989717618654	0.592836956354072	0.820220703328086	0.284888467422674	0.962674977902292	0	0.507607382683322	0.489036175415319	0.387530022933444	0.489184854349204	0.617906412904405	0.0324026550410719	0.537117930827197	0.471346309127647	0.471619307909777	0.423306944404416	0.380901520722779	0.0877221179495986	0.446616346906254	0.338515005883732	0.40146697765997	8.54312141029823e-08	0.489061917489577	0.273346192291842	0.00791689782919325	0.394412071102145	0.726982591601037	0.708570666198593	0.218236830078844	0.416288558406968	0.537054341954369	0.000335413818969732	0.139390473174804	0.62005251360987	0.0450331840696525	0.59282639507201	0.580961319868566	0.0158088960410074
Otu00069	0.227206525322707	0.140556688477756	4.52183392951611e-08	0.0869646208634691	0.0325461471473973	2.39471775742572e-10	0.000836855327751795	0.784154324937901	0.64838986821746	0.00108172677490614	0.107600290021252	0.203984374108283	0.283057273160326	1.47703068906768e-05	0.138707489521395	2.88912360701943e-09	0.00256118606382882	0.1833363178544	5.92847895219961e-08	0.0824882745897759	1.39577238655875e-12	0.316678188466746	1.57810699619176e-05	0.215254852693547	0.0845177741670708	4.44089209850063e-16	0.107694741093278	0.261322968824317	0.163864442115555	0.442983889891861	0.232153437144193	0.0644035503992368	3.90281527984371e-07	0.164717963310869	1.40889798938559e-07	0.607330644554857	0.311317454757166	4.68395326795878e-05	0	2.55148639993763e-08	0.000512357433490429	0.00108892218133905	0.037968914571517	0	0.250008688899613	0.591299807443259	0.974009827232825	0.267795177343089	0.106023611564972
Otu00079	0.122994495539082	0.0597226258702859	0.0265522096314363	0.028703301739065	0.00625666974075423	1.87211717683766e-07	0.113406944799416	0.237992921767918	0.560515264984003	1.97112663968824e-07	0.0397681866338946	0.10469352925519	0.170420620366405	0.186285322810189	0	0.212097168404227	0.0289532032042612	0.0892031916490508	0.0758994005961751	0.0264653961563699	0.0760001120368636	0.201035831212646	0	0.113463627129741	2.02290546580386e-06	0.0647285223640437	0.0398215162539377	0.0417147699883205	0.087474344327048	0.529420339475985	0.803560246390515	0.16637565672839	0.000102376233793278	0.288731709366199	0.0958910783036755	0.551904633762222	0.000183382068974502	0.0798051645000726	0.338227183615697	7.69917463117054e-12	7.22755189030977e-13	0.0311455215781979	0.00330911017810687	7.6957196171179e-10	2.97101721002946e-09	0.148052798621798	0.645198871706491	0.15701410261949	0.00120975313117988
Otu00037	0.368133898080445	0.0134568261308943	0.00357396067889471	0.00406284266965473	0.00149923999312529	8.8484775062625e-13	0.0378154801400865	0.414852588609853	0.445588113043898	4.44089209850063e-16	0.027223621750081	0.033275637339262	0.0721977245051904	0.445588113043898	4.44089209850063e-16	0.00103848882845003	0.159147383055412	0.234067781876356	0.0198372086615741	0.0414443759204173	0.0198797264204149	0.0936055962960283	7.38759720064763e-10	0.136959005000274	0.000144842174213178	0.0153333405714973	0.0764997755055052	8.66018368128607e-12	0.431413725927904	0.280536406951861	0.0951775103982826	0.835539155412226	0.716560248001751	0.0734072626835689	0.0041232870465433	0.819898042907974	0.0667911049020149	0.95584448906044	0.20934501351929	0.079706751932477	2.35018227101591e-10	0.00519626233664949	0.498202508344217	0.000248486757044031	0	0.109384242468554	0.290264419679172	0.0634353260470575	0.0492125649461792
Otu00029	0.729928788449798	0.673677447458932	0.620164184079122	0.624950396427691	0.541951872979587	0.154392342246974	0.723107812867256	0.791548661536663	0.896197892913793	0.146100205206229	0.645762074894543	0.716525195468904	0.758886981627172	1.33226762955019e-15	2.29825269926209e-09	0.000892256454612106	0.809881172363155	0.703725583735568	0.691299903492205	0.619964464209597	0.69140004355236	0.774621534288052	1.35302236614621e-06	0.723149376483475	3.58022996582719e-07	0.679491433276344	0.645850342422568	0.615064425354055	7.99360577730113e-14	2.00181531129218e-06	0.0170841289681947	1.94571379057429e-05	0.83010128790963	0.0116081579994549	0.251984864101898	0.0123217749149998	0.691301348512147	0	0.830104004032142	0.000804966232448745	0.00103229330841614	0.00459856691284477	0.758879704751585	8.67585966046747e-05	0.289482293151404	0.640583725731547	0.00235489252391785	0.751363057594726	0.0250587460527334
Otu00178	0.0732137696483948	0.0286950151473353	0.00993727516260279	0.0110072648316624	0.00147397654711945	0.439287082601386	0.0659337977719332	0.170586722135228	0.499185218075561	0.771585025244681	0.01687460483021	0.0594626862200744	0.111356773804122	0.24162425900557	0.114095828695603	0.0620836606945461	0.149281524685039	0.0483309143484543	0.0391939655761306	0.00989463034355742	0.0392615273387267	0.137571079728742	0.000114743428216268	0.224634853802141	0.813097521824188	0.0318656334924918	0.0169042176638121	0.121924876278522	0.239317508043738	0.614082977509818	0.906580575222438	6.614211914302e-05	0.00215422289425793	0.171337067569428	0.583853570717213	0.992167764093467	6.68554791882769e-06	0.0115235051886899	0.266143224667133	4.23604908039721e-07	4.01073396716356e-10	0.80263609076573	0.89183942143943	0.000343573768941896	0.543015989755427	0.378389123362517	0.447948064101824	0.100245971118397	0.218330438713712
Otu00038	4.55854217484841e-07	0.0107229841809344	0.101178503648352	0.469969447240626	0	0.000140425089510954	0.0320308422032523	0.136566386616376	0.000104137072445276	0.00688869281669602	0	0.000144245446449087	0.237192653253218	0.315306307339409	0.37405038593325	0.0256120391207868	0.594421437959662	0.101259731170831	0.0161776185318703	0	0.0162143534091865	0.373774406647688	0.0928143120214213	0	0.17616642475019	0.0123141994307103	0	0.0022668378654398	0.925900376530088	0.00581330502510946	0.275322747668716	0.728437339801255	0.195034218016247	0	0.000648838271180674	0.0991451602323035	0.42222678035622	0.3453502455922	0.195041484209252	0.0203570095794225	0.00413291094096224	0.158698530528727	0.0634555065434954	0.011743824315773	0.083025679198367	0.00462709648243731	0.22298766376607	0.0553539876586489	0.0329371874237041
Otu00041	0.0215310011339915	0.00497169923801488	0.000923278655262427	0.00108703149078027	4.26101978647786e-05	1.29282242689044e-07	0.0182988432482207	0.0789028807218684	0.386521120048292	3.46781554583231e-08	0.00214597679511885	0.0155812435168599	0.0411407354314852	0.569423211772296	1.02140518265514e-13	0.00347719512751432	0.0870729113194435	0.0112743890538844	0.00811940905154573	0.000916957099883486	0.0081413836916473	0.0568727299915912	0	0.0183172099488249	0.000830069936821332	0.00586433822115806	0.00215195975248594	0.00413001400729707	0.599883004971128	0.186327622888264	0.734616794425115	0.105135699751428	5.42657819568859e-07	0.0353490978798034	0.340982294296366	0.69101717478445	0.01136080878875	0.0607771651526616	0.154034833837827	3.05187198623713e-07	1.17728049531252e-12	0.118471133927686	0.000163425931564154	3.74618713827601e-09	2.20934381900406e-13	0.00677290241987594	0.196729495862134	0.0349986064207064	0.0144699220167961
Otu00092	0.583527543234208	0.503626281700392	0.431170120703152	0.437494785518059	0.332654468932416	0.00842612049154345	0.573655592598263	0.674698108618028	0.835878606169671	0.00610834309812391	0.465360735098737	0.564174266383665	0.625947824447307	1.7002750123396e-06	1.01696429055664e-13	0.00633599960518549	0.0227527567459753	0.545870552945021	0.528274781804956	0.430906900826049	0.528415887412431	0.649320534349783	1.83687205428384e-05	0.573715602677682	3.61620395761264e-06	0.511717575671285	0.465480156431427	0.424466548067943	6.26676488479916e-12	3.15841613041101e-05	0.00376905734161936	0.0265357038531091	0.00598428706174214	0.226886307435355	0.902920071679847	0.00250773755651901	0.232504751253696	0	0.733310038656853	2.12844204408036e-05	0.000231435663633262	0.149013444124235	0.0776882847446194	1.34165240961437e-06	0.266754039379714	0.476478691504269	0.103147253120146	0.614849693526307	0.00625604606874841
Otu00234	0.0188479778398025	0.719044381029261	0.0361820791567722	0.171824958844359	6.96153288348711e-08	0.137833862602124	0.447632242864674	0.00118046835346908	0.779828580161693	0.14428545435175	1.93436955342463e-09	0.560729788445731	0.301350898779656	0.779828580161693	0.436327384899192	0.18241503376267	0.606182245343759	0.0016043072000318	0.394695469174081	1.32695516796844e-08	0.394857291538131	0.00345815876868838	0.324278325408931	0	0.375540242518309	0.375834347180815	1.42090383903337e-09	0.280991160695075	0.554920006015996	6.31211366046713e-05	0.425594611665946	0.301949431229891	0.645670045842898	1.0824212637317e-08	0.177675409850051	0.436515925801197	0.683743638031013	0.667578953137931	0.645675405377099	0.173056840445612	0.100700163735925	0.447632425312604	0.510653607856609	0.220718173842931	0.08906798596517	0.316885470934535	0.510654705650708	0.497121003858801	0.349101476209208
Otu00514	0.486101672935108	0.395470065234895	0.31719304826819	0.323856948214007	0.21826631425815	0.0253973026226166	0.474690187626061	0.593895620752413	0.792418333735315	0.000927031063702177	0.353615428909989	0.463783712975562	0.535745522851432	0.792418333735315	0.456158319945168	0.785010427999937	7.93546783839361e-10	0.442882472969166	0.422989071479524	0.316916456985303	0.423147798206707	0.563488425200505	3.7443381728508e-11	0.474759386330969	0.404167960196176	0.40445743153634	0.35374431391338	0.310167753206196	0.179360681475287	0.378079583496113	0.0395881304306949	0.158145734424854	0	0.423016552582657	0.204502061560978	0.0369262875776197	1.25677934703639e-06	0.685978591408025	0.66512550310342	2.85426687840484e-06	0.000157153956713563	0.416463738018423	2.52200242467637e-06	3.5578420909399e-05	0.396789864180413	0.000127202677850491	0.535733872670878	0.522666159717787	7.42524952634938e-09
Otu00058	0.0601400193857411	0.021693013349334	0.0777218749179109	0.0278673017941293	0.00321084954662498	0	0.232446080147211	0.523558301488244	0.478368499452035	0.00020476450212481	0.0441659296784871	0.0479658974337793	0.0948224466162293	3.33386294770754e-05	2.66453525910038e-15	0.0671498366023884	0.0174471816459176	0.0382809321342097	0.0662664108790589	0.0247075440412636	0.0173550197798016	0.119245525058316	0	0.188636942760401	0.000400626243450386	0.00229166628546862	0.0437773552536691	0.0114972469075121	0.285995523466001	0.513032192451384	0.724213782571358	0.00425976329312361	3.38471128746853e-05	0.314938350252227	1.54151447162576e-09	0.969379933661847	0.00369306979228368	2.45018687383691e-06	5.36601874046028e-10	1.69290721441229e-08	8.88178419700125e-16	8.14080453470645e-06	0.041858674920074	0	0.00122664945992468	0.268397988975459	0.379630650887805	0.084602213304243	0.345029115319653
Otu00047	0.412982448603211	0.395462866226847	0.943537700589957	0.323849574137253	0.89027394763034	0.162478058084748	0.474683459312834	0.148216496339107	0.79241524643419	0.169346467442658	0.798146349278409	0.463776905315967	0.535739311693916	0.79241524643419	0.468733840486918	0.209436148368317	0.627435415353174	0.0477672265708	0.422982006856493	0.175743247177616	0.423140734454212	0.193359576215425	0.353446200099081	0.397303391426245	0.404160800026068	0.404450272717872	0.128878061428231	0.310160378824712	0.578331008712026	0.732931797366774	0.453212377409459	0.000126984816056996	0.665115609158533	0.545590210680216	0.703213984967352	0.463861771219757	0.422984297107644	0.685974065945958	0.665120715669637	0.714147076143806	0.122337519894247	0.474683636781241	0.00533092267970803	0.865257922390414	0.02838726899611	0.346086004718393	0.535727661403799	0.522659828030907	0.378071248211319
Otu00067	0.155677406881941	0.0830970948953293	0.0412296655919677	0.0440964250240907	0.0118911954017151	0.00055695651848664	0.145049813266018	0.277319301281881	0.59200116757573	0.00933189183145311	0.0584414845176899	0.13529728617054	0.206954813928182	0.0939268810675151	4.32486036316959e-07	0.37750894934364	0.000329544819926308	0.117708426355398	0.102300914374891	0.0411133390828002	0.102418745405739	0.239158397726211	0	0.492645096577887	0.000784770044786498	0.0891025305145825	0.0585092342427489	0.751683327593561	0.0381224146105938	0.737037399103359	0.449959736611276	0.211383279542665	4.08828526587968e-12	0.420297749231258	0.677513210506624	0.897491259494401	1.69610769873429e-10	0.0359288390545944	0.377934024703682	1.05091491064968e-11	0	0.00053941026211124	0.0156152771856912	1.40198963549665e-12	0.407053489259374	0.553646960475203	0.759295364753708	0.192650876293309	0.000313152195527966
Otu00043	0.0451308115880462	0.0143993615871367	0.00391711310249643	0.00444249513291517	0.000370369749934651	7.79456055255423e-08	0.0397363888296713	0.12550524887806	0.450040105971111	4.57547080667808e-07	0.00751097691840719	0.0350434537127822	0.0750331129865518	0.450040105971111	4.22492087093218e-06	0.00121762287653926	0.562465589419838	0.0272234070962902	0.0210810638331802	0.00389642905281784	0.0211254497931281	0.09686085402191	2.46540180621757e-05	0.0397675811699081	0.0863390875343721	0.0163692427830338	0.00752716269264386	1.42238532063743e-09	0.452078682262116	0.0474336821111505	0.0309054663987864	0.352140921682494	0.213822595186674	0.0210887434811007	0.0552085453543867	0.799100350384473	0.213657491111892	0.985561090109865	0.213830046772762	0.275896722031574	1.16994429788519e-06	0.579948862173795	0.433468569784998	0.497779201914797	0	0.740287300959609	0.306355837949093	0.0660705772954362	0.0538732534969539
Otu00085	0.0576284571167838	0.0204137936823965	0.00627927815970519	0.0070364101424909	0.000746904530840808	2.44249065417534e-15	0.0513251930150871	0.146498708825794	0.474010631134675	7.92179655206837e-11	0.0113181325264917	0.0457811435034619	0.0915777983701584	0.408989128173883	0	0.0327321875657307	0.10565246389981	0.0363920169056287	0.0288500331195296	0.00624928306278139	0.0289051766663546	0.115611949042385	0	0.0513618445848101	2.82121836048255e-06	0.0229317139364911	0.0113402174605599	3.45146133895469e-12	0.0673592515476757	0.436331440974115	0.680905142642122	0.0044141480646207	3.76480768338183e-07	0.108495382782395	0.000163347162649874	0.624313322971123	0.0669819306070145	0.028779035111159	0.238712218488254	3.50045065604654e-05	0	2.34069400839587e-06	6.21022904212509e-07	5.40967270978854e-11	1.85274018349446e-12	0.0112588839715335	0.347002700199881	0.0815483877050405	0.333286601049071
Otu00054	0.726689734735965	0.131555967482326	0.0757589563343057	0.0798629357208815	0.125514435746475	5.65839730626294e-09	0.204713322289278	0.344345768583675	0.64080437257397	3.77267125446501e-05	0.381226250310475	0.193669779742208	0.272027944189355	0.0452726008592741	0	0.673968421078437	0.657497267557453	0.613016107480475	0.155095284308994	0.294876087649213	0.155236905511867	0.305573616452518	0	0.601512068555337	1.86308746208397e-11	0.139021171956614	0.38135373261311	0.0311117097071374	0.0137814404900694	0.441547871711941	0.69424807019462	0.711357838655049	0.456393140261749	0.729068286549283	0.0194868244476694	0.219758622699568	0.00923541858703469	0.0158052020595871	0.442766865286415	1.18571819029967e-12	0	0.00040931182726256	0.993897552295067	1.84674497916149e-11	0.00536518091464444	0.00134982542191042	0.904719423686554	0.256840649686751	0.00327232962078794
Otu00122	0.144986614034358	0.0123437923127572	0.0114612817162574	0.00362515593162804	0.00565133425502529	0.069723891933545	0.0355013053068656	0.11727133384016	0.439998661731789	0.257852870749808	0.0792807750789979	0.0311510565419879	0.0687406296669617	0.332153505805776	0.019545605615932	0.0155450776777264	0.541886612720174	0.253971709849354	0.018357138842823	0.0486603800247258	0.0183973718830495	0.333412676831993	0.660967293942117	0.380632196590529	0.574916989586888	0.0141069040304771	0.085424799701342	0.0374191837277063	0.423756472134148	0.734054713257918	0.672585202496486	5.82223158573925e-09	0.74439790308423	0.553226903352988	0.0509500068149735	0.347222044331947	0.846969731041203	0.019554470783766	0.20377545802409	0.596370077517796	0.839382533960768	0.164993664925297	0.00223646959051838	0.148305256884536	2.14410711407709e-11	0.174646837430478	0.29843574451673	0.0602298248439155	0.336658462124785
Otu00068	0.371095616525232	0.275144493530617	0.198881965015735	0	0.113716727868655	0.330504347772194	0.358622653000403	0.493576145438642	0.735452932119153	0.348600502149928	0.233511905528426	0.346800785285998	0.426514563485355	0.735452932119153	0.801606831090833	0.000245879659658055	0.533181730825702	0.324426636937951	0.303490971886469	0.198625099007514	0.303656575945848	0.458240766139258	0.856798316705888	0.35869797201812	0.94402256132051	0.284320985273827	0.233637190395137	0	0	0.849260767577578	0	0.701897444189048	0.578372284747305	0.303519642008499	0.103062840644858	0	0.30349336118935	0.151565082468935	0.578378455765608	0.339768460667834	0.234556424533382	0.358622846158657	0.426500147886101	0.541686361037826	0.181472692269869	0.000242400707662238	0	0	4.44089209850063e-16
Otu00088	1.25337940026782e-09	0.550309675221032	0.409895310001569	0.378405923265174	0.0285821799995409	0.326407250263557	0.615293780359806	0.0147354008197649	0.853204638549705	0.33424222974742	0.00668267903641384	0.0960298750957844	0.663315080153699	0.853204638549705	0.606464536652819	0.377798612652458	0.732947105260221	0.00070844560914729	0.573281132330775	1.62803814873769e-09	0.573412311774431	0.0226887517170464	0.51426433162491	0.000123889179247438	0.557620680033114	0.557863171522208	5.71444885055783e-06	0.475665962304821	0.695981837615649	0.264947479928632	0.598013552149651	0.494611575999247	0.760884694261515	0.000853166496020519	0.372608869904481	0.606612387612241	0.573283025197977	0.776211721409632	0.760888458029739	0.367495774971696	0.277759395908908	0.615293922274654	0.663305238246637	0.417867926574144	0.260927621812583	0.507814388195626	0.663306058438468	0.653154748648211	0.535541915126711
Otu00126	0.486095032111615	0.395462866226847	0.317185672571282	0.323849574137253	0.218259292588646	0.488049599576779	0.474683459312834	0.593890001667982	0.79241524643419	0.0999025560001461	0.35360809420576	0.463776905315967	0.535739311693916	0.000181530750783976	2.7368685984186e-08	0.0885720863036419	0.105939368121867	0.442875525510943	0.422982006856493	0.316909081280938	0.423140734454212	0.563482485594303	3.22510955719224e-08	0.474752658534674	0.000754242475260902	0.404450272717872	0.353736979488459	0.310160378824712	2.10626550867232e-07	0.00286254690373422	0.0422985684948183	0.00792963810851677	0.0447312432420404	0.494561886932699	0.716304657670807	0.035013771576865	0.594990615362029	1.55431223447522e-14	0.665120715669637	6.86604446213934e-05	0.00160534340621488	0.366258568541164	4.7614075329161e-06	0.000693270565989001	0.200837816514928	0.834670437782281	0.291215153124118	0.522659828030907	1.54465323447539e-05
Otu00096	0.10667992243698	0.0488807555368642	0.0203138858727576	0.0221044225645222	0.0042256489798731	0.918788113275886	0.0977371734661472	0.217114672635137	0.542671385285575	0.00784557533152874	0.0314737477748732	0.0896581747283982	0.15160452736409	0.150184327648303	0.482104744476783	0.173425369841254	4.38810680145618e-05	0.075422539797859	0.0633446151592074	0.0202418663511605	0.0634354716462282	0.181099949411408	0.000864083099018531	0.0977898840590359	0.617578789017783	0.0533274573687206	0.0315194721843015	0.0657701422679793	0.0956395657544351	0.492188139706982	0.722075461098503	0.478910683108235	1.08147240118761e-06	0.276347246382512	0.103165051863768	0.647462909364715	0.000774169032758731	0.0768849414845347	0.316515269044711	0.0106388667505972	0.0508328040980044	0.90851116277553	1.09789599633814e-09	0.137282506895561	0.0106556493173575	0.0664384205909616	0.583723407691632	0.13880130941439	0.017169184682146
Otu00031	0.0334106453831915	0.00935826599749467	0.515668962793406	0.00251399885552006	0.000154867278090443	0	0.000255930948135585	0.103863333995372	0.42270912031324	0	0.00452355393580461	0.0252165043978994	0.0587551967699538	0.0175518591978281	4.58541260073275e-07	1.26434729352809e-09	0.102790691787094	0.0190367587378837	0.738124486049547	0.00217072459893553	0	0.0779744802522995	1.66533453693773e-13	0.0290260601192371	0	0	0.00453445272278596	4.26072350379059e-06	0.739983805754842	0.024691140547703	0.967127147026338	0.380690159005246	4.46799871447467e-05	0.0143227576432174	0	0.744063380153815	0.111100253740236	0.540380295995966	0.0129418413012177	0	0	3.5527136788005e-15	0.201015451043402	2.57987409213456e-10	0.000732683864164141	8.54871728961371e-13	0.201225309025779	0.0510217915310869	0.74681153297873
Otu00034	0.06636149267999	0.0249554586527552	0.00823365502145634	0.00916345358294657	0.00111603574087216	0	0.0594920237777781	0.160236719937461	0.488634620521817	2.76667577736589e-13	0.0143264892389015	0.0534120923510129	0.102760950238415	0.245838588282001	0	0.058200460604438	0.122957759902081	0.0430198173240437	0.0345647265747471	0.00819668823797315	0.0346269598975111	0.128082067171817	0	0.0595320947474693	2.8079503611167e-07	0.0278435310707399	0.0143527801922505	6.97220059464598e-13	0.216498450567058	0.272022273596064	0.943788915818759	0.0430883379524634	0.00134968198691965	0.156610265051152	0.000309528369759615	0.53993250876281	0.471426413303985	0.168636717547722	0.254488049335269	1.23871135571108e-10	0	1.05565420160936e-06	0.955678303916374	7.04432068232563e-11	3.56473606188956e-09	0.00604593185895475	0.404960889065847	0.0920967170126628	0.121613485698238
Otu00131	0.107087883675858	0.0491444886795844	0.0204607133211621	0.0222602410448063	0.00427055010593147	1.33226762955019e-15	0.0981278390812446	0.217648931057542	0.543139254032138	1.33226762955019e-14	0.0316722485171721	0.0900319086923189	0.15208058327478	0.543139254032138	3.10862446895044e-15	0.0495598302472753	0.0541388298281853	0.0757630207539266	0.0636528912902459	0.0203883255723492	0.0637440055853822	0.181607222562542	0	0.0981806559352374	0.00134984455739362	0.0536056733517913	0.031718165772229	6.29718499567389e-13	0.520822309809798	0.163854804966594	0.2968563776086	0.532600667256991	0.00027792425316342	0.0636686600893186	0.0184254546750457	0.257819809838309	0.440049432150142	0.686966791557776	0.317077018055202	0.00378155207496134	8.84927686684023e-11	0.202448321225233	0.258179911260821	3.78025955072303e-06	2.63611354966997e-12	2.44388960837227e-05	0.58415954773141	0.139260772161822	0.000445199606911029
Otu00061	0.00520457215033865	0.000632042935004407	0.000829210283937787	6.93020811244338e-05	2.56433793888178e-06	4.2928771648576e-11	0.287010030451825	0.0328171732006797	0.293248165101252	4.88498130835069e-15	0.000747712553516244	0.00327601929165233	0.0130854572121255	0.200999648084496	3.21006282444358e-07	0.0684291341537937	2.14498846595745e-06	0.00205888669306997	0.00492666701289979	0.00021854280139344	0.793789598774401	0.0206931251097973	3.99680288865056e-15	0.0155948509021724	0.000100863489275405	0.56776589788939	0.000741735277425271	0.0005196575539963	0.908723358595045	0.00901873698657019	0.830339827290281	0.258518117428171	2.09783806912611e-05	0.0178022432339089	9.18293384621904e-05	0.620870165970314	3.54700664439989e-05	0.817895710842915	0.0834825448314869	0.022395615742588	8.88178419700125e-16	3.43097753852106e-06	5.33387325418744e-08	7.79030603981212e-06	2.15158779681701e-10	0.0133394596443885	0.0765897047303437	0.0104012636014774	0.918543955326142
Otu00324	6.43057599303276e-06	0.544603132112399	0.14262708156459	0.0968398773009955	4.4666617649014e-07	0.192064067866868	0.504303884635098	0.0962236595337207	8.53214687301929e-05	0.199313114714155	1.98325014189038e-08	0.493771544434475	0.194485824152741	0.805814626928882	0.493676025049688	0.24110498505944	0.650301910355163	0.0288464609957144	0.454214934803747	5.13726838846651e-11	0.454369369833096	0.161450443761171	0.386105663277141	0	0.435871412196376	0.436154019357882	1.46168503967203e-08	0.343175631405658	0.603637236079901	0.000625920579713224	0.483552768994671	0.768513854375697	0.685973132361558	5.44515543765556e-11	0.235997757762454	0.493853565367543	0.454217163148891	0.7056748491559	0.685977959389704	0.230998816645721	0.149049882205207	0.504304055875309	0.562958536918314	0.281622243184108	0.492303207485676	0.378837844191314	0.56295955066029	0.550442174217675	0.410335249213947
Otu00285	0.303508337762641	0.20928697002913	0.139340799464741	0	0.0687136564497017	0.192282231552971	0.29093902370228	0.430967667162377	0.697546097610686	0.206158337680831	0.170459209329655	0.27910735833218	0.360336621222024	0.697546097610686	0.982983489240294	0.0139189546071083	0.473492683169549	0.256943374730287	0.236492910654177	0.139114438249421	0.236653526463106	0.393519419701371	0.663935838747038	0.291014662941286	0.760029961703744	0.218030356883998	0.170573846424651	0	0	0.683759125538728	0	0.52579386187199	0.52264372532133	0.23652071584238	0.0606340281945488	0	0.787252144512887	0.226262247749198	0.522650479074893	0.209920051841542	0.121978958954699	0.290939217677633	0.360321645177327	0.369553518845398	0.0892533743608892	0.0562300851189981	0	0	0
Otu00045	0.0731621793760306	0.0286663113609353	0.62113332168479	0.0109928189623845	0.00147104485688843	0	8.36663746262012e-06	0.170510061079912	0.499108424955395	0	0.016854824075839	0.0594169398725959	0.111292589915736	1.15259790556266e-06	3.00429355304388e-06	1.4210854715202e-14	0.482323905168442	0.0482905883829781	0.788545647188483	0.00988129650415814	0	0.137500512936071	6.26549256921294e-10	0.0659277362890629	0	0	0.0168844118669722	0.510069468148419	0.232806065766233	0.570467277309253	0.459307208472405	0.644195411645511	0.0356380631770494	0.179320304075123	0	0.508186615408183	0.335467093029515	0.0167922417542701	0.0401451791836425	0	0	4.63662486183125e-09	0.472683947666852	2.22044604925031e-16	0.0507839420024969	1.47881706880071e-13	0.378096990419392	0.100184997038335	0.0996256709581316
Otu00032	0.0630591751050973	0.023207480137724	0.0294046661911529	0.00832940863441545	0.000965404102290846	2.88657986402541e-15	0.200852579805936	0.15511930441998	0.483274451717155	1.30930821740094e-11	0.0131566870155106	0.0505153810198524	0.0985641613560759	0.357033733046834	5.1665822731195e-09	0.110550542030579	0.000720957472507777	0.0404941152204286	0.115053589134955	0.00743148109850544	0.323917247945541	0.123419716740038	0	0.0564366469904471	0.00469407585425685	0.265393042287758	0.0131813824640423	0.000399651575232252	0.744323558917091	0.0774395002883534	0.453161369960802	0.326802481938456	1.85259363405521e-10	0.0323886525976467	0.00334261266886782	0.237491032399108	3.38519434706086e-10	0.892901250003121	0.248654133119096	1.11022302462516e-15	0	0.0117436577100156	0.004102154160607	5.85208637104984e-09	0.000975307640345591	0.00161128436849811	0.395811857616991	0.0881307087181724	0.000687156028445379
Otu00120	0.179474125387239	0.101335632562078	0.1974451625126	0.057020720600776	0.0174312978900883	0	0.254169917728742	0.304320145655643	0.612300304026492	0	0.0736122229100653	0.15791870745539	0.232776812865829	0.612300304026492	1.97310878746748e-09	0.396968964929992	0.349835143501636	0.139101547326263	0.122425427592327	0.0535139370568705	0.00214315553866529	0.26571364531623	2.66351385391772e-10	0.168331054048291	1.2377874725189e-08	0.00663266843014654	0.0736896478822699	0	0.284243769544251	0.0891842153172568	0.883243010628132	0.2307818669563	0.404426046836341	0.122447634783321	4.1960213081893e-11	0.820677196581642	0.122427278222519	0.436131810430588	0.404433682804317	9.93092230672232e-09	0	0.000154963792734275	0.232762234599263	0.000152994209973834	2.53405296746223e-10	1.55682806854962e-05	0.232763449482196	0.218024454096878	0.0891834959787947
Otu00264	0.102319661290974	0.0460867165172449	0.0187744611878291	0.020469067664038	0.00376391471675896	0	0.0935657775761891	0.211361916986121	0.537593353463156	6.18358697579424e-11	0.0293816217981768	0.0856713772435567	0.146497262172603	0.537593353463156	0	0.00313456266749124	0.255349766316641	0.0717974863555901	0.060068928785217	0.0187063681659003	0.0601569922574261	0.17564773655339	8.65973959207622e-14	0.093617328752674	6.96724089199741e-06	0.0503770157927206	0.0294252776514028	0	0.192593472933464	0.0385109280419371	0.264715781293588	0.757529555947568	0.31043693257593	0.0600841693823086	1.82209847210402e-07	0.653051919166873	0.0600701988164338	0.343452938315696	0.310444798470499	0.0249515506165663	7.98694443915338e-13	1.68589241629213e-05	0.473192414099473	0.000728905752958919	0	0.0859933344591441	0.14648570280803	0.133876650762043	0.0385104908125853
Otu00607	0.0562342793493684	0.31689428873006	0.786573741519033	0.830939276192437	0.214884092253103	0.570509803291483	0.39981309801639	0.530036588764377	0.756622145804046	0.510242886489671	0.0352640164957019	0.0917565585243967	0.465804015994674	0.756622145804046	0.388098053500773	0.13923191164257	0	0.695551309467543	0.345311467469514	0.0701592159160469	0.345476630789828	0.496295506800591	0.00277362810781767	0.0692242419658222	0.325828358954267	0.326126462830838	0.276137795359551	0.231907331840477	0.51273171953509	0.899579731576476	0.779366219965742	0.423255535866705	2.22044604925031e-15	0.00861869443096941	0.134954082861153	0.727187505548461	0.000151071275503289	0.633966800434905	0.6102251367739	0.420750818613667	0.342531896903852	0.675083693679102	1.51986374152813e-07	0.0440436393236028	0.563613686284482	0.342618961325275	0.465791273940287	0.451533180323321	8.77235752438921e-06
[truncated: 51 more columns]
