# Supplementary material for: NFnetFu: A novel workflow for microbiome data fusion
Source: Comput Biol Med. 2021 Aug;135:104556. doi: 10.1016/j.compbiomed.2021.104556 (PMC8404037; doi:10.1016/j.compbiomed.2021.104556)
Supplement: Multimedia component 12 [file mmc12.csv]

	V1	V2	V3	V4	V5
mat_entry	Otu00001	Otu00057	-0.0267049183805084	-0.0474671962226711	0.0207622778421627
mat_entry.1	Otu00001	Otu00023	-0.0209508238343475	-0.0558830255075924	0.0349322016732449
mat_entry.2	Otu00001	Otu00002	0.6175562628633	0.592352749131779	0.0252035137315207
mat_entry.3	Otu00001	Otu00046	0.259871392116774	0.214403552409127	0.0454678397076469
mat_entry.4	Otu00001	Otu00003	-0.134462954373993	-0.0796024592438114	0.0548604951301818
mat_entry.5	Otu00001	Otu00213	-0.0353128272364017	-0.0367948792722963	0.00148205203589465
mat_entry.6	Otu00001	Otu00015	0.540257301399717	0.466463395751582	0.0737939056481358
mat_entry.7	Otu00001	Otu00007	0.222834309579032	0.290178871733075	0.0673445621540431
mat_entry.8	Otu00001	Otu00049	-0.130118924134909	-0.0760493169287872	0.0540696072061218
mat_entry.9	Otu00001	Otu00083	0.275037124031905	0.219267358640985	0.0557697653909199
mat_entry.10	Otu00001	Otu00203	0.252697593522293	0.162092850042204	0.0906047434800897
mat_entry.11	Otu00001	Otu00207	0.00215215214978015	-0.0347675074818941	0.0369196596316743
mat_entry.12	Otu00001	Otu00018	-0.00635354527836448	-0.0132184367253237	0.00686489144695919
mat_entry.13	Otu00001	Otu00028	-0.066058533825188	-0.0361730174450332	0.0298855163801549
mat_entry.14	Otu00001	Otu00013	-0.0680140694850324	-0.0731690685799532	0.00515499909492083
mat_entry.15	Otu00001	Otu00300	-0.0252634719506766	-0.00440398358513812	0.0208594883655384
mat_entry.16	Otu00001	Otu00033	0.097081150295804	0.076122090140979	0.020959060154825
mat_entry.17	Otu00001	Otu00171	-0.0417013085285231	-0.0431888300763142	0.00148752154779114
mat_entry.18	Otu00001	Otu00073	0.284648961936947	0.24685149738315	0.0377974645537962
mat_entry.19	Otu00001	Otu00108	-0.056936028874315	-0.0464525274462943	0.0104835014280207
mat_entry.20	Otu00001	Otu00075	0.0145537145527174	-0.0282460536093687	0.042799768162086
mat_entry.21	Otu00001	Otu00014	-0.0717008645428629	-0.0454324443349175	0.0262684202079454
mat_entry.22	Otu00001	Otu00101	0.297919624823093	0.232817026955463	0.0651025978676303
mat_entry.23	Otu00001	Otu00005	-0.0576037052656284	-0.0430558770482952	0.0145478282173332
mat_entry.24	Otu00001	Otu00027	-0.0515539553671952	-0.0468089088077595	0.00474504655943577
mat_entry.25	Otu00001	Otu00154	0.326960970313911	0.276296475741708	0.0506644945722033
mat_entry.26	Otu00001	Otu00077	-0.0258191852905637	-0.0530709204078347	0.027251735117271
mat_entry.27	Otu00001	Otu00036	0.0185015933370432	-0.028077822812112	0.0465794161491553
mat_entry.28	Otu00001	Otu00035	0.625790145769539	0.630893493334769	0.00510334756523079
mat_entry.29	Otu00001	Otu00006	0.0269559397880802	-0.0442940314024684	0.0712499711905486
mat_entry.30	Otu00001	Otu00050	-0.0621736565681777	-0.0410782289724689	0.0210954275957088
mat_entry.31	Otu00001	Otu00559	-0.0212471905005744	-0.0219164163586268	0.000669225858052343
mat_entry.32	Otu00001	Otu00056	0.20148268499978	0.136173049487463	0.0653096355123169
mat_entry.33	Otu00001	Otu00022	-0.0943929947545349	-0.070392319485879	0.0240006752686559
mat_entry.34	Otu00001	Otu00009	-0.00024163474901737	-0.0437988174237426	0.0435571826747252
mat_entry.35	Otu00001	Otu00393	-0.0578398334285963	-0.0421440214916329	0.0156958119369635
mat_entry.36	Otu00001	Otu00024	-0.0214476515397672	-0.0197968364136822	0.00165081512608497
mat_entry.37	Otu00001	Otu00189	-0.029983400762111	-0.0238936287646758	0.00608977199743526
mat_entry.38	Otu00001	Otu00012	-0.0975887846770912	-0.0694926720424029	0.0280961126346883
mat_entry.39	Otu00001	Otu00011	-0.126594937372674	-0.0858479345754334	0.0407470027972404
mat_entry.40	Otu00001	Otu00162	-0.0538104747616472	-0.0366544630404463	0.0171560117212009
mat_entry.41	Otu00001	Otu00346	-0.0412135661154015	-0.0333671304997311	0.00784643561567037
mat_entry.42	Otu00001	Otu00090	-0.0969193033972524	-0.0615807576381128	0.0353385457591396
mat_entry.43	Otu00001	Otu00111	-0.124955493548116	-0.086775768525641	0.0381797250224749
mat_entry.44	Otu00001	Otu00048	-0.0505236241358484	-0.0480339268425336	0.00248969729331472
mat_entry.45	Otu00001	Otu00194	0.00720631137125472	-0.0329424842705155	0.0401487956417702
mat_entry.46	Otu00001	Otu00119	0.0164760615457034	-0.0364588730049329	0.0529349345506363
mat_entry.47	Otu00001	Otu00020	-0.0261704132130892	-0.0479401769747078	0.0217697637616186
mat_entry.48	Otu00001	Otu00039	-0.072791803501846	-0.0447305173863029	0.0280612861155431
mat_entry.49	Otu00001	Otu00044	-0.0459654777904477	-0.0458185468434783	0.000146930946969444
mat_entry.50	Otu00001	Otu00081	-0.0922353405761064	-0.0698536205898497	0.0223817199862566
mat_entry.51	Otu00001	Otu00275	0.295916036692328	0.24045952699606	0.0554565096962677
mat_entry.52	Otu00001	Otu00184	-0.0557660173396776	-0.038448017432273	0.0173179999074046
mat_entry.53	Otu00001	Otu00099	0.00916179965655813	-0.0370759239697002	0.0462377236262584
mat_entry.54	Otu00001	Otu00059	-0.0652480929162912	-0.0357342017115593	0.0295138912047319
mat_entry.55	Otu00001	Otu00040	-0.0872090860300556	-0.0633810039354877	0.0238280820945679
mat_entry.56	Otu00001	Otu00160	0.236078525407704	0.193983364249327	0.0420951611583769
mat_entry.57	Otu00001	Otu00010	-0.119758610005882	-0.0948319261320939	0.0249266838737881
mat_entry.58	Otu00001	Otu00512	-0.0153061854287343	-0.0143222633884041	0.00098392204033023
mat_entry.59	Otu00001	Otu00008	-0.0906589088552863	-0.0563493434121563	0.03430956544313
mat_entry.60	Otu00001	Otu00004	-0.111444024618559	-0.0632525513497113	0.048191473268848
mat_entry.61	Otu00001	Otu00107	-0.0281772267286144	-0.0146870173655482	0.0134902093630663
mat_entry.62	Otu00001	Otu00053	-0.0690392462323425	-0.0666459697054886	0.00239327652685395
mat_entry.63	Otu00001	Otu00078	-0.0375571117206385	-0.0291036877128042	0.00845342400783439
mat_entry.64	Otu00001	Otu00110	-0.0123360912714435	-0.0509778480424392	0.0386417567709957
mat_entry.65	Otu00001	Otu00091	-0.0430001293411491	-0.0370278429570947	0.00597228638405436
mat_entry.66	Otu00001	Otu00491	-0.0235749265483676	-0.0206716924716509	0.0029032340767167
mat_entry.67	Otu00001	Otu00069	-0.0689591505712684	-0.0415933186377488	0.0273658319335196
mat_entry.68	Otu00001	Otu00079	-0.0976107233877062	-0.0517831378570326	0.0458275855306737
mat_entry.69	Otu00001	Otu00037	-0.0957036795390767	-0.0549789514932117	0.040724728045865
mat_entry.70	Otu00001	Otu00029	-0.00677620590193283	-0.0117154240514252	0.00493921814949239
mat_entry.71	Otu00001	Otu00178	-0.0970968126982148	-0.0625637838060618	0.034533028892153
mat_entry.72	Otu00001	Otu00038	0.273376787189497	0.209206920156078	0.0641698670334189
mat_entry.73	Otu00001	Otu00041	-0.130141762374592	-0.0797484296241172	0.0503933327504751
mat_entry.74	Otu00001	Otu00092	-0.0546825406948746	-0.0161232977638977	0.038559242930977
mat_entry.75	Otu00001	Otu00234	0.686500027280721	0.637372165246079	0.0491278620346423
mat_entry.76	Otu00001	Otu00514	-0.0260088484282411	-0.0226711500584157	0.00333769836982539
mat_entry.77	Otu00001	Otu00058	-0.0942479396250075	-0.0636643943163635	0.030583545308644
mat_entry.78	Otu00001	Otu00047	0.0165064838614735	-0.00265072444274361	0.0191572083042172
mat_entry.79	Otu00001	Otu00067	-0.069607047570731	-0.0445611403457837	0.0250459072249472
mat_entry.80	Otu00001	Otu00043	-0.100868152094082	-0.0679283657306674	0.0329397863634145
mat_entry.81	Otu00001	Otu00085	-0.0988920273210864	-0.0658366763944488	0.0330553509266376
mat_entry.82	Otu00001	Otu00054	-0.0363427292068941	-0.0266060242014508	0.00973670500544326
mat_entry.83	Otu00001	Otu00122	-0.076349221147422	-0.0553139623124769	0.0210352588349451
mat_entry.84	Otu00001	Otu00068	0.0130113724954299	-0.0333649159006421	0.046376288396072
mat_entry.85	Otu00001	Otu00088	0.0626660243837452	0.0613008289296908	0.00136519545405445
mat_entry.86	Otu00001	Otu00126	-0.050151484719724	-0.0214818660368464	0.0286696186828776
mat_entry.87	Otu00001	Otu00096	-0.0784941676461163	-0.0504123473503561	0.0280818202957603
mat_entry.88	Otu00001	Otu00031	-0.101134144764577	-0.0733651610017819	0.0277689837627952
mat_entry.89	Otu00001	Otu00034	-0.0921885561743378	-0.0628863628325823	0.0293021933417555
mat_entry.90	Otu00001	Otu00131	-0.0913363589820874	-0.0540911033853329	0.0372452555967545
mat_entry.91	Otu00001	Otu00061	-0.13745046747749	-0.0937405792910581	0.0437098881864314
mat_entry.92	Otu00001	Otu00324	0.737978489700812	0.73328237892651	0.00469611077430188
mat_entry.93	Otu00001	Otu00285	0.00865308429234082	-0.0346352509532763	0.0432883352456171
mat_entry.94	Otu00001	Otu00045	-0.0740834622592095	-0.0572576997612097	0.0168257624979998
mat_entry.95	Otu00001	Otu00032	-0.0920350039455643	-0.0639102844971169	0.0281247194484474
mat_entry.96	Otu00001	Otu00120	-0.0527566692366556	-0.046820571222779	0.00593609801387654
mat_entry.97	Otu00001	Otu00264	-0.0803277399865749	-0.0583623404036292	0.0219653995829458
mat_entry.98	Otu00001	Otu00607	0.116303763186902	0.114425443908057	0.00187831927884501
mat_entry.99	Otu00057	Otu00023	0.543347704674445	0.483326691455168	0.060021013219277
mat_entry.100	Otu00057	Otu00002	0.0790216820903948	0.00830572399306272	0.0707159580973321
mat_entry.101	Otu00057	Otu00046	-0.0309004628873572	-0.0748921974402741	0.043991734552917
mat_entry.102	Otu00057	Otu00003	-0.122788397692398	-0.103084460644364	0.0197039370480347
mat_entry.103	Otu00057	Otu00213	0.420124727853744	0.36830359860349	0.0518211292502533
mat_entry.104	Otu00057	Otu00015	-0.0293408809368579	-0.0374314311533388	0.00809055021648097
mat_entry.105	Otu00057	Otu00007	-0.0327659899089941	-0.0171177553223342	0.0156482345866599
mat_entry.106	Otu00057	Otu00049	-0.117040632169421	-0.0984831736663436	0.0185574585030773
mat_entry.107	Otu00057	Otu00083	-0.0385418856670291	-0.0631541497674089	0.0246122641003798
mat_entry.108	Otu00057	Otu00203	-0.0485379285646914	-0.0505284972813202	0.0019905687166288
mat_entry.109	Otu00057	Otu00207	0.494325008835859	0.471315095722438	0.0230099131134206
mat_entry.110	Otu00057	Otu00018	-0.0251397542869474	-0.0171177553223342	0.00802199896461326
mat_entry.111	Otu00057	Otu00028	-0.0716441013707872	-0.0468437285559152	0.0248003728148719
mat_entry.112	Otu00057	Otu00013	-0.0980129587008833	-0.0947532782537913	0.00325968044709202
mat_entry.113	Otu00057	Otu00300	-0.0330908551874625	-0.0366131512424973	0.00352229605503487
mat_entry.114	Otu00057	Otu00033	-0.0607960616132236	-0.0589984899929118	0.00179757162031181
mat_entry.115	Otu00057	Otu00171	0.394997082262208	0.329518677140592	0.0654784051216159
mat_entry.116	Otu00057	Otu00073	-0.0423777806251267	-0.0692078099284837	0.026830029303357
mat_entry.117	Otu00057	Otu00108	-0.0212500828619046	-0.0601556005035238	0.0389055176416192
mat_entry.118	Otu00057	Otu00075	0.45447075261438	0.369817804525739	0.0846529480886408
mat_entry.119	Otu00057	Otu00014	-0.0740805360295484	-0.0588346021531258	0.0152459338764226
mat_entry.120	Otu00057	Otu00101	0.00368900620333755	-0.0493616541647183	0.0530506603680558
mat_entry.121	Otu00057	Otu00005	-0.0712767737075983	-0.0557569691345762	0.0155198045730221
mat_entry.122	Otu00057	Otu00027	-0.0530220502986693	-0.0606171111249208	0.00759506082625151
mat_entry.123	Otu00057	Otu00154	-0.029910521058264	-0.0652835312601449	0.0353730102018809
mat_entry.124	Otu00057	Otu00077	-0.0668742189601551	-0.0687263591867851	0.00185214022662994
mat_entry.125	Otu00057	Otu00036	-0.0437547908034872	-0.036360525141434	0.00739426566205317
mat_entry.126	Otu00057	Otu00035	0.0584563117502979	0.031324588532176	0.0271317232181219
mat_entry.127	Otu00057	Otu00006	-0.057320328537431	-0.0573603677607856	4.00392233545627e-05
mat_entry.128	Otu00057	Otu00050	0.0608387144608973	0.0663435589499448	0.00550484448904752
mat_entry.129	Otu00057	Otu00559	-0.0245428278723554	-0.0283815598292837	0.00383873195692837
mat_entry.130	Otu00057	Otu00056	-0.0461349051304926	-0.0555726080303893	0.00943770289989666
mat_entry.131	Otu00057	Otu00022	-0.0883280150839788	-0.0911574134347076	0.00282939835072882
mat_entry.132	Otu00057	Otu00009	-0.0604306910835738	-0.0567190701628792	0.00371162092069457
mat_entry.133	Otu00057	Otu00393	-0.0515188502635123	-0.0545761244830787	0.00305727421956638
mat_entry.134	Otu00057	Otu00024	-0.0436928065006038	-0.0256367230806099	0.0180560834199938
mat_entry.135	Otu00057	Otu00189	-0.0271732985778719	-0.0309420319100851	0.00376873333221312
mat_entry.136	Otu00057	Otu00012	-0.101136437988886	-0.0899923781787393	0.0111440598101465
mat_entry.137	Otu00057	Otu00011	-0.123653443618852	-0.111172294388998	0.0124811492298542
mat_entry.138	Otu00057	Otu00162	-0.0164245192013422	-0.0188902804639686	0.00246576126262641
mat_entry.139	Otu00057	Otu00346	-0.0420247061762903	-0.0432101304845339	0.00118542430824353
mat_entry.140	Otu00057	Otu00090	-0.0947962543997404	-0.0797465209931899	0.0150497334065505
mat_entry.141	Otu00057	Otu00111	-0.105744411121066	-0.112373830914794	0.00662941979372798
mat_entry.142	Otu00057	Otu00048	-0.0628000266385978	-0.0622034983369984	0.000596528301599342
mat_entry.143	Otu00057	Otu00194	-0.0439905576180207	-0.042660217480348	0.00133034013767272
mat_entry.144	Otu00057	Otu00119	-0.0428792878113024	-0.0472139089057987	0.00433462109449624
mat_entry.145	Otu00057	Otu00020	-0.0661114162540783	-0.0620820931109274	0.00402932314315092
mat_entry.146	Otu00057	Otu00039	-0.0675719174278036	-0.0579256131395067	0.00964630428829689
mat_entry.147	Otu00057	Otu00044	-0.0514926988215931	-0.0593346013896634	0.00784190256807028
mat_entry.148	Otu00057	Otu00081	-0.087161358371847	-0.0904598032644388	0.00329844489259179
mat_entry.149	Otu00057	Otu00275	-0.00316830633474863	-0.0208795239442189	0.0177112176094702
mat_entry.150	Otu00057	Otu00184	-0.0538726480787043	-0.0497898328456364	0.00408281523306786
mat_entry.151	Otu00057	Otu00099	-0.050274458448404	-0.0480129842923807	0.00226147415602336
mat_entry.152	Otu00057	Otu00059	-0.0650512019464948	-0.0462754661726029	0.018775735773892
mat_entry.153	Otu00057	Otu00040	-0.0785896837827896	-0.0820778235729695	0.00348813979017987
mat_entry.154	Otu00057	Otu00160	-0.0283832036370431	-0.0630930510567207	0.0347098474196776
mat_entry.155	Otu00057	Otu00010	-0.114637057477579	-0.122806481735086	0.00816942425750711
mat_entry.156	Otu00057	Otu00512	-0.0176800631266193	-0.018547200810444	0.000867137683824723
mat_entry.157	Otu00057	Otu00008	-0.090902318848094	-0.0729718871563351	0.0179304316917589
mat_entry.158	Otu00057	Otu00004	-0.103258092185308	-0.0819114786428139	0.0213466135424944
mat_entry.159	Otu00057	Otu00107	-0.0293131201858037	-0.0190195538929866	0.0102935662928171
mat_entry.160	Otu00057	Otu00053	-0.0970427014324377	-0.0975742596748399	0.000531558242402169
mat_entry.161	Otu00057	Otu00078	-0.0457537521779	-0.0376890108564034	0.00806474132149667
mat_entry.162	Otu00057	Otu00110	-0.0707747443480183	-0.0660158495125102	0.00475889483550807
mat_entry.163	Otu00057	Otu00091	-0.0419551459169625	-0.0479507198184089	0.00599557390144637
mat_entry.164	Otu00057	Otu00491	-0.0220411500865579	-0.0267696537178524	0.00472850363129444
mat_entry.165	Otu00057	Otu00069	-0.0698059749937073	-0.0538629692965778	0.0159430056971295
mat_entry.166	Otu00057	Otu00079	-0.093927857201817	-0.067058692497367	0.02686916470445
mat_entry.167	Otu00057	Otu00037	-0.0938342611928305	-0.0902439797962786	0.00359028139655193
mat_entry.168	Otu00057	Otu00029	-0.019395404587696	-0.0151713675812731	0.00422403700642287
mat_entry.169	Otu00057	Otu00178	-0.0854019738820832	-0.0810195309389246	0.00438244294315868
mat_entry.170	Otu00057	Otu00038	-0.0507195227457429	-0.0855375035681413	0.0348179808223985
mat_entry.171	Otu00057	Otu00041	-0.123049826803282	-0.103273490959091	0.019776335844192
mat_entry.172	Otu00057	Otu00092	-0.0555908300371807	-0.0208795239442189	0.0347113060929619
mat_entry.173	Otu00057	Otu00234	0.0914514447543052	0.0347634371089452	0.05668800764536
mat_entry.174	Otu00057	Otu00514	-0.0258901786395608	-0.0293589331053351	0.00346875446577432
mat_entry.175	Otu00057	Otu00058	-0.0996879476411054	-0.0824448115384406	0.0172431361026648
mat_entry.176	Otu00057	Otu00047	-0.0383159488285387	-0.0273266980594486	0.01098925076909
mat_entry.177	Otu00057	Otu00067	-0.0755744580705637	-0.0577062714127144	0.0178681866578493
mat_entry.178	Otu00057	Otu00043	-0.0835894187770289	-0.0879666157342159	0.00437719695718691
mat_entry.179	Otu00057	Otu00085	-0.0917719447981964	-0.0852578970701448	0.00651404772805152
mat_entry.180	Otu00057	Otu00054	-0.0631055826331376	-0.0529869359367611	0.0101186466963765
mat_entry.181	Otu00057	Otu00122	-0.0908566897378076	-0.0836827523193539	0.00717393741845368
mat_entry.182	Otu00057	Otu00068	-0.0415882086619069	-0.043207262598858	0.00161905393695113
mat_entry.183	Otu00057	Otu00088	-0.0239218843000983	-0.020372889026546	0.00354899527355231
mat_entry.184	Otu00057	Otu00126	-0.0527222112709813	-0.0278188211153156	0.0249033901556657
mat_entry.185	Otu00057	Otu00096	-0.0822831332186653	-0.0652835312601449	0.0169996019585204
mat_entry.186	Otu00057	Otu00031	-0.0947675618205734	-0.0950072161563722	0.000239654335798797
mat_entry.187	Otu00057	Otu00034	-0.0902645190888956	-0.0814372678440396	0.00882725124485595
mat_entry.188	Otu00057	Otu00131	-0.0780982691430035	-0.0700474868629018	0.00805078228010163
mat_entry.189	Otu00057	Otu00061	-0.121613406720659	-0.121393197503006	0.000220209217653755
mat_entry.190	Otu00057	Otu00324	0.0453863725015273	-0.00073585384341691	0.0461222263449442
mat_entry.191	Otu00057	Otu00285	-0.0486492915745769	-0.0448523349368537	0.00379695663772329
mat_entry.192	Otu00057	Otu00045	-0.0761376333084764	-0.0741482003658083	0.00198943294266805
mat_entry.193	Otu00057	Otu00032	-0.0936852744291383	-0.0827632370858609	0.0109220373432773
mat_entry.194	Otu00057	Otu00120	-0.0561557248232396	-0.060632213846288	0.00447648902304836
mat_entry.195	Otu00057	Otu00264	-0.0673404266704817	-0.0755786999497581	0.0082382732792765
mat_entry.196	Otu00057	Otu00607	-0.0261004034751998	-0.0361363758529678	0.0100359723777681
mat_entry.197	Otu00023	Otu00002	0.107705517368075	0.0190891908440423	0.0886163265240332
mat_entry.198	Otu00023	Otu00046	0.00319361084139727	-0.0392041233279158	0.0423977341693131
mat_entry.199	Otu00023	Otu00003	0.0660079409036356	0.0894310313863679	0.0234230904827322
mat_entry.200	Otu00023	Otu00213	0.45014766225541	0.36866592928068	0.0814817329747298
mat_entry.201	Otu00023	Otu00015	0.00537378198966522	-0.000612054741773393	0.00598583673143861
mat_entry.202	Otu00023	Otu00007	-0.0342998552202828	-0.0201526956179022	0.0141471596023806
mat_entry.203	Otu00023	Otu00049	-0.0669468510691337	-0.0725261664898361	0.00557931542070243
mat_entry.204	Otu00023	Otu00083	-0.00449805222982798	-0.059388264771143	0.054890212541315
mat_entry.205	Otu00023	Otu00203	-0.0474424308974638	-0.0594870884976284	0.0120446576001646
mat_entry.206	Otu00023	Otu00207	0.574667547719068	0.515814341110119	0.0588532066089492
mat_entry.207	Otu00023	Otu00018	0.0511831894669838	0.0419497952185151	0.00923339424846876
mat_entry.208	Otu00023	Otu00028	-0.040364846350631	-0.0386693033039579	0.0016955430466731
mat_entry.209	Otu00023	Otu00013	0.156890458454567	0.165766874009626	0.00887641555505903
mat_entry.210	Otu00023	Otu00300	-0.0413769594322162	-0.0431045822719267	0.00172762283971051
mat_entry.211	Otu00023	Otu00033	-0.0550182818365081	-0.0570053219234348	0.00198704008692668
mat_entry.212	Otu00023	Otu00171	0.572869084362057	0.540744536240095	0.0321245481219625
mat_entry.213	Otu00023	Otu00073	0.0112369174336537	-0.035377716627751	0.0466146340614047
mat_entry.214	Otu00023	Otu00108	0.181137571079893	0.124723748455791	0.0564138226241022
mat_entry.215	Otu00023	Otu00075	0.35839856164056	0.285079182113563	0.0733193795269962
mat_entry.216	Otu00023	Otu00014	-0.0924934887247602	-0.0692658474587097	0.0232276412660505
mat_entry.217	Otu00023	Otu00101	0.0374433877845495	-0.0303845425185512	0.0678279303031007
mat_entry.218	Otu00023	Otu00005	0.0255558769246455	0.00904689085319164	0.0165089860714539
mat_entry.219	Otu00023	Otu00027	0.456824000742076	0.453728090686216	0.00309591005586002
mat_entry.220	Otu00023	Otu00154	-0.00202527544202834	-0.0619972392346146	0.0599719637925863
mat_entry.221	Otu00023	Otu00077	-0.0852358258915108	-0.0809113912155763	0.00432443467593457
mat_entry.222	Otu00023	Otu00036	-0.0548112599371446	-0.0428071661198672	0.0120040938172775
mat_entry.223	Otu00023	Otu00035	0.0814338468820204	0.052685195734827	0.0287486511471934
mat_entry.224	Otu00023	Otu00006	-0.0680170580577411	-0.0618868180631124	0.0061302399946287
mat_entry.225	Otu00023	Otu00050	0.0122688760682291	-0.00252448247792269	0.0147933585461518
mat_entry.226	Otu00023	Otu00559	-0.0295394738005649	-0.0334135478414375	0.00387407404087261
mat_entry.227	Otu00023	Otu00056	-0.0144134382689794	-0.043431138054532	0.0290176997855526
mat_entry.228	Otu00023	Otu00022	0.212672711610051	0.179300446277804	0.0333722653322469
mat_entry.229	Otu00023	Otu00009	-0.0764900261491095	-0.0667752363086748	0.00971478984043471
mat_entry.230	Otu00023	Otu00393	-0.0650984646391621	-0.0642523510823408	0.000846113556821335
mat_entry.231	Otu00023	Otu00024	0.0493301522515456	0.0156069614013751	0.0337231908501705
mat_entry.232	Otu00023	Otu00189	0.430517034683114	0.425426836261176	0.00509019842193803
mat_entry.233	Otu00023	Otu00012	0.0340895513969352	0.0449624272226197	0.0108728758256846
mat_entry.234	Otu00023	Otu00011	-0.0995221113876847	-0.106062689656102	0.00654057826841753
mat_entry.235	Otu00023	Otu00162	0.030847815719685	0.010625268738752	0.020222546980933
mat_entry.236	Otu00023	Otu00346	-0.0525651507465875	-0.0508711913955494	0.00169395935103813
mat_entry.237	Otu00023	Otu00090	0.298875754041654	0.325817122255297	0.0269413682136431
mat_entry.238	Otu00023	Otu00111	-0.133659572111685	-0.132297463493283	0.0013621086184023
mat_entry.239	Otu00023	Otu00048	-0.0260617406822561	-0.0317972457110713	0.00573550502881512
mat_entry.240	Otu00023	Otu00194	-0.0562418532413008	-0.0502237800275867	0.00601807321371411
mat_entry.241	Otu00023	Otu00119	-0.0548207169828786	-0.0555848309076179	0.000764113924739275
mat_entry.242	Otu00023	Otu00020	-0.0821402844361758	-0.0730891114067039	0.00905117302947188
mat_entry.243	Otu00023	Otu00039	-0.0360659574241288	-0.0441783630382806	0.00811240561415185
mat_entry.244	Otu00023	Otu00044	0.179646829960487	0.198794251657607	0.0191474216971201
mat_entry.245	Otu00023	Otu00081	-0.109652805334508	-0.106498127033338	0.00315467830116958
mat_entry.246	Otu00023	Otu00275	0.00979674990868119	-0.0124614130516219	0.0222581629603031
mat_entry.247	Otu00023	Otu00184	-0.0660191567597166	-0.0586174604853223	0.00740169627439431
mat_entry.248	Otu00023	Otu00099	-0.0637193501930027	-0.0565255805992865	0.0071937695937162
mat_entry.249	Otu00023	Otu00059	-0.0377930087347623	-0.0345824718944718	0.00321053684029052
mat_entry.250	Otu00023	Otu00040	-0.0298422526129152	-0.0459449573493407	0.0161027047364255
mat_entry.251	Otu00023	Otu00160	0.000968454068259329	-0.0584360047668051	0.0594044588350644
mat_entry.252	Otu00023	Otu00010	-0.0201566903052641	-0.0157499079658415	0.0044067823394226
mat_entry.253	Otu00023	Otu00512	-0.0207227326692193	-0.0218355786409277	0.0011128459717084
mat_entry.254	Otu00023	Otu00008	0.0961325084232098	0.10075372790385	0.00462121948063988
mat_entry.255	Otu00023	Otu00004	-0.0507064106282841	-0.0380426352665525	0.0126637753617316
mat_entry.256	Otu00023	Otu00107	-0.0355919524032543	-0.0223916788840617	0.0132002735191926
mat_entry.257	Otu00023	Otu00053	-0.0309879104260991	-0.0400674114099718	0.00907950098387271
mat_entry.258	Otu00023	Otu00078	-0.0554935332727132	-0.0443711894244635	0.0111223438482497
mat_entry.259	Otu00023	Otu00110	-0.0877538378255063	-0.0777203141493111	0.0100335236761952
mat_entry.260	Otu00023	Otu00091	0.337939759318878	0.361059353516402	0.0231195941975242
mat_entry.261	Otu00023	Otu00491	-0.0271307801214349	-0.0315158543286713	0.00438507420723642
mat_entry.262	Otu00023	Otu00069	0.248406691408982	0.303962876217026	0.0555561848080437
mat_entry.263	Otu00023	Otu00079	-0.11830493698009	-0.0789480508972281	0.0393568860828617
mat_entry.264	Otu00023	Otu00037	-0.117059692891311	-0.106244038539892	0.0108156543514188
mat_entry.265	Otu00023	Otu00029	-0.0247131951025791	-0.0178612176196835	0.00685197748289564
mat_entry.266	Otu00023	Otu00178	-0.109138016777165	-0.095384115228416	0.0137539015487487
mat_entry.267	Otu00023	Otu00038	-0.0182729353562315	-0.0584458973926038	0.0401729620363723
mat_entry.268	Otu00023	Otu00041	-0.151723579292869	-0.121583653318216	0.0301399259746527
mat_entry.269	Otu00023	Otu00092	-0.0683956979520305	-0.0245814175264871	0.0438142804255434
mat_entry.270	Otu00023	Otu00234	0.106775551241064	0.0507192721235567	0.0560562791175071
mat_entry.271	Otu00023	Otu00514	-0.0318806660643851	-0.0345642072454562	0.00268354118107104
mat_entry.272	Otu00023	Otu00058	0.045582235164628	0.0672231465973149	0.0216409114326869
mat_entry.273	Otu00023	Otu00047	-0.030756386051723	-0.0208413639852252	0.00991502206649786
mat_entry.274	Otu00023	Otu00067	-0.091467655985747	-0.0679374661645709	0.0235301898211761
mat_entry.275	Otu00023	Otu00043	-0.106598408434479	-0.103562902848344	0.00303550558613538
mat_entry.276	Otu00023	Otu00085	-0.114850696006433	-0.100373934334445	0.0144767616719881
mat_entry.277	Otu00023	Otu00054	-0.0782547133099606	-0.0623814029089194	0.0158733104010412
mat_entry.278	Otu00023	Otu00122	-0.110847771273374	-0.0928047438184655	0.0180430274549082
mat_entry.279	Otu00023	Otu00068	-0.0531787083597001	-0.0508678150400633	0.00231089331963678
mat_entry.280	Otu00023	Otu00088	0.0403506800284963	0.0469705414857047	0.00661986145720841
mat_entry.281	Otu00023	Otu00126	-0.0656529733652804	-0.0327510367936126	0.0329019365716678
mat_entry.282	Otu00023	Otu00096	-0.102602455095031	-0.0768581574846404	0.0257442976103908
mat_entry.283	Otu00023	Otu00031	0.0673393996702299	0.0480807330998623	0.0192586665703676
mat_entry.284	Otu00023	Otu00034	-0.112411705158326	-0.0958759159662244	0.0165357891921013
mat_entry.285	Otu00023	Otu00131	-0.0978830646781955	-0.0824667519172467	0.0154163127609489
mat_entry.286	Otu00023	Otu00061	-0.129307432759553	-0.12909917917223	0.000208253587323071
mat_entry.287	Otu00023	Otu00324	0.0489406196406442	0.00670576930930354	0.0422348503313407
mat_entry.288	Otu00023	Otu00285	-0.0620690631648475	-0.0528045550782739	0.00926450808657366
mat_entry.289	Otu00023	Otu00045	0.029003034493448	0.0274816059089686	0.0015214285844794
mat_entry.290	Otu00023	Otu00032	-0.0890682291064729	-0.0819396080373016	0.00712862106917128
mat_entry.291	Otu00023	Otu00120	-0.0423349020468453	-0.0329872157299973	0.00934768631684797
mat_entry.292	Otu00023	Otu00264	-0.0853899337941379	-0.0889786368950471	0.00358870310090928
mat_entry.293	Otu00023	Otu00607	-0.0126531767022521	-0.033803192984031	0.0211500162817789
mat_entry.294	Otu00002	Otu00046	-0.0116205057597453	-0.0107893626703283	0.000831143089417013
mat_entry.295	Otu00002	Otu00003	-0.119923431200168	-0.107815478710158	0.01210795249001
mat_entry.296	Otu00002	Otu00213	0.0958944381102508	0.0645283980158133	0.0313660400944375
mat_entry.297	Otu00002	Otu00015	0.258480406975454	0.189356252375338	0.0691241546001155
mat_entry.298	Otu00002	Otu00007	0.0684294560094874	0.0302800617686667	0.0381493942408207
mat_entry.299	Otu00002	Otu00049	-0.144062967324574	-0.102016105739139	0.0420468615854344
mat_entry.300	Otu00002	Otu00083	0.00199241395085716	-0.00177052308907263	0.00376293703992978
mat_entry.301	Otu00002	Otu00203	0.0386794420113329	0.0250508093024511	0.0136286327088818
mat_entry.302	Otu00002	Otu00207	0.0344309719555244	0.0104526199670558	0.0239783519884685
mat_entry.303	Otu00002	Otu00018	0.0114436322620026	-0.0194090996853087	0.0308527319473113
mat_entry.304	Otu00002	Otu00028	-0.0792917934988539	-0.0421260630684457	0.0371657304304082
mat_entry.305	Otu00002	Otu00013	0.13813499016027	0.0528155401139188	0.0853194500463508
mat_entry.306	Otu00002	Otu00300	-0.0524868532870809	-0.0415141056100815	0.0109727476769994
mat_entry.307	Otu00002	Otu00033	0.0883771123771775	0.049353265661079	0.0390238467160985
mat_entry.308	Otu00002	Otu00171	0.0838387285437	-0.0292366878272034	0.113075416370903
mat_entry.309	Otu00002	Otu00073	0.0146738958337241	0.026915930559545	0.0122420347258209
mat_entry.310	Otu00002	Otu00108	-0.00108995483373369	-0.0682078943656318	0.0671179395318981
mat_entry.311	Otu00002	Otu00075	0.0377920150164667	-0.0157342765146634	0.0535262915311301
mat_entry.312	Otu00002	Otu00014	-0.110104035054165	-0.0667100701366834	0.0433939649174813
mat_entry.313	Otu00002	Otu00101	0.0517606306506726	0.0303108061737645	0.0214498244769081
mat_entry.314	Otu00002	Otu00005	-0.0497837784428711	-0.0632204720598906	0.0134366936170195
mat_entry.315	Otu00002	Otu00027	0.0540022366077316	-0.0470747591079117	0.101076995715643
mat_entry.316	Otu00002	Otu00154	0.0281791859565465	-0.004661279720805	0.0328404656773515
mat_entry.317	Otu00002	Otu00077	0.185733100128006	0.221789144392515	0.0360560442645091
mat_entry.318	Otu00002	Otu00036	0.27497358601983	0.280438722357712	0.00546513633788193
mat_entry.319	Otu00002	Otu00035	0.390954882294599	0.368171960571625	0.0227829217229744
mat_entry.320	Otu00002	Otu00006	0.391511512689055	0.409076889353355	0.0175653766642997
mat_entry.321	Otu00002	Otu00050	-0.0645488210273366	-0.0771900652907758	0.0126412442634392
mat_entry.322	Otu00002	Otu00559	-0.0391731423362876	-0.0321806518190147	0.00699249051727292
mat_entry.323	Otu00002	Otu00056	-0.026769469105625	-0.0532347463225299	0.0264652772169049
mat_entry.324	Otu00002	Otu00022	-0.0474022554299896	-0.0960092526586039	0.0486069972286143
mat_entry.325	Otu00002	Otu00009	0.361713206775738	0.37473733473074	0.0130241279550015
mat_entry.326	Otu00002	Otu00393	-0.0811374035474145	-0.0618815621898637	0.0192558413575508
mat_entry.327	Otu00002	Otu00024	-0.0154661210398809	-0.0290683973749172	0.0136022763350363
mat_entry.328	Otu00002	Otu00189	0.0585967834517193	-0.0350838629539982	0.0936806464057175
mat_entry.329	Otu00002	Otu00012	-0.0963507961806793	-0.102038556229987	0.00568776004930763
mat_entry.330	Otu00002	Otu00011	-0.1628771567285	-0.126053568555524	0.0368235881729755
mat_entry.331	Otu00002	Otu00162	-0.0447893090927301	-0.0538210487251144	0.00903173963238431
mat_entry.332	Otu00002	Otu00346	-0.0675662113208748	-0.0489941417082456	0.0185720696126292
mat_entry.333	Otu00002	Otu00090	-0.0396210532822678	-0.0821905628196996	0.0425695095374318
mat_entry.334	Otu00002	Otu00111	-0.169905847624046	-0.127415940067769	0.0424899075562765
mat_entry.335	Otu00002	Otu00048	0.0802555007644727	0.0557657747121771	0.0244897260522957
mat_entry.336	Otu00002	Otu00194	0.305520246197396	0.324188090613256	0.0186678444158599
mat_entry.337	Otu00002	Otu00119	0.339059770035199	0.360667202816633	0.021607432781434
mat_entry.338	Otu00002	Otu00020	0.0728717629570595	0.0697718183303777	0.00309994462668185
mat_entry.339	Otu00002	Otu00039	-0.0813685486945811	-0.065679405890936	0.0156891428036451
mat_entry.340	Otu00002	Otu00044	0.0141071062816098	-0.067276998150421	0.0813841044320308
mat_entry.341	Otu00002	Otu00081	-0.130698835639703	-0.0954955437342193	0.035203291905484
mat_entry.342	Otu00002	Otu00275	0.117985598237288	0.0894619540195685	0.02852364421772
mat_entry.343	Otu00002	Otu00184	-0.0869588769890759	-0.056454588280915	0.0305042887081609
mat_entry.344	Otu00002	Otu00099	0.365093971510884	0.398800317261933	0.0337063457510491
mat_entry.345	Otu00002	Otu00059	-0.0832009650697217	-0.0524697963614605	0.0307311687082612
mat_entry.346	Otu00002	Otu00040	-0.0986618737135141	-0.0930645770828625	0.00559729663065163
mat_entry.347	Otu00002	Otu00160	-0.023985386405635	-0.0179829035993931	0.00600248280624195
mat_entry.348	Otu00002	Otu00010	-0.126670686878829	-0.1277918837759	0.00112119689707105
mat_entry.349	Otu00002	Otu00512	-0.028364839149407	-0.0210298875427703	0.00733495160663661
mat_entry.350	Otu00002	Otu00008	-0.0871900914411287	-0.0827397404258071	0.00445035101532155
mat_entry.351	Otu00002	Otu00004	-0.123636454847052	-0.0817521572984415	0.0418842975486107
mat_entry.352	Otu00002	Otu00107	-0.0416689367842515	-0.0215654687502999	0.0201034680339515
mat_entry.353	Otu00002	Otu00053	-0.0976347418222748	-0.110635331390572	0.0130005895682971
mat_entry.354	Otu00002	Otu00078	-0.0495130361106373	-0.0427339773806784	0.00677905872995892
mat_entry.355	Otu00002	Otu00110	0.253643442425096	0.260737930363523	0.00709448793842649
mat_entry.356	Otu00002	Otu00091	0.0396644909516924	-0.0543692957057	0.0940337866573925
mat_entry.357	Otu00002	Otu00491	-0.0352795040920986	-0.0303529795681262	0.00492652452397236
mat_entry.358	Otu00002	Otu00069	-0.00390921801626477	-0.0610729456484279	0.0571637276321631
mat_entry.359	Otu00002	Otu00079	-0.14406015800189	-0.0760350187824966	0.0680251392193937
mat_entry.360	Otu00002	Otu00037	-0.140405065079503	-0.102323836676158	0.0380812284033444
mat_entry.361	Otu00002	Otu00029	-0.00690753099836359	-0.0172021728434916	0.0102946418451281
mat_entry.362	Otu00002	Otu00178	-0.136079196770029	-0.0918646237686796	0.0442145730013496
mat_entry.363	Otu00002	Otu00038	0.00319516237007074	-0.012460733099727	0.0156558954697977
mat_entry.364	Otu00002	Otu00041	-0.191447808145485	-0.117097449001362	0.0743503591441231
mat_entry.365	Otu00002	Otu00092	-0.0845636657773744	-0.0236744102240079	0.0608892555533665
mat_entry.366	Otu00002	Otu00234	0.498968893303271	0.521410049945172	0.0224411566419007
mat_entry.367	Otu00002	Otu00514	-0.0409885245004074	-0.0332888540913002	0.00769967040910725
mat_entry.368	Otu00002	Otu00058	-0.0975666323812765	-0.0839555328978144	0.0136110994834621
mat_entry.369	Otu00002	Otu00047	-0.0339175619106286	-0.0309845886168355	0.00293297329379306
mat_entry.370	Otu00002	Otu00067	-0.110242361755677	-0.0654307035721859	0.0448116581834908
mat_entry.371	Otu00002	Otu00043	-0.132782022438988	-0.0997416297647973	0.033040392674191
mat_entry.372	Otu00002	Otu00085	-0.142026718080625	-0.0966703280911593	0.0453563899894653
mat_entry.373	Otu00002	Otu00054	-0.0721930169460075	-0.0600796484264402	0.0121133685195673
mat_entry.374	Otu00002	Otu00122	-0.135281319741337	-0.0948843379942566	0.0403969817470808
mat_entry.375	Otu00002	Otu00068	0.302928970021611	0.311870650039236	0.00894168001762496
mat_entry.376	Otu00002	Otu00088	-0.00932302005312358	-0.00732979445795287	0.0019932255951707
mat_entry.377	Otu00002	Otu00126	-0.0712711843870987	-0.03154258616201	0.0397285982250887
mat_entry.378	Otu00002	Otu00096	-0.117787331002616	-0.074022238440568	0.0437650925620475
mat_entry.379	Otu00002	Otu00031	-0.0802166209760273	-0.107724669180004	0.0275080482039767
mat_entry.380	Otu00002	Otu00034	-0.136014301373235	-0.0923382779996775	0.0436760233735573
mat_entry.381	Otu00002	Otu00131	-0.124534522862207	-0.0794238864632881	0.0451106363989193
mat_entry.382	Otu00002	Otu00061	-0.180421452282699	-0.13764261885319	0.0427788334295095
mat_entry.383	Otu00002	Otu00324	0.556057221275707	0.556603551923519	0.000546330647812288
mat_entry.384	Otu00002	Otu00285	0.289953224329552	0.296334978736784	0.00638175440723249
mat_entry.385	Otu00002	Otu00045	-0.0641470044066817	-0.0840735122851363	0.0199265078784546
mat_entry.386	Otu00002	Otu00032	-0.134789330057084	-0.0938417385124344	0.0409475915446499
mat_entry.387	Otu00002	Otu00120	-0.0644652387180745	-0.0687483061022682	0.00428306738419372
mat_entry.388	Otu00002	Otu00264	-0.108221918852564	-0.0856954953373446	0.0225264235152193
mat_entry.389	Otu00002	Otu00607	-0.039225423300396	-0.0293183850568658	0.00990703824353017
mat_entry.390	Otu00046	Otu00003	-0.166805897115909	-0.133978135451504	0.0328277616644047
mat_entry.391	Otu00046	Otu00213	-0.0530453170095822	-0.0619291082950896	0.00888379128550737
mat_entry.392	Otu00046	Otu00015	0.0965225204152357	0.0553451893898985	0.0411773310253372
mat_entry.393	Otu00046	Otu00007	0.142673164642985	0.13698559395999	0.00568757068299489
mat_entry.394	Otu00046	Otu00049	-0.163039407085868	-0.127997875709745	0.035041531376123
mat_entry.395	Otu00046	Otu00083	0.950559655035126	0.889850221590857	0.0607094334442689
mat_entry.396	Otu00046	Otu00203	0.193335248536491	0.185010105929397	0.00832514260709408
mat_entry.397	Otu00046	Otu00207	0.00476738836920953	-0.01909848126195	0.0238658696311595
mat_entry.398	Otu00046	Otu00018	-0.0304655243366164	-0.0222478240354142	0.00821770030120217
mat_entry.399	Otu00046	Otu00028	-0.0897033589182787	-0.0608824586197322	0.0288209002985465
mat_entry.400	Otu00046	Otu00013	-0.118910066034549	-0.107348835992076	0.0115612300424732
mat_entry.401	Otu00046	Otu00300	-0.0364753893620999	-0.0350586151311124	0.00141677423098747
mat_entry.402	Otu00046	Otu00033	0.170771859679415	0.12555118053245	0.0452206791469651
mat_entry.403	Otu00046	Otu00171	-0.0631323052620018	-0.0726907055501086	0.00955840028810674
mat_entry.404	Otu00046	Otu00073	0.923549234152068	0.883823604526671	0.0397256296253967
mat_entry.405	Otu00046	Otu00108	-0.0775064672038877	-0.0781838032817832	0.00067733607789551
mat_entry.406	Otu00046	Otu00075	0.11274910881835	0.0844392791408495	0.0283098296775008
mat_entry.407	Otu00046	Otu00014	-0.0863693227418704	-0.076466911183648	0.00990241155822237
mat_entry.408	Otu00046	Otu00101	0.835005234224702	0.78111980802607	0.0538854261986326
mat_entry.409	Otu00046	Otu00005	-0.0839257234573184	-0.072466933584194	0.0114587898731244
mat_entry.410	Otu00046	Otu00027	-0.0677767911106366	-0.0787836253321615	0.0110068342215249
mat_entry.411	Otu00046	Otu00154	0.943972737833461	0.893154747061745	0.050817990771716
mat_entry.412	Otu00046	Otu00077	-0.0952715529442542	-0.0893231569788423	0.0059483959654119
mat_entry.413	Otu00046	Otu00036	-0.0579909946685906	-0.0472575141979289	0.0107334804706617
mat_entry.414	Otu00046	Otu00035	0.259591917978325	0.240764614863868	0.0188273031144569
mat_entry.415	Otu00046	Otu00006	-0.0654605192390215	-0.074550859298916	0.00909034005989448
mat_entry.416	Otu00046	Otu00050	-0.0485575712522426	-0.0462615547514746	0.00229601650076799
mat_entry.417	Otu00046	Otu00559	-0.0223864528975956	-0.0368873101082733	0.0145008572106777
mat_entry.418	Otu00046	Otu00056	0.779321736647143	0.736093831467494	0.0432279051796489
mat_entry.419	Otu00046	Otu00022	-0.126280187927552	-0.118476637586518	0.00780355034103418
mat_entry.420	Otu00046	Otu00009	-0.0833207118629264	-0.0737173694023792	0.00960334246054724
mat_entry.421	Otu00046	Otu00393	-0.055247627385611	-0.0586248031438965	0.0033771757582855
mat_entry.422	Otu00046	Otu00024	-0.03816938097555	-0.0333198654380742	0.0048495155374758
mat_entry.423	Otu00046	Otu00189	-0.0442093433524763	-0.0402151373396238	0.00399420601285252
mat_entry.424	Otu00046	Otu00012	-0.126574827003317	-0.116962449605573	0.00961237739774348
mat_entry.425	Otu00046	Otu00011	-0.147518402596588	-0.144489835063399	0.00302856753318864
mat_entry.426	Otu00046	Otu00162	-0.0848564641443633	-0.0616927750824087	0.0231636890619547
mat_entry.427	Otu00046	Otu00346	-0.0459415051123204	-0.0561598972216242	0.0102183921093038
mat_entry.428	Otu00046	Otu00090	-0.122514302840591	-0.103645982378198	0.0188683204623929
mat_entry.429	Otu00046	Otu00111	-0.138794339014185	-0.141827915948653	0.00303357693446715
mat_entry.430	Otu00046	Otu00048	-0.0871917841370336	-0.0808454414337321	0.00634634270330152
mat_entry.431	Otu00046	Otu00194	-0.0598595328899238	-0.0554451792272648	0.00441435366265903
mat_entry.432	Otu00046	Otu00119	-0.0589033940087623	-0.0613635793701164	0.00246018536135406
mat_entry.433	Otu00046	Otu00020	-0.061081018713866	-0.0806876519306257	0.0196066332167597
mat_entry.434	Otu00046	Otu00039	-0.0899168174368348	-0.0752855046706845	0.0146313127661502
mat_entry.435	Otu00046	Otu00044	-0.070329308880965	-0.0771167566115597	0.00678744773059475
mat_entry.436	Otu00046	Otu00081	-0.109427219910655	-0.11756995864286	0.00814273873220532
mat_entry.437	Otu00046	Otu00275	0.448211057056714	0.387212432736907	0.0609986243198071
mat_entry.438	Otu00046	Otu00184	-0.0640413090237562	-0.0647114892720268	0.000670180248270646
mat_entry.439	Otu00046	Otu00099	-0.0715397049593537	-0.0624021319289622	0.00913757303039141
mat_entry.440	Otu00046	Otu00059	-0.0743775372269709	-0.0601438920686971	0.0142336451582738
mat_entry.441	Otu00046	Otu00040	-0.110285116437913	-0.102344002926473	0.00794111351143938
mat_entry.442	Otu00046	Otu00160	0.95012865166312	0.895152497895495	0.0549761537676251
mat_entry.443	Otu00046	Otu00010	-0.139987087511086	-0.155940423916776	0.0159533364056901
mat_entry.444	Otu00046	Otu00512	-0.0013134215269814	-0.0241056641019906	0.0227922425750092
mat_entry.445	Otu00046	Otu00008	-0.109415908423268	-0.0948410392844003	0.0145748691388681
mat_entry.446	Otu00046	Otu00004	-0.140787159502878	-0.10645976233509	0.0343273971677881
mat_entry.447	Otu00046	Otu00107	-0.0305971627248639	-0.0247195780214916	0.00587758470337231
mat_entry.448	Otu00046	Otu00053	-0.100129429070891	-0.0994155434648837	0.000713885606007034
mat_entry.449	Otu00046	Otu00078	-0.0618907711040407	-0.0489841375701906	0.0129066335338501
mat_entry.450	Otu00046	Otu00110	-0.0852413362396704	-0.0858003269614699	0.000558990721799532
mat_entry.451	Otu00046	Otu00091	-0.0607730965934365	-0.0623212072379325	0.00154811064449607
mat_entry.452	Otu00046	Otu00491	-0.0133641155095235	-0.0347923272759189	0.0214282117663953
mat_entry.453	Otu00046	Otu00069	-0.0873538654981975	-0.0700053155551109	0.0173485499430866
mat_entry.454	Otu00046	Otu00079	-0.117470909905152	-0.0871557025225044	0.0303152073826479
mat_entry.455	Otu00046	Otu00037	-0.120360745276491	-0.0941316366726672	0.0262291086038241
mat_entry.456	Otu00046	Otu00029	-0.0275143208569841	-0.0197181178237993	0.00779620303318481
mat_entry.457	Otu00046	Otu00178	-0.107951881795476	-0.105300504290372	0.00265137750510355
mat_entry.458	Otu00046	Otu00038	0.854753260845671	0.832369297288515	0.0223839635571567
mat_entry.459	Otu00046	Otu00041	-0.154321024461456	-0.134223816798165	0.0200972076632913
mat_entry.460	Otu00046	Otu00092	-0.0570106578795227	-0.027136967780356	0.0298736900991667
mat_entry.461	Otu00046	Otu00234	0.236380948513158	0.144119310511275	0.0922616380018835
mat_entry.462	Otu00046	Otu00514	-0.0311507841848978	-0.0381575951575131	0.00700681097261527
mat_entry.463	Otu00046	Otu00058	-0.107850641875633	-0.10104808605481	0.00680255582082233
mat_entry.464	Otu00046	Otu00047	0.046888787344736	0.00321883642901491	0.0436699509157211
mat_entry.465	Otu00046	Otu00067	-0.0830961353969333	-0.075000427798781	0.00809570759815222
mat_entry.466	Otu00046	Otu00043	-0.122785353269639	-0.114329580660163	0.00845577260947634
mat_entry.467	Otu00046	Otu00085	-0.121795587650694	-0.110809078405929	0.0109865092447644
mat_entry.468	Otu00046	Otu00054	-0.0521752356397174	-0.0238018691023422	0.0283733665373752
mat_entry.469	Otu00046	Otu00122	-0.0557123160757878	-0.059918780707304	0.00420646463151624
mat_entry.470	Otu00046	Otu00068	-0.0604402769998095	-0.0561561698511444	0.00428410714866517
mat_entry.471	Otu00046	Otu00088	0.260205705792965	0.23631347682044	0.0238922289725249
mat_entry.472	Otu00046	Otu00126	-0.0618752983859368	-0.0361559226307374	0.0257193757551995
mat_entry.473	Otu00046	Otu00096	-0.0965751394819592	-0.0848485381720083	0.0117266013099509
mat_entry.474	Otu00046	Otu00031	-0.131766691438347	-0.123480198620651	0.00828649281769632
mat_entry.475	Otu00046	Otu00034	-0.115539952570622	-0.105843433955103	0.00969651861551916
mat_entry.476	Otu00046	Otu00131	-0.11060377780869	-0.0910402171606882	0.0195635606480015
mat_entry.477	Otu00046	Otu00061	-0.160868155905856	-0.153837561859559	0.00703059404629752
mat_entry.478	Otu00046	Otu00324	0.176760392068278	0.0896476752956759	0.087112716772602
mat_entry.479	Otu00046	Otu00285	-0.0662886479840171	-0.058294258590706	0.0079943893933111
mat_entry.480	Otu00046	Otu00045	-0.103698167141824	-0.0963698851407696	0.00732828200105491
mat_entry.481	Otu00046	Otu00032	-0.103892162668606	-0.107566786685231	0.00367462401662499
mat_entry.482	Otu00046	Otu00120	-0.0780804477656127	-0.0788032542309923	0.000722806465379672
mat_entry.483	Otu00046	Otu00264	-0.0979379244374693	-0.0982290952081623	0.000291170770692961
mat_entry.484	Otu00046	Otu00607	0.26722301833514	0.259303022718902	0.00791999561623746
mat_entry.485	Otu00003	Otu00213	0.122087861555127	0.138832623296517	0.0167447617413895
mat_entry.486	Otu00003	Otu00015	-0.0752954996051891	-0.0526432904992322	0.0226522091059569
mat_entry.487	Otu00003	Otu00007	-0.0671322150546087	-0.0287064652818241	0.0384257497727845
mat_entry.488	Otu00003	Otu00049	0.776121227490519	0.678204809872005	0.097916417618514
mat_entry.489	Otu00003	Otu00083	-0.154645796840828	-0.105909470813375	0.048736326027453
mat_entry.490	Otu00003	Otu00203	-0.0986660859400118	-0.0847362592603744	0.0139298266796374
mat_entry.491	Otu00003	Otu00207	-0.0875432379952086	-0.0755045598207919	0.0120386781744167
mat_entry.492	Otu00003	Otu00018	0.0507385326984069	0.0436713413591387	0.00706719133926824
mat_entry.493	Otu00003	Otu00028	0.506598468347032	0.411206440410388	0.0953920279366434
mat_entry.494	Otu00003	Otu00013	0.318998168016166	0.358225677601427	0.0392275095852612
mat_entry.495	Otu00003	Otu00300	0.0537656049109489	0.0325527094203057	0.0212128954906432
mat_entry.496	Otu00003	Otu00033	-0.137053679627826	-0.0989404318948185	0.0381132477330075
mat_entry.497	Otu00003	Otu00171	0.109829742129803	0.0854347776094805	0.0243949645203226
mat_entry.498	Otu00003	Otu00073	-0.15451069723899	-0.116061455227775	0.0384492420112146
mat_entry.499	Otu00003	Otu00108	0.39801665091445	0.463440765957848	0.065424115043397
mat_entry.500	Otu00003	Otu00075	-0.0909895498656656	-0.0613419252317849	0.0296476246338807
mat_entry.501	Otu00003	Otu00014	0.638812676469906	0.547020978351078	0.0917916981188285
mat_entry.502	Otu00003	Otu00101	-0.135412892631981	-0.0827794640623285	0.0526334285696526
mat_entry.503	Otu00003	Otu00005	0.383803632535766	0.380420158637917	0.00338347389784971
mat_entry.504	Otu00003	Otu00027	0.417670831348634	0.453537061224803	0.0358662298761693
mat_entry.505	Otu00003	Otu00154	-0.155912484800035	-0.109480442283754	0.0464320425162805
mat_entry.506	Otu00003	Otu00077	0.180020926934692	0.15978404136825	0.0202368855664415
mat_entry.507	Otu00003	Otu00036	-0.00772917550513383	0.0327320162098275	0.0404611917149613
mat_entry.508	Otu00003	Otu00035	-0.0846067680014883	-0.0531217330783259	0.0314850349231625
mat_entry.509	Otu00003	Otu00006	-0.0657371714344844	-0.0633074947252438	0.0024296767092406
mat_entry.510	Otu00003	Otu00050	-0.0189935728198517	-0.0401479709270758	0.021154398107224
mat_entry.511	Otu00003	Otu00559	0.201710195975942	0.157210563256887	0.044499632719055
mat_entry.512	Otu00003	Otu00056	-0.140182297679006	-0.0931952299238296	0.0469870677551762
mat_entry.513	Otu00003	Otu00022	0.542880168543016	0.560182917438916	0.0173027488959002
mat_entry.514	Otu00003	Otu00009	0.0213464203454646	0.00680619531751236	0.0145402250279522
mat_entry.515	Otu00003	Otu00393	0.0675925641812239	0.0595190478686137	0.00807351631261018
mat_entry.516	Otu00003	Otu00024	0.0782990754047764	0.06373753172337	0.0145615436814064
mat_entry.517	Otu00003	Otu00189	0.236768625106857	0.23718229243748	0.000413667330623174
mat_entry.518	Otu00003	Otu00012	0.54962560821882	0.525542344832705	0.0240832633861149
mat_entry.519	Otu00003	Otu00011	0.806551634958472	0.717529573384973	0.0890220615734993
mat_entry.520	Otu00003	Otu00162	0.260717591910722	0.186154967385214	0.0745626245255083
mat_entry.521	Otu00003	Otu00346	0.136872945776163	0.0834426599472884	0.0534302858288744
mat_entry.522	Otu00003	Otu00090	0.552791347526819	0.51366346752374	0.0391278800030788
mat_entry.523	Otu00003	Otu00111	0.276212422985084	0.162866567245237	0.113345855739848
mat_entry.524	Otu00003	Otu00048	0.250454362808467	0.21992091019642	0.0305334526120475
mat_entry.525	Otu00003	Otu00194	0.0121284636927826	-0.0271406144442931	0.0392690781370758
mat_entry.526	Otu00003	Otu00119	-0.0885705844555121	-0.0791776965672098	0.00939288788830231
mat_entry.527	Otu00003	Otu00020	0.233238214872622	0.202135297758975	0.031102917113647
mat_entry.528	Otu00003	Otu00039	0.554181171603289	0.555986289747506	0.00180511814421724
mat_entry.529	Otu00003	Otu00044	0.466452136863216	0.502608729870709	0.0361565930074925
mat_entry.530	Otu00003	Otu00081	0.459794742657754	0.379914277417683	0.0798804652400715
mat_entry.531	Otu00003	Otu00275	-0.0595076303651088	-0.0350149489766164	0.0244926813884924
mat_entry.532	Otu00003	Otu00184	0.351299745781832	0.342501689910704	0.00879805587112814
mat_entry.533	Otu00003	Otu00099	-0.0499161431114184	-0.0805177455053172	0.0306016023938989
mat_entry.534	Otu00003	Otu00059	0.391293351319275	0.374595731462895	0.0166976198563802
mat_entry.535	Otu00003	Otu00040	0.583082322867717	0.5416755459362	0.0414067769315174
mat_entry.536	Otu00003	Otu00160	-0.164303060514521	-0.115254062626279	0.0490489978882426
mat_entry.537	Otu00003	Otu00010	0.670780724873746	0.61985522742889	0.0509254974448567
mat_entry.538	Otu00003	Otu00512	0.189283657286954	0.150137920345594	0.0391457369413599
mat_entry.539	Otu00003	Otu00008	0.747485205412509	0.664146616131571	0.083338589280938
mat_entry.540	Otu00003	Otu00004	0.882223367110156	0.805653038870634	0.0765703282395226
mat_entry.541	Otu00003	Otu00107	0.0277049414504731	-0.0318957803300551	0.0596007217805282
mat_entry.542	Otu00003	Otu00053	0.577106137213381	0.502701702987638	0.0744044342257433
mat_entry.543	Otu00003	Otu00078	-0.0629090466161194	-0.063204448321797	0.000295401705677642
mat_entry.544	Otu00003	Otu00110	0.298071898582427	0.255910224814107	0.0421616737683194
mat_entry.545	Otu00003	Otu00091	0.357642739020442	0.358871128435172	0.00122838941472975
mat_entry.546	Otu00003	Otu00491	0.125478971638311	0.0999882708408189	0.0254907007974919
mat_entry.547	Otu00003	Otu00069	0.474478932030829	0.428930485270069	0.0455484467607595
mat_entry.548	Otu00003	Otu00079	0.579380735538159	0.516484944710878	0.0628957908272807
mat_entry.549	Otu00003	Otu00037	0.489040107283248	0.432861254206209	0.0561788530770384
mat_entry.550	Otu00003	Otu00029	0.0697697633440564	0.0625320691102995	0.00723769423375691
mat_entry.551	Otu00003	Otu00178	0.358509145089822	0.213650187023918	0.144858958065904
mat_entry.552	Otu00003	Otu00038	-0.120817762164916	-0.10650960224578	0.0143081599191364
mat_entry.553	Otu00003	Otu00041	0.625625777968461	0.473720156155226	0.151905621813235
mat_entry.554	Otu00003	Otu00092	0.139997871888997	0.0921131896373488	0.0478846822516479
mat_entry.555	Otu00003	Otu00234	-0.0922920293868136	-0.0493059832006243	0.0429860461861894
mat_entry.556	Otu00003	Otu00514	0.111112839081193	0.0831771636139138	0.0279356754672788
mat_entry.557	Otu00003	Otu00058	0.541969377618888	0.41949310231488	0.122476275304008
mat_entry.558	Otu00003	Otu00047	-0.0672397491796633	-0.0458268560531969	0.0214128931264664
mat_entry.559	Otu00003	Otu00067	0.493174161433991	0.389048546302414	0.104125615131578
mat_entry.560	Otu00003	Otu00043	0.425011008447396	0.400451631777785	0.0245593766696103
mat_entry.561	Otu00003	Otu00085	0.415623370602681	0.343076488807938	0.0725468817947429
mat_entry.562	Otu00003	Otu00054	0.285176167431976	0.218397103767392	0.0667790636645839
mat_entry.563	Otu00003	Otu00122	0.252096366974835	0.16603916239703	0.0860572045778055
mat_entry.564	Otu00003	Otu00068	-0.0512257356763213	-0.0263052283241403	0.0249205073521811
mat_entry.565	Otu00003	Otu00088	-0.0395715755686345	-0.0341653225273026	0.0054062530413319
mat_entry.566	Otu00003	Otu00126	0.109901782496256	0.0474473531551941	0.0624544293410618
mat_entry.567	Otu00003	Otu00096	0.396564543103574	0.314853847717561	0.0817106953860128
mat_entry.568	Otu00003	Otu00031	0.657502339497197	0.663379873304686	0.00587753380748834
mat_entry.569	Otu00003	Otu00034	0.512031766081973	0.431061604623839	0.0809701614581335
mat_entry.570	Otu00003	Otu00131	0.603250141440788	0.531385614902729	0.0718645265380594
mat_entry.571	Otu00003	Otu00061	0.547167017074245	0.413699617541779	0.133467399532465
mat_entry.572	Otu00003	Otu00324	-0.0764827826051676	-0.0410594254718344	0.0354233571333332
mat_entry.573	Otu00003	Otu00285	0.047425795922461	0.0461560940520627	0.00126970187039831
mat_entry.574	Otu00003	Otu00045	0.459763961565717	0.48429188607792	0.0245279245122029
mat_entry.575	Otu00003	Otu00032	0.577327241980846	0.412082543843344	0.165244698137502
mat_entry.576	Otu00003	Otu00120	0.399368687540969	0.368170507485897	0.0311981800550726
mat_entry.577	Otu00003	Otu00264	0.404841762660769	0.357646505537486	0.047195257123283
mat_entry.578	Otu00003	Otu00607	0.000293100053369028	-0.00966971083456151	0.00996281088793053
mat_entry.579	Otu00213	Otu00015	-0.000685355629005446	-0.014300502225228	0.0136151465962225
mat_entry.580	Otu00213	Otu00007	-0.0275271803293123	-0.0132690740262676	0.0142581063030447
mat_entry.581	Otu00213	Otu00049	0.0820152819653348	0.0951842248046911	0.0131689428393563
mat_entry.582	Otu00213	Otu00083	-0.0573361213446016	-0.0489548467395357	0.00838127460506587
mat_entry.583	Otu00213	Otu00203	-0.039381052955704	-0.0391678907798803	0.00021316217582365
mat_entry.584	Otu00213	Otu00207	0.198423341943095	0.121272583561123	0.0771507583819716
mat_entry.585	Otu00213	Otu00018	0.0404576102470513	0.0287891516819913	0.01166845856506
mat_entry.586	Otu00213	Otu00028	-0.0191321986164126	-0.00840982697089357	0.010722371645519
mat_entry.587	Otu00213	Otu00013	0.228004311035221	0.223919163408474	0.00408514762674733
mat_entry.588	Otu00213	Otu00300	-0.0309117566082668	-0.0283812103294734	0.00253054627879332
mat_entry.589	Otu00213	Otu00033	-0.0604844728271364	-0.0457335273470427	0.0147509454800937
mat_entry.590	Otu00213	Otu00171	0.368249667773686	0.289340911299516	0.0789087564741701
mat_entry.591	Otu00213	Otu00073	-0.0586149729663161	-0.053647428406617	0.00496754455969911
mat_entry.592	Otu00213	Otu00108	0.327994857213036	0.284445916943313	0.0435489402697231
mat_entry.593	Otu00213	Otu00075	0.260996216320299	0.118710444047513	0.142285772272786
mat_entry.594	Otu00213	Otu00014	-0.0690608023128461	-0.0456064873329067	0.0234543149799394
mat_entry.595	Otu00213	Otu00101	-0.0382647446322567	-0.0382633955701006	1.34906215605579e-06
mat_entry.596	Otu00213	Otu00005	0.127260134709061	0.0972864152135114	0.0299737194955495
mat_entry.597	Otu00213	Otu00027	0.337233031561692	0.301292628107394	0.035940403454298
mat_entry.598	Otu00213	Otu00154	-0.0507324770750527	-0.0506054674035905	0.000127009671462196
mat_entry.599	Otu00213	Otu00077	-0.062379363098197	-0.0532742249455729	0.00910513815262404
mat_entry.600	Otu00213	Otu00036	-0.0408917561361479	-0.0281853835769084	0.0127063725592395
mat_entry.601	Otu00213	Otu00035	0.0341866612754336	0.041296272438493	0.00710961116305945
mat_entry.602	Otu00213	Otu00006	-0.039918234927591	-0.0253540060433593	0.0145642288842317
mat_entry.603	Otu00213	Otu00050	0.0547242891619902	0.0667043607384629	0.0119800715764726
mat_entry.604	Otu00213	Otu00559	-0.0228276275125006	-0.0220003739546592	0.000827253557841398
mat_entry.605	Otu00213	Otu00056	-0.0573571343119709	-0.0430779057126655	0.0142792285993053
mat_entry.606	Otu00213	Otu00022	0.246679713020815	0.255965658261159	0.00928594524034337
mat_entry.607	Otu00213	Otu00009	-0.0558795016877167	-0.0439666023097289	0.0119128993779879
mat_entry.608	Otu00213	Otu00393	-0.0479847579904273	-0.0423054671711489	0.00567929081927836
mat_entry.609	Otu00213	Otu00024	0.0198339653403367	-0.000491357331708525	0.0203253226720452
mat_entry.610	Otu00213	Otu00189	0.170567418774954	0.120823207386012	0.0497442113889417
mat_entry.611	Otu00213	Otu00012	0.147406521631413	0.146438294656865	0.000968226974548292
mat_entry.612	Otu00213	Otu00011	0.0288860693998893	0.0398922831492497	0.0110062137493605
mat_entry.613	Otu00213	Otu00162	0.102459434302355	0.0758101391903347	0.0266492951120204
mat_entry.614	Otu00213	Otu00346	-0.0391573052744085	-0.0334949535898484	0.00566235168456012
mat_entry.615	Otu00213	Otu00090	0.133333026753126	0.115832649486168	0.0175003772669579
mat_entry.616	Otu00213	Otu00111	-0.0979587325740561	-0.0871081898850486	0.0108505426890076
mat_entry.617	Otu00213	Otu00048	0.0720607289055345	0.0920883524585203	0.0200276235529858
mat_entry.618	Otu00213	Otu00194	-0.0409603476453881	-0.0330686806222106	0.00789166702317756
mat_entry.619	Otu00213	Otu00119	-0.0399283479520208	-0.0365985399687949	0.00332980798322596
mat_entry.620	Otu00213	Otu00020	-0.063214641965982	-0.0481238266164331	0.0150908153495489
mat_entry.621	Otu00213	Otu00039	0.105837330118188	0.131307428461014	0.0254700983428259
mat_entry.622	Otu00213	Otu00044	0.29222947149805	0.233912693396477	0.0583167781015731
mat_entry.623	Otu00213	Otu00081	-0.0802267805016429	-0.0701212164395962	0.0101055640620467
mat_entry.624	Otu00213	Otu00275	-0.0211049367590616	-0.0161850630314588	0.00491987372760281
mat_entry.625	Otu00213	Otu00184	-0.0480580482413473	-0.0385953044276925	0.00946274381365478
mat_entry.626	Otu00213	Otu00099	-0.0442772730238916	-0.0372179547376981	0.00705931828619356
mat_entry.627	Otu00213	Otu00059	0.0600920261720165	0.0820385173315402	0.0219464911595237
mat_entry.628	Otu00213	Otu00040	0.0514311058996313	0.0221909773808964	0.0292401285187349
mat_entry.629	Otu00213	Otu00160	-0.048724996754182	-0.0532742249455729	0.00454922819139093
mat_entry.630	Otu00213	Otu00010	0.0513050337372752	0.0502191593560365	0.00108587438123876
mat_entry.631	Otu00213	Otu00512	-0.016448473057099	-0.01437712923801	0.00207134381908903
mat_entry.632	Otu00213	Otu00008	0.121776143261843	0.101454423865099	0.0203217193967441
mat_entry.633	Otu00213	Otu00004	0.0645748001135991	0.077737441092832	0.0131626409792329
mat_entry.634	Otu00213	Otu00107	-0.0274545824675904	-0.0147432805178227	0.0127113019497677
mat_entry.635	Otu00213	Otu00053	0.111522364391597	0.09625253041806	0.0152698339735372
mat_entry.636	Otu00213	Otu00078	-0.0454201237455357	-0.0292151783696735	0.0162049453758622
mat_entry.637	Otu00213	Otu00110	-0.0649512250231931	-0.0511731344205821	0.013778090602611
mat_entry.638	Otu00213	Otu00091	0.240974320138781	0.198459592343661	0.0425147277951201
mat_entry.639	Otu00213	Otu00491	-0.0206319734854757	-0.0207508817687258	0.000118908283250133
mat_entry.640	Otu00213	Otu00069	0.120480683900968	0.0773542486259708	0.0431264352749973
mat_entry.641	Otu00213	Otu00079	-0.0861612134883556	-0.0519815091463141	0.0341797043420415
mat_entry.642	Otu00213	Otu00037	-0.0868458238427654	-0.0699539177767927	0.0168919060659727
mat_entry.643	Otu00213	Otu00029	-0.017958368398637	-0.0117603035985082	0.00619806480012872
mat_entry.644	Otu00213	Otu00178	-0.0795078184719838	-0.0628034536864426	0.0167043647855413
mat_entry.645	Otu00213	Otu00038	-0.0707152555808766	-0.0663056250948345	0.00440963048604209
mat_entry.646	Otu00213	Otu00041	-0.105117141459916	-0.0800539305933012	0.0250632108666144
mat_entry.647	Otu00213	Otu00092	-0.0507736331106837	-0.0161850630314588	0.034588570079225
mat_entry.648	Otu00213	Otu00234	-0.0162624730647619	-0.0227908498870892	0.00652837682232724
mat_entry.649	Otu00213	Otu00514	-0.0240989270899017	-0.0227579988947879	0.00134092819511385
mat_entry.650	Otu00213	Otu00058	0.0352388323271654	0.00865282688056232	0.0265860054466031
mat_entry.651	Otu00213	Otu00047	-0.036334755483084	-0.0211826826950371	0.0151520727880469
mat_entry.652	Otu00213	Otu00067	-0.0699476625930106	-0.0447318455449675	0.0252158170480431
mat_entry.653	Otu00213	Otu00043	-0.0778589016789931	-0.0681885862975628	0.00967031538143026
mat_entry.654	Otu00213	Otu00085	-0.0854622412672989	-0.0660888840998689	0.01937335716743
mat_entry.655	Otu00213	Otu00054	-0.0591740167894302	-0.0410735848322729	0.0181004319571573
mat_entry.656	Otu00213	Otu00122	-0.0832912575828863	-0.0648678880109096	0.0184233695719767
mat_entry.657	Otu00213	Otu00068	-0.0387830489489512	-0.0334927305070542	0.00529031844189698
mat_entry.658	Otu00213	Otu00088	-0.0226922879313134	-0.0157923376945028	0.00689995023681062
mat_entry.659	Otu00213	Otu00126	-0.0491887928659736	-0.0215641589537737	0.0276246339121999
mat_entry.660	Otu00213	Otu00096	-0.0748925627130838	-0.0506054674035905	0.0242870953094933
mat_entry.661	Otu00213	Otu00031	0.215056814110704	0.187797832671285	0.0272589814394195
mat_entry.662	Otu00213	Otu00034	-0.0827423724877582	-0.0631272684514687	0.0196151040362895
mat_entry.663	Otu00213	Otu00131	-0.0728378228133385	-0.0542983160487839	0.0185395067645546
mat_entry.664	Otu00213	Otu00061	-0.0663383174690869	-0.0629088440329372	0.00342947343614967
mat_entry.665	Otu00213	Otu00324	-0.0200977526767165	-0.0189790192109354	0.00111873346578112
mat_entry.666	Otu00213	Otu00285	-0.0449956702360899	-0.0347679319701192	0.0102277382659707
mat_entry.667	Otu00213	Otu00045	0.183582653609474	0.195148246162474	0.0115655925529999
mat_entry.668	Otu00213	Otu00032	-0.0374887081612146	-0.0510358355131108	0.0135471273518962
mat_entry.669	Otu00213	Otu00120	0.0361159070312097	0.0505096670412219	0.0143937600100122
mat_entry.670	Otu00213	Otu00264	-0.0618386029776848	-0.0585859153585366	0.00325268761914817
mat_entry.671	Otu00213	Otu00607	-0.0259013438392765	-0.0280116310348497	0.00211028719557323
mat_entry.672	Otu00015	Otu00007	0.0829340359208036	0.100588947122669	0.0176549112018658
mat_entry.673	Otu00015	Otu00049	-0.0823252220142278	-0.0599705690962793	0.0223546529179485
mat_entry.674	Otu00015	Otu00083	0.0964533094523328	0.0284112615261076	0.0680420479262251
mat_entry.675	Otu00015	Otu00203	0.0711157403391407	-0.00777320557662644	0.0788889459157672
mat_entry.676	Otu00015	Otu00207	-0.0118391579262396	-0.0274167776115697	0.0155776196853301
mat_entry.677	Otu00015	Otu00018	-0.0077330440437797	-0.0104237250904321	0.00269068104665237
mat_entry.678	Otu00015	Otu00028	-0.0437174774589976	-0.0285251272426238	0.0151923502163738
mat_entry.679	Otu00015	Otu00013	-0.0261537008548722	-0.0370439062438471	0.0108902053889749
mat_entry.680	Otu00015	Otu00300	-0.0222527501113116	-0.0222952960864125	4.25459751009043e-05
mat_entry.681	Otu00015	Otu00033	0.0822176988133256	0.0382782396948035	0.0439394591185221
mat_entry.682	Otu00015	Otu00171	-0.0138316346524821	-0.0213308250019021	0.00749919034942006
mat_entry.683	Otu00015	Otu00073	0.106256455069655	0.0363401863538465	0.0699162687158087
mat_entry.684	Otu00015	Otu00108	-0.0292411922678958	-0.0296957649519322	0.00045457268403638
mat_entry.685	Otu00015	Otu00075	-0.00773879183432933	-0.022274123924927	0.0145353320905976
mat_entry.686	Otu00015	Otu00014	-0.0512459229659967	-0.0358268772453455	0.0154190457206512
mat_entry.687	Otu00015	Otu00101	0.113561943522317	0.0250163446610305	0.0885455988612863
mat_entry.688	Otu00015	Otu00005	-0.0409914145732047	-0.0339527763535807	0.00703863821962393
mat_entry.689	Otu00015	Otu00027	0.0116709132090552	0.0114712140185472	0.000199699190508013
mat_entry.690	Otu00015	Otu00154	0.10825678126449	0.0487959670774281	0.0594608141870619
mat_entry.691	Otu00015	Otu00077	-0.0347447724151491	-0.0418503864051991	0.00710561399004993
mat_entry.692	Otu00015	Otu00036	-0.0104960675105126	-0.0221414613704369	0.0116453938599242
mat_entry.693	Otu00015	Otu00035	0.401582893211395	0.402056897689209	0.000474004477813206
mat_entry.694	Otu00015	Otu00006	-0.0155212564333442	-0.0349291535815094	0.0194078971481652
mat_entry.695	Otu00015	Otu00050	-0.0381538928778777	-0.0309433422926745	0.00721055058520316
mat_entry.696	Otu00015	Otu00559	-0.0180014976104079	-0.0172827319778375	0.000718765632570305
mat_entry.697	Otu00015	Otu00056	0.0538554955469021	0.00984451231446965	0.0440109832324325
mat_entry.698	Otu00015	Otu00022	-0.0441827296589544	-0.0390880127461827	0.00509471691277168
mat_entry.699	Otu00015	Otu00009	-0.0283954904334187	-0.0345386403549879	0.00614314992156924
mat_entry.700	Otu00015	Otu00393	-0.0396445114596929	-0.0332337101097925	0.00641080134990044
mat_entry.701	Otu00015	Otu00024	-0.0162698455377588	-0.0156112848080699	0.000658560729688937
mat_entry.702	Otu00015	Otu00189	0.0267381965210791	0.0448616945355598	0.0181234980144806
mat_entry.703	Otu00015	Otu00012	-0.0588655111271203	-0.0461539164628059	0.0127115946643143
mat_entry.704	Otu00015	Otu00011	-0.0856954065353519	-0.0676975113011182	0.0179978952342337
mat_entry.705	Otu00015	Otu00162	-0.0380702988184058	-0.0289047830700766	0.00916551574832915
mat_entry.706	Otu00015	Otu00346	-0.015337069035569	-0.0263124757195712	0.0109754066840022
mat_entry.707	Otu00015	Otu00090	-0.0215946476927086	0.00660429993707681	0.0281989476297854
mat_entry.708	Otu00015	Otu00111	-0.0734979488390045	-0.068429177702184	0.00506877113682051
mat_entry.709	Otu00015	Otu00048	-0.044393418649135	-0.0378783405953956	0.0065150780537394
mat_entry.710	Otu00015	Otu00194	-0.0213424338523883	-0.0259776104366326	0.00463517658424429
mat_entry.711	Otu00015	Otu00119	-0.0156833163586108	-0.0287505457118334	0.0130672293532225
mat_entry.712	Otu00015	Otu00020	-0.0172460703686695	-0.0378044118192637	0.0205583414505941
mat_entry.713	Otu00015	Otu00039	-0.0474280805671702	-0.0352733553956772	0.0121547251714931
mat_entry.714	Otu00015	Otu00044	-0.0221154947173068	-0.0258700451138793	0.00375455039657254
mat_entry.715	Otu00015	Otu00081	-0.0628238756215407	-0.0550847995667286	0.00773907605481216
mat_entry.716	Otu00015	Otu00275	0.0859009266780283	0.0233945421504293	0.062506384527599
mat_entry.717	Otu00015	Otu00184	-0.0371057876134352	-0.0303191347293255	0.00678665288410964
mat_entry.718	Otu00015	Otu00099	-0.021215488675627	-0.0292371365059776	0.00802164783035056
mat_entry.719	Otu00015	Otu00059	-0.0439481385638375	-0.0281790882467776	0.01576905031706
mat_entry.720	Otu00015	Otu00040	-0.0570915233845142	-0.0499806576759128	0.00711086570860135
mat_entry.721	Otu00015	Otu00160	0.110844275667602	0.0837007728103981	0.0271435028572039
mat_entry.722	Otu00015	Otu00010	-0.0726341769332383	-0.0683850403748926	0.00424913655834576
mat_entry.723	Otu00015	Otu00512	-0.00989259818381683	-0.0112941748964516	0.00140157671263474
mat_entry.724	Otu00015	Otu00008	-0.0495165820503755	-0.0337409817430262	0.0157756003073493
mat_entry.725	Otu00015	Otu00004	-0.0710273723651728	-0.0498793632135561	0.0211480091516167
mat_entry.726	Otu00015	Otu00107	-0.0211417240264763	-0.011581810663252	0.00955991336322431
mat_entry.727	Otu00015	Otu00053	-0.0546206237611196	-0.0594170929307496	0.00479646916962996
mat_entry.728	Otu00015	Otu00078	-0.025214999768808	-0.02295043250121	0.00226456726759797
mat_entry.729	Otu00015	Otu00110	-0.0322341412321532	-0.0401998424426543	0.00796570121050107
mat_entry.730	Otu00015	Otu00091	0.00467878044994697	0.0139912934124794	0.00931251296253245
mat_entry.731	Otu00015	Otu00491	-0.0130039636333501	-0.0163011741823931	0.00329721054904298
mat_entry.732	Otu00015	Otu00069	-0.0269440582526518	-0.00951183753007118	0.0174322207225806
mat_entry.733	Otu00015	Otu00079	-0.0682702498771619	-0.0408348736358183	0.0274353762413435
mat_entry.734	Otu00015	Otu00037	-0.052600685064058	-0.0414992732452466	0.0111014118188113
mat_entry.735	Otu00015	Otu00029	-0.0112319586653487	-0.00923848728616599	0.00199347137918272
mat_entry.736	Otu00015	Otu00178	-0.0692746591702845	-0.0493362185380242	0.0199384406322603
mat_entry.737	Otu00015	Otu00038	0.082873220696454	0.0108607776734403	0.0720124430230138
mat_entry.738	Otu00015	Otu00041	-0.0858408404544708	-0.0628875958684979	0.0229532445859729
mat_entry.739	Otu00015	Otu00092	-0.0372261425438224	-0.012714425081755	0.0245117174620674
mat_entry.740	Otu00015	Otu00234	0.306565556666629	0.204549801048336	0.102015755618293
mat_entry.741	Otu00015	Otu00514	-0.0194815923695637	-0.0178778958967307	0.00160369647283299
mat_entry.742	Otu00015	Otu00058	-0.0511327325456088	-0.0395638534094183	0.0115688791361905
mat_entry.743	Otu00015	Otu00047	0.0282098822753493	0.0171158215250576	0.0110940607502916
mat_entry.744	Otu00015	Otu00067	-0.0489075646253212	-0.0351397889427228	0.0137677756825983
mat_entry.745	Otu00015	Otu00043	-0.0648640907026688	-0.0535665922478035	0.0112974984548653
mat_entry.746	Otu00015	Otu00085	-0.0678670404094762	-0.0519171389071099	0.0159499015023663
mat_entry.747	Otu00015	Otu00054	-0.0327495387578076	-0.0322659860004249	0.000483552757382689
mat_entry.748	Otu00015	Otu00122	-0.0532246144159774	-0.0509579666587217	0.00226664775725567
mat_entry.749	Otu00015	Otu00068	-0.0142356280185094	-0.0263107293427062	0.0120751013241968
mat_entry.750	Otu00015	Otu00088	0.0517331433721992	0.0580596759093099	0.00632653253711065
mat_entry.751	Otu00015	Otu00126	-0.0372539600006151	-0.0169400565778396	0.0203139034227754
mat_entry.752	Otu00015	Otu00096	-0.0578702074627422	-0.0397539028905565	0.0181163045721858
mat_entry.753	Otu00015	Otu00031	-0.0594935206885111	-0.0578539115773644	0.00163960911114674
mat_entry.754	Otu00015	Otu00034	-0.0663080870456523	-0.0495905962047832	0.0167174908408691
mat_entry.755	Otu00015	Otu00131	-0.0596744484981568	-0.0426548769149585	0.0170195715831983
mat_entry.756	Otu00015	Otu00061	-0.0919760735049588	-0.0739214514282068	0.018054622076752
mat_entry.757	Otu00015	Otu00324	0.258578905952207	0.196802236102481	0.0617766698497262
mat_entry.758	Otu00015	Otu00285	-0.021666497622197	-0.0273124834560372	0.00564598583384013
mat_entry.759	Otu00015	Otu00045	-0.0511025283769312	-0.0451519747776175	0.0059505535993137
mat_entry.760	Otu00015	Otu00032	-0.0666881037115152	-0.05039803494864	0.0162900687628752
mat_entry.761	Otu00015	Otu00120	-0.0392787876539162	-0.0369215190226129	0.00235726863130324
mat_entry.762	Otu00015	Otu00264	-0.0533056788879817	-0.0460230664671695	0.00728261242081218
mat_entry.763	Otu00015	Otu00607	-0.00244518406193479	-0.0220049673898774	0.0195597833279427
mat_entry.764	Otu00007	Otu00049	-0.0630918255320885	-0.0274251209932612	0.0356667045388273
mat_entry.765	Otu00007	Otu00083	0.144967517094648	0.0939012926380782	0.0510662244565697
mat_entry.766	Otu00007	Otu00203	-0.0287881902450154	-0.0140709331346564	0.014717257110359
mat_entry.767	Otu00007	Otu00207	-0.024804207819203	-0.0125379574443505	0.0122662503748525
mat_entry.768	Otu00007	Otu00018	-0.00317253774548849	-0.00476687025175033	0.00159433250626184
mat_entry.769	Otu00007	Otu00028	-0.0323474179069359	-0.013044816445233	0.0193026014617029
mat_entry.770	Otu00007	Otu00013	-0.0356769015080466	-0.0263864376408337	0.00929046386721294
mat_entry.771	Otu00007	Otu00300	-0.0189904443043438	-0.0101958544326767	0.00879458987166712
mat_entry.772	Otu00007	Otu00033	-0.0179265427425334	-0.0164296160068639	0.00149692673566949
mat_entry.773	Otu00007	Otu00171	-0.0311375522004023	-0.0155748787528157	0.0155626734475866
mat_entry.774	Otu00007	Otu00073	0.140094621952969	0.106907963523385	0.0331866584295841
mat_entry.775	Otu00007	Otu00108	-0.0236419195808082	-0.0167518425819702	0.00689007699883794
mat_entry.776	Otu00007	Otu00075	-0.010406812447735	-0.0101861721985546	0.000220640249180403
mat_entry.777	Otu00007	Otu00014	-0.0379207593566165	-0.0163839773087175	0.021536782047899
mat_entry.778	Otu00007	Otu00101	0.0592351976921192	0.00593073226173906	0.0533044654303801
mat_entry.779	Otu00007	Otu00005	-0.0293009279441563	-0.0155269328536664	0.0137739950904899
mat_entry.780	Otu00007	Otu00027	-0.025788836641519	-0.0168803618422691	0.00890847479924991
mat_entry.781	Otu00007	Otu00154	0.151539164100402	0.108366129534197	0.0431730345662052
mat_entry.782	Otu00007	Otu00077	0.0231986440909207	-0.0191385862777902	0.0423372303687109
mat_entry.783	Otu00007	Otu00036	0.0454802292052308	-0.0101255043299151	0.0556057335351459
mat_entry.784	Otu00007	Otu00035	0.353541555349097	0.350796138799154	0.00274541654994276
mat_entry.785	Otu00007	Otu00006	0.0661578655623099	-0.0159734395988003	0.0821313051611102
mat_entry.786	Otu00007	Otu00050	-0.0409042136320247	-0.0189578616180626	0.0219463520139621
mat_entry.787	Otu00007	Otu00559	-0.01081116752198	-0.00790356040852889	0.00290760711345112
mat_entry.788	Otu00007	Otu00056	0.10220081705283	0.0937768169565996	0.00842400009623023
mat_entry.789	Otu00007	Otu00022	-0.0466945825330268	-0.0253850784840615	0.0213095040489653
mat_entry.790	Otu00007	Otu00009	0.0491290583672392	-0.0157948541251553	0.0649239124923945
mat_entry.791	Otu00007	Otu00393	-0.0286871030060374	-0.0151980969090482	0.0134890060969892
mat_entry.792	Otu00007	Otu00024	-0.0145841078065284	-0.00713919145963448	0.00744491634689391
mat_entry.793	Otu00007	Otu00189	-0.0150582751718103	-0.00861658837058208	0.00644168680122825
mat_entry.794	Otu00007	Otu00012	-0.0481010686809235	-0.0250606450639465	0.023040423616977
mat_entry.795	Otu00007	Otu00011	-0.0645528385379236	-0.0309587263611781	0.0335941121767455
mat_entry.796	Otu00007	Otu00162	-0.0256493221811528	-0.0132184367253237	0.0124308854558291
mat_entry.797	Otu00007	Otu00346	-0.021500888000158	-0.0120329495136684	0.00946793848648965
mat_entry.798	Otu00007	Otu00090	-0.0502266431789761	-0.0222074279860185	0.0280192151929576
mat_entry.799	Otu00007	Otu00111	-0.0615443302234861	-0.0312933244795271	0.030251005743959
mat_entry.800	Otu00007	Otu00048	-0.0191018169387449	-0.0173221313305351	0.0017796856082098
mat_entry.801	Otu00007	Otu00194	0.0453624337899352	-0.0118798123825818	0.057242246172517
mat_entry.802	Otu00007	Otu00119	0.0599830166678685	-0.0131479024903607	0.0731309191582291
mat_entry.803	Otu00007	Otu00020	-0.00848070139206958	-0.0172883229865281	0.00880762159445856
mat_entry.804	Otu00007	Otu00039	-0.0319176935520808	-0.0161308464158758	0.015786847136205
mat_entry.805	Otu00007	Otu00044	-0.0240736034123898	-0.0165232146936239	0.00755038871876593
mat_entry.806	Otu00007	Otu00081	-0.0465992356666335	-0.0251908113558455	0.021408424310788
mat_entry.807	Otu00007	Otu00275	-0.0121223895952793	-0.00581442950236269	0.00630796009291664
mat_entry.808	Otu00007	Otu00184	-0.0307913906300693	-0.0138652334118725	0.0169261572181968
mat_entry.809	Otu00007	Otu00099	0.0533481144352401	-0.0133704251644775	0.0667185395997176
mat_entry.810	Otu00007	Otu00059	-0.0314007404145324	-0.0128865694672156	0.0185141709473167
mat_entry.811	Otu00007	Otu00040	-0.0433257204908627	-0.0228566379265812	0.0204690825642815
mat_entry.812	Otu00007	Otu00160	0.102841154858689	0.0645927286875418	0.038248426171147
mat_entry.813	Otu00007	Otu00010	-0.0618990921300171	-0.0341985589513192	0.0277005331786979
mat_entry.814	Otu00007	Otu00512	-0.00609942149069929	-0.00516493536282707	0.000934486127872219
mat_entry.815	Otu00007	Otu00008	-0.0489639491668862	-0.020320860507088	0.0286430886597982
mat_entry.816	Otu00007	Otu00004	-0.055784399676768	-0.022810314989715	0.0329740846870531
mat_entry.817	Otu00007	Otu00107	-0.0141415955937778	-0.00529647397960804	0.00884512161416976
mat_entry.818	Otu00007	Otu00053	-0.0533583301345051	-0.0271720109922177	0.0261863191422874
mat_entry.819	Otu00007	Otu00078	-0.0169384213714849	-0.010495454648477	0.00644296672300786
mat_entry.820	Otu00007	Otu00110	0.0296458109084953	-0.0183837765676336	0.0480295874761289
mat_entry.821	Otu00007	Otu00091	-0.0207524369534647	-0.0133530860529452	0.00739935090051954
mat_entry.822	Otu00007	Otu00491	-0.0104897703322355	-0.00745468453978859	0.00303508579244696
mat_entry.823	Otu00007	Otu00069	-0.0384278894510833	-0.0149995008794054	0.0234283885716779
mat_entry.824	Otu00007	Otu00079	-0.0506685567844183	-0.0186741824712204	0.0319943743131979
mat_entry.825	Otu00007	Otu00037	-0.0543842084465247	-0.025130709873459	0.0292534985730657
mat_entry.826	Otu00007	Otu00029	-0.000348042879052524	-0.00422484954596715	0.00387680666691463
mat_entry.827	Otu00007	Otu00178	-0.0482410561541042	-0.0225619296789237	0.0256791264751805
mat_entry.828	Otu00007	Otu00038	0.123716315051255	0.0773835615818816	0.0463327534693732
mat_entry.829	Otu00007	Otu00041	-0.0693466245583978	-0.028759105535583	0.0405875190228148
mat_entry.830	Otu00007	Otu00092	-0.029788429593818	-0.00581442950236269	0.0239740000914554
mat_entry.831	Otu00007	Otu00234	0.00893779324657656	-0.00818753623077283	0.0171253294773494
mat_entry.832	Otu00007	Otu00514	-0.0136535056863257	-0.00817573462218797	0.00547777106413773
mat_entry.833	Otu00007	Otu00058	-0.0540278727445591	-0.022958834971837	0.031069037772722
mat_entry.834	Otu00007	Otu00047	-0.0135338564173419	-0.0076098075714513	0.00592404884589062
mat_entry.835	Otu00007	Otu00067	-0.0369822873731222	-0.0160697651857305	0.0209125221873917
mat_entry.836	Otu00007	Otu00043	-0.0492859500528594	-0.0244965204721367	0.0247894295807226
mat_entry.837	Otu00007	Otu00085	-0.0519459553701938	-0.023742209513896	0.0282037458562978
mat_entry.838	Otu00007	Otu00054	-0.0290678019535887	-0.0147555473186834	0.0143122546349053
mat_entry.839	Otu00007	Otu00122	-0.0434397600203299	-0.0233035707722293	0.0201361892481005
mat_entry.840	Otu00007	Otu00068	0.0403117592938893	-0.0120321508786455	0.0523439101725347
mat_entry.841	Otu00007	Otu00088	0.00719585346771542	-0.00567334424485805	0.0128691977125735
mat_entry.842	Otu00007	Otu00126	-0.0238253893730921	-0.00774685163540937	0.0160785377376828
mat_entry.843	Otu00007	Otu00096	-0.0395850025838512	-0.0181798440994869	0.0214051584843642
mat_entry.844	Otu00007	Otu00031	-0.0479242490312173	-0.0264571530477787	0.0214670959834385
mat_entry.845	Otu00007	Otu00034	-0.0474986913043848	-0.0226782590450441	0.0248204322593407
mat_entry.846	Otu00007	Otu00131	-0.045780858683202	-0.0195064875650476	0.0262743711181544
mat_entry.847	Otu00007	Otu00061	-0.0682872570165295	-0.033804994349167	0.0344822626673625
mat_entry.848	Otu00007	Otu00324	-0.00074801508726367	0.0183947974733796	0.0191428125606433
mat_entry.849	Otu00007	Otu00285	0.0511815923281347	-0.0124902627187964	0.0636718550469311
mat_entry.850	Otu00007	Otu00045	-0.0324327476433364	-0.0206484345575047	0.0117843130858317
mat_entry.851	Otu00007	Otu00032	-0.0497354317293687	-0.0230475085882553	0.0266879231411134
mat_entry.852	Otu00007	Otu00120	-0.0294322411305447	-0.0168845675755473	0.0125476735549975
mat_entry.853	Otu00007	Otu00264	-0.0395101506604751	-0.0210467932081261	0.0184633574523491
mat_entry.854	Otu00007	Otu00607	-0.0174032155420158	-0.0100630843130951	0.00734013122892064
mat_entry.855	Otu00049	Otu00083	-0.152920936753357	-0.101182086435008	0.0517388503183491
mat_entry.856	Otu00049	Otu00203	-0.0928544346271629	-0.0809539641999576	0.0119004704272053
mat_entry.857	Otu00049	Otu00207	-0.0874601169346651	-0.0721343317018989	0.0153257852327662
mat_entry.858	Otu00049	Otu00018	0.0465170566864063	-0.0120201875239452	0.0585372442103514
mat_entry.859	Otu00049	Otu00028	0.4771982640533	0.374618820574556	0.102579443478745
mat_entry.860	Otu00049	Otu00013	0.280662649810234	0.249472283851401	0.0311903659588325
mat_entry.861	Otu00049	Otu00300	0.0893463329178575	0.0504149655132763	0.0389313674045812
mat_entry.862	Otu00049	Otu00033	-0.134154054941042	-0.0945241181455724	0.0396299367954695
mat_entry.863	Otu00049	Otu00171	-0.054829530872404	-0.068413816897134	0.01358428602473
mat_entry.864	Otu00049	Otu00073	-0.151705795467153	-0.110880925987466	0.0408248694796872
mat_entry.865	Otu00049	Otu00108	0.360189160956068	0.342487476408456	0.0177016845476114
mat_entry.866	Otu00049	Otu00075	-0.0905009914953209	-0.0586038617059014	0.0318971297894195
mat_entry.867	Otu00049	Otu00014	0.604060380925082	0.55522834755913	0.0488320333659519
mat_entry.868	Otu00049	Otu00101	-0.136996861299067	-0.0790845126830751	0.0579123486159916
mat_entry.869	Otu00049	Otu00005	0.312772548763352	0.250334808807209	0.0624377399561427
mat_entry.870	Otu00049	Otu00027	0.244130607853576	0.205015080083939	0.0391155277696369
mat_entry.871	Otu00049	Otu00154	-0.152698863085121	-0.104593663711317	0.048105199373804
mat_entry.872	Otu00049	Otu00077	0.139447282170028	0.15471091794702	0.0152636357769919
mat_entry.873	Otu00049	Otu00036	0.00823408117866134	0.0414701299654531	0.0332360487867918
mat_entry.874	Otu00049	Otu00035	-0.0703400480456041	-0.0458906627542648	0.0244493852913393
mat_entry.875	Otu00049	Otu00006	-0.0266212336011656	-0.0289047044025463	0.00228347080138071
mat_entry.876	Otu00049	Otu00050	0.0348674832676228	-0.00404327517864416	0.038910758446267
mat_entry.877	Otu00049	Otu00559	0.191732532736538	0.186106433472579	0.00562609926395943
mat_entry.878	Otu00049	Otu00056	-0.114542575725194	-0.0890353595109502	0.0255072162142435
mat_entry.879	Otu00049	Otu00022	0.327297727438122	0.318823866981	0.00847386045712206
mat_entry.880	Otu00049	Otu00009	0.0165190346241542	0.0112152346580469	0.00530379996610724
mat_entry.881	Otu00049	Otu00393	0.0999209093036111	0.0733017275719362	0.0266191817316749
mat_entry.882	Otu00049	Otu00024	0.0876812604501319	0.0441132768019736	0.0435679836481583
mat_entry.883	Otu00049	Otu00189	-0.00990089543488444	-0.0389656363330646	0.0290647408981802
mat_entry.884	Otu00049	Otu00012	0.476509353111118	0.395736785363733	0.0807725677473847
mat_entry.885	Otu00049	Otu00011	0.807666011117571	0.691536240647384	0.116129770470187
mat_entry.886	Otu00049	Otu00162	0.227460412154072	0.136065539105674	0.0913948730483978
mat_entry.887	Otu00049	Otu00346	0.166620147397331	0.148535385230796	0.0180847621665351
mat_entry.888	Otu00049	Otu00090	0.317656823563262	0.232026399162647	0.0856304244006151
mat_entry.889	Otu00049	Otu00111	0.288620601488254	0.255124505109256	0.033496096378998
mat_entry.890	Otu00049	Otu00048	0.237824379122186	0.208686246588012	0.0291381325341744
mat_entry.891	Otu00049	Otu00194	0.0104399130683091	-0.0210966560133376	0.0315365690816468
mat_entry.892	Otu00049	Otu00119	-0.0867839586791467	-0.0756435139960731	0.0111404446830736
mat_entry.893	Otu00049	Otu00020	0.24965005226162	0.245067719198622	0.00458233306299843
mat_entry.894	Otu00049	Otu00039	0.69180127279962	0.622113795593203	0.0696874772064175
mat_entry.895	Otu00049	Otu00044	0.349080235088526	0.289399486658063	0.0596807484304623
mat_entry.896	Otu00049	Otu00081	0.334543206395945	0.308983215221965	0.0255599911739791
mat_entry.897	Otu00049	Otu00275	-0.0663328074662832	-0.0334520186595244	0.0328807888067588
mat_entry.898	Otu00049	Otu00184	0.357562159528909	0.299777958848851	0.0577842006800574
mat_entry.899	Otu00049	Otu00099	-0.0462305371658964	-0.0769237483928784	0.030693211226982
mat_entry.900	Otu00049	Otu00059	0.453415909432917	0.45644931426703	0.00303340483411269
mat_entry.901	Otu00049	Otu00040	0.368199088025862	0.346264712871548	0.0219343751543142
mat_entry.902	Otu00049	Otu00160	-0.161032274803588	-0.110109572232564	0.0509227025710239
mat_entry.903	Otu00049	Otu00010	0.582218169828624	0.538259698017443	0.0439584718111815
mat_entry.904	Otu00049	Otu00512	0.165890914175566	0.163162488439316	0.00272842573624993
mat_entry.905	Otu00049	Otu00008	0.653063898722902	0.533112528759627	0.119951369963275
mat_entry.906	Otu00049	Otu00004	0.839974265536842	0.737830830310739	0.102143435226103
mat_entry.907	Otu00049	Otu00107	0.0449759028361721	-0.0152574677761633	0.0602333706123353
mat_entry.908	Otu00049	Otu00053	0.673301719680335	0.566040579085325	0.10726114059501
mat_entry.909	Otu00049	Otu00078	-0.01032360605371	-0.0603832490527883	0.0500596429990783
mat_entry.910	Otu00049	Otu00110	0.274656708521825	0.234733475443138	0.0399232330786862
mat_entry.911	Otu00049	Otu00091	0.153340112533527	0.146131712052174	0.00720840048135291
mat_entry.912	Otu00049	Otu00491	0.120448908615531	0.111293874278216	0.00915503433731538
mat_entry.913	Otu00049	Otu00069	0.272408036952191	0.175459981124025	0.0969480558281655
mat_entry.914	Otu00049	Otu00079	0.626358206361866	0.517994504699153	0.108363701662714
mat_entry.915	Otu00049	Otu00037	0.402252358511049	0.404311150404103	0.00205879189305463
mat_entry.916	Otu00049	Otu00029	0.116897117181912	0.0693159262139439	0.0475811909679685
mat_entry.917	Otu00049	Otu00178	0.432850023678621	0.301330512685502	0.131519510993119
mat_entry.918	Otu00049	Otu00038	-0.0810499609438251	-0.0780811838612231	0.00296877708260203
mat_entry.919	Otu00049	Otu00041	0.657016155380028	0.495446376322672	0.161569779057355
mat_entry.920	Otu00049	Otu00092	0.170923373215454	0.101838107438173	0.0690852657772817
mat_entry.921	Otu00049	Otu00234	-0.0845514601333195	-0.0471051570332137	0.0374463031001057
mat_entry.922	Otu00049	Otu00514	0.173138589154893	0.164332702747841	0.00880588640705168
mat_entry.923	Otu00049	Otu00058	0.384788248219193	0.248854468414528	0.135933779804664
mat_entry.924	Otu00049	Otu00047	-0.0363931023034945	-0.0437813245086448	0.00738822220515035
mat_entry.925	Otu00049	Otu00067	0.485017957841708	0.37839739697957	0.106620560862138
mat_entry.926	Otu00049	Otu00043	0.376339096423303	0.335619831342941	0.0407192650803622
mat_entry.927	Otu00049	Otu00085	0.341964842097252	0.291006089557722	0.0509587525395298
mat_entry.928	Otu00049	Otu00054	0.220365462840105	0.143995278243635	0.0763701845964702
mat_entry.929	Otu00049	Otu00122	0.350321754680572	0.234500999253919	0.115820755426653
mat_entry.930	Otu00049	Otu00068	-0.0458574999845879	-0.0201077875176887	0.0257497124668992
mat_entry.931	Otu00049	Otu00088	-0.0445376578201093	-0.0326403162105204	0.0118973416095888
mat_entry.932	Otu00049	Otu00126	0.156162552287766	0.0680887967620938	0.0880737555256718
mat_entry.933	Otu00049	Otu00096	0.510120864761651	0.411495200667184	0.0986256640944675
mat_entry.934	Otu00049	Otu00031	0.586315471243137	0.552310354842636	0.0340051164005014
mat_entry.935	Otu00049	Otu00034	0.401292198045088	0.358116134250793	0.0431760637942944
mat_entry.936	Otu00049	Otu00131	0.581290311522298	0.523977289832107	0.0573130216901907
mat_entry.937	Otu00049	Otu00061	0.58738776881287	0.508115200344325	0.079272568468545
mat_entry.938	Otu00049	Otu00324	-0.0652435869335641	-0.0392266933746047	0.0260168935589594
mat_entry.939	Otu00049	Otu00285	0.0713625872348985	0.0573060207440224	0.0140565664908762
mat_entry.940	Otu00049	Otu00045	0.414527273031417	0.386563662723806	0.0279636103076112
mat_entry.941	Otu00049	Otu00032	0.479537749367973	0.367150535397974	0.112387213969999
mat_entry.942	Otu00049	Otu00120	0.386553362225534	0.387001323956218	0.000447961730683732
mat_entry.943	Otu00049	Otu00264	0.260076454152943	0.262666603957963	0.00259014980501993
mat_entry.944	Otu00049	Otu00607	-0.00141603222490112	-0.0145349971939032	0.0131189649690021
mat_entry.945	Otu00083	Otu00203	0.176967648451935	0.1559348260958	0.0210328223561352
mat_entry.946	Otu00083	Otu00207	-0.00445817449635193	-0.0462574693531686	0.0417992948568167
mat_entry.947	Otu00083	Otu00018	-0.0259911663520698	-0.017586864173018	0.00840430217905183
mat_entry.948	Otu00083	Otu00028	-0.0831065594671271	-0.0481274720871678	0.0349790873799593
mat_entry.949	Otu00083	Otu00013	-0.110616188711607	-0.0854963499509202	0.0251198387606873
mat_entry.950	Otu00083	Otu00300	-0.0339785799124721	-0.0282190137690263	0.00575956614344574
mat_entry.951	Otu00083	Otu00033	0.205746758321653	0.138999166840056	0.066747591481597
mat_entry.952	Otu00083	Otu00171	-0.0638540980957172	-0.0574618696693949	0.00639222842632228
mat_entry.953	Otu00083	Otu00073	0.850781495428224	0.79872953256607	0.0520519628621542
mat_entry.954	Otu00083	Otu00108	-0.0734620310039689	-0.0618041533705918	0.0116578776333771
mat_entry.955	Otu00083	Otu00075	0.0634577682071599	0.0119226676300049	0.051535100577155
mat_entry.956	Otu00083	Otu00014	-0.076751461390884	-0.0604469533099671	0.0163045080809169
mat_entry.957	Otu00083	Otu00101	0.899431626549002	0.838206550883927	0.061225075665075
mat_entry.958	Otu00083	Otu00005	-0.0751872125451088	-0.0572849783399775	0.0179022342051312
mat_entry.959	Otu00083	Otu00027	-0.059200095122016	-0.0622783116033786	0.00307821648136261
mat_entry.960	Otu00083	Otu00154	0.968626551559788	0.895267753480146	0.073358798079642
mat_entry.961	Otu00083	Otu00077	-0.0892153053876018	-0.0706097920763609	0.0186055133112409
mat_entry.962	Otu00083	Otu00036	-0.055089378530793	-0.037356978463623	0.0177324000671699
mat_entry.963	Otu00083	Otu00035	0.293438857603351	0.251251353635943	0.0421875039674083
mat_entry.964	Otu00083	Otu00006	-0.0562792423175235	-0.0589323178026205	0.00265307548509695
mat_entry.965	Otu00083	Otu00050	-0.0373710698586949	-0.00660176535434197	0.0307693045043529
mat_entry.966	Otu00083	Otu00559	-0.0193061225424973	-0.0291593511144973	0.00985322857200003
mat_entry.967	Otu00083	Otu00056	0.777054588128177	0.723201660766784	0.0538529273613927
mat_entry.968	Otu00083	Otu00022	-0.11596583251575	-0.0936555651282227	0.0223102673875274
mat_entry.969	Otu00083	Otu00009	-0.0746481407308052	-0.0582734455651989	0.0163746951656063
mat_entry.970	Otu00083	Otu00393	-0.0566161968194473	-0.0468391757550428	0.00977702106440446
mat_entry.971	Otu00083	Otu00024	-0.034101352555971	-0.0263392926332868	0.00776205992268424
mat_entry.972	Otu00083	Otu00189	-0.0402231800119156	-0.0317899924489429	0.00843318756297274
mat_entry.973	Otu00083	Otu00012	-0.116862756508334	-0.0924586023011656	0.0244041542071681
mat_entry.974	Otu00083	Otu00011	-0.130753920099785	-0.114218950113809	0.0165349699859765
mat_entry.975	Otu00083	Otu00162	-0.0788639454915837	-0.0487680257675442	0.0300959197240395
mat_entry.976	Otu00083	Otu00346	-0.0439321254453201	-0.0443942959471077	0.000462170501787575
mat_entry.977	Otu00083	Otu00090	-0.115714146554665	-0.0819319593351165	0.0337821872195489
mat_entry.978	Otu00083	Otu00111	-0.133881727772421	-0.109116685678335	0.0247650420940857
mat_entry.979	Otu00083	Otu00048	-0.0813223457131961	-0.0639081734572994	0.0174141722558967
mat_entry.980	Otu00083	Otu00194	-0.0562522673720953	-0.0438293126809329	0.0124229546911624
mat_entry.981	Otu00083	Otu00119	-0.0529141395047598	-0.0485077971596045	0.00440634234515536
mat_entry.982	Otu00083	Otu00020	-0.0560121011052514	-0.063783441143944	0.00777134003869259
mat_entry.983	Otu00083	Otu00039	-0.0845230511954911	-0.0595130536241581	0.025009997571333
mat_entry.984	Otu00083	Otu00044	-0.0674929139040702	-0.0609606549311211	0.00653225897294915
mat_entry.985	Otu00083	Otu00081	-0.0936872295500159	-0.0929388370830317	0.00074839246698423
mat_entry.986	Otu00083	Otu00275	0.647835366091337	0.569127354271322	0.0787080118200149
mat_entry.987	Otu00083	Otu00184	-0.0558091602446474	-0.0511543138083642	0.00465484643628328
mat_entry.988	Otu00083	Otu00099	-0.0651167992568397	-0.0493287710561926	0.0157880282006471
mat_entry.989	Otu00083	Otu00059	-0.0688356962100204	-0.0475436365805981	0.0212920596294223
mat_entry.990	Otu00083	Otu00040	-0.101137027709971	-0.0843271508216601	0.0168098768883113
mat_entry.991	Otu00083	Otu00160	0.872288920653505	0.81561514929021	0.0566737713632957
mat_entry.992	Otu00083	Otu00010	-0.124050186203953	-0.120665325291684	0.0033848609122694
mat_entry.993	Otu00083	Otu00512	-0.000727705056166537	-0.0190554833446754	0.0183277782885089
mat_entry.994	Otu00083	Otu00008	-0.100808989865963	-0.0749716679378418	0.0258373219281212
mat_entry.995	Otu00083	Otu00004	-0.131403998262906	-0.0841562472401198	0.047247751022786
mat_entry.996	Otu00083	Otu00107	-0.0299679843376628	-0.0195407811742071	0.0104272031634557
mat_entry.997	Otu00083	Otu00053	-0.0882403738249009	-0.059137597298188	0.0291027765267129
mat_entry.998	Otu00083	Otu00078	-0.0577669397495576	-0.0387218710786306	0.019045068670927
mat_entry.999	Otu00083	Otu00110	-0.0814979768096863	-0.0678250013965381	0.0136729754131482
mat_entry.1000	Otu00083	Otu00091	-0.0571621001106577	-0.0492648002360748	0.00789729987458291
mat_entry.1001	Otu00083	Otu00491	-0.0134316956375416	-0.0275032710206071	0.0140715753830655
mat_entry.1002	Otu00083	Otu00069	-0.079380685678897	-0.0553390737942375	0.0240416118846596
mat_entry.1003	Otu00083	Otu00079	-0.107325487074823	-0.0688964232963787	0.0384290637784442
mat_entry.1004	Otu00083	Otu00037	-0.104921302593804	-0.0579726548018966	0.0469486477919073
mat_entry.1005	Otu00083	Otu00029	-0.0242197929787979	-0.0155871360436291	0.00863265693516875
mat_entry.1006	Otu00083	Otu00178	-0.101256933055813	-0.0832398558779142	0.0180170771778986
mat_entry.1007	Otu00083	Otu00038	0.846972699798994	0.799425303346613	0.0475473964523807
mat_entry.1008	Otu00083	Otu00041	-0.139694305704881	-0.106103681468165	0.0335906242367158
mat_entry.1009	Otu00083	Otu00092	-0.0491419704042278	-0.0214517233533037	0.0276902470509241
mat_entry.1010	Otu00083	Otu00234	0.217992448598906	0.147606132907786	0.0703863156911203
mat_entry.1011	Otu00083	Otu00514	-0.0273629156233445	-0.0301635091205312	0.00280059349718674
mat_entry.1012	Otu00083	Otu00058	-0.0968996062405964	-0.0755448936811827	0.0213547125594137
mat_entry.1013	Otu00083	Otu00047	0.0360918317344898	-0.0135466724925883	0.0496385042270781
mat_entry.1014	Otu00083	Otu00067	-0.0771649052096957	-0.0592877008787815	0.0178772043309142
mat_entry.1015	Otu00083	Otu00043	-0.115210096679282	-0.0903773242195616	0.0248327724597207
mat_entry.1016	Otu00083	Otu00085	-0.113157935141645	-0.0875943736322389	0.025563561509406
mat_entry.1017	Otu00083	Otu00054	-0.0313873170844744	0.0131732936768888	0.0445606107613632
mat_entry.1018	Otu00083	Otu00122	-0.0373087597983941	-0.0346794201023727	0.00262933969602135
mat_entry.1019	Otu00083	Otu00068	-0.0566218613299748	-0.0443913494675667	0.0122305118624081
mat_entry.1020	Otu00083	Otu00088	0.154250893105376	0.0852199028200938	0.0690309902852817
mat_entry.1021	Otu00083	Otu00126	-0.0587513244736964	-0.0285811906523867	0.0301701338213097
mat_entry.1022	Otu00083	Otu00096	-0.0868208669146377	-0.067072614100818	0.0197482528138197
mat_entry.1023	Otu00083	Otu00031	-0.123509389411647	-0.0976108709661611	0.0258985184454858
mat_entry.1024	Otu00083	Otu00034	-0.105611525038649	-0.0836690407839941	0.0219424842546552
mat_entry.1025	Otu00083	Otu00131	-0.103339509306424	-0.0719671250068512	0.0313723842995731
mat_entry.1026	Otu00083	Otu00061	-0.15094322976431	-0.118814181627015	0.0321290481372952
mat_entry.1027	Otu00083	Otu00324	0.164232945963222	0.126715367073329	0.037517578889893
mat_entry.1028	Otu00083	Otu00285	-0.0596451821150518	-0.0460815047021944	0.0135636774128575
mat_entry.1029	Otu00083	Otu00045	-0.0974001685159434	-0.0761802177885889	0.0212199507273545
mat_entry.1030	Otu00083	Otu00032	-0.0930999653390264	-0.0850313479623824	0.00806861737664392
mat_entry.1031	Otu00083	Otu00120	-0.0739901279011774	-0.0622938282119716	0.0116962996892058
mat_entry.1032	Otu00083	Otu00264	-0.0904524935282842	-0.0776499199433837	0.0128025735849006
mat_entry.1033	Otu00083	Otu00607	0.426388004426092	0.39996427727961	0.0264237271464816
mat_entry.1034	Otu00203	Otu00207	-0.0366031563293945	-0.0370097677359362	0.000406611406541725
mat_entry.1035	Otu00203	Otu00018	-0.0200907100514865	-0.0140709331346564	0.00601977691683005
mat_entry.1036	Otu00203	Otu00028	-0.0609490102054548	-0.0385059232286303	0.0224430869768244
mat_entry.1037	Otu00203	Otu00013	-0.0715158270933329	-0.0778879600445642	0.00637213295123129
mat_entry.1038	Otu00203	Otu00300	-0.0163718729019022	-0.00101049303417454	0.0153613798677276
mat_entry.1039	Otu00203	Otu00033	-0.0162591226098491	-0.0484972353035571	0.032238112693708
mat_entry.1040	Otu00203	Otu00171	-0.0452086402226564	-0.045974206541657	0.000765566319000592
mat_entry.1041	Otu00203	Otu00073	0.194844056058655	0.16963735372179	0.0252067023368651
mat_entry.1042	Otu00203	Otu00108	-0.0266786226208545	-0.0494483894892339	0.0227697668683794
mat_entry.1043	Otu00203	Otu00075	-0.000177208352649663	-0.030067725852477	0.0298905174998274
mat_entry.1044	Otu00203	Otu00014	-0.0633848027530893	-0.0483625181755348	0.0150222845775545
mat_entry.1045	Otu00203	Otu00101	0.0851110362683899	0.0450190252038135	0.0400920110645764
mat_entry.1046	Otu00203	Otu00005	-0.0523283142521758	-0.0458326789763193	0.0064956352758565
mat_entry.1047	Otu00203	Otu00027	-0.0384419163052285	-0.0498277549476324	0.0113858386424039
mat_entry.1048	Otu00203	Otu00154	0.160081777836256	0.113446712170467	0.0466350656657882
mat_entry.1049	Otu00203	Otu00077	-0.0588495527376296	-0.0564936223526862	0.00235593038494338
mat_entry.1050	Otu00203	Otu00036	-0.037724513709698	-0.0298886453493451	0.00783586836035283
mat_entry.1051	Otu00203	Otu00035	-0.0152920716720962	-0.0225826078103544	0.00729053613825815
mat_entry.1052	Otu00203	Otu00006	-0.0496003453224328	-0.0471506855976755	0.00244965972475732
mat_entry.1053	Otu00203	Otu00050	-0.066819464935293	-0.055960156059603	0.01085930887569
mat_entry.1054	Otu00203	Otu00559	-0.0202870191751778	-0.0233298714168468	0.00304285224166903
mat_entry.1055	Otu00203	Otu00056	0.148891614585882	0.0901054877460241	0.0587861268398581
mat_entry.1056	Otu00203	Otu00022	-0.0645362493809333	-0.0749321301195638	0.0103958807386305
mat_entry.1057	Otu00203	Otu00009	-0.0530096747522933	-0.0466235337924512	0.00638614095984216
mat_entry.1058	Otu00203	Otu00393	-0.0443628115367456	-0.0448620151351345	0.000499203598388905
mat_entry.1059	Otu00203	Otu00024	-0.0340763820301276	-0.0210735934394566	0.013002788590671
mat_entry.1060	Otu00203	Otu00189	-0.0232116207890904	-0.0254346001481369	0.00222297935904645
mat_entry.1061	Otu00203	Otu00012	-0.0766579276929305	-0.0739744617291961	0.00268346596373439
mat_entry.1062	Otu00203	Otu00011	-0.0994727429781814	-0.0913845239237018	0.00808821905447953
mat_entry.1063	Otu00203	Otu00162	-0.04809463799441	-0.039018418686437	0.00907621930797305
mat_entry.1064	Otu00203	Otu00346	-0.0351383389771779	-0.0355190762654707	0.00038073728829275
mat_entry.1065	Otu00203	Otu00090	-0.0783631496701862	-0.0655522843671326	0.0128108653030536
mat_entry.1066	Otu00203	Otu00111	-0.0942539591744932	-0.0923721966526883	0.00188176252180487
mat_entry.1067	Otu00203	Otu00048	-0.044091370573536	-0.0511317780491715	0.00704040747563552
mat_entry.1068	Otu00203	Otu00194	-0.0386496296266246	-0.0350670433343958	0.00358258629222876
mat_entry.1069	Otu00203	Otu00119	-0.0378958742256191	-0.0388102144661723	0.000914340240553209
mat_entry.1070	Otu00203	Otu00020	-0.0568582795029699	-0.0510319819727541	0.00582629753021579
mat_entry.1071	Otu00203	Otu00039	-0.0487680384100933	-0.0476153218644576	0.00115271654563569
mat_entry.1072	Otu00203	Otu00044	-0.0292527216613063	-0.0487735215864505	0.0195207999251443
mat_entry.1073	Otu00203	Otu00081	-0.0763633633495257	-0.0743586889250223	0.00200467442450347
mat_entry.1074	Otu00203	Otu00275	0.0541744344129852	-0.0171631373255602	0.0713375717385454
mat_entry.1075	Otu00203	Otu00184	-0.048431934898271	-0.0409276447503946	0.00750429014787636
mat_entry.1076	Otu00203	Otu00099	-0.0443952602480233	-0.0394670608880554	0.00492819935996789
mat_entry.1077	Otu00203	Otu00059	-0.0460804189075924	-0.038038806959706	0.00804161194788647
mat_entry.1078	Otu00203	Otu00040	-0.0641579717061813	-0.0674686339175863	0.003310662211405
mat_entry.1079	Otu00203	Otu00160	0.176790063665094	0.16650751851318	0.0102825451519135
mat_entry.1080	Otu00203	Otu00010	-0.0915781563676006	-0.100947919891238	0.00936976352363711
mat_entry.1081	Otu00203	Otu00512	-0.0142088883055858	-0.0152459488714795	0.00103706056589371
mat_entry.1082	Otu00203	Otu00008	-0.0749114583890519	-0.0599834806346836	0.0149279777543683
mat_entry.1083	Otu00203	Otu00004	-0.0818488175303279	-0.0673318970414344	0.0145169204888935
mat_entry.1084	Otu00203	Otu00107	-0.0261236063147865	-0.0156342269205139	0.0104893793942726
mat_entry.1085	Otu00203	Otu00053	-0.0724752750361592	-0.0802068295576652	0.00773155452150592
mat_entry.1086	Otu00203	Otu00078	-0.0385319112535099	-0.0309806713371971	0.00755123991631279
mat_entry.1087	Otu00203	Otu00110	-0.0605113170249879	-0.0542655615077109	0.00624575551727696
mat_entry.1088	Otu00203	Otu00091	-0.0218829251656073	-0.0394158789875419	0.0175329538219346
mat_entry.1089	Otu00203	Otu00491	-0.0196842286713286	-0.0220048715739234	0.00232064290259479
mat_entry.1090	Otu00203	Otu00069	-0.0591413522032345	-0.0442757958116935	0.014865556391541
mat_entry.1091	Otu00203	Otu00079	-0.0802525515898236	-0.0551227868642809	0.0251297647255427
mat_entry.1092	Otu00203	Otu00037	-0.080829157843272	-0.0741812802909936	0.00664787755227834
mat_entry.1093	Otu00203	Otu00029	-0.0170411980379149	-0.0124709866905773	0.00457021134733763
mat_entry.1094	Otu00203	Otu00178	-0.0801098033415992	-0.0665987088245972	0.013511094517002
mat_entry.1095	Otu00203	Otu00038	0.150298623460734	0.132337923854752	0.0179606996059818
mat_entry.1096	Otu00203	Otu00041	-0.104395089573168	-0.0848916437058731	0.0195034458672953
mat_entry.1097	Otu00203	Otu00092	-0.0471032253922829	-0.0171631373255602	0.0299400880667226
mat_entry.1098	Otu00203	Otu00234	0.046335575369672	-0.0100567984128577	0.0563923737825297
mat_entry.1099	Otu00203	Otu00514	-0.0224828032262615	-0.0241332801439814	0.00165047691771999
mat_entry.1100	Otu00203	Otu00058	-0.0829088146347943	-0.0677703009893565	0.0151385136454378
mat_entry.1101	Otu00203	Otu00047	-0.00147065514095161	-0.0224627665219492	0.0209921113809976
mat_entry.1102	Otu00203	Otu00067	-0.0665206612827921	-0.0474350211934164	0.0190856400893757
mat_entry.1103	Otu00203	Otu00043	-0.0742560088454658	-0.0723092686377634	0.0019467402077025
mat_entry.1104	Otu00203	Otu00085	-0.0802841451719439	-0.0700826800176415	0.0102014651543024
mat_entry.1105	Otu00203	Otu00054	-0.0558836833704412	-0.0435556893142238	0.0123279940562175
mat_entry.1106	Otu00203	Otu00122	-0.0771219431816328	-0.0687878983100851	0.00833404487154772
mat_entry.1107	Otu00203	Otu00068	-0.0368489701059784	-0.0355167188402813	0.00133225126569709
mat_entry.1108	Otu00203	Otu00088	0.0651954179854693	0.0458330171168455	0.0193624008686238
mat_entry.1109	Otu00203	Otu00126	-0.0459813073863287	-0.022867295648738	0.0231140117375907
mat_entry.1110	Otu00203	Otu00096	-0.0682576558913305	-0.0536635899893498	0.0145940659019807
mat_entry.1111	Otu00203	Otu00031	-0.0632680549865149	-0.078096699051536	0.0148286440650211
mat_entry.1112	Otu00203	Otu00034	-0.0787881895553383	-0.0669420919346527	0.0118460976206856
mat_entry.1113	Otu00203	Otu00131	-0.0692500364232371	-0.0575795999731706	0.0116704364500665
mat_entry.1114	Otu00203	Otu00061	-0.101659672948492	-0.0997861888374048	0.00187348411108675
mat_entry.1115	Otu00203	Otu00324	0.0393179686237669	-0.0201259341646426	0.0594439027884094
mat_entry.1116	Otu00203	Otu00285	-0.0376494634568243	-0.0368689815893234	0.000780481867500904
mat_entry.1117	Otu00203	Otu00045	-0.0552299945595811	-0.060950419593924	0.00572042503434294
mat_entry.1118	Otu00203	Otu00032	-0.0760432535220875	-0.0680320493612515	0.00801120416083605
mat_entry.1119	Otu00203	Otu00120	-0.0421578218666273	-0.0498401695065806	0.00768234763995324
mat_entry.1120	Otu00203	Otu00264	-0.0600232887162502	-0.0621263018060415	0.00210301308979132
mat_entry.1121	Otu00203	Otu00607	0.043309323957714	0.051233563499783	0.00792423954206892
mat_entry.1122	Otu00207	Otu00018	-0.0169252896348672	-0.0125379574443505	0.00438733219051663
mat_entry.1123	Otu00207	Otu00028	-0.0525608583723027	-0.0343108464929668	0.018250011879336
mat_entry.1124	Otu00207	Otu00013	-0.0666681431131199	-0.0694023572651897	0.00273421415206981
mat_entry.1125	Otu00207	Otu00300	-0.0251898966748243	-0.026817425739405	0.0016275290645807
mat_entry.1126	Otu00207	Otu00033	-0.0417427512960497	-0.043213642377919	0.00147089108186927
mat_entry.1127	Otu00207	Otu00171	0.138163133018473	0.0715944832307649	0.0665686497877077
mat_entry.1128	Otu00207	Otu00073	-0.00573775410058066	-0.0506914930935995	0.0449537389930188
mat_entry.1129	Otu00207	Otu00108	-0.0138589491365818	-0.0440611718622045	0.0302022227256227
mat_entry.1130	Otu00207	Otu00075	0.185677513693331	0.151224133641138	0.0344533800521922
mat_entry.1131	Otu00207	Otu00014	-0.0552712808479511	-0.0430936021785943	0.0121776786693568
mat_entry.1132	Otu00207	Otu00101	0.0409286486998356	-0.0361551095716674	0.0770837582715031
mat_entry.1133	Otu00207	Otu00005	-0.0520605070192627	-0.0408393795256069	0.0112211274936559
mat_entry.1134	Otu00207	Otu00027	-0.0239977229032084	-0.0443992068686777	0.0204014839654694
mat_entry.1135	Otu00207	Otu00154	0.00544399365149115	-0.0478171419875752	0.0532611356390664
mat_entry.1136	Otu00207	Otu00077	-0.0509543479672681	-0.0503388528789627	0.000615495088305412
mat_entry.1137	Otu00207	Otu00036	-0.0326540957732645	-0.0266323889022251	0.00602170687103938
mat_entry.1138	Otu00207	Otu00035	0.0789978321919627	0.0666632040979931	0.0123346280939696
mat_entry.1139	Otu00207	Otu00006	-0.0409367249636291	-0.0420137942408069	0.00107706927717783
mat_entry.1140	Otu00207	Otu00050	-0.00138457690434172	-0.0126753869656213	0.0112908100612796
mat_entry.1141	Otu00207	Otu00559	-0.0186021644016661	-0.0207881689300443	0.00218600452837823
mat_entry.1142	Otu00207	Otu00056	-0.0169253936935729	-0.0407043436149304	0.0237789499213575
mat_entry.1143	Otu00207	Otu00022	-0.0584467868193806	-0.066768553987345	0.0083217671679644
mat_entry.1144	Otu00207	Otu00009	-0.0456601414306655	-0.0415440736588552	0.00411606777181033
mat_entry.1145	Otu00207	Otu00393	-0.0391026337022226	-0.0399744658900236	0.000871832187801048
mat_entry.1146	Otu00207	Otu00024	-0.0284926969538589	-0.0187777040239559	0.00971499292990301
mat_entry.1147	Otu00207	Otu00189	-0.00419609173009085	-0.0226635953152228	0.0184675035851319
mat_entry.1148	Otu00207	Otu00012	-0.0723414270612528	-0.0659152199966762	0.00642620706457657
mat_entry.1149	Otu00207	Otu00011	-0.0918521265356771	-0.0814285208424157	0.0104236056932614
mat_entry.1150	Otu00207	Otu00162	-0.00791755323354667	-0.0222497943418613	0.0143322411083146
mat_entry.1151	Otu00207	Otu00346	-0.0319091692661399	-0.0316494053675984	0.000259763898541508
mat_entry.1152	Otu00207	Otu00090	-0.0549350015393997	-0.0584106074493931	0.0034756059099934
mat_entry.1153	Otu00207	Otu00111	-0.0802590659278778	-0.0823085903109059	0.00204952438302811
mat_entry.1154	Otu00207	Otu00048	-0.0476040561060788	-0.045561161516396	0.0020428945896828
mat_entry.1155	Otu00207	Otu00194	-0.0335273658541003	-0.0312466197385982	0.00228074611550209
mat_entry.1156	Otu00207	Otu00119	-0.0326066255532788	-0.0345819863349715	0.00197536078169268
mat_entry.1157	Otu00207	Otu00020	-0.0478910535948234	-0.0454722378503349	0.0024188157444885
mat_entry.1158	Otu00207	Otu00039	-0.0493449454731467	-0.0424278101190906	0.00691713535405611
mat_entry.1159	Otu00207	Otu00044	-0.030239094252018	-0.0434598283006454	0.0132207340486274
mat_entry.1160	Otu00207	Otu00081	-0.066181617530704	-0.0662575870724152	7.59695417111711e-05
mat_entry.1161	Otu00207	Otu00275	-0.00111242905480408	-0.015293277520409	0.0141808484656049
mat_entry.1162	Otu00207	Otu00184	-0.0376247198850794	-0.0364687304862581	0.00115598939882128
mat_entry.1163	Otu00207	Otu00099	-0.0382545322919307	-0.035167271788767	0.00308726050316365
mat_entry.1164	Otu00207	Otu00059	-0.0491565092174718	-0.0338946207995256	0.0152618884179463
mat_entry.1165	Otu00207	Otu00040	-0.0592159596316386	-0.060118177862965	0.000902218231326413
mat_entry.1166	Otu00207	Otu00160	0.0164194371596348	-0.00592221798576031	0.0223416551453951
mat_entry.1167	Otu00207	Otu00010	-0.0839708393261934	-0.0899500204840502	0.00597918115785678
mat_entry.1168	Otu00207	Otu00512	-0.013403810790104	-0.0135849595986316	0.000181148808527527
mat_entry.1169	Otu00207	Otu00008	-0.0639547537920071	-0.0534485041158609	0.0105062496761462
mat_entry.1170	Otu00207	Otu00004	-0.076931496788908	-0.0599963379595372	0.0169351588293708
mat_entry.1171	Otu00207	Otu00107	-0.021556773861964	-0.0139309362022286	0.0076258376597354
mat_entry.1172	Otu00207	Otu00053	-0.0664201663787189	-0.0714685945925958	0.00504842821387698
mat_entry.1173	Otu00207	Otu00078	-0.0324778625814784	-0.0276054427311919	0.00487241985028653
mat_entry.1174	Otu00207	Otu00110	-0.0513745652605876	-0.0483535309539426	0.00302103430664495
mat_entry.1175	Otu00207	Otu00091	-0.0191584718738764	-0.0351216659654419	0.0159631940915655
mat_entry.1176	Otu00207	Otu00491	-0.0168129325965856	-0.019607522878687	0.00279459028210143
mat_entry.1177	Otu00207	Otu00069	-0.0423477456879392	-0.0394521129756844	0.00289563271225475
mat_entry.1178	Otu00207	Otu00079	-0.0704207422485	-0.0491173648047638	0.0213033774437362
mat_entry.1179	Otu00207	Otu00037	-0.0711438940286854	-0.0660995064474541	0.00504438758123134
mat_entry.1180	Otu00207	Otu00029	-0.0146251231389644	-0.0111123191986754	0.00351280394028898
mat_entry.1181	Otu00207	Otu00178	-0.0638871336181188	-0.0593430278646465	0.00454410575347231
mat_entry.1182	Otu00207	Otu00038	-0.00819486107713395	-0.0348155082055375	0.0266206471284036
mat_entry.1183	Otu00207	Otu00041	-0.0913942928963486	-0.0756430157104286	0.01575127718592
mat_entry.1184	Otu00207	Otu00092	-0.0416802352240797	-0.015293277520409	0.0263869577036708
mat_entry.1185	Otu00207	Otu00234	0.174340561623525	0.10494397815433	0.0693965834691948
mat_entry.1186	Otu00207	Otu00514	-0.0196381425702092	-0.0215040492725089	0.00186590670229969
mat_entry.1187	Otu00207	Otu00058	-0.0697437901272668	-0.0603869794322725	0.00935681069499426
mat_entry.1188	Otu00207	Otu00047	-0.0275503329630886	-0.0200155318797525	0.00753480108333603
mat_entry.1189	Otu00207	Otu00067	-0.0534873921282281	-0.0422671525337643	0.0112202395944638
mat_entry.1190	Otu00207	Otu00043	-0.0637156690378009	-0.0644314434825524	0.000715774444751474
mat_entry.1191	Otu00207	Otu00085	-0.0688269544524517	-0.0624474333889784	0.00637952106347334
mat_entry.1192	Otu00207	Otu00054	-0.0448701292492753	-0.0388104593956217	0.00605966985365356
mat_entry.1193	Otu00207	Otu00122	-0.0640478362997763	-0.0612937133198323	0.00275412297994398
mat_entry.1194	Otu00207	Otu00068	-0.0317685661490941	-0.0316473047750918	0.000121261374002236
mat_entry.1195	Otu00207	Otu00088	-0.0166647604056761	-0.0149221910713979	0.0017425693342782
mat_entry.1196	Otu00207	Otu00126	-0.0399080296352458	-0.0203759890667876	0.0195320405684582
mat_entry.1197	Otu00207	Otu00096	-0.0624513989810179	-0.0478171419875752	0.0146342569934427
mat_entry.1198	Otu00207	Otu00031	-0.0690176274153294	-0.0695883549358021	0.000570727520472672
mat_entry.1199	Otu00207	Otu00034	-0.0683349994858257	-0.0596490006654397	0.00868599882038606
mat_entry.1200	Otu00207	Otu00131	-0.0548003759341972	-0.0513065172876304	0.00349385864656675
mat_entry.1201	Otu00207	Otu00061	-0.0914116512335086	-0.0889148556960901	0.00249679553741844
mat_entry.1202	Otu00207	Otu00324	0.0808899388292653	0.0288778692924498	0.0520120695368155
mat_entry.1203	Otu00207	Otu00285	-0.0370111936510721	-0.0328522435406177	0.00415895011045435
mat_entry.1204	Otu00207	Otu00045	-0.0568416307015831	-0.0543100986814965	0.00253153202008657
mat_entry.1205	Otu00207	Otu00032	-0.069335963017028	-0.0606202112951875	0.00871575172184054
mat_entry.1206	Otu00207	Otu00120	-0.0422428800259421	-0.0444102689077261	0.002167388881784
mat_entry.1207	Otu00207	Otu00264	-0.0512678207646322	-0.05535787291182	0.00409005214718779
mat_entry.1208	Otu00207	Otu00607	-0.0228351226667112	-0.0264682100021853	0.00363308733547412
mat_entry.1209	Otu00018	Otu00028	0.656246471880896	0.618442888744457	0.0378035831364388
mat_entry.1210	Otu00018	Otu00013	0.435231913852593	0.386871740116341	0.0483601737362519
mat_entry.1211	Otu00018	Otu00300	-0.0156738140873145	-0.0101958544326767	0.00547795965463778
mat_entry.1212	Otu00018	Otu00033	-0.0247353516883629	-0.0164296160068639	0.00830573568149896
mat_entry.1213	Otu00018	Otu00171	0.0401478638253842	0.0208006604396157	0.0193472033857685
mat_entry.1214	Otu00018	Otu00073	-0.0218736189309451	-0.0192726583669789	0.0026009605639662
mat_entry.1215	Otu00018	Otu00108	0.124671184135059	0.0724517191670212	0.0522194649680377
mat_entry.1216	Otu00018	Otu00075	-0.0188363492723204	-0.0101861721985546	0.00865017707376583
mat_entry.1217	Otu00018	Otu00014	0.183358926116692	0.177493087511106	0.00586583860558529
mat_entry.1218	Otu00018	Otu00101	-0.0125607812004202	-0.0137459962701989	0.0011852150697787
mat_entry.1219	Otu00018	Otu00005	0.733702863136491	0.691147575229867	0.0425552879066238
mat_entry.1220	Otu00018	Otu00027	0.189391111567868	0.0983605699655298	0.0910305416023384
mat_entry.1221	Otu00018	Otu00154	-0.0265799474569553	-0.0181798440994869	0.00840010335746836
mat_entry.1222	Otu00018	Otu00077	-0.00622908930972649	-0.0191385862777902	0.0129094969680637
mat_entry.1223	Otu00018	Otu00036	0.120621980936203	0.118251425567223	0.00237055536898058
mat_entry.1224	Otu00018	Otu00035	0.286795911583653	0.310014795297233	0.0232188837135801
mat_entry.1225	Otu00018	Otu00006	0.0353946738420816	0.056110090794091	0.0207154169520093
mat_entry.1226	Otu00018	Otu00050	0.191422707095244	0.161311090375122	0.0301116167201218
mat_entry.1227	Otu00018	Otu00559	-0.00950019954078401	-0.00790356040852889	0.00159663913225512
mat_entry.1228	Otu00018	Otu00056	0.553089673591951	0.546393943336437	0.00669573025551351
mat_entry.1229	Otu00018	Otu00022	0.169898977256497	0.13889075493493	0.0310082223215664
mat_entry.1230	Otu00018	Otu00009	-0.027881774225887	-0.0157948541251553	0.0120869201007317
mat_entry.1231	Otu00018	Otu00393	-0.0239252541396728	-0.0151980969090482	0.00872715723062456
mat_entry.1232	Otu00018	Otu00024	0.900389193465811	0.87015760521468	0.0302315882511317
mat_entry.1233	Otu00018	Otu00189	0.066300748921023	0.0277987553384255	0.0385019935825975
mat_entry.1234	Otu00018	Otu00012	0.387921285870512	0.345628063173596	0.0422932226969164
mat_entry.1235	Otu00018	Otu00011	0.160517321948606	0.140765458923482	0.0197518630251246
mat_entry.1236	Otu00018	Otu00162	0.780939049966329	0.755388078035954	0.0255509719303757
mat_entry.1237	Otu00018	Otu00346	-0.0151428861778051	-0.0120329495136684	0.00310993666413679
mat_entry.1238	Otu00018	Otu00090	0.276164996198258	0.201162285173351	0.0750027110249073
mat_entry.1239	Otu00018	Otu00111	-0.0284328727927512	-0.0312933244795271	0.00286045168677592
mat_entry.1240	Otu00018	Otu00048	0.0236328353291495	-0.00472099071098601	0.0283538260401355
mat_entry.1241	Otu00018	Otu00194	-0.020656589201551	-0.0118798123825818	0.00877677681896925
mat_entry.1242	Otu00018	Otu00119	-0.0203800874455453	-0.0131479024903607	0.00723218495518462
mat_entry.1243	Otu00018	Otu00020	-0.0234650385641089	-0.0172883229865281	0.00617671557758077
mat_entry.1244	Otu00018	Otu00039	0.128493726842139	0.0861271978276225	0.0423665290145167
mat_entry.1245	Otu00018	Otu00044	0.18102680259324	0.0861272565905145	0.0948995460027259
mat_entry.1246	Otu00018	Otu00081	-0.0366543657637323	-0.0251908113558455	0.0114635544078868
mat_entry.1247	Otu00018	Otu00275	-0.00814145168328645	-0.00581442950236269	0.00232702218092377
mat_entry.1248	Otu00018	Otu00184	-0.0245950827101603	-0.0138652334118725	0.0107298492982878
mat_entry.1249	Otu00018	Otu00099	-0.0189369152088653	-0.0133704251644775	0.00556649004438777
mat_entry.1250	Otu00018	Otu00059	0.0117080165063056	-0.0128865694672156	0.0245945859735212
mat_entry.1251	Otu00018	Otu00040	0.0590697382620761	0.0850437139874658	0.0259739757253897
mat_entry.1252	Otu00018	Otu00160	-0.0312694338267987	-0.0191385862777902	0.0121308475490086
mat_entry.1253	Otu00018	Otu00010	0.0237476327133329	-0.0159146908372856	0.0396623235506184
mat_entry.1254	Otu00018	Otu00512	-0.00610710409341943	-0.00516493536282707	0.000942168730592359
mat_entry.1255	Otu00018	Otu00008	0.0732425761446259	0.0713813277982033	0.00186124834642265
mat_entry.1256	Otu00018	Otu00004	0.0206582152038787	0.012705745630236	0.00795246957364272
mat_entry.1257	Otu00018	Otu00107	0.229172827612066	0.151390881250463	0.0777819463616027
mat_entry.1258	Otu00018	Otu00053	0.112441149145417	0.097953817928313	0.0144873312171041
mat_entry.1259	Otu00018	Otu00078	0.829289620912162	0.787908773967812	0.0413808469443498
mat_entry.1260	Otu00018	Otu00110	-0.0322404024692928	-0.0183837765676336	0.0138566259016592
mat_entry.1261	Otu00018	Otu00091	0.0958552205163785	0.0730594630136402	0.0227957575027383
mat_entry.1262	Otu00018	Otu00491	-0.00961555183856679	-0.00745468453978859	0.0021608672987782
mat_entry.1263	Otu00018	Otu00069	0.115704271684928	0.0515607842729561	0.0641434874119716
mat_entry.1264	Otu00018	Otu00079	0.141226279711654	0.094325842141562	0.0469004375700916
mat_entry.1265	Otu00018	Otu00037	-0.0295459253756262	-0.025130709873459	0.00441521550216722
mat_entry.1266	Otu00018	Otu00029	0.946769176530144	0.959946171837252	0.0131769953071077
mat_entry.1267	Otu00018	Otu00178	0.145138084799339	0.151557310234509	0.00641922543517034
mat_entry.1268	Otu00018	Otu00038	0.39323477625658	0.380994465291392	0.012240310965188
mat_entry.1269	Otu00018	Otu00041	0.059005861496706	0.0657731395119352	0.00676727801522919
mat_entry.1270	Otu00018	Otu00092	0.143178632393827	0.148994755998044	0.00581612360421641
mat_entry.1271	Otu00018	Otu00234	-0.0131799316629285	-0.00818753623077283	0.00499239543215571
mat_entry.1272	Otu00018	Otu00514	-0.0115181146535367	-0.00817573462218797	0.00334238003134876
mat_entry.1273	Otu00018	Otu00058	0.0661370698210588	0.0986887234610308	0.032551653639972
mat_entry.1274	Otu00018	Otu00047	0.00340565120234341	-0.0076098075714513	0.0110154587737947
mat_entry.1275	Otu00018	Otu00067	0.329308970894156	0.364248010876558	0.0349390399824021
mat_entry.1276	Otu00018	Otu00043	-0.0378354673629734	-0.0244965204721367	0.0133389468908367
mat_entry.1277	Otu00018	Otu00085	0.0737171612046059	0.0472843442285175	0.0264328169760884
mat_entry.1278	Otu00018	Otu00054	0.680450981399385	0.658729791012653	0.0217211903867319
mat_entry.1279	Otu00018	Otu00122	0.145488959152298	0.122686446124384	0.0228025130279147
mat_entry.1280	Otu00018	Otu00068	-0.0197247044094006	-0.0120321508786455	0.00769255353075508
mat_entry.1281	Otu00018	Otu00088	-0.00697718625538123	-0.00567334424485805	0.00130384201052318
mat_entry.1282	Otu00018	Otu00126	0.487694967798342	0.507902960346527	0.0202079925481847
mat_entry.1283	Otu00018	Otu00096	0.468055477508204	0.456367557026827	0.0116879204813771
mat_entry.1284	Otu00018	Otu00031	0.0879598039926555	0.055725378606884	0.0322344253857715
mat_entry.1285	Otu00018	Otu00034	0.155524333630178	0.160294058250198	0.00476972462002054
mat_entry.1286	Otu00018	Otu00131	-0.0350918280976396	-0.0195064875650476	0.015585340532592
mat_entry.1287	Otu00018	Otu00061	0.0230644342294124	0.034826877348284	0.0117624431188716
mat_entry.1288	Otu00018	Otu00324	-0.00455027694091314	-0.00681814887044185	0.00226787192952871
mat_entry.1289	Otu00018	Otu00285	-0.0225926748756367	-0.0124902627187964	0.0101024121568402
mat_entry.1290	Otu00018	Otu00045	0.492568582852864	0.431380211963869	0.0611883708889949
mat_entry.1291	Otu00018	Otu00032	-0.0166312469260621	-0.00655181191722581	0.0100794350088362
mat_entry.1292	Otu00018	Otu00120	0.0192800979959507	-0.0168845675755473	0.0361646655714979
mat_entry.1293	Otu00018	Otu00264	-0.0258952663727149	-0.0210467932081261	0.00484847316458885
mat_entry.1294	Otu00018	Otu00607	-0.00773789573606189	-0.0100630843130951	0.00232518857703324
mat_entry.1295	Otu00028	Otu00013	0.266574493449109	0.228061115943223	0.0385133775058859
mat_entry.1296	Otu00028	Otu00300	0.00448819448237889	-0.0175514427255805	0.0220396372079594
mat_entry.1297	Otu00028	Otu00033	-0.0754620011055711	-0.0449605954759322	0.0305014056296389
mat_entry.1298	Otu00028	Otu00171	-0.0162953077145475	-0.0426215574910265	0.026326249776479
mat_entry.1299	Otu00028	Otu00073	-0.0786127504045794	-0.0527407455062595	0.0258720048983199
mat_entry.1300	Otu00028	Otu00108	-0.0191682906207243	-0.0458423871555977	0.0266740965348733
mat_entry.1301	Otu00028	Otu00075	-0.0535803712082788	-0.027875049999712	0.0257053212085668
mat_entry.1302	Otu00028	Otu00014	0.647648227105793	0.576825654511697	0.0708225725940962
mat_entry.1303	Otu00028	Otu00101	-0.0611007404522542	-0.03761671468523	0.0234840257670241
mat_entry.1304	Otu00028	Otu00005	0.677638578965312	0.672450244226282	0.00518833473902958
mat_entry.1305	Otu00028	Otu00027	0.0430423891360736	-0.0232585615649747	0.0663009507010483
mat_entry.1306	Otu00028	Otu00154	-0.0819677653601646	-0.0497501959894294	0.0322175693707352
mat_entry.1307	Otu00028	Otu00077	0.104827856474725	0.0904639218142949	0.0143639346604305
mat_entry.1308	Otu00028	Otu00036	0.1098854727235	0.14262352952342	0.0327380567999201
mat_entry.1309	Otu00028	Otu00035	0.210565779376199	0.244152506423402	0.0335867270472038
mat_entry.1310	Otu00028	Otu00006	-0.0065970991148759	0.0120786781559379	0.0186757772708138
mat_entry.1311	Otu00028	Otu00050	0.161136453808427	0.127508504818004	0.0336279489904233
mat_entry.1312	Otu00028	Otu00559	0.0858261637750359	0.0714397582845654	0.0143864054904705
mat_entry.1313	Otu00028	Otu00056	0.339027069696554	0.330398875739433	0.00862819395712161
mat_entry.1314	Otu00028	Otu00022	0.125781810685476	0.109573952687721	0.0162078579977545
mat_entry.1315	Otu00028	Otu00009	0.0321814830328618	0.0366949783955195	0.00451349536265774
mat_entry.1316	Otu00028	Otu00393	0.0209779793156337	-0.0415904721599252	0.0625684514755589
mat_entry.1317	Otu00028	Otu00024	0.693987078358453	0.691803479433683	0.00218359892476983
mat_entry.1318	Otu00028	Otu00189	0.0243635596904262	-0.0235797929757161	0.0479433526661424
mat_entry.1319	Otu00028	Otu00012	0.38530111770528	0.308494123631085	0.0768069940741946
mat_entry.1320	Otu00028	Otu00011	0.557152848634513	0.47613230090003	0.0810205477344828
mat_entry.1321	Otu00028	Otu00162	0.605402272276157	0.540818739397633	0.0645835328785241
mat_entry.1322	Otu00028	Otu00346	0.0667413795039088	0.0379180847251009	0.0288232947788079
mat_entry.1323	Otu00028	Otu00090	0.428248941753041	0.366350276515221	0.0618986652378209
mat_entry.1324	Otu00028	Otu00111	0.234944980236104	0.200505396247872	0.0344395839882321
mat_entry.1325	Otu00028	Otu00048	0.0427855964928913	0.02783425937745	0.0149513371154413
mat_entry.1326	Otu00028	Otu00194	0.0325826202418865	0.0123269461378029	0.0202556741040836
mat_entry.1327	Otu00028	Otu00119	-0.0524364736779702	-0.0359799964271316	0.0164564772508386
mat_entry.1328	Otu00028	Otu00020	0.192543859042743	0.175353489252534	0.0171903697902083
mat_entry.1329	Otu00028	Otu00039	0.449760017971524	0.396809218679973	0.0529507992915509
mat_entry.1330	Otu00028	Otu00044	0.0369463391652179	-0.0452167337016057	0.0821630728668236
mat_entry.1331	Otu00028	Otu00081	0.229478428434972	0.215712853256724	0.0137655751782477
mat_entry.1332	Otu00028	Otu00275	-0.0351478529993937	-0.0159115229881112	0.0192363300112824
mat_entry.1333	Otu00028	Otu00184	0.28664170241081	0.238175265413405	0.0484664369974047
mat_entry.1334	Otu00028	Otu00099	-0.0207349873272116	-0.0365889426088933	0.0158539552816817
mat_entry.1335	Otu00028	Otu00059	0.13992439790094	0.11929095201247	0.0206334458884694
mat_entry.1336	Otu00028	Otu00040	0.336469233055422	0.359785015777915	0.0233157827224933
mat_entry.1337	Otu00028	Otu00160	-0.0872306239350352	-0.0523738494714339	0.0348567744636013
mat_entry.1338	Otu00028	Otu00010	0.285145423289696	0.227849757590516	0.0572956656991805
mat_entry.1339	Otu00028	Otu00512	0.0888898527859847	0.087231943365061	0.00165790942092366
mat_entry.1340	Otu00028	Otu00008	0.430304934924717	0.360103203258622	0.0702017316660948
mat_entry.1341	Otu00028	Otu00004	0.531459416353566	0.455934285717833	0.0755251306357322
mat_entry.1342	Otu00028	Otu00107	0.458705892398329	0.40129645691448	0.057409435483849
mat_entry.1343	Otu00028	Otu00053	0.39642682536365	0.325596951611861	0.0708298737517887
mat_entry.1344	Otu00028	Otu00078	0.579111263349	0.515659306378981	0.063451956970018
mat_entry.1345	Otu00028	Otu00110	0.289266083168756	0.272793232471837	0.0164728506969191
mat_entry.1346	Otu00028	Otu00091	0.0168635799260768	-0.0365414931262522	0.053405073052329
mat_entry.1347	Otu00028	Otu00491	0.0451816282167438	0.0234911116063039	0.0216905166104399
mat_entry.1348	Otu00028	Otu00069	0.206058119421718	0.113501181504036	0.092556937917682
mat_entry.1349	Otu00028	Otu00079	0.658138028308551	0.548617959123979	0.109520069184572
mat_entry.1350	Otu00028	Otu00037	0.315160734667302	0.294758709692201	0.0204020249751005
mat_entry.1351	Otu00028	Otu00029	0.759978124562618	0.716915914816716	0.0430622097459019
mat_entry.1352	Otu00028	Otu00178	0.491667930408645	0.400306343049167	0.0913615873594774
mat_entry.1353	Otu00028	Otu00038	0.263602099783505	0.240671794668762	0.0229303051147432
mat_entry.1354	Otu00028	Otu00041	0.644908266523407	0.527529014061687	0.11737925246172
mat_entry.1355	Otu00028	Otu00092	0.493586011574755	0.497596718900932	0.00401070732617709
mat_entry.1356	Otu00028	Otu00234	-0.0464588269453085	-0.0224056669530515	0.024053159992257
mat_entry.1357	Otu00028	Otu00514	0.0306371204200567	0.0177405013805656	0.0128966190394911
mat_entry.1358	Otu00028	Otu00058	0.398789608821971	0.370944856434604	0.0278447523873678
mat_entry.1359	Otu00028	Otu00047	0.00196071644087596	-0.00482303172256117	0.00678374816343713
mat_entry.1360	Otu00028	Otu00067	0.661001619741887	0.597301515595374	0.0637001041465133
mat_entry.1361	Otu00028	Otu00043	0.267695762847523	0.261406779956729	0.0062889828907941
mat_entry.1362	Otu00028	Otu00085	0.410716010256315	0.390517363995724	0.0201986462605906
mat_entry.1363	Otu00028	Otu00054	0.738965462272967	0.654635882622366	0.0843295796506011
mat_entry.1364	Otu00028	Otu00122	0.522081285131622	0.460837696235363	0.0612435888962585
mat_entry.1365	Otu00028	Otu00068	-0.0166590366560942	0.0136800629969835	0.0303390996530777
mat_entry.1366	Otu00028	Otu00088	-0.0242795682629573	-0.0155254350121273	0.00875413325083009
mat_entry.1367	Otu00028	Otu00126	0.687798157456294	0.662972687866561	0.024825469589733
mat_entry.1368	Otu00028	Otu00096	0.724318669178938	0.621862669655156	0.102455999523782
mat_entry.1369	Otu00028	Otu00031	0.132480642185581	0.083371460148743	0.0491091820368382
mat_entry.1370	Otu00028	Otu00034	0.487954240025859	0.453827133240875	0.0341271067849834
mat_entry.1371	Otu00028	Otu00131	0.438865130778537	0.39718177017323	0.0416833606053071
mat_entry.1372	Otu00028	Otu00061	0.388197825054198	0.304260217870647	0.083937607183551
mat_entry.1373	Otu00028	Otu00324	-0.038178982765492	-0.0186582591541124	0.0195207236113796
mat_entry.1374	Otu00028	Otu00285	0.0788429985012608	0.0883854923376954	0.00954249383643463
mat_entry.1375	Otu00028	Otu00045	0.400294098329959	0.324422261670315	0.0758718366596435
mat_entry.1376	Otu00028	Otu00032	0.297122628951586	0.232400330194575	0.0647222987570114
mat_entry.1377	Otu00028	Otu00120	0.150000100337058	0.107431194729424	0.0425689056076347
mat_entry.1378	Otu00028	Otu00264	0.21757455195873	0.209806594286172	0.00776795767255825
mat_entry.1379	Otu00028	Otu00607	-0.00726719802798256	-0.0275382128743757	0.0202710148463932
mat_entry.1380	Otu00013	Otu00300	-0.0347762896259845	-0.0448265311495997	0.0100502415236152
mat_entry.1381	Otu00013	Otu00033	0.247138324743135	0.254351864604862	0.00721353986172726
mat_entry.1382	Otu00013	Otu00171	0.167490844985257	0.12359974313557	0.0438911018496866
mat_entry.1383	Otu00013	Otu00073	-0.119381804002069	-0.101464247660043	0.0179175563420258
mat_entry.1384	Otu00013	Otu00108	0.615143835014035	0.611743818987379	0.00340001602665618
mat_entry.1385	Otu00013	Otu00075	-0.0794962993934318	-0.0563843325538937	0.0231119668395381
mat_entry.1386	Otu00013	Otu00014	0.0838296151459157	0.089675386518589	0.00584577137267336
mat_entry.1387	Otu00013	Otu00101	-0.0960480564723673	-0.0760893110655896	0.0199587454067776
mat_entry.1388	Otu00013	Otu00005	0.507949497397763	0.472868506651792	0.035080990745971
mat_entry.1389	Otu00013	Otu00027	0.608494387660428	0.60557309064043	0.00292129701999733
mat_entry.1390	Otu00013	Otu00154	-0.10927285025092	-0.09474595624157	0.0145268940093502
mat_entry.1391	Otu00013	Otu00077	0.00713644681840235	0.0186951785731774	0.0115587317547751
mat_entry.1392	Otu00013	Otu00036	0.141662195558119	0.158927475826513	0.0172652802683947
mat_entry.1393	Otu00013	Otu00035	0.0785488676284889	0.0720031796624512	0.00654568796603774
mat_entry.1394	Otu00013	Otu00006	0.13906310046998	0.144057197257064	0.00499409678708368
mat_entry.1395	Otu00013	Otu00050	-0.0127091541809137	-0.0154951893989535	0.00278603521803971
mat_entry.1396	Otu00013	Otu00559	0.0593860339054857	0.0606606682147431	0.00127463430925744
mat_entry.1397	Otu00013	Otu00056	0.109804701574298	0.1234231901498	0.0136184885755021
mat_entry.1398	Otu00013	Otu00022	0.488334805098114	0.510096394617601	0.0217615895194874
mat_entry.1399	Otu00013	Otu00009	0.182518529511094	0.193768343814156	0.0112498143030611
mat_entry.1400	Otu00013	Otu00393	-0.0560448245703408	-0.0841272397130377	0.0280824151426968
mat_entry.1401	Otu00013	Otu00024	0.388211745423051	0.332289542493001	0.0559222029300497
mat_entry.1402	Otu00013	Otu00189	0.349233047743672	0.318183878948293	0.0310491687953796
mat_entry.1403	Otu00013	Otu00012	0.5019799829328	0.495817822853607	0.00616216007919346
mat_entry.1404	Otu00013	Otu00011	0.261616015512602	0.236628398696707	0.024987616815895
mat_entry.1405	Otu00013	Otu00162	0.434011816185295	0.401019925563963	0.0329918906213329
mat_entry.1406	Otu00013	Otu00346	0.0120794442864731	0.0128736115143609	0.000794167227887794
mat_entry.1407	Otu00013	Otu00090	0.391942549873172	0.366024993024517	0.0259175568486552
mat_entry.1408	Otu00013	Otu00111	-0.141719682438579	-0.165390892258273	0.0236712098196946
mat_entry.1409	Otu00013	Otu00048	0.405202782971286	0.396483188608168	0.00871959436311814
mat_entry.1410	Otu00013	Otu00194	0.107264703015369	0.140473485409496	0.0332087823941265
mat_entry.1411	Otu00013	Otu00119	0.0936701007901732	0.0960868250241222	0.00241672423394898
mat_entry.1412	Otu00013	Otu00020	0.208315443512788	0.189786509884486	0.0185289336283014
mat_entry.1413	Otu00013	Otu00039	0.365502277345165	0.341976014423331	0.0235262629218345
mat_entry.1414	Otu00013	Otu00044	0.600954599061465	0.590661802640014	0.0102927964214503
mat_entry.1415	Otu00013	Otu00081	-0.089299440359155	-0.0890190629680676	0.000280377391087355
mat_entry.1416	Otu00013	Otu00275	-0.0562621731009441	-0.0321850760307105	0.0240770970702335
mat_entry.1417	Otu00013	Otu00184	0.000468119658225849	-0.0228768405168235	0.0233449601750494
mat_entry.1418	Otu00013	Otu00099	0.145023642982816	0.130621726217545	0.0144019167652705
mat_entry.1419	Otu00013	Otu00059	0.25853135784694	0.291211514102104	0.0326801562551639
mat_entry.1420	Otu00013	Otu00040	0.123420726723214	0.110379972576302	0.0130407541469116
mat_entry.1421	Otu00013	Otu00160	-0.118994789521477	-0.0970368792607781	0.021957910260699
mat_entry.1422	Otu00013	Otu00010	0.187136201533607	0.191716923612899	0.00458072207929189
mat_entry.1423	Otu00013	Otu00512	0.0709798364939376	0.0851289681696186	0.0141491316756809
mat_entry.1424	Otu00013	Otu00008	0.286990244584548	0.234451816777773	0.0525384278067757
mat_entry.1425	Otu00013	Otu00004	0.20071048678959	0.190931353450187	0.00977913333940242
mat_entry.1426	Otu00013	Otu00107	0.0667539738526249	0.0289895025095209	0.037764471343104
mat_entry.1427	Otu00013	Otu00053	0.35669605276439	0.315218812275755	0.0414772404886353
mat_entry.1428	Otu00013	Otu00078	0.238773671071541	0.239010945297491	0.000237274225949047
mat_entry.1429	Otu00013	Otu00110	0.0368556663526365	0.0432290404610295	0.006373374108393
mat_entry.1430	Otu00013	Otu00091	0.472717460444164	0.486525516891495	0.0138080564473308
mat_entry.1431	Otu00013	Otu00491	0.0142117569829591	0.00797549367412694	0.00623626330883213
mat_entry.1432	Otu00013	Otu00069	0.380420140665789	0.350426726708574	0.0299934139572146
mat_entry.1433	Otu00013	Otu00079	0.0261333772052834	0.00876541253468975	0.0173679646705937
mat_entry.1434	Otu00013	Otu00037	-0.131091974289296	-0.128375625756361	0.0027163485329354
mat_entry.1435	Otu00013	Otu00029	0.34258272672216	0.345373808006514	0.00279108128435335
mat_entry.1436	Otu00013	Otu00178	0.0106405033116044	-0.0168982479489828	0.0275387512605872
mat_entry.1437	Otu00013	Otu00038	0.030342747051938	0.0355270339522559	0.00518428690031787
mat_entry.1438	Otu00013	Otu00041	-0.0337707082224426	-0.0536587480650779	0.0198880398426353
mat_entry.1439	Otu00013	Otu00092	0.0266895684783617	0.0542277961693904	0.0275382276910287
mat_entry.1440	Otu00013	Otu00234	-0.0620655581350565	-0.0453211232476963	0.0167444348873602
mat_entry.1441	Otu00013	Otu00514	0.00216047659070513	-0.000253533875972471	0.0024140104666776
mat_entry.1442	Otu00013	Otu00058	0.170538727879394	0.144523718831319	0.0260150090480747
mat_entry.1443	Otu00013	Otu00047	-0.0534548375152576	-0.0421231756557909	0.0113316618594667
mat_entry.1444	Otu00013	Otu00067	0.128428054256709	0.152821800871279	0.02439374661457
mat_entry.1445	Otu00013	Otu00043	-0.115576987818627	-0.123582288260369	0.00800530044174114
mat_entry.1446	Otu00013	Otu00085	-0.0640048861597574	-0.0609398708330251	0.00306501532673223
mat_entry.1447	Otu00013	Otu00054	0.199401351066937	0.203752663730089	0.00435131266315211
mat_entry.1448	Otu00013	Otu00122	-0.0157809735456853	-0.0384495562528582	0.0226685827071729
mat_entry.1449	Otu00013	Otu00068	0.196359702098575	0.200057962783054	0.0036982606844794
mat_entry.1450	Otu00013	Otu00088	-0.0427881485166691	-0.0314041155361764	0.0113840329804927
mat_entry.1451	Otu00013	Otu00126	0.157628803897381	0.172990992291516	0.0153621883941359
mat_entry.1452	Otu00013	Otu00096	0.162211280944579	0.158368678344983	0.00384260259959521
mat_entry.1453	Otu00013	Otu00031	0.476533118530373	0.469564262462735	0.00696885606763786
mat_entry.1454	Otu00013	Otu00034	0.0127189915466659	0.0219930103643693	0.0092740188177034
mat_entry.1455	Otu00013	Otu00131	-0.0669395882143146	-0.0584200130521949	0.00851957516211965
mat_entry.1456	Otu00013	Otu00061	-0.0200964035854605	-0.052127770489121	0.0320313669036605
mat_entry.1457	Otu00013	Otu00324	-0.0572547668284138	-0.0377410440172512	0.0195137228111626
mat_entry.1458	Otu00013	Otu00285	0.0271235131581069	0.0271130779770151	1.04351810917384e-05
mat_entry.1459	Otu00013	Otu00045	0.56481786155975	0.554003938329628	0.0108139232301221
mat_entry.1460	Otu00013	Otu00032	0.0494314896161879	-0.00480703805970038	0.0542385276758883
mat_entry.1461	Otu00013	Otu00120	0.119061733287256	0.104243883438668	0.0148178498485883
mat_entry.1462	Otu00013	Otu00264	-0.114589868616731	-0.116501995480541	0.00191212686380911
mat_entry.1463	Otu00013	Otu00607	-0.0399199428009295	-0.0557029943503156	0.0157830515493861
mat_entry.1464	Otu00300	Otu00033	-0.0375406402738606	-0.035141290688424	0.0023993495854366
mat_entry.1465	Otu00300	Otu00171	-0.0331705957731217	-0.0333130939555129	0.000142498182391211
mat_entry.1466	Otu00300	Otu00073	-0.0301685426811989	-0.032949854018019	0.00278131133682008
mat_entry.1467	Otu00300	Otu00108	-0.0327077254188149	-0.0358305008159533	0.00312277539713837
mat_entry.1468	Otu00300	Otu00075	-0.0235402922349632	-0.021787194422694	0.00175309781226921
mat_entry.1469	Otu00300	Otu00014	0.132095654101033	0.117483581815212	0.0146120722858206
mat_entry.1470	Otu00300	Otu00101	-0.0219016165363345	-0.0294012988819243	0.00749968234558983
mat_entry.1471	Otu00300	Otu00005	-0.0207436271898997	-0.0332105425155633	0.0124669153256635
mat_entry.1472	Otu00300	Otu00027	-0.0306309069285242	-0.0361053905445591	0.00547448361603495
mat_entry.1473	Otu00300	Otu00154	-0.0382952395375112	-0.0295514358363276	0.00874380370118368
mat_entry.1474	Otu00300	Otu00077	-0.0307657578475986	-0.0409355047295281	0.0101697468819295
mat_entry.1475	Otu00300	Otu00036	0.0065196451112116	-0.00903282056050452	0.0155524656717161
mat_entry.1476	Otu00300	Otu00035	-0.0404646325438654	-0.0347270644568414	0.00573756808702397
mat_entry.1477	Otu00300	Otu00006	-0.00929894227381783	-0.0199881595328871	0.0106892172590692
mat_entry.1478	Otu00300	Otu00050	-0.011712969919893	-0.0316851116102915	0.0199721416903984
mat_entry.1479	Otu00300	Otu00559	0.217367380671054	0.203830564789049	0.0135368158820048
mat_entry.1480	Otu00300	Otu00056	-0.0286906268778964	-0.0238916721503694	0.00479895472752705
mat_entry.1481	Otu00300	Otu00022	-0.000530171419255962	-0.019678443355523	0.019148271936267
mat_entry.1482	Otu00300	Otu00009	0.00733042454422142	0.0114492908515731	0.00411886630735168
mat_entry.1483	Otu00300	Otu00393	0.229494800999348	0.193591049739702	0.0359037512596463
mat_entry.1484	Otu00300	Otu00024	-0.0106435220754271	-0.0152700100999633	0.00462648802453619
mat_entry.1485	Otu00300	Otu00189	-0.01762063855565	-0.0184300130049672	0.000809374449317182
mat_entry.1486	Otu00300	Otu00012	0.0489980280011609	0.0338864425005922	0.0151115855005687
mat_entry.1487	Otu00300	Otu00011	0.0758368591330385	0.0429009197376071	0.0329359393954314
mat_entry.1488	Otu00300	Otu00162	0.0237307498418992	-0.0163384429189094	0.0400691927608086
mat_entry.1489	Otu00300	Otu00346	0.276634192798013	0.205306456639155	0.071327736158858
mat_entry.1490	Otu00300	Otu00090	0.0517209465995202	0.0532867364603896	0.0015657898608694
mat_entry.1491	Otu00300	Otu00111	0.0231634448206487	0.0199680738119512	0.00319537100869749
mat_entry.1492	Otu00300	Otu00048	0.0637878355391468	0.0596071949696798	0.00418064056946703
mat_entry.1493	Otu00300	Otu00194	-0.0104484560931486	-0.0254097198672103	0.0149612637740617
mat_entry.1494	Otu00300	Otu00119	-0.0242430961600877	-0.0281220366418662	0.00387894048177858
mat_entry.1495	Otu00300	Otu00020	0.20942943717255	0.227074538936244	0.0176451017636933
mat_entry.1496	Otu00300	Otu00039	-0.028405760880995	-0.0345022526828256	0.00609649180183059
mat_entry.1497	Otu00300	Otu00044	-0.0303525777193002	-0.0353414888341454	0.00498891111484518
mat_entry.1498	Otu00300	Otu00081	0.103547308791405	0.106015858154761	0.00246854936335607
mat_entry.1499	Otu00300	Otu00275	-0.0123176803140225	-0.0124364779581284	0.000118797644105918
mat_entry.1500	Otu00300	Otu00184	0.287862292683715	0.25863572564498	0.0292265670387345
mat_entry.1501	Otu00300	Otu00099	0.00377675206920381	-0.0285979901865284	0.0323747422557322
mat_entry.1502	Otu00300	Otu00059	0.149622695434721	0.0974036006774767	0.052219094757244
mat_entry.1503	Otu00300	Otu00040	-0.0387652841563455	-0.0488880420091672	0.0101227578528218
mat_entry.1504	Otu00300	Otu00160	-0.0333392626777209	-0.0268198134434839	0.00651944923423693
mat_entry.1505	Otu00300	Otu00010	0.126650165924748	0.104858597092848	0.0217915688319005
mat_entry.1506	Otu00300	Otu00512	0.143379846098188	0.169264578034054	0.0258847319358662
mat_entry.1507	Otu00300	Otu00008	0.0569630086339312	-0.0073922282700159	0.0643552369039471
mat_entry.1508	Otu00300	Otu00004	0.05162845276541	0.0559907203663561	0.00436226760094618
mat_entry.1509	Otu00300	Otu00107	-0.00810166783598802	-0.0113286233630367	0.00322695552704869
mat_entry.1510	Otu00300	Otu00053	0.0756022852588529	0.0626935317033695	0.0129087535554835
mat_entry.1511	Otu00300	Otu00078	-0.03023134609292	-0.0224487183726764	0.00778262772024368
mat_entry.1512	Otu00300	Otu00110	-0.0412534505508532	-0.0393210429290834	0.00193240762176986
mat_entry.1513	Otu00300	Otu00091	-0.0245025385265939	-0.0285609035766903	0.0040583650500964
mat_entry.1514	Otu00300	Otu00491	0.648101008297176	0.673714377306586	0.0256133690094105
mat_entry.1515	Otu00300	Otu00069	0.0653095638127462	0.036645866241174	0.0286636975715722
mat_entry.1516	Otu00300	Otu00079	0.102522238731446	0.0822946883833422	0.020227550348104
mat_entry.1517	Otu00300	Otu00037	-0.0308570752213545	-0.0537520524217196	0.0228949772003651
mat_entry.1518	Otu00300	Otu00029	-0.00890348532407177	-0.00903652683955988	0.000133041515488107
mat_entry.1519	Otu00300	Otu00178	0.00961557832889925	0.011672524912865	0.00205694658396577
mat_entry.1520	Otu00300	Otu00038	-0.0416459050248177	-0.0376788864578631	0.00396701856695467
mat_entry.1521	Otu00300	Otu00041	0.111096653915234	0.0593393190840137	0.0517573348312208
mat_entry.1522	Otu00300	Otu00092	0.0376877412026438	0.00278748643889084	0.0349002547637529
mat_entry.1523	Otu00300	Otu00234	-0.0218036369334912	-0.0175123137745514	0.00429132315893987
mat_entry.1524	Otu00300	Otu00514	0.185133891655419	0.160901156269367	0.024232735386052
mat_entry.1525	Otu00300	Otu00058	0.0822004181806485	0.0765032282912228	0.00569718988942568
mat_entry.1526	Otu00300	Otu00047	-0.022608082323435	-0.0162766104721875	0.00633147185124747
mat_entry.1527	Otu00300	Otu00067	0.107019182064751	0.0965302194173269	0.0104889626474239
mat_entry.1528	Otu00300	Otu00043	-0.0226421094766414	-0.0333442714169292	0.0107021619402878
mat_entry.1529	Otu00300	Otu00085	0.0733734371714998	0.0400197500999237	0.0333536870715761
mat_entry.1530	Otu00300	Otu00054	-0.0112474923211116	-0.00948373511630387	0.00176375720480772
mat_entry.1531	Otu00300	Otu00122	-0.006383353700099	-0.0426656434154676	0.0362822897153686
mat_entry.1532	Otu00300	Otu00068	-0.023752874418254	-0.0257355565374633	0.00198268211920927
mat_entry.1533	Otu00300	Otu00088	-0.0102973349770361	-0.0121347108295631	0.00183737585252704
mat_entry.1534	Otu00300	Otu00126	0.0204944234541759	-0.00389245904012144	0.0243868824942974
mat_entry.1535	Otu00300	Otu00096	0.158830057842839	0.119783222126609	0.0390468357162303
mat_entry.1536	Otu00300	Otu00031	0.0507809109105265	0.019611078075776	0.0311698328347506
mat_entry.1537	Otu00300	Otu00034	0.0729338390645898	0.0504579188067522	0.0224759202578376
mat_entry.1538	Otu00300	Otu00131	0.0722818623030461	0.0447104854554702	0.0275713768475759
mat_entry.1539	Otu00300	Otu00061	0.190104195360714	0.170668290238274	0.0194359051224403
mat_entry.1540	Otu00300	Otu00324	-0.000379900261169925	-0.0145833323988247	0.0142034321376548
mat_entry.1541	Otu00300	Otu00285	0.020245092234984	-0.026715411534429	0.046960503769413
mat_entry.1542	Otu00300	Otu00045	0.0190226165135275	0.0207118235376249	0.00168920702409736
mat_entry.1543	Otu00300	Otu00032	0.158721080745272	0.155099633672275	0.00362144707299691
mat_entry.1544	Otu00300	Otu00120	-0.0342191322189099	-0.0361143861836308	0.00189525396472096
mat_entry.1545	Otu00300	Otu00264	-0.0405960603685581	-0.0450169667919759	0.00442090642341778
mat_entry.1546	Otu00300	Otu00607	0.26300926551832	0.274893881300134	0.0118846157818143
mat_entry.1547	Otu00033	Otu00171	-0.0649349734656993	-0.0536807724456662	0.0112542010200332
mat_entry.1548	Otu00033	Otu00073	0.198462432562996	0.137405036262012	0.0610573963009845
mat_entry.1549	Otu00033	Otu00108	-0.0634035114366751	-0.0577373258540323	0.00566618558264279
mat_entry.1550	Otu00033	Otu00075	0.0506092981233986	0.0472941396999109	0.00331515842348778
mat_entry.1551	Otu00033	Otu00014	-0.0788180308282383	-0.0564694320657374	0.0223485987625009
mat_entry.1552	Otu00033	Otu00101	0.288631882356307	0.209099225766249	0.0795326565900583
mat_entry.1553	Otu00033	Otu00005	-0.0690409220049334	-0.0535155208926502	0.0155254011122831
mat_entry.1554	Otu00033	Otu00027	-0.0585352723943021	-0.0581802835987752	0.000354988795526839
mat_entry.1555	Otu00033	Otu00154	0.214186281529138	0.167314349327114	0.0468719322020242
mat_entry.1556	Otu00033	Otu00077	-0.0750522276773402	-0.0659635372586171	0.00908869041872307
mat_entry.1557	Otu00033	Otu00036	-0.0282428928063501	-0.0348988202385534	0.00665592743220335
mat_entry.1558	Otu00033	Otu00035	0.117982372789331	0.0803394331621767	0.0376429396271544
mat_entry.1559	Otu00033	Otu00006	-0.0606273347554033	-0.0550544623740828	0.00557287238132054
mat_entry.1560	Otu00033	Otu00050	-0.0682851304617725	-0.0427472090337792	0.0255379214279932
mat_entry.1561	Otu00033	Otu00559	-0.026515214051068	-0.0272406119196346	0.000725397868566586
mat_entry.1562	Otu00033	Otu00056	0.152663391377322	0.0953261654078836	0.0573372259694381
mat_entry.1563	Otu00033	Otu00022	-0.102169206594796	-0.0874928558510882	0.0146763507437082
mat_entry.1564	Otu00033	Otu00009	-0.0692859030175666	-0.0544389451475935	0.0148469578699731
mat_entry.1565	Otu00033	Otu00393	-0.0586392656098268	-0.0523821465791063	0.00625711903072043
mat_entry.1566	Otu00033	Otu00024	-0.0352989619259185	-0.0246061184984441	0.0106928434274745
mat_entry.1567	Otu00033	Otu00189	-0.0356537519342508	-0.0296981521923931	0.00595559974185775
mat_entry.1568	Otu00033	Otu00012	-0.111811778143138	-0.086374655390246	0.0254371227528924
mat_entry.1569	Otu00033	Otu00011	-0.128859314977863	-0.106703132099927	0.0221561828779358
mat_entry.1570	Otu00033	Otu00162	-0.0716840755384937	-0.0455589995402857	0.0261250759982079
mat_entry.1571	Otu00033	Otu00346	-0.0485831276812834	-0.0414730692254439	0.00711005845583953
mat_entry.1572	Otu00033	Otu00090	-0.107485167525924	-0.0765406849864215	0.0309444825395025
mat_entry.1573	Otu00033	Otu00111	-0.118513085371893	-0.107856366467713	0.0106567189041802
mat_entry.1574	Otu00033	Otu00048	-0.0712736162842165	-0.0597028975304412	0.0115707187537753
mat_entry.1575	Otu00033	Otu00194	-0.0504342052524272	-0.0409452629023702	0.00948894235005694
mat_entry.1576	Otu00033	Otu00119	-0.0489564285193824	-0.045315894455696	0.00364053406368645
mat_entry.1577	Otu00033	Otu00020	0.17350533744861	0.148740226126875	0.0247651113217354
mat_entry.1578	Otu00033	Otu00039	-0.0754161463131881	-0.0555969847052629	0.0198191616079252
mat_entry.1579	Otu00033	Otu00044	-0.0607604837471071	-0.0569493311708099	0.00381115257629723
mat_entry.1580	Otu00033	Otu00081	-0.0907596328469537	-0.0868232898359083	0.00393634301104533
mat_entry.1581	Otu00033	Otu00275	0.272729760390046	0.264530116094085	0.00819964429596098
mat_entry.1582	Otu00033	Otu00184	-0.0610731782326969	-0.0477882654177464	0.0132849128149505
mat_entry.1583	Otu00033	Otu00099	-0.0594134372008764	-0.0460828467525868	0.0133305904482896
mat_entry.1584	Otu00033	Otu00059	-0.0736251737188361	-0.0444151774247239	0.0292099962941121
mat_entry.1585	Otu00033	Otu00040	-0.0862990353517056	-0.078778268446422	0.00752076690528361
mat_entry.1586	Otu00033	Otu00160	0.115987884223494	0.0539701668479594	0.0620177173755341
mat_entry.1587	Otu00033	Otu00010	-0.119315558030138	-0.117869621341584	0.00144593668855428
mat_entry.1588	Otu00033	Otu00512	-0.0198905474240613	-0.0178015973227638	0.00208895010129753
mat_entry.1589	Otu00033	Otu00008	-0.0966827583159194	-0.0700383936269109	0.0266443646890085
mat_entry.1590	Otu00033	Otu00004	-0.114469325604549	-0.0786186106364064	0.0358507149681428
mat_entry.1591	Otu00033	Otu00107	-0.0235926586609446	-0.0182549616581979	0.00533769700274675
mat_entry.1592	Otu00033	Otu00053	-0.0985447095893629	-0.0765438343740212	0.0220008752153417
mat_entry.1593	Otu00033	Otu00078	-0.0514743820138272	-0.0361739003969357	0.0153004816168915
mat_entry.1594	Otu00033	Otu00110	-0.0737961057767692	-0.0633619909523019	0.0104341148244672
mat_entry.1595	Otu00033	Otu00091	-0.0501315114977679	-0.0460230853306618	0.00410842616710611
mat_entry.1596	Otu00033	Otu00491	-0.0257978184872875	-0.0256935049566451	0.000104313530642348
mat_entry.1597	Otu00033	Otu00069	-0.0803068663755129	-0.0516976604623883	0.0286092059131246
mat_entry.1598	Otu00033	Otu00079	-0.102763994142344	-0.0643629113109598	0.0384010828313841
mat_entry.1599	Otu00033	Otu00037	-0.0922986062610437	-0.0673379415367031	0.0249606647243405
mat_entry.1600	Otu00033	Otu00029	-0.0209841566220309	-0.0145614736842326	0.00642268293779836
mat_entry.1601	Otu00033	Otu00178	-0.0990379396524498	-0.0777625195194838	0.021275420132966
mat_entry.1602	Otu00033	Otu00038	0.175734057100521	0.103933673551792	0.0718003835487294
mat_entry.1603	Otu00033	Otu00041	-0.132218910015605	-0.0991218631295882	0.0330970468860171
mat_entry.1604	Otu00033	Otu00092	-0.0486616301356871	-0.0200401603101579	0.0286214698255292
mat_entry.1605	Otu00033	Otu00234	0.11236476579576	0.0856201345741447	0.0267446312216156
mat_entry.1606	Otu00033	Otu00514	-0.027065047563047	-0.0281786944730137	0.00111364690996672
mat_entry.1607	Otu00033	Otu00058	-0.0994680960033241	-0.0791305033766621	0.020337592626662
mat_entry.1608	Otu00033	Otu00047	0.025903785939838	0.0100484493517409	0.0158553365880972
mat_entry.1609	Otu00033	Otu00067	-0.0780954833459756	-0.055386460587023	0.0227090227589526
mat_entry.1610	Otu00033	Otu00043	-0.0962957721849478	-0.0844303292529738	0.011865442931974
mat_entry.1611	Otu00033	Otu00085	-0.0986223657974292	-0.0818305019576714	0.0167918638397578
mat_entry.1612	Otu00033	Otu00054	-0.0531530567722369	-0.0227204601443434	0.0304325966278935
mat_entry.1613	Otu00033	Otu00122	-0.0724735008118021	-0.0498233513917511	0.022650149420051
mat_entry.1614	Otu00033	Otu00068	-0.0488746561568037	-0.0414703166297023	0.00740433952710143
mat_entry.1615	Otu00033	Otu00088	0.172907865682058	0.157142188872252	0.0157656768098057
mat_entry.1616	Otu00033	Otu00126	-0.0480223966086281	-0.0267004954844715	0.0213219011241566
mat_entry.1617	Otu00033	Otu00096	-0.0902266086747599	-0.0626591121311821	0.0275674965435778
mat_entry.1618	Otu00033	Otu00031	-0.106034104286895	-0.0911878952548004	0.0148462090320949
mat_entry.1619	Otu00033	Otu00034	-0.0974988046140783	-0.0781634632655357	0.0193353413485425
mat_entry.1620	Otu00033	Otu00131	-0.0892623107334074	-0.0672315551736949	0.0220307555597125
mat_entry.1621	Otu00033	Otu00061	-0.135634586254905	-0.116513151593979	0.0191214346609258
mat_entry.1622	Otu00033	Otu00324	0.0559010354054813	0.0649799682648312	0.0090789328593499
mat_entry.1623	Otu00033	Otu00285	-0.057119971392347	-0.043049256526192	0.0140707148661551
mat_entry.1624	Otu00033	Otu00045	-0.0849789857607585	-0.0711674186638695	0.013811567096889
mat_entry.1625	Otu00033	Otu00032	-0.0985439971830032	-0.0794361281138066	0.0191078690691966
mat_entry.1626	Otu00033	Otu00120	-0.0611917187497886	-0.0581947791858455	0.00299693956394316
mat_entry.1627	Otu00033	Otu00264	-0.0741699021975299	-0.0725404117006147	0.00162949049691516
mat_entry.1628	Otu00033	Otu00607	0.147656958149782	0.133216868824684	0.0144400893250975
mat_entry.1629	Otu00171	Otu00073	-0.0656354731350885	-0.0629698945969667	0.00266557853812176
mat_entry.1630	Otu00171	Otu00108	0.171177754435983	0.0952556496006195	0.0759221048353634
mat_entry.1631	Otu00171	Otu00075	0.310574053586217	0.22110672656617	0.0894673270200476
mat_entry.1632	Otu00171	Otu00014	-0.0746395405472891	-0.0535316563270126	0.0211078842202765
mat_entry.1633	Otu00171	Otu00101	-0.0491634786679462	-0.0449125346271788	0.00425094404076747
mat_entry.1634	Otu00171	Otu00005	0.0568815822242012	0.0100298961173957	0.0468516861068055
mat_entry.1635	Otu00171	Otu00027	0.321558246386882	0.26985023250597	0.0517080138809121
mat_entry.1636	Otu00171	Otu00154	-0.0595552415624311	-0.0593993233800799	0.000155918182351208
mat_entry.1637	Otu00171	Otu00077	-0.067038939799115	-0.0625318385092257	0.00450710128988931
mat_entry.1638	Otu00171	Otu00036	-0.0438657238716227	-0.0330832378312859	0.0107824860403368
mat_entry.1639	Otu00171	Otu00035	0.0155770026887254	-0.00629517135245964	0.021872174041185
mat_entry.1640	Otu00171	Otu00006	-0.0588430162882826	-0.052190299269293	0.00665271701898955
mat_entry.1641	Otu00171	Otu00050	0.0251946349590983	-0.0102750459783387	0.0354696809374369
mat_entry.1642	Otu00171	Otu00559	-0.0244957287375266	-0.0258234414987889	0.00132771276126227
mat_entry.1643	Otu00171	Otu00056	-0.0620093568277377	-0.0505636758881445	0.0114456809395932
mat_entry.1644	Otu00171	Otu00022	0.235809723637559	0.191483016832641	0.0443267068049173
mat_entry.1645	Otu00171	Otu00009	-0.0602862530355679	-0.0516068038200485	0.00867944921551944
mat_entry.1646	Otu00171	Otu00393	-0.0514911860475076	-0.0496570085047003	0.00183417754280727
mat_entry.1647	Otu00171	Otu00024	0.0793904543330892	0.0940123012375369	0.0146218469044478
mat_entry.1648	Otu00171	Otu00189	0.308742250353734	0.272429162751027	0.0363130876027066
mat_entry.1649	Otu00171	Otu00012	0.0643622069525721	0.0201111436878573	0.0442510632647148
mat_entry.1650	Otu00171	Otu00011	-0.0684499059707165	-0.0829794407384914	0.0145295347677749
mat_entry.1651	Otu00171	Otu00162	0.0365641849932218	0.0124628384430743	0.0241013465501474
mat_entry.1652	Otu00171	Otu00346	-0.0420186779186393	-0.0393154669240939	0.00270321099454546
mat_entry.1653	Otu00171	Otu00090	0.256125846630489	0.225695804359562	0.0304300422709277
mat_entry.1654	Otu00171	Otu00111	-0.105851353790724	-0.102245227749211	0.0036061260415125
mat_entry.1655	Otu00171	Otu00048	-0.00595949044975418	-0.013258032162399	0.00729854171264483
mat_entry.1656	Otu00171	Otu00194	-0.0440612761261313	-0.0388151192906856	0.0052461568354457
mat_entry.1657	Otu00171	Otu00119	-0.0428856305421507	-0.0429583723337171	7.27417915664802e-05
mat_entry.1658	Otu00171	Otu00020	-0.0679130276997127	-0.0564864408163453	0.0114265868833674
mat_entry.1659	Otu00171	Otu00039	-0.026190937051853	-0.0409814569406893	0.0147905198888363
mat_entry.1660	Otu00171	Otu00044	0.270536906388849	0.248622449692183	0.0219144566966656
mat_entry.1661	Otu00171	Otu00081	-0.0873332999591565	-0.0823063796226221	0.00502692033653436
mat_entry.1662	Otu00171	Otu00275	-0.0172372590353685	-0.0189975874595792	0.00176032842421072
mat_entry.1663	Otu00171	Otu00184	-0.0545087213110529	-0.045302120230797	0.00920660108025587
mat_entry.1664	Otu00171	Otu00099	-0.0496084520883874	-0.0436854245684302	0.00592302751995722
mat_entry.1665	Otu00171	Otu00059	-0.0174263158646195	-0.0275361882446536	0.0101098723800341
mat_entry.1666	Otu00171	Otu00040	0.00124238446140138	-0.0375699242023347	0.0388123086637361
mat_entry.1667	Otu00171	Otu00160	-0.0511557284513674	-0.0625318385092257	0.0113761100578582
mat_entry.1668	Otu00171	Otu00010	0.0319836242644121	0.0203175287436928	0.0116660955207194
mat_entry.1669	Otu00171	Otu00512	-0.0176504252985805	-0.0168754838696573	0.000774941428923266
mat_entry.1670	Otu00171	Otu00008	0.0897562114913746	0.101813109616488	0.0120568981251134
mat_entry.1671	Otu00171	Otu00004	-0.0101653503276737	-0.037883621819163	0.0277182714914892
mat_entry.1672	Otu00171	Otu00107	-0.0294981421637738	-0.0173052622985802	0.0121928798651937
mat_entry.1673	Otu00171	Otu00053	-0.0205685271415167	-0.0340086653869199	0.0134401382454032
mat_entry.1674	Otu00171	Otu00078	-0.0487024837228836	-0.034291982993597	0.0144105007292866
mat_entry.1675	Otu00171	Otu00110	-0.0707185653632317	-0.0600656355088776	0.0106529298543541
mat_entry.1676	Otu00171	Otu00091	0.487384754774947	0.440377919245449	0.0470068355294981
mat_entry.1677	Otu00171	Otu00491	-0.0221396299524905	-0.0243568215025497	0.00221719155005915
mat_entry.1678	Otu00171	Otu00069	0.270960486124117	0.260033280469677	0.0109272056544401
mat_entry.1679	Otu00171	Otu00079	-0.0934834331106684	-0.0610144838094592	0.0324689493012091
mat_entry.1680	Otu00171	Otu00037	-0.0927312525863975	-0.0821100089954393	0.0106212435909582
mat_entry.1681	Otu00171	Otu00029	-0.0193794997466907	-0.0138039249973639	0.00557557474932681
mat_entry.1682	Otu00171	Otu00178	-0.0877000311843996	-0.0737169884264757	0.0139830427579239
mat_entry.1683	Otu00171	Otu00038	-0.0784693195498544	-0.0778277421195595	0.000641577430294818
mat_entry.1684	Otu00171	Otu00041	-0.121011452021489	-0.0939651297602794	0.0270463222612094
mat_entry.1685	Otu00171	Otu00092	-0.0555238800418914	-0.0189975874595792	0.0365262925823121
mat_entry.1686	Otu00171	Otu00234	-0.0230728530003975	-0.0267512806818581	0.00367842768146051
mat_entry.1687	Otu00171	Otu00514	-0.0258599269913792	-0.0267127210792068	0.000852794087827607
mat_entry.1688	Otu00171	Otu00058	0.0348366608950132	0.0609597645630717	0.0261231036680585
mat_entry.1689	Otu00171	Otu00047	-0.0396959772543802	-0.0248636577037298	0.0148323195506504
mat_entry.1690	Otu00171	Otu00067	-0.0767152913695295	-0.0525050255483816	0.0242102658211479
mat_entry.1691	Otu00171	Otu00043	-0.0838652081952844	-0.0800379108450254	0.00382729735025901
mat_entry.1692	Otu00171	Otu00085	-0.0921644442744211	-0.0775733374255567	0.0145911068488645
mat_entry.1693	Otu00171	Otu00054	-0.0654722163126336	-0.0482110584687183	0.0172611578439153
mat_entry.1694	Otu00171	Otu00122	-0.0943477680357128	-0.0761401653740964	0.0182076026616163
mat_entry.1695	Otu00171	Otu00068	-0.0418934853332701	-0.0393128575298808	0.00258062780338932
mat_entry.1696	Otu00171	Otu00088	-0.0246518654226596	-0.0185366171240351	0.00611524829862444
mat_entry.1697	Otu00171	Otu00126	-0.0528801789785248	-0.0253114241767435	0.0275687548017813
mat_entry.1698	Otu00171	Otu00096	-0.0815522025981521	-0.0593993233800799	0.0221528792180722
mat_entry.1699	Otu00171	Otu00031	0.069741145714705	0.0346913100144094	0.0350498357002956
mat_entry.1700	Otu00171	Otu00034	-0.0890722847308344	-0.074097073404046	0.0149752113267884
mat_entry.1701	Otu00171	Otu00131	-0.0791844879484138	-0.0637338888356292	0.0154505991127846
mat_entry.1702	Otu00171	Otu00061	-0.100785749277137	-0.103707526910363	0.00292177763322565
mat_entry.1703	Otu00171	Otu00324	-0.0185171996264329	-0.0222770573494814	0.00375985772304852
mat_entry.1704	Otu00171	Otu00285	-0.0486311296489476	-0.0408096543774478	0.00782147527149975
mat_entry.1705	Otu00171	Otu00045	0.0245993045898193	-0.000236719271109673	0.0248360238609289
mat_entry.1706	Otu00171	Otu00032	-0.0687728352634028	-0.0639568596563856	0.00481597560701727
mat_entry.1707	Otu00171	Otu00120	-0.0517401798951424	-0.0551672436828568	0.00342706378771444
mat_entry.1708	Otu00171	Otu00264	-0.067151132005856	-0.0687665564699992	0.00161542446414319
mat_entry.1709	Otu00171	Otu00607	-0.0261685347795439	-0.0328792918158971	0.00671075703635324
mat_entry.1710	Otu00073	Otu00108	-0.0757550199286304	-0.0677284092180134	0.00802661071061707
mat_entry.1711	Otu00073	Otu00075	0.259776654767168	0.220277553196608	0.0394991015705601
mat_entry.1712	Otu00073	Otu00014	-0.0725226829192455	-0.0662411143343585	0.00628156858488697
mat_entry.1713	Otu00073	Otu00101	0.821283814265935	0.758221084937443	0.063062729328492
mat_entry.1714	Otu00073	Otu00005	-0.0733538324167407	-0.0627760472955716	0.0105777851211691
mat_entry.1715	Otu00073	Otu00027	-0.0662112947571456	-0.0682480180318695	0.0020367232747239
mat_entry.1716	Otu00073	Otu00154	0.861801321834001	0.823948748895282	0.0378525729387192
mat_entry.1717	Otu00073	Otu00077	-0.0885208617607557	-0.0773781150899506	0.0111427466708052
mat_entry.1718	Otu00073	Otu00036	-0.0556790234018116	-0.0409378429530705	0.014741180448741
mat_entry.1719	Otu00073	Otu00035	0.261102232427678	0.208257533594837	0.0528446988328416
mat_entry.1720	Otu00073	Otu00006	-0.0619347283787494	-0.0645812929815347	0.00264656460278532
mat_entry.1721	Otu00073	Otu00050	-0.0366875600969975	-0.0368203879269377	0.000132827829940133
mat_entry.1722	Otu00073	Otu00559	-0.0164920786381983	-0.0319544295505895	0.0154623509123913
mat_entry.1723	Otu00073	Otu00056	0.725487339449496	0.690514483126793	0.0349728563227035
mat_entry.1724	Otu00073	Otu00022	-0.120469883053358	-0.102632947700353	0.0178369353530043
mat_entry.1725	Otu00073	Otu00009	-0.0788947412241825	-0.0638592643461629	0.0150354768780196
mat_entry.1726	Otu00073	Otu00393	-0.0528467719771973	-0.0533193048114233	0.000472532834225978
mat_entry.1727	Otu00073	Otu00024	-0.015459929080996	-0.0288640535092111	0.0134041244282151
mat_entry.1728	Otu00073	Otu00189	-0.0434728650785747	-0.0348372318072082	0.00863563327136644
mat_entry.1729	Otu00073	Otu00012	-0.11416344680282	-0.10132124963884	0.0128421971639801
mat_entry.1730	Otu00073	Otu00011	-0.130968173881771	-0.125167442184247	0.00580073169752376
mat_entry.1731	Otu00073	Otu00162	-0.0740150629513686	-0.0534426996537502	0.0205723632976184
mat_entry.1732	Otu00073	Otu00346	-0.0418042098365728	-0.0486497246361764	0.00684551479960358
mat_entry.1733	Otu00073	Otu00090	-0.113533640409283	-0.0897855721218055	0.0237480682874772
mat_entry.1734	Otu00073	Otu00111	-0.128682626106363	-0.120942158561298	0.00774046754506516
mat_entry.1735	Otu00073	Otu00048	-0.0806052104151841	-0.0700341107876308	0.0105710996275533
mat_entry.1736	Otu00073	Otu00194	-0.0586705298603707	-0.0480305847278377	0.010639945132533
mat_entry.1737	Otu00073	Otu00119	-0.0580581104064513	-0.0531575267537496	0.00490058365270166
mat_entry.1738	Otu00073	Otu00020	-0.0615047060258724	-0.0698974222205861	0.00839271619471364
mat_entry.1739	Otu00073	Otu00039	-0.0844184177363318	-0.0652176954112033	0.0192007223251285
mat_entry.1740	Otu00073	Otu00044	-0.067429580651188	-0.066804056980055	0.000625523671133027
mat_entry.1741	Otu00073	Otu00081	-0.0982556985965408	-0.101847517471229	0.00359181887468789
mat_entry.1742	Otu00073	Otu00275	0.395146675699817	0.34587567792654	0.0492709977732766
mat_entry.1743	Otu00073	Otu00184	-0.0604466543566348	-0.0560577260577461	0.00438892829888871
mat_entry.1744	Otu00073	Otu00099	-0.0684819520911639	-0.0540571953519427	0.0144247567392213
mat_entry.1745	Otu00073	Otu00059	-0.0669623570859828	-0.0521009462703109	0.0148614108156719
mat_entry.1746	Otu00073	Otu00040	-0.10017146810616	-0.0866891004136682	0.0134823676924918
mat_entry.1747	Otu00073	Otu00160	0.855724580706296	0.785197594109499	0.0705269865967976
mat_entry.1748	Otu00073	Otu00010	-0.126496629201823	-0.133418848605507	0.0069222194036839
mat_entry.1749	Otu00073	Otu00512	0.000663534879817579	-0.0208820524743134	0.021545587354131
mat_entry.1750	Otu00073	Otu00008	-0.0973757715135719	-0.0821580998837415	0.0152176716298304
mat_entry.1751	Otu00073	Otu00004	-0.129949511674817	-0.0922230698178815	0.0377264418569358
mat_entry.1752	Otu00073	Otu00107	-0.0305230851407386	-0.0214138686743356	0.00910921646640304
mat_entry.1753	Otu00073	Otu00053	-0.0909999571144956	-0.0857317362920035	0.00526822082249218
mat_entry.1754	Otu00073	Otu00078	-0.0513018107838889	-0.0424335677632394	0.00886824302064945
mat_entry.1755	Otu00073	Otu00110	-0.0698357114273761	-0.0743263874557477	0.00449067602837165
mat_entry.1756	Otu00073	Otu00091	-0.0583330821317415	-0.0539870925894799	0.00434598954226167
mat_entry.1757	Otu00073	Otu00491	-0.0121533932748539	-0.0301396053975226	0.0179862121226687
mat_entry.1758	Otu00073	Otu00069	-0.0804701304365735	-0.0606436174800086	0.0198265129565649
mat_entry.1759	Otu00073	Otu00079	-0.107277939023731	-0.0755005108264283	0.0317774281973028
mat_entry.1760	Otu00073	Otu00037	-0.107057522798085	-0.0761172392698528	0.0309402835282322
mat_entry.1761	Otu00073	Otu00029	-0.0189053788769422	-0.0170812456918484	0.00182413318509383
mat_entry.1762	Otu00073	Otu00178	-0.0968983524177907	-0.0912188374839936	0.00567951493379711
mat_entry.1763	Otu00073	Otu00038	0.805169940375531	0.786131537681366	0.0190384026941657
mat_entry.1764	Otu00073	Otu00041	-0.141691114593683	-0.116274282003724	0.0254168325899591
mat_entry.1765	Otu00073	Otu00092	-0.0562998800174194	-0.0235079847950072	0.0327918952224122
mat_entry.1766	Otu00073	Otu00234	0.296399699472213	0.195664594859926	0.100735104612286
mat_entry.1767	Otu00073	Otu00514	-0.0253686468885347	-0.0330548414265424	0.0076861945380077
mat_entry.1768	Otu00073	Otu00058	-0.0918508465676603	-0.0847608172808779	0.00709002928678248
mat_entry.1769	Otu00073	Otu00047	0.118958141933259	0.0587594953437911	0.0601986465894683
mat_entry.1770	Otu00073	Otu00067	-0.0621834345092449	-0.0649707414101389	0.00278730690089406
mat_entry.1771	Otu00073	Otu00043	-0.113348146014693	-0.0990404700161161	0.0143076759985773
mat_entry.1772	Otu00073	Otu00085	-0.106451230786167	-0.0959907588570375	0.0104604719291292
mat_entry.1773	Otu00073	Otu00054	-0.0408086462002771	-0.0199789094019045	0.0208297367983726
mat_entry.1774	Otu00073	Otu00122	-0.0490140336303782	-0.0297098022145289	0.0193042314158493
mat_entry.1775	Otu00073	Otu00068	-0.0583964570076253	-0.0486464957209462	0.00974996128667903
mat_entry.1776	Otu00073	Otu00088	0.572627415430539	0.52436791688178	0.0482594985487593
mat_entry.1777	Otu00073	Otu00126	-0.0571394560832444	-0.0313208493422061	0.0258186067410383
mat_entry.1778	Otu00073	Otu00096	-0.0867325496410001	-0.07350187984783	0.0132306697931701
mat_entry.1779	Otu00073	Otu00031	-0.122584459978091	-0.106967390577808	0.015617069400283
mat_entry.1780	Otu00073	Otu00034	-0.100456994875946	-0.0916891620392849	0.00876783283666084
mat_entry.1781	Otu00073	Otu00131	-0.100407614730499	-0.0788655555797523	0.0215420591507465
mat_entry.1782	Otu00073	Otu00061	-0.148312053481527	-0.131476306395935	0.0168357470855917
mat_entry.1783	Otu00073	Otu00324	0.230283955344956	0.146228182118473	0.0840557732264831
mat_entry.1784	Otu00073	Otu00285	-0.0642822241418673	-0.0504986612976904	0.0137835628441769
mat_entry.1785	Otu00073	Otu00045	-0.0942598794381355	-0.0834824956466113	0.0107773837915242
mat_entry.1786	Otu00073	Otu00032	-0.0870401586045633	-0.093182053585024	0.00614189498046068
mat_entry.1787	Otu00073	Otu00120	-0.0662151362785293	-0.0682650219896806	0.00204988571115125
mat_entry.1788	Otu00073	Otu00264	-0.0874330180862372	-0.0850930765467601	0.00233994153947717
mat_entry.1789	Otu00073	Otu00607	0.233448326650897	0.225687672174859	0.00776065447603719
mat_entry.1790	Otu00108	Otu00075	-0.0302121697966091	-0.035796475291177	0.00558430549456795
mat_entry.1791	Otu00108	Otu00014	-0.0742274042464625	-0.0575769413152013	0.0166504629312612
mat_entry.1792	Otu00108	Otu00101	-0.0674288625350026	-0.0483064890566656	0.019122373478337
mat_entry.1793	Otu00108	Otu00005	0.440485253149503	0.435494761062006	0.00499049208749724
mat_entry.1794	Otu00108	Otu00027	0.665267351979438	0.662087074927953	0.00318027705148438
mat_entry.1795	Otu00108	Otu00154	-0.07086486913536	-0.0638880167563906	0.00697685237896936
mat_entry.1796	Otu00108	Otu00077	-0.0658112703291202	-0.0672572500686951	0.00144597973957498
mat_entry.1797	Otu00108	Otu00036	-0.0431188271726234	-0.0355832749035939	0.0075355522690295
mat_entry.1798	Otu00108	Otu00035	-0.0403636815427659	-0.057056749971882	0.0166930684291161
mat_entry.1799	Otu00108	Otu00006	-0.0101632221750845	-0.0110999870980929	0.000936764923008431
mat_entry.1800	Otu00108	Otu00050	-0.0627562364119672	-0.0609909860479612	0.00176525036400595
mat_entry.1801	Otu00108	Otu00559	-0.0241539095336361	-0.0277748696332049	0.00362096009956878
mat_entry.1802	Otu00108	Otu00056	-0.0696369060187078	-0.05438467626535	0.0152522297533578
mat_entry.1803	Otu00108	Otu00022	0.718323352128478	0.737707326202263	0.0193839740737853
mat_entry.1804	Otu00108	Otu00009	-0.0588883168868974	-0.055506631382012	0.00338168550488539
mat_entry.1805	Otu00108	Otu00393	-0.0507726658348318	-0.0534094937600661	0.00263682792523437
mat_entry.1806	Otu00108	Otu00024	0.0731535506140418	-0.00681898192771808	0.0799725325417599
mat_entry.1807	Otu00108	Otu00189	0.247676909907896	0.215424900641684	0.0322520092662126
mat_entry.1808	Otu00108	Otu00012	0.553845305218653	0.56964128344273	0.0157959782240763
mat_entry.1809	Otu00108	Otu00011	0.313799523890948	0.302187453097727	0.0116120707932213
mat_entry.1810	Otu00108	Otu00162	0.289674319101405	0.241659930140147	0.0480143889612579
mat_entry.1811	Otu00108	Otu00346	-0.0414323393292232	-0.0422864616413153	0.00085412231209208
mat_entry.1812	Otu00108	Otu00090	0.206123679069178	0.182999449527291	0.0231242295418872
mat_entry.1813	Otu00108	Otu00111	-0.105135928577495	-0.109971704255023	0.0048357756775276
mat_entry.1814	Otu00108	Otu00048	0.336266539920842	0.321733124929682	0.0145334149911597
mat_entry.1815	Otu00108	Otu00194	-0.0428869850790659	-0.0417483036932413	0.00113868138582464
mat_entry.1816	Otu00108	Otu00119	-0.0421013626523262	-0.046204654452414	0.00410329180008778
mat_entry.1817	Otu00108	Otu00020	-0.0676873529460398	-0.0607550132228238	0.00693233972321601
mat_entry.1818	Otu00108	Otu00039	0.482658982395832	0.492730332600359	0.0100713502045269
mat_entry.1819	Otu00108	Otu00044	0.825427702841638	0.804953102474713	0.0204746003669259
mat_entry.1820	Otu00108	Otu00081	-0.0865379974314384	-0.0885261154717358	0.00198811804029737
mat_entry.1821	Otu00108	Otu00275	-0.0381107985396817	-0.0204331988460937	0.017677599693588
mat_entry.1822	Otu00108	Otu00184	-0.0544779049131404	-0.0487255148999862	0.00575239001315415
mat_entry.1823	Otu00108	Otu00099	-0.0402792241051501	-0.0469866486353595	0.00670742453020932
mat_entry.1824	Otu00108	Otu00059	0.307961035862515	0.327850246185426	0.019889210322911
mat_entry.1825	Otu00108	Otu00040	0.247116640579995	0.239203958728067	0.00791268185192806
mat_entry.1826	Otu00108	Otu00160	-0.0763480813931978	-0.0672572500686951	0.00909083132450268
mat_entry.1827	Otu00108	Otu00010	0.228913036373643	0.225931274607129	0.00298176176651471
mat_entry.1828	Otu00108	Otu00512	-0.017404127081102	-0.0181507319424859	0.00074660486138383
mat_entry.1829	Otu00108	Otu00008	0.339947609612633	0.289521293517534	0.0504263160950998
mat_entry.1830	Otu00108	Otu00004	0.298145969882787	0.265982923838806	0.0321630460439812
mat_entry.1831	Otu00108	Otu00107	-0.0291496941783208	-0.0186129879061248	0.010536706272196
mat_entry.1832	Otu00108	Otu00053	0.497817737111864	0.458825205711679	0.0389925314001846
mat_entry.1833	Otu00108	Otu00078	-0.0497081951805425	-0.0368833626283276	0.0128248325522149
mat_entry.1834	Otu00108	Otu00110	-0.0705377600647707	-0.06460468081967	0.00593307924510071
mat_entry.1835	Otu00108	Otu00091	0.490839346139641	0.485224929467308	0.00561441667233226
mat_entry.1836	Otu00108	Otu00491	-0.0218306883094033	-0.0261974199660524	0.00436673165664915
mat_entry.1837	Otu00108	Otu00069	0.255206189575441	0.234215134369511	0.0209910552059303
mat_entry.1838	Otu00108	Otu00079	-0.0924470968155805	-0.0656252317734063	0.0268218650421742
mat_entry.1839	Otu00108	Otu00037	-0.0919568354836911	-0.0883149054914531	0.003641929992238
mat_entry.1840	Otu00108	Otu00029	-0.0191319908303452	-0.0148470612348978	0.00428492959544735
mat_entry.1841	Otu00108	Otu00178	-0.0877267549945444	-0.0792876403942465	0.00843911460029789
mat_entry.1842	Otu00108	Otu00038	-0.0917777184487451	-0.083709035889691	0.00806868255905413
mat_entry.1843	Otu00108	Otu00041	-0.0927308491082801	-0.101065895081465	0.00833504597318466
mat_entry.1844	Otu00108	Otu00092	-0.0549355390333666	-0.0204331988460937	0.034502340187273
mat_entry.1845	Otu00108	Otu00234	-0.041355959708808	-0.0287728238505595	0.0125831358582485
mat_entry.1846	Otu00108	Otu00514	-0.0254990714417618	-0.0287313503724099	0.00323227893064813
mat_entry.1847	Otu00108	Otu00058	0.0648480243011618	0.0276166807364398	0.037231343564722
mat_entry.1848	Otu00108	Otu00047	-0.0394063427156471	-0.0267425568105674	0.0126637859050797
mat_entry.1849	Otu00108	Otu00067	-0.0766393685931041	-0.0564727300101648	0.0201666385829393
mat_entry.1850	Otu00108	Otu00043	-0.0826571779424233	-0.0860862228428738	0.00342904490045054
mat_entry.1851	Otu00108	Otu00085	-0.091921683497896	-0.0834354063190415	0.0084862771788545
mat_entry.1852	Otu00108	Otu00054	-0.0658168213189271	-0.0518542760425744	0.0139625452763528
mat_entry.1853	Otu00108	Otu00122	-0.0952672973310015	-0.0818939321939476	0.0133733651370539
mat_entry.1854	Otu00108	Otu00068	-0.0403957857316407	-0.0422836550601672	0.00188786932852654
mat_entry.1855	Otu00108	Otu00088	-0.0237694807785091	-0.0199373938630471	0.00383208691546203
mat_entry.1856	Otu00108	Otu00126	-0.0521537731620991	-0.0272241601404202	0.0249296130216789
mat_entry.1857	Otu00108	Otu00096	-0.0814239790330545	-0.0638880167563906	0.0175359622766639
mat_entry.1858	Otu00108	Otu00031	0.761858396241354	0.743190733123103	0.018667663118251
mat_entry.1859	Otu00108	Otu00034	-0.0887593800098973	-0.0796964476673611	0.0090629323425362
mat_entry.1860	Otu00108	Otu00131	-0.0786343253913903	-0.0685501370415634	0.0100841883498268
mat_entry.1861	Otu00108	Otu00061	0.0189426549877789	-0.0158915334144679	0.0348341884022468
mat_entry.1862	Otu00108	Otu00324	-0.0358258778550287	-0.0239604920096454	0.0118653858453833
mat_entry.1863	Otu00108	Otu00285	-0.0472154356645079	-0.0438935619856448	0.00332187367886311
mat_entry.1864	Otu00108	Otu00045	0.67797942335672	0.687641065561193	0.00966164220447319
mat_entry.1865	Otu00108	Otu00032	0.0451988708492536	-0.0377101435313178	0.0829090143805714
mat_entry.1866	Otu00108	Otu00120	0.246322107478099	0.231734546442873	0.0145875610352261
mat_entry.1867	Otu00108	Otu00264	-0.066568506653166	-0.0739631137533789	0.00739460710021286
mat_entry.1868	Otu00108	Otu00607	-0.0295036917313481	-0.0353639170774923	0.0058602253461442
mat_entry.1869	Otu00075	Otu00014	-0.0528576585689606	-0.0350103957838012	0.0178472627851594
mat_entry.1870	Otu00075	Otu00101	0.160134459674249	0.0929439167201474	0.067190542954102
mat_entry.1871	Otu00075	Otu00005	-0.0498200402561696	-0.0331790049676233	0.0166410352885463
mat_entry.1872	Otu00075	Otu00027	-0.0418080323730297	-0.0360711039777361	0.00573692839529365
mat_entry.1873	Otu00075	Otu00154	0.0878236973847492	0.0594837226180152	0.028339974766734
mat_entry.1874	Otu00075	Otu00077	-0.0490658988951039	-0.040896631367485	0.00816926752761885
mat_entry.1875	Otu00075	Otu00036	-0.0337966473922124	-0.0216368655437713	0.0121597818484411
mat_entry.1876	Otu00075	Otu00035	0.0422389061716707	0.00755771701777169	0.034681189153899
mat_entry.1877	Otu00075	Otu00006	-0.0429529774490891	-0.0341331309147435	0.00881984653434564
mat_entry.1878	Otu00075	Otu00050	0.0613850298324387	0.0295279067206351	0.0318571231118036
mat_entry.1879	Otu00075	Otu00559	-0.0177482791079665	-0.0168888648213977	0.000859414286568803
mat_entry.1880	Otu00075	Otu00056	0.0789140549313851	0.0639521964796269	0.0149618584517583
mat_entry.1881	Otu00075	Otu00022	-0.0699940966460299	-0.0542445602788384	0.0157495363671914
mat_entry.1882	Otu00075	Otu00009	-0.0466688271672222	-0.0337515173421818	0.0129173098250405
mat_entry.1883	Otu00075	Otu00393	-0.0404714295341946	-0.0324763259811909	0.00799510355300374
mat_entry.1884	Otu00075	Otu00024	-0.0128759747395548	-0.0152555093228276	0.00237953458327285
mat_entry.1885	Otu00075	Otu00189	-0.0237542408978127	-0.0184125114113571	0.00534172948645564
mat_entry.1886	Otu00075	Otu00012	-0.0769137480724007	-0.0535512889058567	0.0233624591665441
mat_entry.1887	Otu00075	Otu00011	-0.0894132204284442	-0.0661547097169464	0.0232585107114978
mat_entry.1888	Otu00075	Otu00162	-0.0310584241576701	-0.0282460536093687	0.00281237054830141
mat_entry.1889	Otu00075	Otu00346	-0.0332000574181096	-0.0257128239976184	0.00748723342049123
mat_entry.1890	Otu00075	Otu00090	-0.0739837825597359	-0.047454340816078	0.0265294417436579
mat_entry.1891	Otu00075	Otu00111	-0.0794758378399219	-0.066869701707669	0.0126061361322529
mat_entry.1892	Otu00075	Otu00048	-0.0477996056504756	-0.0370151070325481	0.0107844986179276
mat_entry.1893	Otu00075	Otu00194	-0.0348759503975683	-0.0253855901723076	0.00949036022526072
mat_entry.1894	Otu00075	Otu00119	-0.0337061133459943	-0.0280953312642487	0.00561078208174565
mat_entry.1895	Otu00075	Otu00020	-0.0504495285783407	-0.0369428630662524	0.0135066655120882
mat_entry.1896	Otu00075	Otu00039	-0.0528199643879629	-0.034469488495143	0.0183504758928199
mat_entry.1897	Otu00075	Otu00044	-0.0406267480316357	-0.0353079276871736	0.00531882034446209
mat_entry.1898	Otu00075	Otu00081	-0.0622976247999381	-0.0538294370814324	0.00846818771850572
mat_entry.1899	Otu00075	Otu00275	0.0560113966662533	-0.0124246679728014	0.0684360646390547
mat_entry.1900	Otu00075	Otu00184	-0.0422064812282397	-0.0296281727103074	0.0125783085179322
mat_entry.1901	Otu00075	Otu00099	-0.0400850433097756	-0.0285708328317194	0.0115142104780562
mat_entry.1902	Otu00075	Otu00059	-0.0501422382217954	-0.0275368971063341	0.0226053411154612
mat_entry.1903	Otu00075	Otu00040	-0.0567267387249278	-0.0488416167221418	0.00788512200278597
mat_entry.1904	Otu00075	Otu00160	0.0880172960410325	0.0334608802097605	0.054556415831272
mat_entry.1905	Otu00075	Otu00010	-0.0815259813090679	-0.0730778040985374	0.00844817721053051
mat_entry.1906	Otu00075	Otu00512	-0.0135542629020443	-0.0110367847710649	0.00251747813097943
mat_entry.1907	Otu00075	Otu00008	-0.0656689645738667	-0.043422995260255	0.0222459693136116
mat_entry.1908	Otu00075	Otu00004	-0.0754331880459469	-0.0487426307236265	0.0266905573223203
mat_entry.1909	Otu00075	Otu00107	-0.0231047401833461	-0.0113178654236794	0.0117868747596667
mat_entry.1910	Otu00075	Otu00053	-0.0708386628800758	-0.058062999060257	0.0127756638198188
mat_entry.1911	Otu00075	Otu00078	-0.0337784942281576	-0.0224274005176146	0.011351093710543
mat_entry.1912	Otu00075	Otu00110	-0.0408237343532426	-0.0392837026996714	0.00154003165357122
mat_entry.1913	Otu00075	Otu00091	-0.0344100491434691	-0.0285337814402381	0.00587626770323103
mat_entry.1914	Otu00075	Otu00491	-0.0174485978023481	-0.0159296763700054	0.00151892143234265
mat_entry.1915	Otu00075	Otu00069	-0.0534793067683091	-0.0320519524931254	0.0214273542751837
mat_entry.1916	Otu00075	Otu00079	-0.0721912563037645	-0.0399042617636245	0.03228699454014
mat_entry.1917	Otu00075	Otu00037	-0.062404922406112	-0.0537010081507828	0.00870391425532923
mat_entry.1918	Otu00075	Otu00029	-0.015559970556787	-0.0090279455314322	0.00653202502535479
mat_entry.1919	Otu00075	Otu00178	-0.0631946250130515	-0.0482118641170921	0.0149827608959594
mat_entry.1920	Otu00075	Otu00038	0.0836024158381001	0.05395240216077	0.0296500136773302
mat_entry.1921	Otu00075	Otu00041	-0.091962068332049	-0.0614544105022129	0.0305076578298361
mat_entry.1922	Otu00075	Otu00092	-0.0427014868582776	-0.0124246679728014	0.0302768188854761
mat_entry.1923	Otu00075	Otu00234	0.113907751234286	0.106017878485634	0.00788987274865191
mat_entry.1924	Otu00075	Otu00514	-0.0191348810924378	-0.0174704651717155	0.00166441592072229
mat_entry.1925	Otu00075	Otu00058	-0.0682573300988008	-0.0490599983113569	0.019197331787444
mat_entry.1926	Otu00075	Otu00047	0.085178451106936	0.0587091007417913	0.0264693503651447
mat_entry.1927	Otu00075	Otu00067	-0.0457523660433806	-0.0343389659729219	0.0114134000704587
mat_entry.1928	Otu00075	Otu00043	-0.0610651037365117	-0.0523458291534113	0.00871927458310034
mat_entry.1929	Otu00075	Otu00085	-0.0633731395380645	-0.0507339662525749	0.0126391732854896
mat_entry.1930	Otu00075	Otu00054	-0.0426566647405241	-0.0315306559512167	0.0111260087893073
mat_entry.1931	Otu00075	Otu00122	-0.0501949174993989	-0.0119831518371149	0.038211765662284
mat_entry.1932	Otu00075	Otu00068	-0.0330533913728184	-0.025711117420045	0.00734227395277336
mat_entry.1933	Otu00075	Otu00088	0.458775239726792	0.457374797730458	0.00140044199633443
mat_entry.1934	Otu00075	Otu00126	-0.0411089821178508	-0.016553998868746	0.0245549832491048
mat_entry.1935	Otu00075	Otu00096	-0.0636972472326353	-0.0388479259472718	0.0248493212853634
mat_entry.1936	Otu00075	Otu00031	-0.0702944541186672	-0.0565354420396131	0.0137590120790541
mat_entry.1937	Otu00075	Otu00034	-0.064553483158095	-0.0484604446096314	0.0160930385484636
mat_entry.1938	Otu00075	Otu00131	-0.0590471307060447	-0.0416827878320329	0.0173643428740118
mat_entry.1939	Otu00075	Otu00061	-0.0912899514216399	-0.0722368085192461	0.0190531429023939
mat_entry.1940	Otu00075	Otu00324	0.0458143983956696	0.00502205688410113	0.0407923415115684
mat_entry.1941	Otu00075	Otu00285	-0.0370163612131558	-0.0266900419226075	0.0103263192905483
mat_entry.1942	Otu00075	Otu00045	-0.0578130596054115	-0.044122977745429	0.0136900818599824
mat_entry.1943	Otu00075	Otu00032	-0.064558607032177	-0.0492494821190971	0.0153091249130799
mat_entry.1944	Otu00075	Otu00120	-0.0372905140131785	-0.0360800910743277	0.00121042293885081
mat_entry.1945	Otu00075	Otu00264	-0.0453120835256748	-0.0449742175731804	0.000337865952494423
mat_entry.1946	Otu00075	Otu00607	0.0214090753839419	-0.0215034822112311	0.042912557595173
mat_entry.1947	Otu00014	Otu00101	-0.0667796146157707	-0.0472456935226964	0.0195339210930743
mat_entry.1948	Otu00014	Otu00005	0.262320999896114	0.227303308841234	0.0350176910548803
mat_entry.1949	Otu00014	Otu00027	-0.0481487846370063	-0.0580186685981492	0.0098698839611429
mat_entry.1950	Otu00014	Otu00154	-0.0777340208452881	-0.0624850557014104	0.0152489651438777
mat_entry.1951	Otu00014	Otu00077	0.130512312543108	0.131560603387981	0.00104829084487343
mat_entry.1952	Otu00014	Otu00036	0.0975485073844804	0.148230217749185	0.0506817103647048
mat_entry.1953	Otu00014	Otu00035	0.0257718079955914	0.0604833654794144	0.0347115574838229
mat_entry.1954	Otu00014	Otu00006	0.00299760183685717	0.0111664129580009	0.00816881112114369
mat_entry.1955	Otu00014	Otu00050	0.125357293259151	0.100065824873684	0.0252914683854671
mat_entry.1956	Otu00014	Otu00559	0.591900690579234	0.587165192966641	0.0047354976125934
mat_entry.1957	Otu00014	Otu00056	0.065303995027704	0.0612495579905201	0.00405443703718394
mat_entry.1958	Otu00014	Otu00022	0.044431361676968	0.020297700128079	0.024133661548889
mat_entry.1959	Otu00014	Otu00009	0.0862176239053824	0.0728548781993957	0.0133627457059867
mat_entry.1960	Otu00014	Otu00393	0.159164961317862	0.135076558412954	0.0240884029049074
mat_entry.1961	Otu00014	Otu00024	0.237188872417408	0.243490148047165	0.00630127562975724
mat_entry.1962	Otu00014	Otu00189	-0.0399606271752108	-0.0296156557419071	0.0103449714333037
mat_entry.1963	Otu00014	Otu00012	0.506938162360164	0.434820833251839	0.0721173291083252
mat_entry.1964	Otu00014	Otu00011	0.804470852210912	0.716881230718409	0.0875896214925029
mat_entry.1965	Otu00014	Otu00162	0.287036292396811	0.201747904153906	0.0852883882429053
mat_entry.1966	Otu00014	Otu00346	0.485624917403983	0.437167940676068	0.048456976727915
mat_entry.1967	Otu00014	Otu00090	0.422714777856767	0.389329685558696	0.0333850922980706
mat_entry.1968	Otu00014	Otu00111	0.213494017777515	0.149565460457758	0.0639285573197572
mat_entry.1969	Otu00014	Otu00048	0.0870437454887188	0.071357706468665	0.0156860390200538
mat_entry.1970	Otu00014	Otu00194	0.0561994295129597	0.00872468458933279	0.0474747449236269
mat_entry.1971	Otu00014	Otu00119	-0.0496512751420124	-0.0451900145551899	0.00446126058682245
mat_entry.1972	Otu00014	Otu00020	0.569111510342775	0.56559847971803	0.00351303062474517
mat_entry.1973	Otu00014	Otu00039	0.41068960537332	0.361109913878274	0.049579691495046
mat_entry.1974	Otu00014	Otu00044	-0.0485386349052237	-0.056791135548109	0.00825250064288523
mat_entry.1975	Otu00014	Otu00081	0.538749737985631	0.506762851326168	0.0319868866594623
mat_entry.1976	Otu00014	Otu00275	-0.0203567383848509	-0.0199844921297928	0.000372246255058085
mat_entry.1977	Otu00014	Otu00184	0.506770588321671	0.438866826293045	0.0679037620286259
mat_entry.1978	Otu00014	Otu00099	-0.00447021618563845	-0.0459548363881456	0.0414846202025071
mat_entry.1979	Otu00014	Otu00059	0.62572752194066	0.563945793625454	0.0617817283152053
mat_entry.1980	Otu00014	Otu00040	0.343521033582324	0.330209637625649	0.0133113959566746
mat_entry.1981	Otu00014	Otu00160	-0.0918932573926335	-0.0657803016939906	0.0261129556986429
mat_entry.1982	Otu00014	Otu00010	0.520236288733681	0.508090712183191	0.0121455765504903
mat_entry.1983	Otu00014	Otu00512	0.595952457790336	0.589108301965459	0.00684415582487707
mat_entry.1984	Otu00014	Otu00008	0.654379544308541	0.621228720622216	0.0331508236863248
mat_entry.1985	Otu00014	Otu00004	0.621894035741595	0.561791840006589	0.0601021957350063
mat_entry.1986	Otu00014	Otu00107	0.0961018901896805	0.0456230030741304	0.0504788871155501
mat_entry.1987	Otu00014	Otu00053	0.467065534254704	0.448749546341765	0.0183159879129385
mat_entry.1988	Otu00014	Otu00078	0.148651250700566	0.126543250888851	0.0221079998117148
mat_entry.1989	Otu00014	Otu00110	0.310096471143405	0.264165606521794	0.0459308646216104
mat_entry.1990	Otu00014	Otu00091	-0.0477122421473381	-0.0383522731281984	0.00935996901913978
mat_entry.1991	Otu00014	Otu00491	0.298562690890964	0.297786120508725	0.000776570382238329
mat_entry.1992	Otu00014	Otu00069	0.358486586315389	0.314479723872531	0.0440068624428584
mat_entry.1993	Otu00014	Otu00079	0.798168042635178	0.69532798849426	0.102840054140918
mat_entry.1994	Otu00014	Otu00037	0.332534000985789	0.277824765342238	0.0547092356435515
mat_entry.1995	Otu00014	Otu00029	0.314668237746389	0.280048327134002	0.034619910612387
mat_entry.1996	Otu00014	Otu00178	0.563405248253776	0.463281072579092	0.100124175674684
mat_entry.1997	Otu00014	Otu00038	0.061752460117419	0.0418063717762953	0.0199460883411237
mat_entry.1998	Otu00014	Otu00041	0.761496285892032	0.671315661501757	0.0901806243902757
[truncated: 2,951 more rows]
