# Supplementary material for: NFnetFu: A novel workflow for microbiome data fusion
Source: Comput Biol Med. 2021 Aug;135:104556. doi: 10.1016/j.compbiomed.2021.104556 (PMC8404037; doi:10.1016/j.compbiomed.2021.104556)
Supplement: Multimedia component 15 [file mmc15.csv]

	Otu000153	Otu000653	Otu000813	Otu000226	Otu000645	Otu000460	Otu000620	Otu000397	Otu000115	Otu000400	Otu001119	Otu000359	Otu000315	Otu000485	Otu000169	Otu000334	Otu000186	Otu000121	Otu001568	Otu000211	Otu000413	Otu000374	Otu000124	Otu000393	Otu000358	Otu000013	Otu001109	Otu000284	Otu000095	Otu000060	Otu000108	Otu000306	Otu000375	Otu000079	Otu000046	Otu000713	Otu000038	Otu000294	Otu000684	Otu000084	Otu001914	Otu000331	Otu001212	Otu000042	Otu000454	Otu000283	Otu001205	Otu000117	Otu000984
1	1	8	15	22	29	36	43	50	57	64	71	78	85	92	99	106	113	120	127	134	141	148	155	162	169	176	183	190	197	204	211	218	225	232	239	246	253	260	267	274	281	288	295	302	309	316	323	330	337
2	1	8	15	22	29	36	43	53	57	64	71	78	85	92	99	106	113	120	127	134	141	148	155	162	169	176	183	190	197	204	211	218	225	232	239	246	253	260	267	274	281	288	295	302	309	316	323	330	337
3	1	8	15	22	29	36	43	50	57	64	71	83	85	92	99	106	113	120	127	134	141	148	155	162	169	176	183	190	197	204	211	218	225	232	239	246	253	260	267	274	281	288	296	302	309	316	323	330	337
4	1	8	15	22	29	36	43	50	57	64	71	78	85	92	99	106	113	120	127	134	141	148	156	162	169	179	183	190	197	204	212	218	225	232	239	246	253	260	267	274	281	288	295	303	309	316	323	331	337
5	1	8	15	22	29	36	43	50	57	64	71	78	85	92	99	106	113	120	127	134	141	148	155	162	169	176	183	190	203	204	217	218	225	232	239	246	259	260	267	274	281	288	295	302	309	316	323	330	337
6	1	8	15	22	29	36	43	50	57	64	71	78	85	92	99	106	113	120	127	134	141	148	156	162	169	177	183	190	197	204	213	218	225	232	239	246	253	260	267	274	281	288	295	303	309	316	323	330	337
7	1	8	15	22	29	36	43	51	57	64	71	78	85	92	99	106	113	120	127	134	141	148	155	162	169	176	183	190	197	204	211	218	225	232	239	246	253	260	267	274	281	288	295	302	309	316	323	330	337
8	1	8	15	22	29	36	43	50	57	64	71	78	86	92	99	106	115	120	127	134	141	149	155	162	169	176	183	190	198	204	212	218	225	232	239	246	253	260	267	274	281	288	295	302	309	316	323	330	337
9	1	8	15	22	29	36	43	50	57	64	71	78	86	92	99	106	113	120	127	134	141	148	155	162	169	176	183	190	197	204	215	218	225	232	239	246	254	260	267	274	281	288	295	302	309	316	323	330	337
10	1	8	15	22	29	36	43	50	57	64	71	78	85	92	99	106	113	120	127	134	141	148	157	162	169	178	183	190	197	206	211	218	225	232	239	246	253	260	267	274	281	288	295	302	309	316	323	330	337
11	1	8	15	22	29	36	43	50	57	64	71	78	85	92	99	106	113	120	127	134	141	148	156	162	169	177	183	190	198	204	217	218	225	232	239	246	254	260	267	274	281	288	295	302	309	316	323	334	337
12	1	8	15	22	29	36	43	50	57	70	71	78	85	92	99	106	113	120	127	134	141	148	155	162	169	178	183	190	197	204	211	218	227	232	239	246	253	260	267	274	281	288	295	303	309	317	323	330	337
13	1	8	15	22	29	36	43	50	57	64	71	78	85	92	99	106	114	122	127	134	141	148	155	162	169	176	183	191	197	204	212	218	225	232	239	246	253	260	267	274	281	288	295	302	309	316	323	330	337
14	1	8	15	22	29	36	43	50	57	64	71	78	85	92	99	106	113	121	127	134	141	148	155	162	169	177	183	190	197	204	211	218	225	233	239	246	253	260	267	274	281	288	295	302	309	316	323	330	337
15	1	8	15	22	29	36	43	50	57	64	71	78	85	92	99	106	113	121	127	134	141	148	156	162	169	179	183	190	197	204	211	218	225	232	239	246	253	260	267	274	281	288	295	302	309	316	323	330	337
16	1	8	15	22	29	36	43	50	57	64	71	78	85	92	99	106	114	120	127	134	141	148	155	162	169	176	183	190	198	204	211	218	225	232	239	246	253	260	267	274	281	288	295	302	309	316	323	330	337
17	1	8	15	22	29	36	43	50	57	64	71	78	85	92	99	106	113	121	127	134	141	148	155	162	169	177	183	190	197	205	211	218	225	234	239	246	253	260	267	274	281	288	295	303	309	316	323	330	337
18	1	8	15	22	29	36	43	50	57	64	71	78	85	92	99	106	113	121	127	134	141	148	155	162	169	177	183	190	197	204	211	218	225	232	239	246	253	260	267	274	281	288	295	302	309	316	323	330	337
19	1	8	15	22	29	36	43	50	57	64	71	78	85	94	99	106	113	122	127	134	141	148	157	162	175	179	183	190	197	204	211	218	225	232	239	246	253	260	269	274	281	288	295	305	309	316	323	331	337
20	1	8	15	22	29	36	43	50	57	64	71	78	85	92	99	106	113	122	127	134	142	148	155	162	169	177	183	190	197	204	211	218	225	232	239	246	253	260	267	274	281	288	295	303	309	316	323	330	337
21	1	8	15	22	29	36	43	50	57	64	71	78	85	93	99	106	113	121	127	134	141	148	155	162	169	177	183	190	197	204	211	218	225	232	239	247	253	260	267	274	281	288	295	302	309	316	324	330	337
22	1	8	15	22	29	36	43	50	57	64	71	78	85	92	99	106	113	121	127	134	141	148	155	162	169	178	183	190	199	204	211	218	225	232	239	246	253	265	267	274	281	288	295	302	309	316	323	330	337
23	1	8	15	22	29	36	43	50	57	64	71	78	85	92	99	106	113	120	127	134	141	148	155	162	169	176	183	190	197	204	216	218	225	232	239	246	253	260	267	274	281	288	295	302	309	316	323	332	337
24	1	8	15	22	29	36	43	50	57	64	71	78	85	92	99	106	114	120	127	134	141	148	155	162	169	176	183	192	197	204	211	218	225	232	239	246	253	260	267	274	281	288	295	303	309	316	323	330	337
25	1	8	15	22	29	36	43	50	57	64	71	78	85	92	99	106	113	120	127	134	141	148	156	162	169	177	183	190	197	204	211	218	225	232	239	246	253	260	267	274	281	288	295	304	309	316	323	330	337
26	1	8	15	22	29	36	43	50	57	64	71	78	85	92	99	106	113	121	127	134	141	148	155	162	169	179	183	190	197	204	212	219	225	232	239	246	253	260	267	274	281	288	295	302	309	316	323	330	337
27	1	8	15	22	29	36	43	50	57	64	71	78	85	92	99	106	113	120	127	134	141	148	155	162	169	177	183	190	197	204	211	218	225	232	239	246	253	260	267	275	281	288	295	302	309	316	323	330	337
28	1	8	15	22	29	36	43	50	57	64	71	78	85	92	99	106	113	120	127	134	141	148	155	162	169	176	183	190	197	204	211	218	225	232	239	246	253	260	267	274	281	288	296	302	309	316	323	330	337
29	1	8	15	22	29	36	43	52	57	64	71	78	85	93	99	106	113	120	127	134	141	148	155	162	169	178	183	190	197	204	211	218	225	232	239	246	253	260	267	274	281	288	295	303	309	316	323	330	337
30	1	8	15	22	29	36	43	50	57	64	71	78	85	92	99	106	113	123	127	134	141	148	156	162	169	176	183	190	197	204	211	218	225	232	239	248	253	260	267	274	281	288	295	303	309	316	323	330	337
31	1	8	15	22	29	36	43	50	57	64	71	78	85	92	99	106	113	120	127	134	141	148	155	162	169	176	183	191	197	204	211	219	225	232	239	246	253	260	267	274	281	288	295	302	309	316	323	330	337
32	1	8	15	22	29	36	43	50	57	64	71	78	85	92	99	106	114	121	127	134	141	148	155	162	169	176	183	190	197	204	211	218	225	232	239	246	253	260	267	274	281	288	295	302	309	316	329	330	337
33	1	8	15	22	29	36	43	50	57	64	71	78	88	92	99	106	119	120	127	134	141	148	155	162	169	176	183	190	197	204	212	218	225	232	241	246	253	260	267	274	281	288	295	302	309	316	323	330	337
34	1	8	15	22	29	36	43	50	57	64	71	78	85	92	99	106	113	120	127	134	141	148	155	162	169	177	183	190	197	204	211	218	225	232	239	246	253	260	267	274	281	288	295	302	309	316	323	330	337
35	1	8	15	22	29	36	43	50	57	65	71	78	85	92	99	106	113	121	127	134	141	148	155	162	169	178	183	190	197	204	211	218	225	233	239	246	253	260	267	274	281	288	296	302	309	316	324	330	337
36	1	8	15	22	29	36	43	50	57	64	71	78	85	92	99	106	113	120	127	134	141	149	155	162	169	176	183	190	197	204	211	218	225	232	240	246	253	260	267	274	281	288	295	302	309	316	323	330	337
37	1	8	15	22	29	36	43	50	57	64	71	78	85	92	99	107	114	121	127	134	141	148	155	162	169	176	183	190	197	205	211	218	225	232	239	246	253	260	267	274	281	288	296	302	309	316	323	330	337
38	1	8	15	22	29	36	43	50	57	65	71	78	85	92	99	106	113	120	127	135	143	148	155	162	169	176	183	190	197	205	211	218	225	232	239	246	253	260	267	274	281	288	295	302	309	316	323	330	337
39	1	8	15	22	29	36	43	50	57	64	71	78	85	92	99	106	114	120	127	134	141	148	155	162	169	177	183	190	197	204	211	218	225	232	239	246	253	260	267	274	281	288	295	304	309	316	323	330	337
40	1	8	15	22	29	36	43	50	57	65	71	78	85	92	99	106	113	120	127	134	141	148	155	162	171	178	183	190	197	204	211	218	225	233	239	246	253	260	267	274	281	288	295	302	309	316	323	330	337
41	1	8	15	22	29	36	43	50	58	64	71	78	85	92	99	106	113	120	127	134	141	148	156	162	169	177	183	190	197	204	211	218	226	232	239	246	253	261	267	274	281	288	295	302	309	316	323	330	337
42	1	8	15	22	29	36	43	50	57	64	73	78	85	92	99	106	113	120	127	134	141	148	155	162	169	177	183	192	197	204	211	218	225	232	239	248	253	260	267	274	281	288	299	302	309	316	323	330	337
43	1	8	15	22	29	36	43	50	57	64	71	78	85	92	99	106	113	121	127	134	141	148	156	162	169	176	183	190	197	204	211	218	225	232	239	246	253	260	267	274	281	288	295	302	309	316	323	330	337
44	1	8	15	22	29	36	43	50	57	64	71	78	85	92	99	106	113	120	127	134	141	148	157	162	169	177	183	190	197	206	211	218	231	233	240	246	253	260	267	274	281	288	295	303	309	316	323	330	337
45	1	8	15	22	29	36	43	50	57	64	71	78	85	92	99	106	113	121	127	134	141	148	156	162	169	176	183	190	197	204	211	219	225	232	239	246	253	260	267	274	281	288	295	302	309	316	323	330	337
46	1	8	15	22	29	36	43	50	57	64	71	78	85	92	99	106	113	120	127	134	141	148	156	162	170	176	183	190	197	204	211	218	225	232	244	246	253	260	267	277	281	288	295	303	309	316	323	330	337
47	1	8	15	22	29	36	43	50	57	64	71	79	85	92	99	106	113	121	127	134	141	148	155	163	169	176	183	190	197	204	211	218	225	234	239	246	253	260	267	274	281	288	295	302	309	316	324	330	337
48	1	8	15	22	29	36	43	50	57	64	71	78	85	92	99	106	113	120	127	134	141	148	155	162	169	176	183	190	197	204	211	218	225	232	239	246	253	260	267	274	281	288	295	302	309	316	323	330	337
49	1	8	15	22	29	36	43	50	57	67	71	78	85	92	99	106	113	120	127	134	141	148	156	162	169	177	183	190	197	204	211	218	225	232	239	247	253	261	267	274	281	288	295	302	309	317	323	330	337
50	1	8	15	22	29	36	43	50	57	64	71	78	85	92	99	106	113	120	127	134	142	149	155	162	169	177	183	190	197	204	211	218	225	232	239	246	253	260	267	274	281	288	296	302	309	316	323	330	337
51	1	8	15	22	29	36	43	50	57	64	71	78	85	92	99	106	113	122	127	134	141	148	155	162	170	177	183	190	197	204	211	218	225	232	239	247	253	260	267	274	281	288	295	303	309	316	323	330	337
52	1	8	15	22	29	36	43	50	57	64	71	78	85	92	99	106	113	122	127	134	142	149	155	162	169	176	183	192	197	205	211	219	226	232	239	249	253	260	267	274	281	288	298	302	309	317	323	331	337
53	1	8	15	22	29	36	43	50	57	64	71	78	85	92	99	106	113	120	127	134	141	148	155	162	169	177	183	190	197	204	211	218	225	232	239	246	253	260	267	274	281	288	295	303	309	316	323	330	337
54	1	8	15	22	29	36	43	50	57	64	71	78	85	92	99	106	113	120	127	134	141	148	155	162	169	177	183	190	197	204	212	218	225	232	239	246	253	260	267	274	281	288	295	302	309	316	323	330	337
55	1	8	15	22	29	36	43	50	57	64	71	78	85	92	99	106	113	120	127	134	141	148	155	162	169	177	183	190	197	204	211	218	225	235	239	247	253	260	267	275	281	288	295	303	309	316	323	330	337
56	1	8	15	22	29	36	43	50	57	64	71	78	85	92	99	106	113	120	127	134	141	148	155	162	169	176	183	190	197	204	211	218	225	232	240	246	253	261	267	274	281	288	295	302	315	316	323	330	337
57	1	8	15	22	29	36	43	50	57	64	71	78	85	92	99	106	113	120	127	134	141	149	155	162	172	178	183	190	197	205	211	218	225	232	239	246	253	260	267	274	281	288	295	304	309	316	323	330	337
58	1	8	15	22	29	36	43	50	57	64	71	78	85	92	99	106	113	123	127	134	142	148	155	162	169	177	183	190	197	204	211	218	225	232	239	247	253	260	267	274	281	288	295	304	309	316	323	330	337
59	1	8	15	22	29	36	43	50	57	64	71	78	85	92	99	106	113	120	127	134	141	148	155	162	169	177	183	190	197	204	212	218	225	232	239	246	254	260	267	274	281	288	295	302	309	316	323	330	337
60	1	8	15	22	29	36	43	50	57	64	71	78	85	92	99	106	113	120	127	134	141	148	156	162	169	176	183	190	197	204	211	220	225	232	239	248	253	260	267	274	281	288	295	303	309	317	323	330	337
61	1	8	15	22	29	36	43	50	57	64	71	80	85	92	99	106	113	120	127	134	141	148	155	162	169	176	183	190	197	205	211	218	225	232	239	246	253	260	267	274	281	288	295	302	309	317	323	330	337
62	1	8	15	22	29	36	43	50	57	64	71	78	85	92	99	106	113	120	127	134	141	148	156	162	169	177	183	190	197	204	211	218	225	232	241	246	253	260	267	274	281	288	295	303	309	316	323	330	337
63	1	8	15	22	29	36	43	50	57	64	71	78	85	92	99	106	113	120	127	134	141	148	155	165	169	177	183	190	197	204	211	218	225	232	239	246	253	260	267	275	281	288	295	302	309	316	323	330	337
64	1	8	15	22	29	36	43	50	57	66	71	78	85	92	99	106	113	120	127	134	141	148	155	162	169	178	183	190	197	204	211	218	225	235	239	246	253	260	267	274	281	288	295	303	309	316	323	330	337
65	1	8	15	22	29	36	43	52	57	64	73	78	85	92	99	106	113	120	127	134	141	148	156	162	169	176	183	190	197	206	212	218	225	232	239	246	253	260	267	275	281	288	295	302	309	316	323	331	337
66	1	8	15	22	29	36	43	50	57	64	71	78	85	92	99	106	113	120	127	134	141	148	155	162	169	177	183	190	197	204	211	218	225	232	239	246	253	260	267	274	281	288	295	303	309	316	324	330	337
67	1	8	15	22	29	36	43	50	57	64	71	78	85	92	99	106	113	120	127	134	141	148	155	162	169	179	183	190	197	204	211	218	225	232	239	246	253	260	267	274	281	288	295	302	309	316	323	330	337
68	1	8	15	22	29	36	43	50	57	64	71	78	85	92	99	106	113	120	127	134	141	148	157	162	169	178	183	190	197	204	211	218	225	232	239	246	253	260	267	274	281	288	295	302	309	316	323	330	337
69	1	8	15	22	29	36	43	50	57	64	71	78	85	92	99	106	113	120	127	134	141	148	155	162	170	178	183	190	197	204	211	218	225	234	239	246	253	262	267	274	281	288	295	302	309	316	323	330	337
70	1	8	15	22	29	36	43	50	57	64	71	78	85	92	99	106	113	122	127	135	141	148	155	162	169	176	183	190	197	205	211	219	225	232	239	248	253	260	267	274	281	288	296	302	309	318	323	330	337
71	1	8	15	22	29	36	43	50	57	64	71	78	85	92	99	106	113	121	127	134	141	148	155	162	169	178	183	190	197	204	211	218	225	232	239	246	253	260	267	274	281	288	297	302	309	316	323	330	337
72	1	8	15	22	29	36	43	50	57	64	71	78	85	92	99	106	113	120	127	134	141	148	155	162	169	176	183	190	197	204	211	218	225	232	239	246	253	260	267	274	281	288	295	302	309	316	323	330	337
73	1	8	15	22	29	36	43	50	57	64	71	78	85	92	99	106	113	122	127	134	141	148	155	162	169	178	183	190	197	205	211	218	225	232	239	246	253	260	267	274	281	288	295	302	309	316	323	330	337
74	1	8	15	22	29	36	43	50	57	66	71	78	85	92	99	106	113	121	127	134	141	150	155	163	170	177	183	191	197	204	211	218	225	232	239	247	253	260	267	274	281	288	295	303	309	316	323	330	337
75	1	8	15	22	29	36	43	51	57	64	71	78	85	93	99	106	113	122	127	134	141	148	155	162	169	178	183	190	197	204	215	218	225	232	239	246	253	260	267	274	281	288	295	303	309	316	324	331	337
76	1	8	15	22	29	36	43	50	57	64	71	78	85	92	99	106	113	123	127	134	141	148	155	162	169	177	183	190	197	204	212	218	225	235	239	247	253	260	267	274	281	288	295	303	309	316	323	330	337
77	1	8	15	22	29	36	43	50	57	64	71	78	85	92	99	106	113	121	127	134	141	149	155	162	169	177	183	191	197	204	211	218	225	232	239	246	253	260	267	274	281	288	296	302	309	316	323	331	337
78	1	8	15	22	29	36	43	50	57	64	71	78	85	92	99	106	113	120	127	134	141	148	156	162	169	180	183	190	197	204	211	218	225	232	239	246	253	260	267	274	281	288	295	304	309	316	323	330	337
79	1	8	15	22	29	36	43	50	57	64	71	78	85	92	99	106	113	121	127	134	141	150	155	162	170	176	183	191	198	206	211	218	225	232	239	246	253	260	267	274	281	288	295	302	309	316	323	330	337
80	1	8	15	22	29	36	43	50	57	64	71	78	85	92	99	106	113	121	127	134	141	149	155	162	169	176	183	190	198	204	211	218	225	233	239	246	253	260	267	274	281	288	295	302	309	316	323	330	337
81	1	8	15	22	29	36	43	50	57	64	71	78	85	92	99	106	113	121	127	134	141	148	155	162	169	177	183	190	197	204	211	218	226	233	239	246	253	260	267	274	281	288	295	302	309	317	323	330	337
82	1	8	15	22	29	36	43	50	57	64	71	78	85	92	99	106	113	120	127	134	141	148	155	162	169	177	183	190	197	204	211	218	225	232	242	246	253	260	267	274	281	288	295	302	309	316	323	330	337
83	1	8	15	22	29	36	43	50	57	64	71	78	85	92	99	106	113	122	127	134	141	148	155	162	169	177	183	190	197	204	211	218	225	232	239	246	253	260	267	274	281	288	295	303	309	316	323	330	337
84	1	8	15	22	29	36	43	51	57	64	71	78	85	92	99	106	113	120	127	134	141	148	155	162	169	176	183	192	197	208	214	218	225	232	239	246	253	260	267	274	281	288	295	302	309	316	323	331	337
85	1	8	15	22	29	36	43	50	57	65	71	78	85	92	99	106	113	121	127	134	141	149	155	162	169	176	183	192	197	204	211	218	225	233	239	248	253	260	267	274	281	288	295	302	309	316	323	330	337
86	1	8	15	22	29	36	43	50	57	65	71	84	85	92	99	106	113	120	127	134	141	148	155	162	169	176	183	190	197	204	211	218	225	233	239	247	253	260	267	274	281	288	299	302	309	316	323	330	337
87	1	8	15	22	29	36	43	50	57	64	71	78	85	92	99	106	113	120	127	134	141	149	155	162	169	178	183	190	197	205	211	218	225	232	239	246	253	260	267	274	281	288	295	303	309	316	323	330	337
88	1	8	15	22	29	36	43	50	57	70	71	78	85	92	99	106	113	120	127	134	141	148	155	162	169	178	183	190	197	204	211	218	225	234	239	246	253	260	267	274	281	288	295	302	309	316	323	330	337
89	1	8	15	22	29	36	43	50	57	64	71	78	85	92	99	106	113	120	127	134	141	148	155	162	169	177	183	190	197	204	211	218	225	232	239	248	253	260	267	274	281	288	296	303	309	316	323	330	337
90	1	8	15	22	29	36	43	50	57	64	71	78	85	92	99	106	113	121	127	134	141	148	155	162	169	176	183	190	197	204	211	218	225	232	239	246	253	260	267	274	281	288	295	302	309	316	323	330	337
91	1	8	15	22	29	36	43	50	57	66	71	78	85	92	99	106	113	120	127	134	141	148	155	162	169	176	183	190	197	204	211	218	225	232	239	246	253	264	267	274	281	288	295	304	309	316	323	330	337
92	1	8	15	22	29	36	43	50	57	64	71	79	85	92	99	106	113	121	127	134	141	148	155	162	169	176	183	191	197	205	211	218	225	232	240	247	253	260	267	274	281	288	296	302	309	316	323	330	337
93	1	8	15	22	29	36	43	50	57	64	71	78	85	92	99	106	113	121	127	134	141	148	155	162	169	176	183	191	197	205	211	218	225	232	239	246	253	260	267	274	281	288	298	302	309	320	323	330	337
94	1	8	15	22	29	36	43	50	57	64	71	78	85	92	99	106	113	120	127	134	141	148	155	162	169	178	183	190	197	205	211	218	225	232	241	246	253	260	267	274	281	288	295	302	309	316	323	330	337
95	1	8	15	22	29	36	43	50	57	65	71	78	85	92	99	106	113	121	127	134	141	148	155	162	169	177	183	190	197	206	211	218	225	232	239	246	253	260	267	274	281	288	295	302	309	318	323	330	337
96	1	8	15	22	29	36	43	50	57	64	71	78	85	95	100	106	113	120	127	134	141	148	156	162	169	177	183	190	197	205	211	218	225	232	239	246	253	260	267	274	281	288	295	303	309	316	323	330	337
97	1	8	15	22	29	36	43	50	57	67	71	78	85	92	99	106	113	120	127	134	141	148	155	162	170	176	183	190	197	204	211	218	225	232	239	246	253	260	267	274	281	288	295	304	309	316	323	330	337
98	1	8	15	22	29	36	43	50	57	64	71	78	85	92	99	106	113	121	127	134	141	148	155	162	169	177	183	190	197	204	211	218	225	232	240	246	253	260	267	274	281	288	295	302	309	316	323	330	337
99	1	8	15	22	29	36	43	50	57	64	71	78	85	93	99	106	113	121	127	134	141	148	155	162	169	178	183	190	197	204	211	218	225	232	239	246	253	260	267	274	281	288	295	302	309	316	323	330	337
100	1	8	15	22	29	36	43	50	57	64	71	79	85	92	99	106	113	121	127	134	141	148	155	162	170	177	183	190	197	204	211	218	225	232	240	246	253	260	267	274	281	288	295	302	309	316	323	330	337
101	1	8	15	22	29	36	43	50	57	64	71	78	85	92	99	106	113	120	127	134	141	148	155	162	169	177	183	190	197	205	211	219	225	232	239	246	253	260	267	274	281	288	296	303	309	316	323	330	337
102	1	8	15	22	29	36	43	50	57	67	73	78	85	92	99	106	113	120	127	134	141	149	155	162	169	177	183	190	197	204	211	218	225	232	239	246	253	260	267	274	281	288	295	303	309	316	324	330	337
103	1	8	15	22	29	36	43	50	57	64	71	78	85	92	99	106	113	120	127	134	141	151	155	163	170	176	183	190	197	204	211	218	225	234	239	246	253	260	267	274	281	288	295	302	309	316	323	330	337
104	1	8	15	22	29	36	43	50	57	64	71	78	85	92	99	106	113	120	127	134	141	148	155	162	169	176	183	190	197	204	211	218	225	232	239	246	253	260	267	274	281	288	295	303	309	316	323	331	337
105	1	8	15	22	29	36	43	50	57	65	71	78	85	92	100	106	113	121	127	134	141	148	155	162	169	176	183	190	197	204	211	218	225	232	239	246	253	260	267	274	281	288	295	306	309	316	323	330	337
106	1	8	15	22	29	36	43	50	57	64	71	78	85	92	99	106	113	121	127	134	141	148	156	162	169	176	183	190	197	204	211	218	225	232	239	246	253	260	267	274	281	288	295	302	309	316	323	330	337
107	1	8	15	22	29	36	43	50	57	66	71	78	85	92	99	106	113	121	127	134	141	148	155	162	169	176	183	190	197	204	211	218	225	232	239	246	253	260	267	274	281	288	295	302	309	316	323	330	337
108	1	8	15	22	29	36	43	50	57	64	71	78	85	92	99	106	113	120	127	134	141	148	155	162	169	179	183	190	197	204	212	218	225	232	239	246	253	260	267	274	281	288	295	308	309	316	323	330	337
109	1	8	15	22	29	36	43	50	57	64	71	78	85	93	99	106	113	120	127	134	141	148	156	162	169	176	183	190	197	204	211	218	226	233	239	246	253	261	267	274	281	288	296	302	314	316	323	330	337
110	1	8	15	22	29	36	43	50	57	64	71	78	85	92	100	106	114	120	127	134	141	148	155	162	169	177	183	190	197	204	211	218	225	232	239	246	253	260	267	274	281	288	295	302	309	316	323	330	337
111	1	8	15	22	29	36	43	50	57	64	71	78	85	92	99	106	113	121	127	134	141	148	155	162	169	178	183	190	197	204	211	218	225	232	239	246	253	260	267	274	281	288	295	303	309	316	326	331	337
112	1	9	15	22	29	36	43	50	57	64	71	78	85	93	99	106	113	123	127	134	141	148	155	162	169	176	183	191	197	205	211	218	225	232	239	246	253	260	267	274	281	288	295	302	309	317	323	330	337
113	1	8	15	22	29	36	43	50	57	64	71	78	85	92	99	106	113	120	127	134	141	148	155	162	169	176	183	191	200	205	214	219	225	232	240	246	253	260	267	274	281	288	295	302	309	316	323	330	337
114	1	8	15	22	29	36	43	50	57	64	71	78	85	92	99	106	113	123	127	134	141	148	155	162	169	176	183	190	197	205	211	224	225	232	239	247	253	260	267	274	281	288	295	302	309	316	323	330	337
115	1	8	15	22	29	36	43	50	57	66	71	78	85	93	99	106	113	120	127	134	141	148	156	162	169	177	183	190	197	204	211	218	225	232	240	246	253	260	267	274	281	288	295	304	309	316	323	330	337
116	1	8	15	22	29	36	43	50	57	64	71	78	85	92	99	106	113	120	127	134	141	149	156	162	171	176	183	191	197	204	211	218	226	232	240	246	253	260	267	274	281	288	295	302	309	316	323	330	337
117	1	8	15	22	29	36	43	50	57	64	71	78	85	92	99	106	113	120	127	134	141	148	156	162	169	177	183	190	197	204	211	218	225	232	239	248	253	260	267	275	281	288	295	303	309	316	323	330	337
118	1	8	15	22	29	36	43	50	57	64	71	78	85	92	99	106	113	121	127	134	141	148	155	163	169	179	183	191	197	204	211	218	225	232	239	251	253	260	267	274	281	288	295	302	309	316	323	330	337
119	1	8	15	22	29	36	43	50	57	64	71	78	85	92	99	106	113	120	127	134	141	148	155	162	169	177	183	190	197	204	211	218	225	232	239	246	253	260	267	274	281	288	295	303	309	316	323	330	337
120	1	8	15	22	29	36	43	51	57	64	71	78	85	92	99	106	113	120	127	134	141	149	156	162	169	177	183	190	197	204	211	218	225	234	241	246	253	260	267	274	281	288	295	302	309	316	323	330	337
121	1	8	15	22	29	36	43	50	57	64	71	78	85	92	99	106	113	120	127	134	141	148	157	162	169	177	183	190	197	204	211	219	225	232	239	249	253	260	267	274	281	288	295	303	309	316	323	330	337
122	1	8	15	22	29	36	43	50	57	65	71	79	85	92	99	106	113	121	127	134	142	149	155	162	169	176	183	191	197	204	211	218	225	232	239	249	253	260	267	274	281	288	298	302	309	318	323	330	337
123	1	8	15	22	29	36	43	50	57	66	71	78	85	92	99	106	113	121	127	134	141	150	155	162	169	176	183	190	197	204	211	218	225	234	239	247	253	260	267	274	281	288	295	302	309	316	323	330	337
124	1	8	15	22	29	36	43	50	57	64	71	78	85	94	99	106	113	120	127	134	141	149	156	162	170	176	183	190	197	204	211	218	225	233	239	246	253	260	267	274	281	288	295	302	309	316	323	330	337
125	1	8	15	22	29	36	43	51	57	64	71	78	86	92	99	106	113	122	127	135	141	148	155	162	169	176	183	191	197	204	211	218	227	232	239	246	253	260	267	274	281	288	295	302	309	316	323	330	337
126	1	8	15	22	29	36	43	50	58	64	71	78	85	92	99	106	113	122	127	134	141	148	155	162	169	176	183	190	197	205	211	218	227	232	239	247	253	260	267	274	281	288	295	302	309	316	323	330	337
127	1	8	15	22	29	36	43	50	57	64	71	78	85	92	99	106	113	120	127	134	141	148	155	162	169	177	183	190	197	204	211	218	225	233	240	246	253	260	267	274	281	288	295	303	309	316	323	330	337
128	1	8	15	22	29	36	43	50	57	64	71	78	85	92	99	106	113	120	127	134	141	148	155	162	169	178	183	190	197	204	211	218	225	232	239	247	253	260	267	274	281	288	295	302	309	316	323	331	337
129	1	8	15	22	29	36	43	50	57	64	71	78	86	92	99	106	114	120	127	134	141	148	157	162	169	176	183	190	198	204	211	218	225	232	239	246	253	260	267	274	281	288	295	303	309	316	323	330	337
130	1	8	15	22	29	36	43	50	57	64	71	78	85	92	99	106	113	120	127	134	141	148	155	163	169	177	183	190	197	204	211	219	225	232	240	246	253	260	267	274	281	288	295	302	309	316	323	330	337
131	1	8	15	22	29	36	43	50	57	64	71	78	85	93	99	107	113	121	127	134	141	148	155	162	169	177	183	190	197	204	211	218	225	233	239	247	253	260	267	274	281	288	295	302	309	316	323	330	337
132	1	8	15	22	29	36	43	50	57	64	71	78	85	92	99	106	113	120	127	134	141	148	155	162	169	177	183	190	197	204	212	218	225	232	239	246	253	260	267	274	281	288	295	303	309	316	326	330	337
133	1	8	15	22	29	36	43	50	57	64	71	78	85	92	99	106	113	120	127	134	141	149	155	162	169	177	183	190	197	204	211	218	225	233	240	248	253	260	267	274	281	288	295	302	309	316	323	330	337
134	1	8	15	22	29	36	43	51	57	65	71	78	85	92	99	106	113	121	127	134	141	148	155	162	169	177	183	190	197	204	211	218	225	232	239	246	253	260	267	274	281	288	295	302	309	316	323	330	337
135	1	8	15	22	29	36	43	50	57	65	71	78	85	92	99	106	113	121	127	134	141	148	155	162	170	176	183	190	197	205	211	218	225	232	239	246	253	260	267	274	281	288	295	302	309	316	323	330	337
136	2	8	15	22	29	36	45	50	58	67	71	78	86	92	99	106	113	122	129	134	141	148	155	162	169	177	183	190	197	205	211	218	225	232	239	246	253	260	267	274	281	288	296	302	309	316	323	330	337
137	1	8	15	22	29	36	43	50	57	64	71	78	85	92	99	106	113	120	127	134	141	148	155	162	169	176	183	190	197	204	211	218	225	233	239	246	253	260	267	274	281	288	297	302	309	317	323	330	337
138	1	8	15	22	29	36	43	52	57	64	71	78	86	92	99	106	113	120	127	134	141	148	156	162	169	177	183	190	197	204	212	218	225	232	239	246	253	260	267	274	286	288	295	302	309	316	323	330	337
139	1	8	15	22	29	36	43	50	57	64	71	78	85	92	99	106	114	121	127	134	141	148	155	162	169	176	183	191	197	204	211	218	225	232	239	247	253	260	267	274	281	288	295	302	309	316	323	330	337
140	1	8	15	22	29	36	43	50	57	64	71	78	85	92	99	106	113	120	127	134	141	148	155	162	169	176	183	190	197	204	211	218	226	232	239	246	253	260	267	274	281	288	296	302	309	316	323	330	337
141	1	8	15	22	29	36	43	50	57	65	71	78	85	92	99	106	113	120	127	134	141	148	155	162	169	177	183	190	197	204	211	218	225	233	239	246	253	260	267	274	281	288	295	303	309	316	323	330	337
142	1	8	15	22	29	36	43	50	58	64	71	78	87	92	100	106	114	120	127	134	141	148	155	162	169	177	183	190	197	204	211	218	225	232	239	246	253	260	267	274	281	288	295	302	309	316	323	330	337
143	1	8	15	22	29	36	43	50	58	64	71	78	85	92	99	106	113	121	127	134	141	148	155	162	169	176	183	190	197	204	211	218	225	232	239	246	253	260	267	274	281	288	295	302	309	316	323	330	337
144	1	8	15	22	29	36	43	50	57	64	71	78	85	92	99	106	113	121	127	134	141	148	155	162	169	176	183	190	197	204	211	218	225	232	239	246	253	260	267	274	281	288	295	302	309	316	323	330	337
145	1	8	15	22	29	36	43	50	57	64	71	78	85	92	99	106	113	120	127	134	141	148	155	162	169	177	183	190	197	204	211	218	225	232	239	246	253	260	267	274	281	288	295	304	309	316	323	334	337
146	1	8	15	22	29	36	43	50	57	64	71	78	85	92	99	106	113	121	127	134	141	148	155	162	169	178	183	190	197	204	211	218	225	234	242	246	253	260	267	275	281	288	295	302	309	316	323	330	337
147	1	8	15	22	29	36	43	50	57	64	71	78	85	92	99	106	113	124	127	134	141	148	155	162	169	176	183	190	197	204	211	218	225	232	239	248	253	266	267	274	281	288	295	302	309	318	323	330	337
148	1	8	15	22	29	36	43	50	57	64	71	78	85	92	99	106	113	120	127	134	141	148	155	162	169	178	183	190	197	204	211	218	225	232	239	246	253	260	267	274	281	288	295	303	309	316	323	330	337
149	1	8	15	22	29	36	43	50	57	64	74	78	85	92	99	106	113	121	127	134	141	148	156	162	169	177	183	190	197	205	211	218	225	232	239	249	253	260	267	274	281	288	296	302	309	316	323	330	337
150	1	8	15	22	29	36	43	50	57	64	71	78	85	92	99	106	113	121	127	134	141	148	155	163	169	177	183	190	197	204	211	218	225	232	240	246	253	260	267	274	281	288	295	302	309	316	323	330	337
151	1	8	15	22	29	36	43	50	57	64	71	78	85	92	99	106	113	121	127	134	141	148	155	162	169	176	183	191	197	205	211	219	225	232	239	247	253	260	267	274	281	288	295	302	309	317	323	330	337
152	3	12	17	23	29	39	43	55	57	64	71	78	87	92	99	106	113	122	127	134	141	148	155	162	169	176	183	190	198	204	211	218	225	232	239	246	253	260	267	274	281	288	295	302	309	316	323	330	337
153	1	8	15	22	29	36	43	50	57	64	71	78	85	92	99	106	113	120	127	134	141	148	155	162	170	176	183	190	197	205	211	219	227	232	239	252	253	260	267	274	281	288	295	302	309	319	323	330	337
154	1	8	15	22	29	36	43	50	57	64	71	78	85	92	99	106	116	121	127	134	141	148	155	162	169	176	183	190	197	204	211	218	226	232	240	246	253	260	267	274	281	288	295	302	309	316	323	330	337
155	2	10	15	22	29	36	43	50	57	64	71	78	85	92	99	106	113	121	127	134	141	148	155	162	169	177	183	190	197	204	211	218	225	232	239	246	253	260	267	274	281	288	295	303	309	316	323	330	337
156	1	8	15	22	29	36	43	50	57	64	71	78	85	92	99	106	113	120	127	134	141	148	156	162	169	178	183	190	197	204	211	218	225	232	239	246	253	260	267	274	281	288	295	303	309	316	323	331	337
157	1	8	15	22	29	36	43	50	57	64	71	78	85	92	99	106	113	120	127	134	141	148	156	162	169	177	183	190	197	205	211	218	225	232	240	247	253	260	267	274	281	288	295	303	309	316	323	330	337
158	1	8	15	22	29	36	43	50	57	65	71	78	85	92	99	106	113	121	127	134	141	153	155	162	169	177	183	190	197	204	211	218	225	234	239	246	253	260	267	274	281	288	295	302	309	316	323	330	337
159	1	8	15	22	29	36	43	50	57	64	71	78	85	92	99	106	113	121	127	134	141	148	155	167	169	178	183	190	197	204	211	218	225	232	239	246	253	260	267	274	281	288	295	302	309	316	323	330	337
160	1	8	15	22	29	36	43	50	57	64	71	78	85	92	99	106	113	121	127	134	141	148	155	162	169	181	183	190	197	204	211	218	225	232	239	247	253	260	267	274	281	288	295	303	309	316	323	330	337
161	1	8	15	22	29	36	43	50	57	64	76	78	85	92	99	106	113	121	127	134	141	148	155	162	169	177	183	190	197	204	211	218	225	232	240	246	253	260	267	275	281	288	295	302	309	316	323	330	337
162	1	8	15	22	29	36	43	50	57	66	71	78	85	92	99	106	113	122	127	134	141	148	155	162	169	177	183	190	197	204	211	218	225	232	239	246	253	260	267	274	281	288	295	302	309	316	323	330	338
163	1	8	15	22	29	36	43	50	57	64	71	78	85	92	99	106	113	120	127	134	141	148	155	162	169	177	183	190	197	205	211	218	225	232	241	246	253	260	267	274	281	288	295	302	309	316	323	330	337
164	1	8	15	22	29	36	43	50	57	66	71	78	85	92	99	106	114	120	127	134	141	149	155	162	169	176	183	190	197	204	211	218	225	232	240	248	253	260	267	274	281	288	295	302	309	316	323	330	337
165	1	8	15	22	29	36	43	50	57	64	71	78	85	92	99	106	113	120	127	134	141	148	157	162	169	178	183	190	197	204	211	218	225	232	239	246	253	260	267	275	281	288	295	303	309	316	323	330	337
166	1	8	15	22	29	36	43	50	57	64	71	78	85	92	99	106	113	121	127	134	141	148	155	162	169	182	183	190	197	204	211	218	225	232	239	246	253	260	267	274	281	288	295	303	309	316	323	330	337
167	1	8	15	22	29	36	43	50	57	64	71	78	85	92	99	106	113	120	127	134	141	148	156	162	169	178	183	190	197	204	211	218	225	234	241	246	253	260	267	275	281	288	295	302	309	316	323	330	337
168	1	8	15	22	29	36	43	50	57	64	71	78	85	96	99	106	113	121	127	134	141	148	156	162	169	176	183	190	197	204	212	218	225	232	239	246	253	260	267	274	281	288	295	303	309	316	323	330	337
169	1	8	15	22	29	36	43	50	57	64	71	78	85	92	99	106	114	120	127	134	141	148	155	162	169	176	183	190	197	204	211	223	226	232	240	246	253	260	267	274	281	288	295	303	309	316	323	330	337
170	1	8	15	22	29	36	43	50	57	64	71	78	85	92	99	106	113	121	127	135	141	149	155	162	169	177	183	191	197	204	211	218	225	232	239	246	253	260	267	274	281	288	295	303	309	317	323	330	337
171	1	8	15	22	29	36	43	50	57	64	71	78	86	92	105	106	113	123	127	134	141	149	155	162	169	176	183	191	197	204	211	218	225	232	239	246	253	260	267	274	281	288	295	302	309	317	323	330	337
172	7	8	15	22	29	37	43	51	57	65	71	78	85	93	99	106	113	122	127	134	141	148	155	162	169	176	183	190	198	204	214	218	225	232	239	246	253	260	267	274	281	288	295	302	309	316	323	331	337
173	1	8	15	22	29	36	43	50	58	66	71	78	85	92	99	106	113	120	127	134	141	148	155	162	169	176	183	192	197	204	211	218	225	232	239	247	253	261	267	274	281	288	295	302	309	316	323	330	337
174	1	8	15	22	29	36	43	50	57	64	71	78	85	92	99	106	113	121	127	134	142	148	156	162	169	176	183	190	197	204	211	218	225	232	239	246	253	260	267	274	281	288	295	302	309	316	323	330	337
175	1	8	15	22	29	36	43	50	57	64	71	78	85	92	99	106	113	120	127	134	141	148	155	162	169	176	183	191	197	204	211	218	225	232	239	246	253	260	267	274	281	288	295	302	309	316	323	330	337
176	1	8	15	22	29	36	43	50	57	64	77	78	86	92	99	106	114	120	127	134	141	148	155	162	169	176	183	191	197	206	212	220	225	232	239	246	253	260	267	274	281	288	295	302	309	316	323	330	337
177	2	8	15	22	30	37	43	51	57	64	71	78	85	92	99	106	113	122	128	134	142	148	155	162	169	176	183	190	197	204	211	218	227	232	240	246	253	260	267	274	281	288	297	302	309	316	323	330	337
178	2	14	15	22	30	37	44	50	57	64	71	78	85	92	99	106	113	126	127	134	142	148	155	162	169	176	183	190	197	205	212	218	225	232	239	246	253	260	270	274	281	288	295	302	309	317	323	330	337
179	1	8	15	22	29	36	43	50	57	64	71	78	87	92	99	106	114	121	127	134	141	148	155	162	169	176	183	191	197	204	211	219	225	232	239	246	253	260	267	274	281	288	297	302	309	316	323	330	337
180	6	10	20	22	29	36	43	51	57	64	71	78	85	92	100	106	113	120	127	134	141	148	156	162	169	176	183	190	197	204	211	218	225	232	239	246	253	260	267	274	281	288	295	302	309	316	323	331	337
181	1	8	15	22	29	36	43	50	58	64	71	78	85	92	99	106	113	120	127	134	141	148	156	162	169	177	183	190	197	204	211	218	225	232	239	246	253	261	267	274	281	288	295	302	309	316	323	330	337
182	1	8	15	22	29	36	43	50	57	64	71	82	85	92	99	106	113	120	127	134	141	148	155	162	169	176	183	190	197	204	211	218	225	233	239	246	253	260	267	274	281	288	295	302	309	316	323	330	337
183	1	8	15	22	29	36	43	50	57	64	71	78	85	92	99	106	114	120	127	134	141	148	155	162	169	176	183	190	197	205	211	218	225	232	239	249	253	260	267	274	281	288	295	302	309	316	323	330	337
184	1	8	15	22	29	36	43	50	57	64	71	78	85	92	99	106	113	120	127	134	141	148	155	162	169	176	183	190	197	205	211	219	225	232	239	246	253	260	267	274	281	288	295	303	309	316	323	330	337
185	1	8	15	22	29	36	43	50	57	64	71	78	85	94	99	106	113	121	127	134	141	148	155	162	169	177	183	190	197	204	211	218	225	233	239	247	253	260	267	274	281	288	295	302	309	318	323	330	337
186	1	8	15	22	29	36	43	50	57	64	71	78	85	92	99	106	113	120	127	134	141	148	155	162	169	178	183	190	200	204	214	222	225	232	239	246	253	260	267	274	281	288	295	302	309	316	323	330	337
187	1	8	15	22	29	36	43	51	57	64	71	78	85	92	99	106	113	121	127	134	141	148	156	162	169	179	183	191	197	204	211	218	225	232	241	246	253	260	267	274	281	288	295	302	309	316	323	330	337
188	1	8	15	22	29	36	43	50	57	64	71	78	88	92	99	110	115	123	127	134	141	148	155	162	169	176	183	190	197	204	211	218	225	232	239	246	253	260	267	274	281	288	295	302	309	316	323	330	337
189	1	8	15	22	29	36	43	50	57	66	71	78	85	92	99	106	113	120	127	134	141	150	156	162	169	179	183	190	197	204	211	218	225	232	239	246	253	260	267	274	281	288	295	303	309	316	323	330	337
190	1	11	15	22	29	36	43	50	57	64	71	78	85	92	99	106	116	120	127	134	141	148	155	162	169	177	183	190	197	204	211	218	225	232	239	246	253	260	267	274	281	288	295	302	309	316	323	330	337
191	1	8	15	22	29	36	43	50	57	64	76	78	85	92	99	106	113	122	127	134	142	150	155	162	171	177	183	192	198	205	211	219	225	232	239	247	253	260	267	274	281	288	295	302	309	316	323	330	337
192	1	8	15	22	29	36	43	50	57	66	71	78	85	92	99	106	113	120	127	134	141	148	155	162	169	178	183	190	197	204	211	218	226	232	239	246	253	260	267	274	281	288	295	302	309	316	323	330	337
193	1	8	15	22	29	36	43	50	57	64	71	78	85	92	99	106	113	122	127	134	141	150	155	162	169	177	183	192	197	204	211	220	225	232	239	246	253	260	267	274	281	288	295	302	309	316	323	330	337
194	1	8	15	22	29	36	43	50	57	64	71	78	85	92	99	106	113	120	127	134	141	148	155	162	169	179	183	190	197	204	211	218	225	232	239	246	253	260	267	274	281	288	295	303	309	316	323	330	337
195	1	8	15	22	29	36	43	50	57	64	71	78	86	92	99	106	114	121	127	134	141	148	155	162	169	176	183	192	197	204	212	219	225	232	240	246	253	260	267	274	281	288	295	302	309	316	324	330	337
196	1	8	15	22	29	36	43	50	57	64	71	78	85	92	99	106	113	121	127	136	141	148	156	162	169	176	183	193	197	204	211	218	225	232	239	248	253	260	267	274	281	288	295	303	309	316	323	330	337
197	1	8	15	22	29	36	43	50	57	64	71	78	85	92	99	106	113	121	127	134	141	148	156	162	169	176	183	191	197	206	211	218	225	232	239	247	253	260	267	274	281	288	295	303	309	316	323	330	337
198	1	9	15	22	29	36	43	52	57	64	71	78	85	92	99	106	113	120	127	134	141	148	156	162	169	176	183	190	197	204	211	218	225	232	239	247	253	260	273	274	281	288	295	303	309	316	323	330	337
199	1	8	15	22	29	36	43	50	57	64	71	78	85	92	99	106	114	122	127	134	147	148	155	162	169	176	183	195	197	204	211	218	225	232	239	246	253	260	267	274	281	288	295	302	309	316	323	330	337
200	1	8	15	22	29	36	43	50	57	65	71	78	85	92	99	106	113	121	127	134	142	149	155	163	169	177	183	190	197	204	211	218	225	232	239	249	253	260	267	274	281	288	295	302	309	316	323	330	337
201	1	8	15	22	29	36	43	50	57	64	71	78	85	92	99	106	113	120	127	134	141	149	155	162	169	176	183	190	197	204	211	218	225	233	239	246	253	260	267	274	281	288	296	302	309	316	323	332	337
202	1	8	15	22	29	36	43	50	57	64	71	78	85	92	99	106	113	120	127	134	141	148	155	162	169	176	183	190	197	204	211	218	225	232	239	246	253	261	267	274	281	288	295	302	309	317	323	330	337
203	1	8	15	22	29	36	43	50	57	64	71	78	85	92	99	106	113	121	127	134	142	148	155	162	169	176	183	190	198	204	211	220	225	232	239	246	253	260	267	274	281	288	295	302	309	316	323	330	337
204	1	8	15	22	29	36	43	50	57	64	71	78	87	92	99	106	113	120	127	134	141	149	156	162	169	177	183	190	197	204	211	218	225	232	239	246	253	260	267	274	281	288	295	302	309	316	323	330	337
205	1	8	15	22	29	36	43	51	57	65	71	78	85	92	99	106	113	120	127	134	141	148	155	162	169	176	183	190	197	204	211	218	225	232	239	246	253	260	267	274	281	288	295	302	309	316	323	331	337
206	1	8	15	22	29	36	43	50	58	64	71	78	85	92	99	106	113	121	127	134	141	148	155	162	169	178	183	190	197	204	211	218	225	232	240	246	253	260	267	274	281	288	295	303	309	316	323	330	337
207	1	8	15	22	29	36	43	50	57	65	71	78	85	92	99	106	113	120	127	134	141	148	155	162	169	177	183	190	197	204	211	218	225	232	240	246	253	260	267	274	281	288	295	304	309	316	323	330	337
208	1	8	15	22	29	36	43	50	57	64	71	78	85	92	99	106	113	121	127	134	141	148	155	162	169	177	183	190	198	204	212	218	225	232	241	246	253	260	267	274	281	288	295	303	309	316	323	330	337
209	1	8	15	22	29	36	43	50	57	65	71	78	85	92	99	106	113	120	127	134	141	148	155	162	169	176	183	190	197	204	211	218	225	234	239	246	253	260	267	274	281	288	295	302	309	316	323	330	337
210	1	8	15	22	29	36	43	50	57	64	71	78	85	92	99	106	113	121	127	134	141	148	156	162	169	177	183	190	197	204	211	218	225	232	239	246	253	260	267	274	281	288	295	302	309	316	323	330	337
211	1	8	15	22	29	36	43	50	57	64	71	78	85	92	99	106	113	124	127	134	141	148	155	162	169	177	183	192	197	204	213	218	225	232	239	247	253	260	267	274	281	288	295	302	309	317	323	330	337
212	3	9	20	22	30	37	43	54	60	64	71	78	85	92	99	106	113	120	127	134	141	148	155	162	169	176	183	190	197	204	211	218	225	234	239	247	253	260	267	274	281	288	295	302	309	316	323	330	337
213	1	8	15	22	29	36	43	50	57	64	71	78	85	92	99	106	113	120	127	134	141	148	155	162	169	176	183	192	197	205	211	218	225	232	241	246	253	260	267	274	281	288	296	302	309	316	323	330	337
214	1	8	15	22	29	36	43	50	57	64	71	78	85	92	99	106	113	121	127	134	141	148	155	162	169	177	183	190	197	205	211	218	228	232	244	247	253	260	267	274	281	288	295	302	309	316	323	330	337
215	1	8	15	22	29	36	43	50	57	65	71	78	85	92	99	106	113	121	127	134	141	148	155	162	169	176	183	192	197	205	212	218	225	232	239	249	253	260	267	274	281	288	295	302	309	316	323	330	337
216	1	8	15	22	29	36	43	50	57	66	71	78	85	92	99	106	113	121	127	134	142	148	155	162	169	177	183	191	197	206	211	218	225	235	239	247	253	260	267	274	281	288	295	302	309	316	323	330	337
217	1	8	15	22	29	36	43	50	57	64	71	78	85	92	99	106	113	120	127	134	146	148	155	162	169	176	186	190	197	204	212	218	225	232	239	246	253	260	267	274	281	288	295	302	309	316	323	330	337
218	1	8	15	22	29	36	43	50	61	66	71	78	85	92	99	106	113	120	127	134	141	148	155	162	169	177	183	190	197	204	211	218	225	233	239	246	253	261	267	274	281	288	295	303	309	316	323	332	337
219	7	11	19	28	35	41	43	51	57	64	71	78	85	92	101	106	113	120	129	134	141	148	155	162	169	176	183	190	197	204	211	218	225	232	239	246	253	260	269	274	287	288	295	302	309	316	323	330	337
220	1	8	15	22	29	36	43	50	57	64	71	78	85	93	99	106	114	120	127	134	141	148	161	162	169	178	183	190	197	204	211	219	225	232	239	246	253	260	267	274	281	288	295	302	309	316	323	330	337
221	1	8	15	22	29	36	43	50	57	64	71	78	85	92	99	106	113	120	127	134	141	148	155	162	169	177	183	190	197	204	211	218	225	232	239	246	253	260	267	274	281	288	295	302	309	316	323	330	337
222	1	9	16	22	29	36	43	50	57	64	71	78	85	92	99	106	113	121	129	134	141	148	155	162	169	176	183	190	197	204	211	218	225	232	239	247	253	260	268	274	285	288	295	302	309	316	323	330	337
223	1	8	15	22	29	36	43	50	57	64	71	78	85	92	99	106	113	121	127	134	141	148	155	162	169	177	183	190	197	204	211	218	225	236	239	246	253	260	267	274	281	288	295	302	309	316	323	330	337
224	1	8	15	22	29	36	43	50	57	65	71	78	85	92	99	106	113	121	127	134	141	148	155	162	169	177	183	190	197	204	211	218	226	233	239	246	253	260	267	274	281	288	295	302	309	316	323	330	337
225	1	8	15	22	29	36	43	50	58	64	71	78	85	92	99	106	113	120	127	134	141	148	155	162	169	176	183	190	197	204	211	218	225	232	239	246	253	260	267	274	281	288	295	302	309	316	323	330	337
226	1	8	15	22	29	36	43	50	57	64	71	78	85	94	99	106	113	120	127	134	141	149	155	162	169	179	183	190	197	204	211	220	225	232	239	246	253	260	267	274	281	288	295	302	309	316	323	331	337
227	1	8	15	22	29	36	43	50	57	66	71	78	85	92	99	106	113	120	127	134	141	149	155	162	169	177	183	190	197	204	211	218	225	235	239	246	253	260	267	274	281	288	295	302	309	316	323	330	337
228	1	8	15	22	29	36	43	50	57	64	71	78	85	93	99	106	113	121	127	134	141	148	156	162	169	177	183	190	197	204	211	218	225	232	239	246	253	260	267	274	281	288	295	302	309	316	323	330	337
229	1	8	15	22	29	36	43	50	57	64	71	78	85	92	99	106	113	120	127	134	141	150	155	162	169	178	183	190	197	204	211	218	225	233	239	246	253	260	267	274	281	288	295	303	309	316	323	330	337
230	1	9	15	22	29	36	43	53	57	64	71	78	85	92	99	106	113	122	127	134	141	148	155	162	169	177	183	190	197	205	211	218	225	232	239	246	253	260	267	274	281	288	295	302	309	316	323	330	337
231	1	8	15	22	29	36	43	50	57	64	71	78	85	92	99	106	113	120	127	134	141	148	155	162	169	177	183	190	197	204	211	218	225	232	239	246	253	260	267	274	281	288	295	302	309	316	323	330	337
232	1	8	15	22	29	36	43	50	57	64	71	78	85	92	99	106	113	121	127	134	141	148	155	162	169	176	183	190	197	204	211	218	225	233	239	246	253	260	267	274	281	288	295	302	309	316	323	330	337
233	1	8	15	22	29	36	43	50	57	64	71	78	85	92	99	106	113	121	127	134	141	148	156	162	169	177	183	190	197	204	211	218	225	232	239	246	253	260	267	274	281	288	295	302	309	316	323	330	337
234	1	8	15	22	29	36	43	50	57	64	71	78	85	92	99	106	113	120	127	134	141	148	155	163	169	177	183	190	197	204	211	218	228	233	239	246	253	260	267	274	281	288	295	302	309	316	323	330	337
235	1	8	15	22	29	36	43	50	57	64	71	78	85	92	99	106	113	121	127	134	141	148	155	162	169	178	183	190	197	204	212	219	225	232	239	246	253	260	267	274	281	288	295	303	309	316	323	330	338
236	1	8	15	22	29	36	43	50	57	64	71	78	85	92	99	106	113	121	127	134	141	148	157	162	169	178	183	190	202	204	214	219	225	232	239	246	253	260	267	274	281	288	295	302	309	316	323	331	337
237	1	8	15	22	29	36	43	50	57	64	73	78	85	92	99	106	113	120	127	134	141	148	155	162	169	178	183	190	197	204	211	218	225	232	245	246	253	260	267	274	281	288	295	303	309	316	323	330	337
238	1	8	15	22	29	36	43	50	57	64	71	78	85	92	99	106	113	120	127	134	141	149	156	162	169	176	183	190	197	204	211	218	225	235	239	248	253	260	267	274	281	288	295	302	309	316	323	330	337
239	1	8	15	22	29	36	43	50	57	64	71	78	85	92	99	106	113	121	127	134	141	148	156	162	169	177	183	190	197	204	211	218	225	232	239	246	253	260	267	274	281	288	295	303	309	316	323	330	337
240	1	8	15	22	29	36	43	50	57	64	71	78	85	92	99	106	113	120	127	134	141	154	155	164	170	177	183	190	198	204	211	218	228	232	239	246	253	260	267	274	281	288	295	303	309	316	323	330	337
241	1	8	15	22	29	36	43	50	59	65	71	78	85	92	100	106	113	120	127	134	141	148	155	162	169	176	183	190	197	204	211	218	225	232	239	246	253	260	267	274	281	288	295	303	309	316	323	330	337
242	1	8	15	22	29	36	43	50	57	64	71	78	85	92	99	106	114	120	127	134	141	148	155	162	169	176	183	190	197	204	211	218	225	232	239	246	253	260	267	274	281	288	295	302	309	316	323	330	337
243	1	8	15	22	29	36	43	50	57	64	71	78	85	92	99	106	113	120	127	134	141	148	156	162	169	177	183	190	197	204	211	219	225	232	239	246	253	260	267	274	281	288	295	302	309	316	324	330	337
244	1	8	15	22	29	36	43	50	63	64	71	78	85	92	99	106	113	120	127	134	141	148	156	162	169	176	183	190	197	204	211	218	225	232	239	246	253	260	267	274	281	288	295	302	309	316	323	330	337
245	5	9	15	22	29	36	44	50	57	64	71	78	85	92	99	106	113	122	127	134	141	148	156	162	169	177	183	190	197	204	211	218	225	232	239	246	253	260	267	274	281	288	295	302	309	318	323	330	337
246	1	8	15	22	29	36	43	51	57	64	71	78	85	92	99	106	113	121	127	134	141	148	155	162	169	176	183	190	197	204	211	218	225	232	239	246	253	260	267	274	281	288	295	302	309	316	323	336	337
247	1	8	15	22	29	36	43	50	57	64	71	78	85	92	99	106	113	121	127	134	141	148	155	162	169	177	183	190	198	204	211	218	225	232	239	246	253	260	267	274	281	288	295	302	309	316	323	330	337
248	1	8	15	22	29	36	43	50	57	64	71	78	85	92	99	106	113	120	127	134	141	148	155	162	169	179	183	190	197	204	211	218	225	232	239	246	253	260	267	274	281	288	295	302	309	316	323	330	337
249	1	8	15	22	29	36	43	50	57	64	71	78	85	92	99	106	113	120	127	134	141	148	155	162	169	177	183	192	197	204	211	218	225	232	239	247	253	260	267	274	281	288	295	303	309	316	323	330	337
250	1	8	15	22	29	36	43	50	57	64	71	78	86	92	100	106	113	120	127	134	141	148	155	162	169	176	183	190	197	204	213	218	225	232	239	246	253	260	267	274	281	288	295	303	309	316	323	330	337
251	1	8	15	22	29	36	43	50	57	64	71	78	85	92	99	106	113	120	127	135	141	148	155	162	169	176	183	190	197	204	211	218	225	232	239	246	253	260	267	274	281	288	295	302	309	316	323	330	337
252	1	8	15	22	29	36	43	50	57	64	71	78	85	92	99	106	113	126	127	134	141	148	155	162	170	176	183	192	197	204	211	218	225	233	239	246	253	260	267	274	281	288	295	302	309	316	323	330	337
253	1	8	15	22	29	36	43	50	57	64	71	78	85	92	99	106	113	120	127	134	141	148	155	162	169	178	183	190	197	204	211	218	225	233	239	246	253	260	267	274	281	288	295	302	309	316	323	330	337
254	1	8	15	22	29	36	43	50	57	64	71	78	85	92	99	106	113	120	127	134	141	149	155	162	170	177	183	190	197	204	211	218	225	233	239	246	253	260	267	275	281	288	295	302	309	316	323	330	337
255	1	8	15	22	29	36	43	50	57	64	71	78	91	92	99	106	116	120	127	134	141	148	155	162	169	176	183	190	197	204	211	218	225	232	239	246	253	260	267	274	281	288	295	302	309	316	323	332	337
256	1	8	15	22	29	36	43	50	57	64	71	78	85	92	99	106	113	121	127	134	141	148	156	162	169	178	183	190	197	204	211	221	225	232	239	247	253	260	267	274	281	288	295	302	309	316	323	330	337
257	1	8	15	22	29	36	43	50	57	64	71	78	85	93	99	106	113	120	127	134	141	148	155	162	169	177	183	190	197	204	211	218	227	232	239	246	253	260	267	274	281	288	295	302	309	316	323	330	337
258	1	8	15	22	29	36	43	50	57	65	74	78	85	92	99	106	113	120	127	134	141	148	155	162	169	177	183	190	197	204	211	218	225	232	239	246	253	260	267	274	281	288	295	302	309	316	323	330	337
259	6	8	21	24	30	42	49	50	57	64	71	78	86	92	99	106	113	121	133	134	141	148	155	162	170	176	183	190	198	204	211	218	225	232	239	247	253	260	268	274	283	288	295	302	309	316	323	330	337
260	1	8	15	22	29	36	43	50	57	64	71	78	87	92	99	106	114	120	127	134	141	148	155	162	169	176	183	190	198	204	211	218	225	232	239	246	253	260	267	274	281	288	295	302	309	316	323	330	337
261	1	8	15	22	29	36	43	50	57	64	71	78	85	92	99	106	113	122	127	134	141	148	157	162	169	178	183	190	197	204	215	218	225	232	239	246	253	260	267	274	281	288	295	303	309	316	323	330	337
262	1	8	15	22	29	36	43	50	57	64	71	78	85	92	99	106	113	120	127	134	141	148	155	162	169	176	183	191	197	204	211	219	225	232	240	251	253	260	267	274	281	288	295	302	309	316	323	330	337
263	1	8	15	22	29	36	43	50	57	64	71	78	85	92	99	106	113	120	127	134	141	148	155	162	169	176	183	190	197	204	211	218	225	232	239	246	253	260	267	274	281	288	295	302	309	316	323	330	337
264	1	8	15	22	29	36	43	50	57	64	71	78	88	92	99	106	113	120	127	134	141	149	155	162	169	176	183	190	197	204	213	218	225	232	239	246	253	260	267	274	281	288	295	302	309	316	323	330	337
265	1	8	15	22	29	36	43	50	57	64	71	78	86	92	99	106	113	120	127	134	141	148	155	162	169	176	183	190	199	204	213	218	225	232	239	246	253	260	267	278	281	288	295	302	309	316	323	330	337
266	1	8	15	22	29	36	43	50	57	64	71	78	85	92	99	106	113	120	127	134	141	148	155	162	169	176	183	190	197	204	217	222	225	232	239	246	253	260	267	274	281	288	295	303	309	316	323	331	337
267	1	8	15	22	29	36	43	51	57	64	71	78	85	92	99	106	113	121	127	134	141	148	156	162	169	178	183	190	197	204	211	218	225	232	239	246	253	260	267	274	281	288	295	304	309	316	323	330	337
268	1	8	15	22	29	36	43	50	57	64	71	78	85	92	99	106	113	120	127	134	141	148	155	162	169	178	183	190	197	204	211	218	225	232	239	246	253	260	267	274	281	288	295	303	309	316	323	330	337
269	1	8	15	22	29	36	43	50	57	64	71	78	85	92	99	106	113	120	127	134	141	148	157	162	169	181	183	190	197	204	211	218	225	232	239	246	253	260	267	274	281	288	295	303	309	316	323	331	337
270	1	8	15	22	29	36	43	50	57	64	71	78	86	92	99	106	113	121	127	134	141	149	157	162	169	177	183	192	197	208	211	218	225	232	239	246	253	260	267	274	281	288	295	303	309	316	323	330	337
271	1	8	15	22	29	36	43	50	57	64	71	78	85	92	99	106	113	120	127	134	141	148	155	162	169	177	183	190	197	204	211	218	225	232	239	246	253	260	267	274	281	288	295	303	309	316	323	330	337
272	1	8	15	22	29	36	43	50	57	64	71	78	85	92	99	106	113	120	127	134	141	150	155	162	170	176	183	190	197	204	211	218	225	233	239	246	253	260	267	274	281	288	295	302	309	316	323	330	337
273	1	8	15	22	29	37	43	50	57	64	71	78	85	92	99	106	113	121	127	134	141	148	159	162	169	176	183	190	197	204	211	218	225	232	239	246	253	260	267	274	281	288	295	303	309	316	323	330	337
274	1	8	15	22	29	36	43	50	57	64	71	78	85	92	99	106	113	120	127	134	141	149	156	162	169	177	183	190	197	204	211	218	225	232	239	246	253	260	267	275	281	288	295	303	309	316	323	330	339
275	1	8	15	22	29	36	43	50	57	64	71	78	85	92	99	106	114	121	127	134	141	148	155	162	169	176	183	191	198	204	211	219	225	233	243	246	253	260	267	274	281	288	295	302	309	316	323	330	337
276	1	8	15	22	29	36	43	50	57	64	71	78	85	92	99	106	113	120	127	134	141	148	156	162	169	181	183	190	197	204	211	218	225	232	239	246	253	260	267	274	281	288	295	302	309	316	323	330	337
277	1	8	15	22	29	36	43	50	57	64	71	78	85	92	99	106	113	120	127	134	141	148	156	162	169	178	183	190	197	204	211	218	225	232	239	247	253	260	267	274	281	288	295	303	309	316	323	331	337
278	1	8	15	22	29	36	43	50	57	64	71	78	85	92	99	106	113	121	127	134	141	150	155	162	169	176	183	190	197	204	212	218	225	233	239	246	253	260	267	274	281	288	295	303	309	316	323	330	343
279	1	8	15	22	29	36	43	50	57	64	71	78	85	92	99	107	114	121	127	134	141	148	155	162	169	177	183	190	197	205	211	218	225	232	240	246	253	260	267	274	281	288	295	303	309	316	323	331	337
280	1	8	15	22	29	36	43	50	57	64	71	78	85	92	99	106	113	122	127	134	141	148	155	162	169	177	183	190	197	204	211	218	225	232	239	246	253	260	267	274	281	288	295	303	309	317	323	330	339
281	1	8	15	22	29	36	43	50	57	64	71	78	85	92	99	106	113	121	127	134	141	148	155	162	169	176	183	190	197	204	211	218	226	232	239	246	253	260	267	274	281	288	295	302	309	316	323	330	337
282	1	8	15	22	29	36	43	50	57	64	71	78	85	92	99	106	113	120	127	134	141	148	156	162	169	180	183	190	197	204	213	218	225	232	239	246	253	260	267	274	281	288	295	303	309	316	323	331	337
283	1	8	15	22	29	36	43	50	57	64	71	78	85	92	99	106	113	120	127	134	141	149	155	162	169	176	184	190	197	204	211	218	225	233	239	246	253	260	267	274	281	288	295	303	309	316	323	331	337
284	1	8	15	22	29	36	43	50	58	64	71	78	85	93	99	106	113	120	127	134	141	148	155	162	169	176	183	190	197	204	211	218	225	233	239	246	253	260	267	274	281	288	295	302	309	316	323	330	337
285	1	8	15	22	29	36	43	50	57	64	71	78	85	92	99	106	113	120	127	134	141	148	156	162	169	177	183	190	197	204	211	218	225	232	239	246	253	260	267	274	281	288	295	303	309	316	323	331	337
286	1	8	15	22	29	36	43	50	57	65	71	78	85	92	99	106	113	121	127	134	141	148	155	162	169	177	183	190	197	204	211	218	225	232	239	246	253	260	267	274	281	288	295	302	309	316	323	330	337
287	1	8	15	22	29	36	43	50	57	64	71	78	85	92	99	106	113	120	127	134	141	151	155	162	169	176	183	191	197	204	211	219	225	232	239	246	253	260	267	274	281	288	295	302	309	316	323	331	337
288	1	8	15	22	29	36	43	50	57	64	71	78	86	92	99	107	116	121	127	134	141	148	155	162	169	176	183	192	197	205	212	220	225	232	243	249	253	260	267	274	281	288	295	302	309	316	323	330	338
289	1	8	15	22	29	36	43	50	57	65	71	78	86	92	99	106	113	121	127	134	141	148	155	162	169	177	183	190	197	204	211	218	225	232	239	246	253	260	267	274	281	288	295	303	309	316	323	330	337
290	1	10	15	22	29	37	43	50	57	64	71	78	85	92	99	106	113	121	127	134	141	148	156	162	169	176	183	191	197	204	211	219	225	232	239	246	253	260	268	274	281	288	295	302	309	316	323	330	337
291	1	8	15	22	29	36	43	50	57	64	71	78	85	92	99	106	113	120	127	134	141	148	156	162	169	176	183	191	197	204	211	221	225	232	239	246	253	260	267	274	281	288	295	303	309	316	323	330	337
292	1	8	15	22	29	36	43	50	57	66	71	78	85	92	99	106	114	120	127	134	141	148	156	162	169	176	183	190	197	205	211	218	225	232	239	246	253	260	267	274	281	288	295	302	309	316	323	330	337
293	1	8	15	22	29	36	43	50	57	64	71	78	85	92	99	106	113	120	127	134	141	148	156	162	169	178	183	190	197	204	211	218	225	232	239	246	253	260	267	274	281	288	295	303	309	316	323	330	337
294	1	8	15	22	29	36	43	50	57	64	71	78	85	92	99	106	113	121	127	134	141	148	156	162	169	176	183	190	197	204	211	218	225	232	240	246	253	260	267	274	281	288	295	302	309	316	323	330	337
295	1	8	15	22	29	36	43	50	57	64	71	78	85	92	99	106	113	120	127	134	141	148	155	162	169	176	183	193	197	204	211	219	225	232	242	248	253	260	267	274	281	288	295	302	309	316	323	330	337
296	1	8	15	22	29	36	43	50	57	64	71	78	85	92	99	106	113	121	127	134	141	149	155	162	169	177	183	190	197	204	211	218	225	236	239	246	253	260	267	274	281	288	295	302	309	316	323	330	337
297	1	8	15	22	29	36	43	55	57	64	71	78	85	92	99	106	113	120	127	134	141	148	156	162	169	176	183	190	197	204	213	218	225	232	239	246	253	260	267	274	281	288	295	302	309	316	323	330	337
298	1	8	15	22	29	36	43	50	57	64	71	78	85	92	99	106	113	120	127	134	141	148	155	162	169	180	183	190	197	204	212	218	225	232	239	247	253	260	267	274	281	288	295	302	309	316	323	331	337
299	1	8	15	22	29	36	43	50	57	64	71	78	85	95	99	106	113	122	127	135	141	148	156	162	169	177	183	190	197	204	211	218	225	232	240	248	253	260	267	274	281	288	295	303	309	317	323	331	337
300	1	8	15	22	29	36	43	50	57	64	71	78	86	92	99	106	114	120	127	134	141	148	155	162	169	177	183	190	198	204	213	219	225	232	239	246	253	260	267	274	281	288	295	302	309	316	323	332	337
301	1	8	15	22	29	36	43	50	57	64	71	78	85	92	99	106	113	120	127	134	141	148	155	162	169	177	183	190	197	204	211	218	226	232	239	246	253	260	267	274	281	288	295	303	309	316	323	330	337
302	1	8	15	22	29	36	43	50	57	64	71	78	85	92	99	106	113	120	127	134	141	148	155	162	169	176	183	190	197	204	211	218	226	232	239	246	253	260	267	274	281	288	295	302	309	316	323	330	337
303	1	8	15	22	29	36	43	50	57	64	71	78	85	92	99	106	113	120	127	134	141	148	155	162	169	180	183	190	197	204	211	218	225	232	239	246	253	260	267	274	281	288	295	302	309	316	323	331	337
304	1	8	15	22	29	36	43	50	57	64	71	78	87	92	99	106	116	122	127	134	141	148	155	162	169	178	183	190	197	204	211	218	225	232	239	246	253	260	267	274	281	288	295	302	309	316	323	330	337
305	1	8	15	22	29	36	43	50	57	64	71	78	85	92	99	106	113	120	127	134	141	148	155	162	169	177	183	190	197	204	211	218	225	232	239	246	253	260	267	275	281	288	295	302	309	316	323	330	337
306	1	8	15	22	29	36	43	50	57	64	71	78	85	92	99	106	113	120	127	134	141	148	156	162	169	178	183	190	197	204	212	218	225	232	239	246	253	262	267	274	281	288	295	302	309	316	323	330	337
307	1	8	15	22	29	36	43	50	57	64	71	78	85	92	99	106	113	120	127	134	141	148	155	162	169	176	183	190	197	204	211	218	225	232	239	246	253	260	267	274	281	288	295	302	309	316	323	330	337
308	1	8	17	22	29	38	43	56	57	66	71	78	85	92	99	106	113	121	127	134	141	148	156	162	169	177	183	190	197	204	211	218	225	232	239	246	253	260	267	274	281	288	295	303	309	316	323	330	337
309	1	8	15	22	29	36	43	50	57	64	71	78	85	92	99	106	113	120	127	134	141	148	155	162	169	176	183	190	197	204	211	218	225	232	241	246	253	260	267	274	281	288	295	302	309	316	323	330	338
310	1	8	15	22	29	36	43	50	57	64	73	78	85	92	99	106	113	122	127	134	141	148	155	162	169	177	183	190	197	204	211	218	225	232	239	247	253	260	267	274	281	288	295	302	309	317	323	330	337
311	1	8	15	22	29	36	43	50	57	64	71	78	85	92	99	106	113	120	127	134	141	148	155	162	169	178	183	190	197	204	211	219	225	232	239	246	253	260	267	274	281	288	295	303	309	316	323	330	337
312	1	8	15	22	29	36	43	50	57	64	73	78	85	92	99	106	113	121	127	134	141	148	156	162	169	176	183	190	197	205	211	218	225	232	239	247	253	260	267	274	281	288	295	303	309	316	323	330	337
313	1	9	15	22	29	36	43	52	57	66	71	78	85	92	99	106	113	121	127	134	141	148	155	163	169	176	183	191	197	204	211	218	225	232	239	246	253	260	267	274	281	288	295	302	309	316	323	330	337
314	1	8	15	22	29	36	43	50	57	64	71	78	85	92	99	106	113	120	127	134	141	148	155	162	169	177	183	190	197	204	211	218	225	233	239	246	253	260	267	274	281	288	295	303	309	316	323	330	337
315	1	8	15	22	29	36	43	50	57	64	71	78	85	92	99	106	113	121	127	134	141	148	155	162	169	179	183	190	197	204	211	218	225	232	239	246	253	261	267	274	281	288	295	303	309	316	323	330	337
316	1	8	15	22	29	36	43	50	57	64	71	78	85	92	99	106	113	122	127	134	141	148	155	162	169	176	183	190	197	204	211	218	225	232	239	246	253	260	267	274	281	288	295	302	309	316	323	330	337
317	1	8	15	22	29	36	43	50	57	64	71	78	85	92	99	106	113	122	127	134	141	148	155	162	169	176	183	191	197	204	211	218	225	232	239	247	253	260	267	274	281	288	295	302	309	317	323	330	337
318	1	8	15	22	29	36	43	50	57	64	71	78	85	92	99	106	113	120	127	134	141	148	157	162	169	177	183	190	197	204	211	218	225	236	240	246	253	260	267	274	281	288	295	303	309	316	323	330	337
319	1	8	15	22	29	36	43	50	57	64	71	78	85	92	99	106	113	121	127	134	141	148	155	162	169	176	183	190	197	204	211	218	225	232	239	246	253	260	267	274	281	288	295	303	309	316	323	330	337
320	1	8	15	22	29	36	43	50	57	66	71	78	85	92	99	106	113	120	127	134	141	148	155	162	169	176	183	190	197	204	211	218	225	232	239	246	253	260	267	274	281	288	295	302	309	316	323	330	337
321	1	8	15	22	29	36	43	50	57	64	71	78	85	92	99	106	113	120	127	134	141	148	155	162	169	176	183	190	197	204	211	218	225	232	239	247	253	260	267	274	281	288	295	302	309	316	323	330	339
322	1	8	15	22	29	36	43	50	57	65	71	79	85	92	99	106	113	120	127	134	141	148	156	162	169	176	183	191	197	204	211	218	225	232	241	246	253	260	267	274	281	288	295	302	309	316	323	330	337
323	1	8	15	22	29	36	43	51	57	64	71	78	85	92	99	106	113	120	127	134	141	148	155	162	169	176	183	190	197	204	211	218	225	232	239	246	253	260	267	278	281	288	295	302	309	316	323	330	337
324	1	11	15	22	29	36	44	50	57	64	71	78	86	92	99	106	113	121	127	134	141	149	155	162	169	176	183	190	197	204	211	218	225	232	239	247	253	260	268	274	281	288	295	302	309	317	323	330	337
325	1	8	15	22	29	36	43	50	57	67	71	78	85	92	99	106	113	121	127	135	141	148	155	162	169	176	183	190	197	204	211	218	225	232	239	249	253	260	267	274	281	288	295	302	309	316	323	330	337
326	1	8	16	22	29	36	43	51	58	64	71	78	85	92	99	106	113	120	127	134	141	148	155	162	169	179	183	190	197	204	211	218	225	232	239	246	253	260	267	274	281	288	295	302	309	316	323	330	337
327	1	8	15	22	29	36	43	50	57	64	71	78	85	92	99	106	113	121	127	134	141	148	155	164	170	176	183	190	197	205	211	218	225	232	239	246	253	260	267	274	281	288	295	302	309	316	323	330	337
328	1	8	15	22	29	36	43	50	57	64	71	78	85	92	99	106	113	120	127	134	141	150	155	162	169	176	183	192	197	204	211	218	225	232	239	248	253	260	267	274	281	288	295	302	309	316	323	330	337
329	1	8	15	22	29	36	43	50	57	64	71	78	85	92	99	106	113	120	127	134	141	148	155	162	169	176	183	190	197	207	211	218	225	232	239	246	253	260	267	274	281	288	295	302	309	316	323	330	337
330	1	8	15	22	29	36	43	50	57	65	71	78	85	92	99	106	113	120	127	134	141	148	155	162	169	177	183	190	197	204	211	218	225	234	239	246	253	260	267	274	281	288	295	302	309	316	323	330	337
331	1	8	15	22	29	36	43	50	57	64	71	78	85	92	99	106	113	121	127	134	141	148	155	162	169	181	183	190	198	204	214	218	225	232	239	246	253	260	267	274	281	288	295	303	309	316	323	331	337
332	1	8	15	22	29	36	43	50	57	64	71	78	85	92	99	106	113	121	127	134	141	148	155	162	169	176	183	193	197	204	211	218	225	232	239	246	253	260	267	274	281	288	295	302	309	316	323	330	337
333	1	8	15	22	29	36	43	50	57	64	71	78	85	92	99	106	114	120	127	134	141	148	155	162	169	176	183	190	197	205	211	218	225	232	239	246	253	260	267	274	281	288	295	303	309	316	323	330	337
334	1	8	15	22	29	36	43	50	57	64	71	78	85	92	99	106	113	121	127	134	141	148	156	162	169	180	183	190	197	204	211	218	225	232	239	246	253	260	267	274	281	288	295	302	309	316	323	334	337
335	1	8	15	22	29	36	43	50	57	64	71	78	85	92	99	106	113	121	127	134	141	148	155	162	169	176	183	190	197	205	211	218	225	232	239	246	253	260	267	274	281	288	295	302	309	316	323	330	337
336	1	8	15	22	29	36	43	50	57	64	71	78	85	92	99	106	113	120	127	134	141	148	155	162	170	176	183	192	197	205	211	218	225	232	239	246	253	260	267	274	281	288	296	302	309	316	323	330	337
337	1	8	15	22	29	36	43	51	57	64	71	78	85	92	99	106	114	120	127	134	141	148	155	162	169	176	183	190	199	204	211	218	225	232	239	246	253	260	267	274	281	288	295	303	309	316	323	330	337
338	1	8	15	22	29	36	43	50	57	64	71	78	85	92	99	106	113	121	127	134	141	148	155	162	169	180	183	190	197	204	211	218	225	232	239	246	254	260	267	274	281	288	295	304	309	316	323	333	337
339	1	8	15	22	29	36	43	50	57	64	71	78	85	92	99	106	113	121	127	134	141	148	155	162	169	177	183	190	197	204	211	218	225	232	241	246	253	260	267	274	281	288	295	302	309	316	323	330	337
340	1	8	15	22	29	36	43	50	57	64	71	79	85	92	99	106	113	120	127	134	141	148	155	162	169	177	183	190	197	204	211	218	225	236	239	247	253	260	267	274	281	288	295	303	309	316	323	330	337
341	1	8	15	22	29	36	43	50	57	64	71	78	85	93	99	106	113	121	127	134	141	148	155	162	169	176	183	192	197	204	211	219	225	232	239	246	253	260	267	274	281	288	296	302	309	316	323	330	337
342	1	8	15	22	29	36	43	50	57	64	71	78	85	92	99	106	113	121	127	134	141	148	155	162	169	176	183	190	197	204	216	218	225	232	240	246	253	260	267	274	281	288	295	303	309	316	323	330	337
343	1	8	15	22	29	36	43	50	57	64	71	78	85	92	99	106	113	121	127	134	141	148	158	162	169	178	183	190	197	204	211	218	225	232	239	246	253	260	267	274	281	288	295	303	309	316	323	330	337
344	1	8	15	22	29	36	43	50	57	65	71	78	85	92	99	106	113	121	127	134	141	148	155	162	169	178	183	190	197	204	211	218	225	232	239	246	253	260	267	274	281	288	295	302	309	316	323	330	337
345	1	8	15	22	29	36	43	50	57	64	71	78	85	93	99	106	113	121	127	134	141	148	157	162	169	177	183	190	197	205	211	219	225	232	239	246	253	260	267	274	281	288	295	302	309	316	323	330	337
346	1	8	15	22	29	36	43	50	57	65	71	78	85	92	99	106	113	120	127	134	141	149	155	162	169	177	183	190	197	204	211	218	225	233	239	247	253	260	267	274	281	288	295	303	309	316	323	330	337
347	1	8	15	22	29	36	43	50	57	64	71	78	85	93	99	106	113	121	127	134	141	148	155	162	169	178	183	190	197	204	211	218	225	232	239	246	253	260	267	274	281	288	295	302	309	316	323	331	337
348	1	8	15	22	29	36	43	50	57	64	71	78	85	92	99	106	113	120	127	134	141	148	155	162	169	177	183	190	197	204	211	218	225	232	239	246	253	260	267	274	281	288	295	302	309	316	323	330	337
349	1	8	15	22	29	36	43	50	57	66	71	78	85	93	99	106	113	120	127	134	141	148	157	162	170	177	183	190	197	204	211	218	225	232	243	246	253	260	267	276	281	288	295	303	309	316	323	330	337
350	1	8	15	22	29	36	43	50	57	64	71	78	85	92	99	106	113	121	127	134	141	148	155	162	169	178	183	190	197	204	211	219	225	232	239	246	253	260	267	274	281	288	295	303	309	316	323	330	337
351	1	8	15	22	29	36	43	50	57	65	71	78	85	92	99	106	113	120	127	134	141	148	155	162	169	176	183	190	197	204	211	218	225	232	240	246	253	260	267	274	281	288	295	302	309	316	323	330	337
352	1	8	15	22	29	36	43	50	57	64	71	78	85	92	99	107	114	122	127	134	141	148	155	162	169	177	183	190	197	205	211	218	225	232	239	246	253	260	267	274	281	288	295	302	309	316	323	330	337
353	1	8	15	22	29	36	43	50	57	64	71	78	85	92	101	106	113	122	127	134	141	148	156	162	169	178	183	190	197	204	211	219	225	232	239	246	253	260	267	274	281	288	295	303	309	316	323	330	337
354	1	8	15	22	29	36	43	50	57	64	71	78	85	92	99	107	114	121	127	134	141	148	155	162	169	176	183	190	197	204	211	219	225	232	240	246	253	260	267	274	281	288	295	302	309	316	323	330	337
355	1	8	15	22	29	36	43	50	57	65	71	78	85	92	99	106	113	120	127	134	141	148	156	162	169	176	183	190	197	204	211	218	225	232	239	246	253	260	267	274	281	288	295	302	309	316	323	330	337
356	1	8	15	22	29	36	43	50	57	64	71	78	85	93	99	106	113	121	127	134	141	148	155	163	169	177	183	190	197	204	211	218	225	232	239	251	253	260	267	274	281	288	295	302	309	316	323	330	337
357	1	8	15	22	29	36	43	50	60	64	71	78	85	93	99	106	113	120	127	134	141	148	156	162	169	177	183	194	197	204	211	218	226	232	241	246	253	260	267	274	281	288	295	302	309	316	323	330	337
358	1	8	15	22	29	36	43	50	57	64	71	78	85	92	99	106	113	121	127	134	142	148	155	162	169	176	183	190	197	204	211	218	225	232	239	246	253	260	267	274	281	288	295	302	309	316	323	331	337
359	1	8	15	22	29	36	43	50	57	64	71	78	85	92	99	106	113	121	127	134	141	154	156	162	169	177	183	190	197	204	211	218	225	232	239	246	253	260	267	274	281	288	295	303	309	316	323	330	337
360	1	8	15	22	29	36	43	50	57	64	71	78	85	92	99	106	113	121	127	134	141	149	155	162	169	178	183	191	197	204	211	219	225	232	239	248	253	260	267	274	281	288	297	302	309	316	323	330	337
361	1	8	15	22	29	36	43	50	57	64	71	78	85	92	99	106	113	121	127	134	141	148	155	162	169	176	183	190	197	204	212	218	225	232	239	246	253	260	267	274	281	288	295	302	309	316	323	330	337
362	1	8	15	22	29	36	43	50	57	64	71	78	85	92	99	106	113	121	127	134	141	148	155	162	169	178	183	190	198	204	211	218	225	232	239	246	253	260	267	275	281	288	295	302	309	316	323	330	337
363	1	8	15	22	29	36	43	50	57	64	73	78	85	92	99	106	113	122	127	134	141	148	155	162	169	177	183	193	197	205	211	218	225	232	240	246	253	260	267	274	281	288	296	302	309	316	323	330	337
364	1	8	15	22	29	36	43	50	57	64	71	78	85	92	99	106	113	120	127	134	141	148	155	162	169	177	183	190	197	204	211	218	225	232	239	246	253	260	267	274	281	288	295	302	309	316	323	330	337
365	1	8	15	22	29	36	43	50	57	64	71	78	85	92	99	106	113	120	127	134	141	148	155	162	169	176	183	190	197	204	211	218	225	236	239	246	253	260	267	274	281	288	295	302	309	316	323	330	337
366	1	8	15	22	29	36	43	51	57	64	71	78	85	92	99	106	113	120	127	134	141	148	155	162	169	176	183	192	197	209	211	218	225	232	239	246	253	260	267	274	281	288	295	302	309	317	323	330	337
367	1	8	15	22	29	36	43	50	57	64	71	78	85	92	99	106	114	123	127	134	143	148	155	162	169	176	184	191	197	204	211	219	225	232	240	246	253	260	267	274	281	288	295	303	309	316	323	330	337
368	1	8	15	22	29	36	43	50	57	64	71	78	85	92	99	106	113	121	127	134	141	148	157	162	169	180	183	190	197	204	213	218	225	232	239	246	253	260	267	274	281	288	295	305	309	316	323	330	337
369	1	8	15	22	29	36	43	50	57	64	71	78	85	92	100	106	113	121	127	134	141	148	156	162	169	177	183	191	197	204	211	219	230	232	239	246	253	260	267	274	281	288	295	302	309	316	323	330	337
370	1	8	15	22	29	36	43	50	57	64	71	78	85	92	99	106	113	120	127	134	141	148	155	162	169	176	183	190	197	204	211	218	225	232	239	246	253	260	267	274	281	288	295	302	309	316	323	330	337
371	1	8	15	22	29	36	43	50	57	65	71	78	91	93	100	106	113	120	127	134	141	148	156	162	170	176	183	191	197	204	211	218	225	232	239	246	254	260	267	274	281	288	295	304	309	316	325	331	337
372	1	10	17	22	29	36	43	53	59	66	71	78	85	92	99	106	113	121	127	134	141	148	155	162	169	177	183	190	197	204	211	218	226	233	239	246	253	262	267	274	281	288	295	302	309	316	323	330	337
373	1	8	15	22	29	36	43	50	57	64	71	78	89	92	100	106	113	121	127	134	141	148	155	162	169	176	183	190	197	204	211	218	225	232	239	246	253	260	267	274	281	288	295	303	309	316	323	330	337
374	1	8	15	22	29	36	43	50	57	66	71	78	85	92	99	106	113	120	127	134	141	148	156	162	169	178	183	190	197	204	211	218	225	232	239	246	253	260	267	274	281	288	295	302	309	316	323	332	337
375	2	8	17	22	30	36	43	52	57	64	71	78	85	92	99	106	113	122	127	134	141	148	155	162	169	177	183	190	197	204	211	218	228	233	239	248	253	260	267	274	281	288	295	302	309	316	323	330	337
376	1	8	15	22	29	36	43	50	57	65	71	78	85	92	99	106	113	122	127	134	141	148	156	162	169	177	183	191	197	205	211	218	226	232	239	250	253	260	267	274	281	288	295	302	309	317	323	330	337
377	1	8	15	22	29	36	43	50	57	64	71	78	85	92	99	106	113	120	127	134	141	148	155	162	170	176	183	190	197	204	211	218	226	232	239	246	253	260	267	274	281	288	295	302	309	316	324	330	337
378	1	8	15	22	29	36	43	50	57	64	71	78	86	92	99	106	113	120	127	134	141	148	155	162	170	178	183	190	197	204	212	218	225	233	239	246	253	260	267	274	281	288	295	302	309	316	323	330	337
379	1	8	15	22	29	36	43	50	57	64	71	78	86	92	99	106	114	120	127	134	141	148	155	162	169	176	183	190	197	206	213	218	225	232	239	246	253	260	267	274	281	288	295	302	309	316	323	330	337
380	1	8	15	22	29	36	43	50	57	64	71	78	85	92	101	112	113	122	127	134	141	148	155	162	169	178	183	190	197	204	211	218	225	232	239	246	253	260	267	274	281	288	295	303	309	316	323	330	337
381	1	8	15	22	29	36	43	50	57	64	71	78	85	92	99	106	113	122	127	134	141	148	155	162	170	180	183	190	197	206	211	218	225	232	239	246	253	260	267	274	281	288	295	302	309	316	323	331	337
382	1	8	15	22	29	36	43	50	57	64	71	78	85	92	99	106	113	120	127	134	141	148	156	162	169	177	183	190	197	204	211	218	226	232	239	246	253	260	267	274	281	288	295	302	309	316	323	330	337
383	1	8	15	22	29	36	43	50	57	65	71	78	85	92	99	106	113	120	127	134	141	148	155	162	169	176	183	190	197	204	211	218	225	232	240	246	253	260	267	274	281	288	295	302	309	316	323	330	337
384	1	8	15	22	29	36	43	50	57	66	71	78	85	92	99	106	113	120	127	134	141	149	155	162	169	177	183	190	197	204	211	219	225	233	240	248	253	260	267	274	281	288	295	302	309	317	323	330	337
385	1	8	15	22	29	36	43	50	57	65	71	78	85	92	99	106	113	120	127	134	141	149	155	163	170	176	183	190	197	204	211	218	225	233	239	246	253	260	267	274	281	288	295	303	309	316	323	330	337
386	1	8	15	22	29	36	43	50	57	64	71	79	85	92	99	106	113	120	127	134	141	148	156	162	169	176	183	190	197	210	211	218	225	232	239	247	253	260	267	274	281	288	295	303	309	317	323	331	337
387	1	8	15	22	29	36	43	50	57	64	71	78	86	92	99	106	113	120	127	134	141	148	158	162	169	177	183	191	198	205	212	218	225	232	239	246	253	260	267	274	281	288	295	304	309	316	323	330	337
388	1	8	15	22	29	36	43	50	57	64	71	78	85	92	99	106	113	120	127	134	141	148	156	162	169	179	183	190	197	204	213	219	225	232	239	246	253	260	267	274	281	288	295	302	309	316	323	331	337
389	1	8	15	22	29	36	43	50	57	64	76	78	85	92	99	106	113	121	127	134	141	148	155	162	169	177	183	190	197	205	211	218	225	232	239	247	253	260	267	274	281	288	295	302	309	319	323	330	337
390	1	8	15	22	29	36	43	50	57	64	71	78	85	92	99	106	114	120	127	134	141	148	155	162	169	176	183	190	197	204	211	218	225	232	239	246	253	260	267	274	281	288	295	302	309	316	323	330	337
391	1	8	15	22	29	36	43	50	57	64	71	78	85	92	99	106	113	120	127	134	141	148	155	162	169	176	183	190	197	204	211	218	225	232	239	246	255	260	267	274	281	288	295	303	309	316	323	330	337
392	1	8	15	22	29	36	43	50	57	64	71	78	85	92	99	106	117	120	127	134	141	148	155	162	169	178	183	190	202	204	211	218	225	232	239	246	253	260	267	274	281	288	295	303	309	316	323	330	337
393	1	11	15	22	29	36	43	52	57	64	71	78	85	92	99	106	113	121	127	134	141	148	157	162	169	178	183	190	197	204	211	218	225	232	239	246	253	260	267	274	282	288	295	302	309	316	323	330	337
394	1	8	15	22	29	36	43	50	57	64	71	78	85	92	99	106	113	120	127	134	141	148	155	162	169	177	183	190	197	204	211	218	225	232	239	246	253	260	267	274	281	288	295	303	309	316	323	330	337
395	1	8	15	22	29	36	43	50	57	64	71	78	85	92	99	109	114	120	127	134	141	148	155	162	169	177	183	191	197	204	211	219	225	232	239	246	253	260	267	274	281	288	295	302	309	316	323	330	337
396	1	8	15	22	29	36	43	51	57	64	71	78	85	92	99	106	113	124	127	134	141	148	155	162	169	176	183	191	197	204	211	218	225	232	239	246	253	260	267	274	281	288	295	302	309	316	323	330	337
397	1	8	15	22	29	36	43	50	57	65	71	78	85	92	99	106	113	121	127	134	141	150	155	162	169	176	183	190	197	204	211	218	225	233	239	246	253	260	267	274	281	288	295	302	309	316	323	330	337
398	1	8	15	22	29	36	43	50	57	64	71	78	85	92	99	106	113	121	127	134	141	148	156	162	169	176	183	190	197	204	211	218	225	232	239	247	253	260	267	274	281	288	296	302	309	316	323	330	337
399	1	8	15	22	29	36	43	50	57	64	71	78	85	92	100	107	114	121	127	134	141	148	155	162	169	178	183	190	197	204	211	218	225	232	239	246	253	260	267	274	281	288	295	302	309	316	323	330	337
400	1	8	15	22	29	36	43	50	57	64	71	78	85	92	99	106	113	120	127	134	141	148	155	162	169	176	183	190	197	204	211	218	225	236	239	246	253	261	267	274	281	288	295	302	309	316	323	330	337
401	1	8	15	22	29	36	43	50	57	64	73	78	85	92	99	106	116	120	127	134	142	148	155	162	169	177	183	190	197	204	211	218	225	232	239	246	253	260	267	274	281	288	295	302	309	316	323	330	337
402	1	8	15	22	29	36	43	50	57	64	73	78	85	92	99	106	113	123	127	134	141	148	156	162	169	176	183	190	197	206	214	218	229	232	239	248	253	260	267	274	281	288	296	302	309	322	323	330	337
403	1	8	15	22	29	36	43	50	57	66	71	78	87	92	100	106	113	122	127	134	141	148	155	162	169	176	183	190	197	204	211	218	225	232	239	246	253	260	267	274	281	288	295	302	309	316	323	330	337
404	1	8	15	22	29	36	43	50	57	64	71	78	85	92	99	106	113	123	127	134	141	148	155	162	169	176	183	190	197	204	214	218	225	235	239	247	254	260	267	274	281	288	295	302	309	316	323	330	337
405	1	8	15	22	29	36	43	50	57	67	71	78	85	95	99	106	113	121	127	134	141	148	156	162	169	177	183	190	197	204	213	218	225	233	239	246	253	260	267	274	281	288	295	303	309	316	323	330	337
406	1	8	15	22	29	36	43	50	57	65	71	78	85	92	99	106	113	120	127	134	141	148	155	162	169	176	183	190	197	204	211	219	225	232	239	246	253	260	267	274	281	288	295	304	309	316	323	330	337
407	1	8	15	22	29	36	43	50	57	64	71	78	85	92	99	106	113	121	127	134	141	148	155	162	169	178	183	190	197	204	211	218	225	232	241	246	253	260	267	274	281	288	295	302	309	316	323	330	337
408	1	8	15	22	29	36	43	50	57	64	71	78	85	94	99	106	113	120	127	134	141	148	155	162	169	178	183	190	198	204	211	218	225	235	239	246	253	260	267	274	281	288	295	302	309	316	323	330	337
409	1	8	15	22	29	36	43	50	57	64	71	79	85	92	99	106	113	120	127	134	141	148	155	162	170	176	183	190	197	204	211	218	225	232	241	246	253	260	267	274	281	288	295	302	309	316	323	330	337
410	1	8	15	22	29	36	43	50	57	64	71	78	85	92	99	106	113	120	127	134	141	148	155	162	169	178	183	190	197	204	211	218	225	234	239	246	253	260	267	274	281	288	295	303	309	316	323	330	337
411	1	8	15	22	29	36	43	50	57	64	71	78	85	92	99	106	113	120	127	134	141	148	155	162	169	177	183	190	198	204	211	218	225	232	239	246	253	260	267	274	281	288	295	305	309	316	323	330	337
412	1	8	15	22	29	36	43	50	57	65	71	78	85	93	99	106	113	120	127	134	141	148	155	162	170	177	183	190	198	204	211	218	225	232	239	246	253	260	267	274	281	288	295	302	309	316	323	330	337
413	1	8	15	22	29	36	43	50	57	64	71	78	85	92	99	106	113	120	127	134	141	148	155	162	169	180	183	190	197	204	211	218	225	232	239	246	253	260	267	274	281	288	295	303	309	316	323	330	337
414	1	8	15	22	29	36	43	50	57	64	71	78	85	92	99	106	113	120	127	134	141	149	156	162	169	177	183	190	197	204	211	218	225	233	239	246	253	260	267	274	281	288	295	302	309	316	323	330	337
415	1	8	15	22	29	36	43	50	57	64	71	78	85	92	99	106	113	120	127	134	141	148	155	162	169	177	183	190	197	204	211	218	225	232	239	246	253	260	267	274	281	288	295	303	309	316	323	331	337
416	1	8	15	22	29	36	43	50	57	64	71	78	85	92	99	106	113	120	127	134	141	148	156	162	169	176	183	190	198	204	211	218	225	232	239	246	253	260	267	274	281	288	295	303	309	316	323	330	337
417	1	8	15	22	29	36	43	50	57	64	71	78	85	92	99	106	113	120	127	134	141	148	155	162	169	176	183	193	197	205	211	218	231	232	239	246	253	260	267	274	281	288	295	302	309	316	323	330	337
418	1	8	15	22	29	36	43	50	57	64	73	78	85	92	99	106	113	121	127	134	141	148	155	162	169	176	183	190	197	204	211	219	225	232	241	246	253	260	267	274	281	288	295	302	309	316	323	330	337
419	1	8	15	22	29	36	43	50	57	64	71	78	85	92	99	106	113	122	127	134	141	148	155	162	169	177	183	190	197	204	211	218	225	232	239	246	253	260	267	274	281	288	295	302	309	316	323	330	337
420	1	10	15	22	29	36	43	50	57	65	71	78	85	92	99	106	113	120	128	134	141	148	155	162	169	177	183	191	197	204	211	218	225	232	239	246	253	260	267	274	281	288	295	302	309	316	323	330	337
421	1	8	15	22	29	36	43	50	57	64	71	78	85	92	99	106	113	122	127	135	141	148	155	162	169	176	183	190	197	204	211	218	225	232	239	246	253	260	267	274	281	288	295	302	309	316	323	330	337
422	1	8	15	22	29	36	43	50	57	64	71	78	85	93	99	106	113	121	127	134	141	148	155	162	169	177	183	190	197	204	211	218	225	232	239	246	253	260	267	274	281	288	296	302	309	316	323	330	337
423	1	8	15	22	29	36	43	50	57	64	71	78	85	92	99	106	113	120	127	134	141	148	155	162	169	177	183	190	197	204	211	218	225	232	239	246	253	260	267	274	281	288	295	302	309	316	323	330	337
424	1	8	15	22	29	36	43	50	57	64	71	78	86	98	99	106	113	120	127	134	141	148	155	162	169	177	183	190	197	204	211	218	226	232	239	246	253	260	267	274	281	288	295	304	309	316	323	330	337
425	1	8	15	22	29	36	43	50	57	64	71	78	85	92	99	106	113	122	127	135	141	150	155	162	169	177	183	196	197	204	211	219	225	232	239	246	253	260	267	274	281	288	295	302	309	316	323	330	337
426	1	8	15	22	29	36	43	50	57	64	71	78	85	92	99	106	113	122	127	134	141	148	156	162	169	177	183	190	197	205	211	218	225	232	239	246	253	260	267	274	281	288	295	302	309	316	323	332	337
427	1	8	15	22	29	36	43	50	57	64	71	78	85	92	99	106	113	120	127	134	141	148	155	162	169	177	183	190	197	204	211	218	225	232	239	246	253	260	267	274	281	288	295	303	309	316	323	330	337
428	2	13	18	22	29	38	43	56	57	64	71	78	86	92	99	106	113	121	127	134	141	148	155	162	169	176	184	191	198	204	211	218	225	232	239	246	253	261	267	274	281	288	295	302	309	316	323	330	337
429	1	8	15	22	29	36	43	50	57	64	71	78	85	92	99	106	113	120	127	134	141	148	156	162	169	176	183	190	197	204	211	218	225	232	240	246	253	260	267	274	281	288	295	302	309	316	323	330	337
430	1	8	15	22	29	36	43	50	57	64	71	78	85	92	99	106	113	121	127	134	141	148	155	162	169	177	183	191	197	204	211	218	225	233	239	246	253	260	267	274	281	288	295	302	309	316	323	330	337
431	1	8	15	22	29	36	43	50	57	64	71	78	85	92	99	106	113	120	127	134	141	148	156	162	169	177	183	190	197	204	211	218	226	232	239	246	253	260	267	274	281	288	295	302	309	316	323	330	337
432	1	8	15	22	29	36	43	50	57	64	71	78	85	92	99	106	113	121	127	134	141	148	155	163	170	177	183	190	197	204	211	218	225	232	239	246	253	260	267	274	281	288	295	302	309	316	323	330	337
433	1	8	15	22	29	36	43	50	57	64	71	78	85	92	99	106	113	120	127	134	141	148	156	162	169	176	183	190	197	204	211	218	225	232	239	247	253	260	267	275	281	294	295	302	309	316	323	330	337
434	1	8	15	22	29	36	43	50	57	64	71	78	85	92	99	106	113	120	127	134	141	148	155	162	169	178	183	190	197	204	211	218	225	232	239	246	253	260	267	274	281	288	295	302	309	316	323	330	337
435	1	8	15	22	29	36	43	50	57	64	71	78	85	92	99	106	113	120	127	134	141	148	155	162	169	176	183	190	197	204	211	218	226	232	239	247	253	260	267	275	281	288	295	302	309	316	323	330	337
436	1	8	15	22	29	36	43	50	57	64	71	78	85	92	99	106	113	120	127	134	141	154	156	162	169	177	183	190	197	204	211	218	225	232	240	246	253	260	267	274	281	288	295	302	309	316	323	330	337
437	1	8	15	22	29	36	43	50	57	64	71	78	85	92	99	107	113	120	127	134	141	149	155	163	169	176	183	190	197	204	211	218	225	232	241	246	253	260	267	274	281	288	295	302	309	316	323	330	337
438	1	8	15	22	29	36	43	50	57	64	71	78	85	92	99	106	113	120	127	134	141	148	155	162	169	177	183	190	197	204	212	218	225	232	244	246	253	260	267	274	281	288	295	302	309	316	323	330	337
439	1	8	15	22	29	36	43	50	57	64	71	78	85	92	99	106	113	120	127	134	141	148	157	162	169	178	183	190	197	204	211	218	225	232	239	246	253	260	267	280	281	288	295	303	309	316	323	330	337
440	1	8	15	22	29	36	43	50	57	64	71	78	85	94	99	106	113	120	127	134	141	148	156	162	169	177	183	190	197	204	211	218	225	232	239	246	253	260	267	274	281	288	295	303	309	316	323	330	337
441	1	8	15	22	29	36	43	50	57	64	71	78	85	92	99	106	113	121	127	134	141	148	156	162	169	176	183	191	197	204	211	218	225	232	239	246	253	260	267	274	281	288	297	304	309	316	323	331	337
442	1	8	15	22	29	36	43	50	57	64	71	78	85	92	99	106	113	121	127	134	141	148	155	162	169	177	183	190	198	206	211	218	225	232	239	246	253	260	267	274	281	288	295	302	309	316	323	330	337
443	1	8	15	22	29	36	43	50	57	64	71	78	85	93	99	106	113	120	127	134	141	148	155	162	169	176	183	190	197	204	211	218	225	232	239	246	253	260	267	274	281	288	295	302	309	316	323	330	337
444	1	8	15	22	29	36	43	50	57	65	71	78	85	92	99	106	114	121	127	134	141	148	155	162	169	177	183	191	197	205	211	218	225	232	239	246	253	260	267	274	281	288	295	302	309	318	323	330	337
445	1	8	15	22	29	36	43	50	57	64	74	78	85	92	99	106	113	121	127	134	141	151	156	162	169	177	183	190	197	207	211	218	225	233	239	246	253	260	267	274	281	288	295	303	309	317	323	330	337
446	1	8	15	22	29	36	43	50	57	64	71	78	85	92	99	106	113	123	127	134	141	148	155	162	169	177	183	190	197	204	214	218	225	232	239	246	253	260	267	274	281	288	295	302	309	316	323	332	337
447	1	8	15	22	29	36	43	50	57	64	71	78	85	92	99	106	113	122	127	134	141	148	155	162	169	178	183	190	197	204	211	218	225	232	239	246	253	260	267	274	281	288	295	302	309	316	323	330	337
448	1	8	15	22	29	36	43	52	57	64	71	78	85	92	99	106	113	120	127	134	143	148	155	162	169	176	189	190	197	204	211	218	225	233	239	246	253	260	267	274	281	288	295	302	309	316	323	330	337
449	1	8	15	22	29	36	43	50	57	64	77	78	85	92	99	106	113	121	127	134	141	148	155	162	169	176	183	190	197	204	211	218	225	233	239	247	253	260	267	274	281	288	296	302	309	317	323	330	337
450	1	8	15	22	29	36	43	50	57	64	71	78	85	92	99	106	113	121	127	134	141	148	155	162	169	177	183	190	197	204	211	218	225	232	239	246	253	260	267	274	281	288	295	303	309	316	323	330	337
451	1	8	15	22	29	36	43	50	57	66	71	78	85	92	99	106	113	120	127	134	141	148	155	162	169	177	183	190	197	204	211	219	225	232	239	246	253	260	267	274	281	288	301	302	309	316	323	330	337
452	1	8	15	22	29	36	43	50	57	64	71	78	85	93	99	106	113	120	127	134	141	148	155	162	169	177	183	190	197	204	213	219	225	232	239	246	253	260	267	274	281	288	295	302	309	316	323	330	337
453	1	8	15	22	29	36	43	50	57	64	71	78	85	92	99	106	113	121	127	134	141	148	155	162	169	177	183	191	197	205	212	219	225	232	240	246	253	260	267	274	281	288	296	302	309	316	323	330	337
454	1	8	15	22	29	36	43	50	57	65	71	79	85	92	99	106	113	120	127	134	141	148	155	163	169	176	183	190	197	204	211	218	225	232	240	248	253	260	267	274	281	288	295	302	309	317	323	330	337
455	1	8	15	22	29	36	43	50	57	64	71	78	85	92	99	106	113	120	127	134	141	148	155	162	169	177	183	190	197	204	211	219	225	232	239	246	253	260	267	274	281	288	296	303	309	316	323	332	337
456	1	8	15	22	29	36	43	50	57	64	71	78	85	92	99	108	113	120	127	134	141	148	155	162	169	176	183	190	197	204	211	218	225	232	239	246	253	260	267	274	281	288	295	302	309	316	323	330	337
457	1	8	15	22	29	36	43	50	57	64	71	78	85	92	99	106	115	120	127	134	141	148	155	162	169	176	183	190	197	204	211	220	225	232	239	246	253	260	267	274	281	288	295	302	309	316	323	330	337
458	1	8	15	22	29	36	43	50	57	66	71	78	85	92	99	106	113	122	127	134	141	148	155	162	169	179	183	190	197	204	211	218	225	232	239	246	253	260	267	274	281	288	297	302	309	316	323	330	337
459	1	8	15	22	29	36	43	50	57	64	71	78	85	92	99	106	113	121	127	134	141	148	156	162	169	176	183	190	197	204	211	218	226	233	239	246	253	260	267	274	281	288	295	302	309	317	323	330	337
460	1	8	15	22	29	36	43	50	57	64	71	78	85	92	99	106	113	120	127	134	141	148	156	162	169	177	183	190	197	204	211	218	225	232	240	246	253	260	267	274	281	288	295	303	309	316	323	330	337
461	1	8	15	22	29	36	43	50	57	64	71	78	85	92	99	106	113	120	127	134	141	148	155	162	169	176	183	190	197	204	213	218	225	232	239	246	255	260	267	274	281	288	295	302	309	316	323	331	337
462	1	8	15	22	29	36	43	50	57	64	71	78	85	92	99	106	113	120	127	134	141	148	155	162	169	176	183	190	197	204	211	218	225	232	244	246	253	260	267	274	281	288	295	303	309	316	323	330	337
463	1	8	15	22	29	36	43	50	57	64	71	78	85	92	99	106	113	122	127	134	141	148	155	162	169	176	183	191	197	205	211	218	230	232	239	247	253	266	267	274	281	288	295	302	309	316	323	330	337
464	1	8	15	22	29	36	43	50	57	64	71	78	85	92	99	106	113	120	127	134	141	148	155	162	169	176	183	191	197	204	211	218	226	232	239	246	253	260	267	274	281	288	295	302	309	316	323	330	337
465	1	8	15	22	29	36	43	50	57	64	71	78	85	92	99	106	113	120	127	134	141	148	156	162	169	179	183	190	197	204	211	218	225	232	239	246	253	260	267	274	281	288	295	302	309	316	323	330	337
466	1	8	15	22	29	36	43	50	57	64	71	78	85	92	99	106	113	122	127	134	141	148	156	162	169	176	183	190	197	204	211	218	226	233	239	251	253	260	267	274	281	288	295	302	309	316	323	330	337
467	1	8	15	22	29	36	43	50	57	65	71	78	85	92	99	106	113	120	127	134	141	148	156	162	169	177	183	190	197	205	211	218	226	238	239	246	253	260	267	274	281	288	295	302	309	316	323	330	337
468	1	8	15	22	29	36	43	50	57	64	71	78	85	92	99	107	113	121	127	134	141	148	155	162	169	176	183	191	197	205	211	218	225	232	239	246	253	260	267	274	281	288	295	302	309	316	323	330	337
469	1	8	15	22	29	36	43	50	57	64	71	78	85	92	99	106	113	121	127	134	141	148	155	162	169	177	183	192	197	204	211	218	225	232	239	246	253	260	267	274	281	288	295	302	309	316	323	330	337
470	1	8	15	22	29	36	43	50	57	64	71	78	85	92	100	106	113	120	127	134	141	148	156	162	169	177	183	190	197	204	211	218	225	232	239	246	253	260	267	274	281	288	295	303	309	316	323	331	337
471	2	8	16	24	29	36	43	51	57	64	71	78	88	92	99	106	113	120	127	139	141	148	155	162	169	176	183	191	197	204	211	218	226	232	240	246	253	260	267	274	281	288	295	302	309	316	323	330	337
472	1	8	15	22	29	36	43	50	57	64	71	78	85	92	99	106	113	120	127	134	141	148	155	162	169	178	183	190	197	204	211	218	225	232	239	246	253	260	267	275	281	288	295	302	309	316	323	330	337
473	1	8	15	22	29	36	43	50	57	64	71	78	85	92	99	106	113	122	127	134	141	148	155	162	170	177	183	190	197	204	211	218	225	232	239	246	253	260	267	274	281	288	295	302	309	316	323	330	337
474	1	8	15	22	29	36	43	51	57	64	71	78	85	92	99	106	113	121	127	134	141	148	155	162	169	176	183	191	197	204	212	218	225	232	239	246	253	260	267	274	281	288	295	303	309	316	323	330	337
475	1	8	15	22	29	36	43	52	57	64	71	78	85	92	99	106	113	120	127	140	141	148	155	168	169	176	183	190	197	204	211	218	225	232	240	246	253	260	267	274	281	288	296	302	309	316	323	330	337
476	1	8	15	22	29	36	43	50	57	64	71	78	85	92	99	106	113	120	127	134	141	148	155	162	169	177	183	190	197	204	211	218	225	232	239	246	253	260	267	274	281	288	295	302	309	316	323	330	337
477	1	8	15	22	29	36	43	50	57	64	71	78	85	92	99	106	113	120	127	134	141	148	155	162	169	178	183	190	198	204	212	218	225	232	239	246	253	260	267	274	281	288	295	304	309	316	323	330	337
478	1	8	16	22	29	37	43	50	57	64	71	78	86	94	99	106	114	121	127	134	141	148	156	162	169	176	183	190	202	204	214	218	225	232	239	246	254	260	267	274	281	288	295	304	309	316	323	330	337
479	1	8	15	22	29	36	43	50	57	64	71	78	85	92	99	106	114	120	127	134	141	148	155	162	169	176	183	192	198	206	211	218	225	232	239	246	253	260	267	274	281	288	295	302	309	316	323	330	337
480	1	8	15	22	29	36	43	50	57	64	71	78	85	92	100	106	113	122	127	134	141	149	155	162	170	177	183	190	197	204	211	218	225	232	239	246	253	260	267	274	281	288	295	302	309	316	323	330	337
481	1	8	15	22	29	36	43	50	57	64	71	78	85	92	99	106	113	120	127	134	141	148	155	162	169	177	183	191	197	204	211	218	227	232	240	246	253	260	267	274	281	288	295	304	309	316	323	330	337
482	1	8	15	22	29	36	43	50	57	64	71	78	85	92	99	106	113	121	127	134	141	148	155	162	170	177	183	191	197	204	212	218	226	232	239	246	253	260	267	274	281	288	295	302	309	317	323	330	337
483	1	8	15	22	29	36	43	50	57	64	71	78	85	92	99	106	113	121	127	134	141	148	155	162	169	177	183	190	197	204	211	218	225	232	239	246	253	260	267	274	281	288	297	302	309	316	323	330	337
484	1	8	15	22	29	36	43	50	57	64	73	78	85	93	99	106	113	124	127	135	141	148	155	162	169	178	183	192	198	205	211	218	225	232	239	247	253	260	267	274	281	288	295	302	309	319	323	330	337
485	1	8	15	22	29	36	43	50	57	66	71	78	85	92	100	106	113	121	127	134	141	148	155	162	169	177	183	190	197	204	211	218	226	232	239	246	253	260	267	274	281	288	295	302	309	316	323	330	337
486	1	8	15	22	29	36	43	50	57	67	71	78	85	92	99	106	113	120	127	134	141	148	155	162	169	177	183	190	197	204	211	218	225	232	240	246	253	260	267	274	281	288	295	303	309	316	323	330	337
487	1	8	15	22	29	36	43	50	57	64	71	78	85	92	99	106	113	120	127	134	141	148	155	162	169	177	183	190	197	206	211	218	225	232	239	246	253	260	267	274	281	288	295	302	309	316	323	330	337
488	1	8	15	22	29	36	43	50	57	65	71	78	85	92	99	106	113	120	127	134	141	148	156	162	169	177	183	190	197	205	211	218	225	235	239	246	253	260	267	274	281	288	295	302	309	316	323	330	337
489	1	8	15	22	29	36	43	50	57	66	71	78	85	92	100	106	113	120	127	134	141	148	155	162	169	179	183	190	197	205	211	218	225	232	239	246	253	260	267	274	281	288	295	302	309	316	323	330	337
490	1	8	15	22	29	36	43	50	57	64	71	78	85	92	99	106	113	120	127	134	141	148	155	162	169	178	183	190	197	204	211	218	225	232	239	246	253	260	267	274	281	288	295	303	309	316	323	331	337
[truncated: 51 more columns]
