# Supplementary material for: NFnetFu: A novel workflow for microbiome data fusion
Source: Comput Biol Med. 2021 Aug;135:104556. doi: 10.1016/j.compbiomed.2021.104556 (PMC8404037; doi:10.1016/j.compbiomed.2021.104556)
Supplement: Multimedia component 16 [file mmc16.csv]

	Otu00001	Otu00057	Otu00023	Otu00002	Otu00046	Otu00003	Otu00213	Otu00015	Otu00007	Otu00049	Otu00083	Otu00203	Otu00207	Otu00018	Otu00028	Otu00013	Otu00300	Otu00033	Otu00171	Otu00073	Otu00108	Otu00075	Otu00014	Otu00101	Otu00005	Otu00027	Otu00154	Otu00077	Otu00036	Otu00035	Otu00006	Otu00050	Otu00559	Otu00056	Otu00022	Otu00009	Otu00393	Otu00024	Otu00189	Otu00012	Otu00011	Otu00162	Otu00346	Otu00090	Otu00111	Otu00048	Otu00194	Otu00119	Otu00020
1	1	8	15	22	29	36	43	50	57	64	71	78	85	92	99	106	113	120	127	134	141	148	155	162	169	176	183	190	197	204	211	218	225	232	239	246	253	260	267	274	281	288	295	302	309	316	323	330	337
2	1	8	15	22	29	36	43	50	57	64	71	78	85	92	99	106	113	126	127	134	141	148	155	162	169	176	183	190	197	204	211	218	225	232	239	246	253	260	267	274	281	288	295	302	309	316	323	330	337
3	1	8	15	22	29	36	43	50	57	64	71	78	85	92	99	107	113	121	127	134	141	148	155	162	169	176	183	190	197	204	211	218	225	232	239	246	253	260	267	274	281	288	295	302	309	316	323	330	337
4	1	8	15	23	29	36	43	50	57	64	71	78	85	92	99	106	113	120	127	134	141	148	155	162	169	176	183	190	197	204	211	218	225	232	239	246	253	260	267	274	281	288	295	302	309	316	323	330	337
5	1	8	15	22	29	36	43	50	57	64	71	78	85	92	99	107	113	122	127	134	141	148	155	162	169	176	183	190	197	204	211	218	225	232	239	246	253	260	267	274	281	288	295	302	309	316	323	330	337
6	1	8	15	23	29	36	43	50	57	64	71	79	85	92	99	106	113	120	127	134	141	148	155	162	169	176	183	190	197	204	211	218	225	232	239	246	253	260	267	274	281	288	295	302	309	316	323	330	337
7	1	8	15	22	29	36	43	50	57	64	71	78	85	92	99	106	113	120	127	134	141	148	155	162	169	176	183	190	197	204	211	218	225	232	239	246	253	260	267	274	281	288	295	302	309	316	323	330	337
8	1	9	15	22	29	36	43	50	57	64	71	78	85	92	99	106	113	120	128	134	141	148	155	162	169	176	183	190	197	204	211	218	225	232	239	246	253	260	267	274	281	288	295	302	309	316	323	330	337
9	1	8	15	22	29	36	43	50	57	64	71	78	85	92	99	106	113	120	127	134	141	148	155	162	169	176	183	190	197	204	211	218	225	232	239	246	253	261	267	274	281	288	295	302	309	316	323	330	337
10	1	10	15	22	29	36	43	50	57	64	71	78	85	92	99	106	113	120	128	134	141	148	155	162	169	176	183	190	197	204	211	218	225	232	239	246	253	260	267	274	281	288	295	302	309	316	323	330	337
11	1	8	15	24	29	36	43	50	57	64	71	78	85	92	99	106	113	120	127	134	141	148	155	162	169	176	183	193	199	204	215	218	225	232	239	249	253	260	267	274	281	288	295	302	309	316	324	333	338
12	1	8	15	22	29	36	43	50	57	64	71	78	85	92	99	106	113	120	127	134	141	148	155	162	169	176	183	190	197	204	211	218	225	232	239	246	253	260	267	274	281	288	295	302	310	316	323	330	337
13	1	8	15	22	29	36	43	50	57	64	71	78	85	92	99	109	113	123	127	134	141	148	155	162	169	176	183	190	197	204	211	218	225	232	239	246	253	260	267	274	281	288	295	302	309	316	323	330	340
14	1	9	15	22	29	36	43	50	57	64	71	78	85	92	99	106	113	120	127	134	141	148	155	162	169	176	183	190	197	204	211	218	225	232	239	246	253	260	267	274	281	288	295	302	309	316	323	330	337
15	1	8	15	23	29	36	43	50	57	64	71	79	85	92	99	106	113	120	127	134	141	148	155	162	169	176	183	190	197	205	211	218	225	232	239	246	253	260	267	274	281	288	295	302	309	316	323	330	337
16	1	12	16	22	29	36	43	50	57	64	71	78	86	92	99	106	113	120	127	134	141	149	155	162	169	176	183	190	197	204	211	218	225	232	239	246	253	260	267	274	281	288	295	302	309	316	323	330	337
17	1	8	15	22	29	36	43	50	57	64	71	78	85	92	99	106	113	120	127	134	141	148	155	162	169	176	183	190	197	204	211	218	225	232	239	246	253	260	267	274	281	288	295	302	309	316	323	330	337
18	1	8	15	22	29	36	43	50	57	64	71	78	85	92	99	106	113	120	127	134	141	148	155	162	169	176	183	190	197	204	211	218	225	232	239	246	253	260	267	274	281	288	295	302	309	316	323	330	337
19	1	8	15	22	29	36	43	50	57	64	71	78	85	92	99	107	113	123	127	134	141	148	155	162	169	176	183	190	197	204	211	218	225	232	239	246	253	260	267	274	281	288	295	302	309	316	323	330	337
20	1	8	15	22	29	36	43	50	57	64	71	78	85	92	99	106	115	120	127	134	141	148	155	162	169	176	183	190	197	204	211	218	225	232	239	246	253	260	267	274	281	288	295	302	309	316	323	330	337
21	1	8	15	23	29	36	43	50	57	64	71	78	85	92	99	107	113	120	127	134	141	148	155	162	169	176	183	190	197	204	211	218	225	232	239	246	253	260	267	274	281	288	295	302	309	316	323	330	337
22	1	8	15	22	29	36	43	50	57	64	71	78	85	92	99	107	113	122	127	134	141	148	155	162	169	176	183	190	197	204	211	218	225	232	239	246	253	260	267	274	281	288	295	302	309	316	323	330	339
23	1	8	15	23	29	36	43	50	57	64	71	78	85	92	99	106	113	120	127	134	141	148	155	162	169	176	183	191	197	204	214	218	225	232	239	251	253	260	267	274	281	288	295	302	309	317	323	332	337
24	1	8	15	22	29	36	43	50	57	64	71	78	85	92	99	106	113	120	127	134	141	148	155	162	169	176	183	190	197	204	211	218	225	232	239	246	253	260	267	274	281	288	295	302	310	316	323	330	337
25	1	8	15	22	29	36	43	50	57	64	71	78	85	92	99	106	113	120	127	134	141	148	155	162	169	176	183	190	197	204	211	218	225	232	239	246	253	260	267	274	281	288	295	302	309	316	323	330	337
26	1	9	16	22	29	36	44	50	57	64	71	78	85	92	99	106	113	120	128	134	141	148	155	162	169	176	183	190	197	204	211	218	225	232	239	246	253	260	267	274	281	288	295	302	309	316	323	330	337
27	1	8	15	22	29	36	43	50	57	64	71	78	85	92	99	108	113	123	127	134	141	148	155	162	169	176	183	190	197	204	211	218	225	232	239	246	253	260	267	274	281	288	295	302	309	316	323	330	337
28	1	9	17	22	29	36	43	50	57	64	71	78	85	92	99	106	113	120	128	134	141	148	155	162	169	176	183	190	197	204	211	218	225	232	239	246	253	260	267	274	281	288	295	302	309	316	323	330	337
29	1	8	15	22	29	36	43	50	57	64	71	78	85	92	99	106	113	120	127	134	141	148	155	162	169	176	183	190	197	204	211	218	225	232	239	246	253	262	267	274	281	288	295	302	309	316	323	330	337
30	1	8	15	22	29	36	43	50	57	64	71	78	85	92	99	106	113	120	127	134	141	148	155	162	169	176	183	190	197	204	211	218	225	232	239	246	253	260	267	274	281	288	295	303	309	316	323	330	337
31	1	8	15	22	30	36	43	50	57	64	71	81	85	92	99	106	113	120	127	134	141	148	155	162	169	176	183	190	197	204	211	218	225	232	239	246	253	260	267	274	281	288	295	302	309	316	323	330	337
32	1	8	15	22	29	36	43	50	57	64	71	78	85	92	99	106	113	120	127	134	141	148	155	162	169	176	183	190	197	204	211	218	225	232	239	246	253	260	267	274	281	288	295	302	309	316	323	330	337
33	1	8	15	22	29	36	43	50	57	64	71	78	85	92	99	106	113	120	127	134	141	148	155	162	169	176	183	190	197	204	211	218	225	232	239	246	253	260	267	274	281	288	295	302	309	316	323	330	337
34	1	8	15	22	29	36	43	50	57	64	71	78	85	92	99	106	113	120	127	134	141	148	155	162	169	176	183	190	197	204	211	218	225	232	239	246	253	260	267	274	281	288	295	302	309	316	323	330	337
35	1	8	15	22	29	36	43	50	57	64	71	78	85	92	99	106	113	120	127	134	141	148	155	162	169	176	183	191	198	204	211	220	225	232	239	246	253	260	267	274	281	288	295	302	309	316	323	330	337
36	2	8	15	22	29	36	43	51	57	64	71	78	85	92	99	106	113	120	127	134	141	148	155	162	169	176	183	190	197	205	211	218	225	232	239	246	253	260	267	274	281	288	295	302	309	316	323	330	337
37	1	8	15	24	29	36	43	51	57	64	71	78	85	92	99	106	113	120	127	134	141	148	155	162	169	176	183	190	197	204	211	218	225	232	239	246	253	260	267	274	281	288	295	302	309	316	323	330	337
38	2	8	15	22	29	36	43	53	57	64	71	78	85	92	99	106	113	120	127	134	141	148	155	162	169	176	183	190	197	206	211	218	225	232	239	246	253	260	267	274	281	288	295	302	309	316	323	330	337
39	1	8	15	23	29	36	43	50	57	64	71	79	85	92	99	106	113	120	127	134	141	148	155	162	169	176	183	190	197	204	211	218	225	232	239	246	253	260	267	274	281	288	295	302	309	316	323	330	337
40	1	8	15	22	29	36	43	50	57	64	71	78	85	92	99	106	113	120	127	134	141	148	156	162	169	176	183	190	197	204	211	220	226	232	239	246	253	260	267	276	283	288	295	303	309	316	323	330	337
41	1	8	15	22	30	36	43	50	57	64	71	79	85	92	99	106	113	120	127	134	141	148	155	162	169	176	184	190	197	204	211	218	225	232	239	246	253	260	267	274	281	288	295	302	309	316	323	330	337
42	1	8	15	22	29	36	43	50	57	64	72	84	85	92	99	106	113	120	127	134	141	148	155	162	169	176	183	190	197	204	211	218	225	232	239	246	253	260	267	274	281	288	295	302	309	316	323	330	337
43	1	8	15	22	29	36	43	50	57	64	71	78	85	92	99	106	116	120	127	134	141	148	155	162	169	176	183	190	197	204	211	218	225	232	239	246	254	260	267	274	281	288	297	302	309	316	323	330	337
44	1	8	15	22	30	36	43	50	57	64	71	78	85	92	99	106	113	120	127	134	141	148	155	162	169	176	183	190	197	204	211	218	225	232	239	246	253	260	267	274	281	288	295	302	309	316	323	330	337
45	1	8	15	22	29	36	43	50	57	64	71	78	85	92	99	106	113	120	127	134	141	148	155	162	169	176	184	190	197	204	211	218	225	232	239	246	253	260	267	274	281	288	295	302	309	316	323	330	337
46	2	8	15	22	31	36	43	50	57	64	72	82	85	92	99	106	113	120	127	136	141	148	155	163	169	176	184	190	197	204	211	218	225	233	239	246	253	260	267	274	281	288	295	302	309	316	323	330	337
47	1	8	15	22	29	36	43	50	57	64	71	79	85	92	99	106	113	120	127	134	141	148	155	162	169	176	183	190	197	204	211	218	225	232	239	246	253	260	267	274	281	288	295	302	309	316	323	330	337
48	1	8	15	22	30	36	43	50	57	64	71	79	85	92	99	106	113	120	127	134	141	148	155	162	169	176	183	190	197	204	211	218	225	232	239	246	253	260	267	274	281	288	295	302	309	316	323	330	337
49	1	8	15	22	30	36	43	50	57	64	71	79	85	92	99	106	113	120	127	134	141	148	155	162	169	176	183	190	197	204	211	218	225	232	239	246	253	260	267	274	281	288	295	302	309	316	323	330	337
50	1	8	15	22	29	36	43	50	57	64	71	78	85	92	99	106	117	120	127	134	141	148	155	162	169	176	183	190	197	204	211	218	225	232	239	246	253	260	267	274	281	288	295	302	309	316	323	330	337
51	1	8	15	22	30	36	43	50	57	64	72	78	85	92	99	106	113	120	127	135	141	148	155	162	169	176	184	190	197	204	211	218	225	232	239	246	253	260	267	274	281	288	295	302	309	316	323	330	337
52	1	8	15	22	30	36	43	50	57	64	71	78	85	92	99	106	113	120	127	134	141	148	155	162	169	176	183	190	197	204	211	218	225	232	239	246	253	260	267	274	281	288	295	302	309	316	323	330	337
53	3	8	15	22	31	36	43	50	57	64	72	81	85	92	99	106	114	120	127	135	141	148	155	162	169	176	184	190	197	204	211	218	225	233	239	246	253	260	267	274	281	288	295	302	309	316	323	330	337
54	1	8	15	22	30	36	43	50	57	64	72	78	85	92	99	106	113	120	127	135	141	148	155	163	169	176	184	190	197	204	211	218	225	233	239	246	253	260	267	274	281	288	295	302	309	316	323	330	337
55	1	8	15	22	30	36	43	50	57	64	72	79	85	92	99	106	113	120	127	135	141	148	155	162	169	176	183	190	197	204	211	218	225	232	239	246	253	260	267	274	281	288	295	302	309	316	323	330	337
56	1	8	15	22	30	36	43	50	57	64	71	81	85	92	99	106	113	120	127	135	141	148	155	162	169	176	183	190	197	204	211	218	225	232	239	246	253	260	267	274	281	288	295	302	309	316	323	330	337
57	1	8	15	22	29	36	43	50	57	64	71	78	85	92	99	106	113	120	127	134	141	148	155	162	169	176	183	190	197	204	211	218	225	232	239	246	253	260	267	275	281	288	295	302	309	316	323	330	337
58	1	8	15	22	30	36	43	50	57	64	72	78	85	92	99	106	113	120	127	135	141	148	155	162	169	176	183	190	197	204	211	218	225	232	239	246	253	260	267	274	281	288	295	302	309	316	323	330	337
59	1	8	15	22	30	36	43	50	57	64	72	79	85	92	99	106	113	120	127	134	141	148	155	162	169	176	183	190	197	204	211	218	225	232	239	246	253	260	267	274	281	288	295	302	309	316	323	330	337
60	2	8	15	22	31	36	43	50	57	64	72	79	85	92	99	106	113	120	127	135	141	148	155	163	169	176	185	190	197	204	211	218	225	233	239	246	253	260	267	274	281	288	295	302	309	316	323	330	337
61	1	8	15	22	30	36	43	50	57	64	71	80	85	92	99	106	113	120	127	135	141	148	155	162	169	176	183	190	197	204	211	218	225	232	239	246	253	260	267	274	281	288	295	302	309	316	323	330	337
62	1	8	15	22	29	38	43	50	57	66	71	78	85	92	100	108	114	120	127	134	141	148	161	162	169	176	183	190	198	204	212	218	231	232	239	247	253	260	267	280	285	288	301	305	309	317	323	330	343
63	1	8	15	22	29	36	43	50	57	64	71	78	85	92	99	106	113	120	127	134	141	148	155	162	169	176	183	190	197	204	211	218	225	232	239	246	253	260	267	274	281	288	295	302	309	316	323	330	337
64	1	8	15	22	30	36	43	50	57	64	71	78	85	92	99	106	113	120	127	134	141	148	155	162	169	176	183	190	197	204	211	218	225	232	239	246	253	260	267	274	281	288	295	302	309	316	323	330	337
65	1	8	15	22	30	36	43	50	57	64	71	79	85	92	99	106	113	120	127	135	141	148	155	162	169	176	184	190	197	204	211	218	225	232	239	246	253	260	267	274	281	288	295	302	309	316	323	330	337
66	1	8	15	22	30	36	43	50	57	64	72	79	85	92	99	106	113	120	127	134	141	148	155	162	169	176	184	190	197	204	211	218	225	233	239	246	253	260	267	274	281	288	295	302	309	316	323	330	337
67	2	8	15	22	32	36	43	50	57	64	73	80	85	92	99	106	113	120	127	137	141	148	155	163	169	176	185	190	197	204	211	218	225	234	239	246	253	260	267	274	281	288	295	302	309	316	323	330	337
68	1	8	15	22	30	36	43	50	57	64	71	79	85	92	99	106	113	120	127	135	141	148	155	162	169	176	184	190	197	204	211	218	225	233	239	246	253	260	267	274	281	288	295	302	309	316	323	330	337
69	2	8	15	22	29	36	43	52	57	64	71	78	85	92	99	106	113	121	127	135	141	148	155	162	169	176	184	190	197	205	211	218	225	232	239	246	253	260	267	274	281	288	295	302	309	316	323	330	337
70	7	8	15	28	30	36	43	52	57	64	72	78	85	92	99	106	113	121	127	135	141	148	155	163	169	176	184	190	197	210	211	218	225	232	239	246	253	260	267	274	281	288	295	302	309	316	323	330	337
71	3	8	15	25	29	36	43	52	57	64	71	79	85	92	99	106	113	120	127	134	141	148	155	162	169	176	183	190	197	206	211	218	225	232	239	246	253	260	267	274	281	288	295	302	309	316	323	330	337
72	2	8	15	22	29	36	43	56	57	64	71	78	85	92	99	106	113	120	127	134	141	148	155	162	169	176	183	190	197	206	211	218	225	232	239	246	253	260	267	274	281	288	295	302	309	316	323	330	337
73	2	8	15	23	30	36	43	50	57	64	71	78	85	92	99	106	113	121	127	135	141	148	155	163	169	176	184	190	197	204	211	218	225	233	239	246	253	260	267	274	281	288	295	302	309	316	323	330	337
74	1	8	16	22	33	36	43	50	57	64	72	78	85	92	99	106	113	122	127	140	141	152	155	164	169	176	185	190	197	204	211	218	225	234	239	246	253	260	267	274	281	288	295	302	309	316	323	330	337
75	2	8	15	24	29	36	43	50	57	64	71	78	85	92	99	106	113	120	127	134	141	148	155	162	169	176	183	190	197	205	211	218	225	232	239	246	253	260	267	274	281	288	295	302	309	316	323	330	337
76	2	8	15	22	35	36	43	50	57	64	77	78	85	92	99	106	113	123	127	138	141	148	155	168	169	176	189	190	197	206	211	219	225	236	239	246	253	260	267	274	281	288	295	302	309	316	323	330	337
77	1	8	15	22	29	37	43	50	57	65	71	78	85	92	99	106	119	120	127	134	141	148	156	162	169	176	183	190	197	204	211	218	226	232	239	247	253	260	267	275	282	288	295	303	310	318	323	330	340
78	2	8	15	22	30	36	43	54	57	64	71	78	85	92	99	106	113	121	127	134	141	148	155	162	169	176	183	190	197	205	211	218	225	232	239	246	253	260	267	274	281	288	295	302	309	316	323	330	337
79	2	8	15	23	29	36	43	50	57	64	71	78	85	92	99	106	113	120	127	135	141	148	155	162	169	176	183	190	197	204	211	218	225	232	239	246	253	260	267	274	281	288	295	302	309	316	323	330	337
80	2	8	15	22	29	36	43	51	57	64	71	78	85	92	99	106	113	120	127	134	141	148	155	162	169	176	183	190	197	205	211	218	225	232	239	246	253	260	267	274	281	288	295	302	309	316	323	330	337
81	2	8	15	24	29	36	43	50	57	64	71	79	85	92	99	106	113	120	127	134	141	148	155	162	169	176	183	190	197	204	211	218	225	232	239	246	253	260	267	274	281	288	295	302	309	316	323	330	337
82	1	8	15	22	29	36	43	50	57	65	71	78	85	92	99	106	114	120	127	134	141	148	156	162	169	176	183	190	197	204	212	219	226	232	239	246	254	260	267	274	282	289	296	303	309	316	323	330	338
83	1	8	15	22	29	36	43	50	57	65	71	78	85	92	99	106	113	120	127	134	141	148	155	162	169	176	183	190	197	204	211	218	225	232	239	246	253	260	267	274	281	288	295	302	311	316	323	330	337
84	1	8	15	22	30	36	43	50	57	64	72	78	85	92	99	106	113	120	127	135	141	148	155	163	169	176	184	190	197	204	211	219	225	233	239	246	253	260	267	274	281	288	295	302	310	316	323	330	337
85	1	8	15	22	29	36	43	50	57	64	71	78	85	92	99	106	113	120	127	134	141	148	156	162	169	176	183	190	197	204	211	218	225	232	239	246	253	260	267	274	281	288	295	302	310	316	323	330	337
86	1	8	15	22	29	36	43	50	57	64	71	78	85	92	99	106	113	120	127	134	141	148	155	162	169	176	183	190	197	204	211	218	225	232	239	246	253	260	267	274	281	288	295	302	310	316	323	330	337
87	1	8	15	22	29	36	43	50	57	64	71	78	85	92	99	106	113	120	127	134	141	148	155	162	169	176	183	190	197	204	211	218	225	232	239	246	253	260	267	274	281	288	295	302	309	318	323	330	337
88	1	8	15	22	29	36	43	50	57	66	71	78	85	92	99	106	113	120	127	134	141	148	155	162	169	176	183	190	197	204	211	218	225	232	239	246	253	260	267	274	281	288	295	302	311	316	323	330	337
89	1	8	15	22	29	36	43	50	57	65	71	78	85	92	99	106	113	120	127	134	141	148	155	162	169	176	183	190	197	204	211	218	225	232	239	246	253	260	267	274	281	288	295	302	311	316	323	330	337
90	1	8	15	22	29	36	43	50	57	64	71	78	85	92	99	106	116	120	127	134	141	148	155	162	169	176	183	190	197	204	211	218	225	232	239	246	253	260	267	274	281	288	296	302	310	316	323	330	337
91	1	8	15	22	29	36	43	50	57	64	71	78	85	92	99	106	113	120	127	134	141	148	155	162	169	176	183	190	197	204	211	218	225	232	239	246	253	260	267	275	282	289	295	302	309	316	323	330	337
92	1	8	15	22	29	36	43	50	57	64	71	78	85	92	99	106	113	120	127	134	141	148	155	162	169	176	183	190	197	204	211	218	225	232	239	246	253	260	267	274	281	288	295	302	310	316	323	330	337
93	1	8	15	22	29	37	43	50	57	64	71	78	85	92	99	106	113	120	127	134	141	148	155	162	169	176	183	190	197	204	211	218	225	232	239	246	253	260	267	274	281	288	295	302	310	318	323	330	337
94	1	8	15	22	29	36	43	50	57	64	71	78	85	92	99	106	113	120	127	134	141	148	155	162	169	176	183	190	197	204	211	218	225	232	239	246	253	260	267	274	281	288	295	302	309	318	323	330	337
95	1	8	15	22	29	36	43	50	57	65	71	78	85	92	99	106	113	120	127	134	141	148	155	162	169	176	183	190	197	204	211	218	225	232	239	246	253	260	267	274	281	288	295	302	311	316	323	330	337
96	1	8	15	22	29	36	43	50	57	65	71	78	85	92	99	106	113	120	127	134	141	148	155	162	169	176	183	190	197	204	211	218	225	232	239	246	253	260	267	274	281	288	295	302	310	317	323	330	337
97	1	8	15	22	29	36	43	50	57	64	71	78	85	92	99	106	113	120	127	134	141	148	155	162	169	176	183	190	197	204	211	218	225	232	239	246	253	260	267	274	282	288	295	302	309	316	323	330	337
98	1	8	15	22	29	36	43	50	57	65	71	78	85	92	99	106	113	120	127	134	141	148	156	162	169	176	183	191	197	204	211	222	225	232	239	246	253	260	267	275	284	288	295	303	315	316	323	330	337
99	1	8	15	22	29	36	43	50	57	64	71	78	85	92	99	106	113	120	127	134	141	148	155	162	169	176	183	190	197	204	211	218	225	232	240	246	253	260	267	275	282	288	295	302	309	316	323	330	337
100	1	8	15	22	29	36	43	50	57	64	71	78	85	92	99	106	113	120	127	134	141	148	155	162	169	176	183	190	197	204	211	218	225	232	239	246	253	260	267	275	281	288	295	302	309	316	323	330	337
101	1	8	15	22	29	36	43	50	57	64	71	78	85	92	99	106	113	120	127	134	141	148	155	162	169	176	183	190	197	204	211	218	225	232	240	246	253	260	267	275	281	288	295	302	310	316	323	330	337
102	1	8	15	22	29	36	43	50	57	64	71	78	85	92	99	106	113	120	127	134	141	148	155	162	169	176	183	190	197	204	212	218	225	232	239	246	253	260	267	274	281	288	295	302	312	316	323	330	337
103	1	8	15	22	29	36	43	50	57	65	71	78	85	92	99	106	113	120	127	134	141	148	155	162	169	176	183	190	197	204	211	218	225	232	239	246	253	260	267	274	281	288	295	302	310	317	323	330	337
104	1	8	15	22	29	36	43	50	57	64	71	78	85	92	99	106	113	120	127	134	141	148	155	162	169	176	183	190	197	204	211	219	225	232	239	246	253	260	267	274	281	288	295	302	309	316	323	330	337
105	1	8	15	22	29	36	43	50	57	64	71	78	85	92	99	106	113	120	127	134	141	148	155	162	169	176	183	190	197	204	211	218	225	232	239	246	253	260	267	274	281	288	295	302	309	316	323	330	337
106	1	8	15	22	29	36	43	50	57	64	71	78	85	92	99	106	118	120	127	134	141	148	155	162	169	176	183	190	197	204	211	218	225	232	240	246	256	260	267	274	281	288	295	302	310	316	323	330	337
107	1	8	15	22	29	36	43	50	57	65	71	78	85	92	99	106	113	120	127	134	141	148	155	162	169	176	183	190	197	204	211	218	225	232	239	246	253	260	267	274	281	288	295	302	309	316	323	330	337
108	1	8	15	22	29	36	43	50	57	64	71	78	85	92	99	106	113	120	127	134	141	148	155	162	169	176	183	190	197	204	211	218	225	232	239	246	253	260	267	274	281	288	295	302	309	316	323	330	337
109	1	8	15	22	29	36	43	50	57	64	71	78	85	92	99	106	113	120	127	134	141	148	155	162	169	176	183	190	197	204	211	218	225	232	239	246	253	260	267	274	281	288	295	302	310	316	323	330	337
110	1	8	16	22	29	38	43	50	57	64	71	78	85	92	99	109	113	120	127	134	143	148	155	162	169	180	183	190	197	204	211	218	225	232	240	246	253	260	273	275	281	288	295	306	309	316	323	330	337
111	1	8	15	22	29	37	43	50	57	65	71	78	85	92	99	109	113	120	127	134	144	148	155	162	170	177	183	190	197	204	211	218	225	232	240	246	253	260	267	275	281	288	295	303	309	317	323	330	337
112	1	8	17	22	29	39	44	50	57	65	71	78	85	93	99	110	113	120	128	134	147	148	155	162	173	180	183	190	197	204	211	218	225	232	244	246	253	260	267	279	282	290	295	303	309	317	323	330	337
113	1	8	18	22	29	38	44	50	57	64	71	78	85	93	99	108	113	120	128	134	144	148	155	162	169	182	183	190	197	204	211	218	225	232	242	246	253	260	269	275	281	288	295	306	309	316	323	330	337
114	1	8	15	22	29	37	43	50	57	65	71	78	85	92	99	108	113	120	127	134	142	148	155	162	170	177	183	190	197	204	211	218	225	232	240	246	253	260	267	275	282	288	295	302	309	316	323	330	337
115	1	8	15	22	29	37	43	50	57	65	71	78	85	92	99	108	113	120	127	134	145	148	155	162	170	178	183	190	197	204	211	218	225	232	241	246	253	260	267	275	282	288	295	302	309	316	323	330	337
116	1	8	15	22	29	37	43	50	57	64	71	78	85	92	99	106	113	120	127	134	141	148	155	162	169	176	183	190	197	204	211	218	225	232	239	246	254	260	267	274	281	288	295	302	309	316	323	330	337
117	1	8	18	22	29	37	44	50	57	64	71	78	85	92	99	108	113	120	133	134	142	148	155	162	169	178	183	190	197	204	211	218	225	232	241	246	253	261	269	274	281	288	295	304	309	316	323	330	337
118	1	8	15	22	29	38	44	50	57	65	71	78	85	92	99	108	113	120	128	134	144	148	155	162	170	177	183	190	197	204	211	218	225	232	245	246	253	260	267	277	282	289	295	302	309	320	323	330	337
119	1	8	15	22	29	37	43	50	57	65	71	78	85	92	99	107	113	120	127	134	143	148	155	162	170	177	183	190	197	204	211	218	225	232	241	246	253	260	267	276	282	289	295	302	309	317	323	330	337
120	1	8	16	22	29	37	43	50	57	64	71	78	85	92	99	108	113	120	128	134	142	148	155	162	169	179	183	190	197	204	211	218	225	232	241	246	253	261	268	274	281	289	295	304	309	316	323	330	337
121	1	8	15	22	29	37	43	50	57	65	71	78	85	92	99	108	113	120	127	134	144	148	155	162	169	177	183	190	197	204	211	218	225	232	240	246	253	260	267	275	282	288	295	302	309	316	323	330	337
122	1	8	15	22	29	36	43	50	57	65	71	78	85	92	99	108	113	120	127	134	143	148	155	162	169	178	183	190	197	204	211	218	225	232	240	246	253	260	267	275	282	288	295	302	309	317	323	330	337
123	1	8	15	22	29	36	43	50	57	64	71	78	85	92	99	106	113	120	127	134	141	148	156	162	169	176	183	190	197	204	211	218	225	232	239	246	253	260	267	277	282	288	295	302	309	316	323	330	338
124	1	8	16	22	29	37	43	50	57	64	71	78	85	92	99	108	113	120	128	134	141	148	155	162	169	178	183	190	197	204	211	218	225	232	240	246	253	260	267	274	281	288	295	305	309	316	323	330	337
125	1	8	15	22	29	38	43	50	57	65	71	78	85	92	99	108	113	120	127	134	143	148	155	162	170	177	183	190	197	204	211	218	225	232	242	246	253	260	267	277	283	289	295	302	309	316	323	330	337
126	1	8	15	22	29	37	44	50	57	65	71	78	85	92	99	109	113	120	127	134	146	148	155	162	170	178	183	190	197	204	211	218	225	232	241	246	253	260	267	276	282	288	295	303	309	317	323	330	337
127	1	8	16	22	29	37	44	50	57	66	71	78	85	92	99	110	113	120	127	134	147	148	155	162	170	179	183	190	197	204	212	218	225	232	243	246	253	260	267	277	283	289	295	302	309	321	323	330	337
128	1	8	15	22	29	37	43	50	57	64	71	78	85	92	99	106	113	120	127	134	141	148	155	162	169	176	183	190	197	204	211	218	225	232	239	246	253	260	267	275	282	288	295	303	310	316	323	330	337
129	1	8	17	23	29	37	45	50	57	65	71	78	85	92	100	109	113	120	127	134	141	148	155	162	169	179	183	190	197	204	211	218	225	232	240	246	253	260	267	274	281	288	295	303	309	316	323	330	337
130	1	8	15	22	29	37	43	50	57	64	71	78	85	92	99	107	113	120	127	134	144	148	155	162	170	177	183	190	197	204	211	218	225	232	241	246	253	260	267	276	282	288	295	302	309	316	323	330	337
131	1	8	15	22	29	37	43	50	57	65	71	78	85	92	99	107	113	120	127	134	143	148	155	162	170	177	183	190	197	204	211	218	225	232	240	246	253	260	267	275	282	288	295	302	309	316	323	330	337
132	1	8	20	22	29	37	44	51	57	64	71	78	85	92	99	109	113	120	128	134	142	148	155	162	169	182	183	190	197	204	211	219	225	232	241	246	253	260	272	275	281	288	295	308	309	316	323	330	337
133	1	8	15	22	29	37	43	50	57	64	71	78	85	92	99	107	113	120	127	134	145	148	155	162	170	177	183	190	197	204	211	218	225	232	240	246	253	260	267	275	282	288	295	302	309	317	323	330	337
134	1	8	15	22	29	37	43	50	57	65	71	78	85	92	99	107	113	120	127	134	143	148	155	162	169	178	183	190	197	204	211	218	225	232	241	246	253	260	267	274	282	289	295	302	309	317	323	330	337
135	1	8	15	22	29	36	43	50	57	65	71	78	85	92	99	106	113	120	127	134	141	148	156	162	169	176	183	190	197	204	211	218	225	232	239	246	254	260	267	276	282	288	295	302	309	316	323	330	338
136	1	8	16	22	29	37	43	50	57	64	71	78	85	92	99	108	113	120	128	134	142	148	155	162	169	178	183	190	197	204	211	218	225	232	240	246	253	260	268	275	281	288	295	306	309	316	323	330	337
137	1	8	15	22	29	37	44	50	57	65	71	78	85	92	99	109	113	120	127	134	147	148	155	162	170	177	183	190	197	204	211	218	225	232	242	246	253	260	268	276	282	289	295	302	309	317	323	330	337
138	1	8	15	22	29	38	44	50	57	65	71	78	85	92	99	109	113	120	127	134	146	148	155	162	170	178	183	190	197	204	211	218	225	232	242	246	253	260	267	276	283	288	295	302	309	317	323	330	337
139	1	8	18	22	29	37	43	50	57	64	71	78	85	92	99	108	113	120	128	134	142	148	155	162	169	181	183	190	197	204	211	218	225	232	241	246	253	260	270	275	281	288	295	303	309	316	323	330	337
140	1	8	15	22	29	37	44	50	57	65	71	78	85	92	99	108	113	120	127	134	143	148	155	162	169	178	183	190	197	204	211	218	225	232	240	246	253	260	267	275	282	288	295	302	309	316	323	330	337
141	1	8	15	22	29	38	44	50	57	68	71	78	85	92	99	110	113	120	127	134	145	148	155	162	170	179	183	190	197	204	212	218	225	232	241	246	253	260	267	276	284	289	295	303	309	317	323	330	337
142	1	8	15	22	29	37	43	50	57	64	71	78	85	92	99	106	113	120	127	134	141	148	156	162	169	176	183	190	197	204	211	218	225	232	239	246	254	260	267	274	283	288	295	303	309	316	323	330	337
143	1	8	15	22	29	36	43	50	57	64	71	78	85	92	99	106	113	120	127	134	141	148	155	162	169	176	183	190	197	204	211	218	225	232	239	246	253	260	267	274	281	288	295	302	309	316	323	330	337
144	1	8	15	22	29	36	43	50	57	64	71	78	85	92	99	106	113	120	127	134	141	148	155	162	169	176	183	190	197	204	211	218	225	232	239	246	253	260	267	274	281	288	295	302	310	316	323	330	337
145	1	8	15	22	29	36	43	50	57	64	71	78	85	92	99	106	113	120	127	134	141	148	155	162	169	176	183	190	197	204	211	218	225	232	239	246	253	260	267	274	281	288	295	302	312	316	323	330	337
146	1	8	15	22	29	36	43	50	57	64	71	78	85	92	99	106	113	120	127	134	141	148	155	162	169	176	183	190	197	204	211	219	225	232	239	246	253	260	267	274	281	288	295	302	310	316	323	330	337
147	1	8	15	22	29	36	43	50	57	65	71	78	85	92	99	106	113	120	127	134	141	148	155	162	169	176	183	190	197	204	211	218	225	232	239	246	253	260	267	274	281	288	295	302	309	316	323	330	337
148	1	8	15	22	29	36	43	50	57	64	71	78	85	92	99	106	113	120	127	134	141	148	155	162	169	176	183	190	197	204	211	219	225	232	239	246	253	260	267	274	281	288	296	302	309	316	323	330	337
149	1	8	15	22	29	36	43	50	57	64	71	78	85	92	99	106	113	120	127	134	141	148	155	162	169	176	183	190	197	204	211	218	225	232	239	246	253	260	267	274	281	288	295	302	309	316	323	330	337
150	1	8	15	22	29	36	43	50	57	65	71	78	85	92	99	106	113	120	127	134	141	148	155	162	169	176	183	190	197	204	211	218	225	232	239	246	253	260	267	274	281	288	295	302	309	316	323	330	337
151	1	8	15	22	29	36	43	50	57	64	71	78	85	92	99	106	113	120	127	134	141	148	155	162	169	176	183	190	197	204	211	218	225	232	239	246	253	260	267	274	281	288	295	302	309	316	323	330	337
152	1	8	15	22	29	36	43	50	57	64	71	78	85	92	99	106	113	120	127	134	141	148	155	162	169	176	183	190	197	204	211	218	225	232	239	246	253	260	267	274	281	288	295	302	310	316	323	330	337
153	1	8	15	22	29	36	43	50	57	65	71	78	85	92	99	106	113	120	127	134	141	148	155	162	169	176	183	190	197	204	211	218	225	232	239	246	253	260	267	274	281	288	295	302	310	316	323	330	337
154	1	8	15	22	29	36	43	50	57	64	71	78	85	92	99	106	113	120	127	134	141	148	155	162	169	176	183	190	197	204	211	218	225	232	239	246	253	260	267	274	281	288	295	302	312	316	323	330	337
155	1	8	15	22	29	36	43	50	57	64	71	78	85	92	99	106	113	120	127	134	141	148	155	162	169	176	183	190	197	204	211	218	225	232	239	246	253	260	267	274	281	288	295	303	309	316	323	330	337
156	1	8	15	22	29	36	43	50	57	64	71	78	85	92	99	106	113	120	127	134	141	148	155	162	169	176	183	190	197	204	211	219	225	232	239	246	253	260	267	274	281	288	295	302	309	316	323	330	337
157	1	8	15	22	29	36	43	50	57	64	71	78	85	92	99	106	113	120	127	134	141	148	155	162	169	176	183	190	197	204	211	218	225	232	239	246	253	260	267	274	281	288	295	302	309	316	323	330	337
158	1	8	15	22	29	36	43	50	57	64	71	78	85	92	99	106	113	120	127	134	141	148	155	162	169	176	183	190	197	204	211	218	225	232	239	246	253	260	267	274	282	288	295	302	310	317	323	330	337
159	1	8	15	22	29	36	43	50	57	64	71	78	85	92	99	106	113	120	127	134	141	148	155	162	169	176	183	190	197	204	211	218	225	232	239	246	253	260	267	274	281	288	295	302	309	316	323	330	337
160	1	8	15	22	29	36	43	50	57	64	71	78	85	92	99	106	113	120	127	134	141	148	155	162	169	176	183	190	197	204	211	218	225	232	239	246	253	260	267	274	281	288	295	302	309	316	323	330	337
161	1	8	15	22	29	36	43	50	57	64	71	78	85	92	99	106	113	120	127	134	141	148	155	162	169	176	183	190	197	204	211	218	225	232	239	246	253	260	267	274	281	288	295	302	309	316	323	330	337
162	1	8	15	22	29	36	43	50	57	64	71	78	85	92	99	106	113	120	127	134	141	148	155	162	169	176	183	190	197	204	211	218	225	232	239	246	253	260	267	274	281	288	295	302	310	316	323	330	337
163	1	8	15	22	29	36	43	50	57	65	71	78	85	92	99	106	113	120	127	134	141	148	155	162	169	176	183	190	197	204	211	218	225	232	239	246	253	260	267	274	282	288	295	302	310	316	323	330	337
164	1	8	15	22	29	36	43	50	57	64	71	78	85	92	99	106	113	120	127	134	141	148	155	162	169	176	183	190	197	204	211	218	225	232	239	246	253	260	267	274	281	288	295	302	309	316	323	330	337
165	1	8	15	22	29	36	43	50	57	64	71	78	85	92	99	106	113	120	127	134	141	148	155	162	169	176	183	190	197	204	211	219	225	232	240	246	253	260	267	274	281	288	295	302	310	316	323	330	337
166	1	8	15	22	29	36	43	50	57	64	71	78	85	92	99	106	113	120	127	134	141	148	155	162	169	176	183	190	197	204	211	218	225	232	239	246	253	260	267	274	281	288	295	302	309	316	323	330	337
167	1	8	15	22	29	36	43	50	57	64	71	78	85	92	99	106	113	120	127	134	141	148	155	162	169	176	183	190	197	204	211	218	225	232	239	246	253	260	267	274	281	288	295	302	309	316	323	330	337
168	1	8	15	22	29	36	43	50	57	64	71	78	85	92	99	106	113	120	127	134	141	148	155	162	169	176	183	190	197	204	211	219	225	232	239	246	253	260	267	274	281	288	295	302	309	316	323	330	337
169	1	8	15	22	29	37	43	50	57	64	71	78	85	92	99	106	113	120	127	134	141	148	155	162	169	176	183	190	197	204	211	219	225	232	241	246	253	260	267	274	282	288	295	302	309	316	323	330	337
170	1	8	15	22	29	42	43	50	57	70	71	78	85	92	104	107	113	120	127	134	141	148	161	162	170	176	183	190	198	205	211	219	225	232	239	248	253	261	267	275	287	288	295	305	311	316	324	330	340
171	1	8	15	22	29	36	43	50	57	65	71	78	85	92	99	106	113	120	127	134	141	148	155	162	169	176	183	190	197	204	211	218	225	232	239	246	253	260	267	274	281	288	296	302	311	316	323	330	337
172	1	8	15	22	29	36	43	50	57	64	71	78	85	92	99	106	113	120	127	134	141	148	155	162	169	176	183	190	197	204	211	218	225	232	239	246	254	260	267	274	282	288	295	302	309	316	323	330	337
173	1	8	15	22	29	36	43	50	57	64	71	78	85	92	99	106	113	120	127	134	141	148	155	162	169	176	183	190	197	204	211	218	225	232	239	246	253	260	267	274	281	288	295	302	309	316	323	330	337
174	1	8	15	22	29	36	43	50	57	64	71	78	85	92	99	106	113	120	127	134	141	148	155	162	169	176	183	190	197	204	211	218	225	232	240	246	253	260	267	274	281	288	295	302	309	316	323	330	337
175	1	8	15	22	29	36	43	50	57	64	71	78	85	92	99	106	113	120	127	134	141	148	155	162	169	176	183	190	197	204	211	218	225	232	239	246	253	260	267	274	281	288	295	302	310	316	323	330	337
176	1	8	15	22	29	36	43	50	57	64	71	78	85	92	99	106	113	120	127	134	141	148	155	162	169	176	183	190	197	204	211	218	225	232	239	246	253	260	267	274	281	288	295	302	309	316	323	330	337
177	1	8	15	22	29	36	43	50	57	64	71	78	85	92	99	106	113	120	127	134	141	148	155	162	169	176	183	190	197	204	211	220	225	232	240	246	253	260	267	274	281	288	295	302	309	316	323	330	337
178	1	8	15	22	29	36	43	50	57	64	71	78	85	92	99	106	113	120	127	134	141	148	155	162	169	176	183	190	197	204	211	218	225	232	239	246	253	260	267	274	281	288	295	302	310	316	323	330	338
179	1	8	15	22	29	36	43	50	57	65	71	78	85	92	99	106	113	120	127	134	141	148	155	162	169	176	183	190	197	204	211	218	225	232	239	246	253	260	267	274	281	288	295	302	311	316	323	330	337
180	1	8	15	22	29	36	43	50	57	64	71	78	85	92	99	106	113	120	127	134	141	148	155	162	169	176	183	190	197	204	211	219	225	232	239	246	253	260	267	274	281	288	295	302	315	316	323	330	337
181	1	8	15	22	29	36	43	50	57	64	71	78	85	92	99	106	113	120	127	134	141	148	155	162	169	176	183	190	197	204	211	219	225	232	239	246	253	260	267	275	282	288	295	302	309	316	323	330	337
182	1	8	15	22	29	36	43	50	57	64	71	78	85	92	99	106	113	120	127	134	141	148	155	162	169	176	183	190	197	204	211	219	225	232	240	246	253	260	267	274	281	288	295	302	309	316	323	330	337
183	1	8	15	22	29	36	43	50	57	64	71	78	85	92	99	106	113	120	127	134	141	148	155	162	169	176	183	190	197	204	211	219	225	232	239	246	253	260	267	274	281	288	295	302	309	316	323	330	337
184	1	8	15	22	29	36	43	50	57	64	71	78	85	92	99	106	113	120	127	134	141	148	155	162	169	176	183	190	197	204	211	218	225	232	239	246	253	260	267	274	281	288	295	302	309	316	323	330	337
185	1	8	15	22	29	36	43	50	57	64	71	78	85	92	99	106	113	120	127	134	141	148	155	162	169	176	183	190	197	204	211	218	225	232	239	246	253	260	267	274	281	288	295	302	309	316	323	330	337
186	1	8	15	22	29	36	43	50	57	64	71	78	85	92	99	106	113	120	127	134	141	148	155	162	169	176	183	190	197	204	211	218	225	232	239	246	254	260	267	274	281	288	295	302	309	316	323	330	338
187	1	8	15	22	29	36	43	50	57	65	71	78	85	92	99	106	113	120	127	134	141	148	155	162	169	176	183	190	197	204	211	218	225	232	239	246	253	260	267	274	281	288	295	302	310	316	323	330	337
188	1	8	15	22	29	36	43	50	57	65	71	78	85	92	99	106	113	120	127	134	141	148	155	162	169	176	183	190	197	204	211	218	225	232	239	246	253	260	267	274	281	288	296	302	310	316	323	330	337
189	1	8	15	22	29	36	43	50	57	64	71	78	85	92	99	106	113	120	127	134	141	148	155	162	169	176	183	190	197	204	211	218	225	232	239	246	253	260	267	274	281	288	295	302	311	316	323	330	337
190	1	8	15	22	29	36	43	50	57	65	71	78	85	92	99	106	113	120	127	134	141	148	155	162	169	176	183	190	197	204	211	218	225	232	240	246	257	260	267	274	281	288	295	302	309	316	323	330	337
191	1	8	15	22	29	36	43	50	57	64	71	78	85	92	99	106	113	120	127	134	141	148	155	162	169	176	183	190	197	204	211	220	225	232	239	246	253	260	267	275	281	288	295	302	309	316	323	330	337
192	1	8	15	22	29	36	43	50	57	64	71	78	85	92	99	106	113	120	127	134	141	148	155	162	169	176	183	190	197	204	211	219	225	232	239	246	253	260	267	274	281	288	295	302	310	316	323	330	337
193	1	8	15	22	29	36	43	50	57	64	71	78	85	92	99	106	113	120	127	134	141	148	155	162	169	176	183	191	197	204	211	218	225	232	239	246	253	260	267	274	281	288	295	302	310	316	323	330	337
194	1	8	15	22	29	37	43	50	57	64	71	78	85	92	99	106	113	120	127	134	141	148	155	162	169	176	183	190	197	204	211	218	225	232	240	246	253	260	267	274	281	288	295	302	309	316	323	330	337
195	1	8	15	22	29	36	43	50	57	64	71	78	85	92	99	106	113	120	127	134	141	148	155	162	169	176	183	190	197	204	211	218	225	232	239	246	253	260	267	274	281	288	296	302	311	316	323	330	337
196	1	8	15	22	29	36	43	50	57	64	71	78	85	92	99	106	113	120	127	134	141	148	155	162	169	176	183	190	197	204	211	218	225	232	239	246	253	260	267	274	281	288	295	302	310	316	323	330	337
197	1	8	15	22	29	36	43	50	57	65	71	78	85	92	99	106	113	120	127	134	141	148	155	162	169	176	183	190	197	204	211	218	225	232	239	246	253	260	267	274	281	288	295	302	312	316	323	330	337
198	1	8	15	22	29	36	43	50	57	64	71	78	85	92	99	106	113	120	127	134	141	148	155	162	169	176	183	190	197	204	211	218	225	232	241	246	253	260	267	274	281	288	295	302	309	316	323	330	337
199	1	8	15	22	29	36	43	50	57	64	71	78	85	92	99	106	113	120	127	134	141	148	155	162	169	176	183	190	197	204	211	220	225	232	239	246	253	260	267	274	281	288	296	302	312	316	323	330	337
200	1	8	15	22	29	36	43	50	57	64	71	78	85	92	99	106	113	120	127	134	141	148	155	162	169	176	183	190	197	204	211	219	225	232	240	246	253	260	267	274	281	288	295	302	311	316	323	330	337
201	1	8	15	22	29	36	43	50	57	64	71	78	85	92	99	106	113	120	127	134	141	148	155	162	169	176	183	190	197	204	211	218	225	232	239	246	253	260	267	274	281	288	296	302	309	316	323	330	337
202	1	8	15	22	29	36	43	50	57	64	71	78	85	92	99	106	113	120	127	134	141	148	155	162	169	176	183	190	197	204	211	218	225	232	239	246	253	260	267	274	281	288	295	302	309	316	323	330	337
203	1	8	15	22	29	36	43	50	57	64	71	78	85	92	99	106	113	120	127	134	141	148	155	162	169	176	183	190	197	204	211	218	225	232	239	246	253	260	267	274	281	288	295	302	309	316	323	330	337
204	1	8	15	22	29	36	43	50	57	64	71	78	85	92	100	106	113	120	127	134	141	148	155	162	169	176	183	190	197	204	211	218	225	232	239	246	253	260	267	274	281	288	295	303	311	316	323	330	337
205	1	8	15	22	29	36	43	50	57	64	71	78	85	92	100	106	113	120	127	134	141	148	155	162	169	176	183	190	197	204	211	219	225	232	239	246	253	260	267	275	281	288	295	303	309	316	323	330	337
206	1	8	15	22	29	36	43	50	57	64	71	78	85	92	99	106	113	120	127	134	141	148	155	162	169	176	183	190	197	204	211	219	225	232	239	246	253	260	267	275	281	288	295	302	309	316	323	330	337
207	1	8	15	22	29	36	43	50	57	64	71	78	85	92	99	106	113	120	127	134	141	148	155	162	169	176	183	190	197	204	211	219	225	232	239	246	253	260	267	274	281	288	295	302	309	316	323	330	337
208	1	8	15	22	29	36	43	50	57	64	71	78	85	92	99	106	113	120	127	134	141	148	155	162	169	176	183	190	197	204	211	219	225	232	239	246	253	260	267	274	281	288	295	302	310	316	323	330	337
209	1	8	15	22	29	36	43	50	57	64	71	78	85	92	99	106	113	120	127	134	141	148	155	162	169	176	183	190	197	204	211	218	225	232	239	246	253	260	267	274	281	288	295	302	309	316	323	330	337
210	1	8	15	22	29	36	43	50	57	64	71	78	85	92	99	106	113	120	127	134	141	148	155	162	169	176	183	190	197	204	211	218	225	232	239	246	253	260	267	274	281	288	295	302	310	316	323	330	337
211	1	8	15	22	29	36	43	50	57	64	71	78	85	92	99	106	113	120	127	134	141	148	155	162	169	176	183	190	197	204	211	218	225	232	240	246	253	260	267	274	282	288	295	302	309	316	323	330	337
212	1	8	15	22	29	36	43	50	57	64	71	78	85	92	99	106	113	120	127	134	141	148	155	162	169	176	183	190	197	204	211	218	225	232	239	246	253	260	267	274	281	288	295	302	310	316	323	330	337
213	1	8	15	22	29	36	43	50	57	64	71	78	85	92	99	106	113	120	127	134	141	148	155	162	169	176	183	190	197	204	211	218	225	232	239	246	253	260	267	274	281	288	295	303	310	316	323	330	337
214	1	8	15	22	29	36	43	50	57	64	71	78	85	92	99	106	113	120	127	134	141	148	155	162	169	176	183	190	197	204	211	220	225	232	239	246	253	260	267	274	281	288	295	303	309	316	323	330	337
215	1	8	15	22	29	36	43	50	57	64	71	78	85	92	99	106	113	120	127	134	141	148	155	162	169	176	183	190	197	204	211	218	225	232	239	246	253	260	267	274	281	288	295	302	309	316	323	330	337
216	1	8	15	22	29	36	43	50	57	64	71	78	85	92	99	106	113	120	127	134	141	148	155	162	169	176	183	190	197	204	211	218	225	232	239	246	253	260	267	274	281	288	295	302	310	316	323	330	337
217	1	8	15	22	29	36	43	50	57	64	71	78	85	92	99	106	113	120	127	134	141	148	155	162	169	176	183	190	197	204	211	218	225	232	239	246	253	260	267	274	282	288	295	302	311	316	323	330	337
218	1	8	15	22	29	36	43	50	57	64	71	78	85	92	99	106	113	120	127	134	141	148	155	162	169	176	183	190	197	204	211	218	225	232	239	246	253	260	267	274	281	288	295	302	310	316	323	330	337
219	1	8	15	22	29	36	43	50	57	64	71	78	85	92	99	106	113	120	127	134	141	148	155	162	169	176	183	190	197	204	211	218	225	232	239	246	253	260	267	274	281	288	295	302	309	316	323	330	337
220	1	8	15	22	29	36	43	50	57	64	71	78	85	92	99	106	113	120	127	134	141	148	155	162	169	176	183	190	197	204	211	218	225	232	239	246	253	260	267	274	281	288	295	302	309	316	323	330	337
221	1	8	15	22	29	36	43	50	57	64	71	78	85	92	99	106	113	120	127	134	141	148	155	162	169	176	183	190	198	204	211	224	225	232	240	246	253	260	267	274	281	288	295	302	309	316	323	330	337
222	1	8	15	22	29	36	43	50	57	64	71	78	85	98	105	112	113	120	127	134	141	148	157	162	175	176	183	190	198	208	212	220	225	238	240	246	253	266	267	278	283	294	295	304	309	316	323	330	337
223	1	8	15	22	29	36	43	50	57	64	71	78	85	92	99	106	113	120	127	134	141	148	155	162	169	176	183	190	197	204	211	218	225	233	239	246	253	260	267	274	281	288	295	303	309	316	323	330	337
224	1	8	15	22	29	36	43	50	57	64	71	78	85	92	99	106	113	120	127	134	141	148	155	162	169	176	183	190	197	204	211	218	225	232	239	246	253	260	267	274	281	288	295	302	310	316	323	330	337
225	1	8	15	22	29	36	43	50	57	64	71	78	85	92	102	106	113	120	127	134	141	148	155	162	172	176	183	190	197	205	211	218	225	232	239	246	253	261	267	274	281	288	295	304	311	316	323	330	337
226	1	8	15	22	29	36	43	50	57	64	71	78	85	92	99	106	113	120	127	134	141	148	155	162	169	176	183	190	197	204	211	218	225	232	239	246	253	260	267	274	281	288	295	302	309	316	323	330	338
227	1	8	15	22	29	37	43	50	57	64	71	78	85	92	99	106	113	120	127	134	141	148	155	162	169	176	183	190	197	204	211	219	225	232	239	246	253	260	267	274	281	288	295	303	310	316	323	330	337
228	1	8	15	22	29	36	43	50	57	65	71	78	85	92	99	106	113	120	127	134	141	148	156	162	169	176	183	191	197	204	211	219	225	232	239	246	254	260	267	274	282	288	295	303	309	316	323	330	337
229	1	8	15	22	29	36	43	50	57	64	71	78	85	92	99	106	113	120	127	134	141	148	155	162	169	176	183	190	197	204	211	218	225	232	239	246	253	260	267	274	282	288	295	303	310	316	323	330	337
230	1	8	15	22	30	36	43	50	57	64	72	78	85	92	99	106	113	120	127	136	141	148	155	163	169	176	184	190	197	204	211	218	225	233	239	246	253	260	267	274	281	288	295	302	309	316	323	330	337
231	1	8	15	22	31	36	43	50	57	64	72	78	85	92	99	106	113	120	127	135	141	148	155	164	169	176	184	190	197	204	211	218	225	232	239	246	254	260	267	274	281	288	295	302	309	316	323	330	337
232	1	8	19	22	30	36	43	50	57	64	71	78	89	92	99	106	113	120	127	134	141	148	155	162	169	176	183	190	197	204	211	218	225	232	239	246	253	260	267	274	281	288	295	302	309	316	323	330	337
233	1	9	17	22	29	36	44	50	57	64	71	78	86	92	99	106	113	120	128	134	141	149	155	162	169	176	183	190	197	205	211	218	225	232	239	246	253	260	267	274	281	288	295	302	309	316	323	330	337
234	1	9	15	22	29	36	43	50	57	64	71	78	85	92	99	106	113	120	129	134	141	149	155	162	169	176	183	190	197	204	211	218	225	232	239	246	253	260	267	274	281	288	295	302	309	316	323	330	337
235	1	11	16	22	29	36	43	50	57	64	71	78	85	92	99	106	113	120	129	134	141	149	155	162	169	176	183	190	197	204	211	218	225	232	239	246	253	260	267	274	281	288	295	302	309	316	323	330	337
236	1	8	15	22	29	36	43	50	57	64	71	78	85	92	99	106	113	120	127	134	141	148	155	162	169	176	183	190	197	204	211	218	225	232	239	246	253	260	267	274	281	288	295	302	309	316	323	330	337
237	1	9	17	22	30	36	43	50	57	64	71	78	87	92	99	106	113	120	127	134	141	148	155	162	169	176	183	190	197	205	211	218	225	232	239	246	253	260	267	274	281	288	295	302	309	316	323	330	337
238	1	11	17	23	29	36	49	50	57	64	71	78	86	92	99	106	113	120	128	134	141	149	155	162	169	176	183	190	197	205	211	218	225	232	239	246	253	260	267	274	281	288	295	302	309	316	323	330	337
239	1	10	15	22	29	36	45	50	57	64	71	78	85	92	99	106	113	120	127	134	141	148	155	162	169	176	183	190	197	204	211	220	225	232	239	246	253	260	267	274	281	288	295	302	309	316	323	330	337
240	1	11	16	22	29	36	44	50	57	64	71	78	86	92	99	106	113	120	127	134	141	148	155	162	169	176	183	190	197	204	211	222	225	232	239	246	253	260	267	274	281	289	295	302	309	316	323	330	337
241	1	8	16	22	30	36	43	50	57	64	72	78	85	92	99	106	113	120	127	135	141	148	155	163	169	176	183	190	197	204	211	218	225	233	239	246	253	260	267	274	281	288	295	302	309	316	323	330	337
242	1	11	18	22	29	36	43	50	57	64	71	78	85	92	99	106	113	120	129	134	141	149	155	162	169	176	183	190	197	204	211	218	225	232	239	246	253	260	267	274	281	288	295	302	309	316	323	330	337
243	1	8	15	22	29	36	43	50	57	64	71	78	85	92	99	106	113	120	127	134	141	148	155	162	169	176	183	190	197	204	211	218	225	232	239	246	253	260	267	275	282	288	295	303	309	316	323	330	338
244	1	9	16	22	29	36	43	50	57	64	71	78	85	92	99	106	113	120	127	134	141	148	155	162	169	176	183	190	197	204	211	218	225	232	239	246	253	260	267	274	281	288	295	302	309	316	323	330	337
245	1	14	16	22	29	36	44	50	57	64	71	78	87	92	99	106	113	120	128	134	141	149	155	162	169	176	183	190	197	204	211	218	225	232	239	246	253	260	267	274	281	288	295	302	309	316	323	330	337
246	1	9	16	22	29	36	43	50	57	64	71	78	86	92	99	106	113	120	127	134	141	148	155	162	169	176	183	190	197	204	211	218	225	232	239	246	253	260	267	274	281	288	295	302	309	316	323	330	337
247	1	8	17	22	29	36	43	50	57	64	71	78	86	92	99	106	113	120	128	134	141	148	155	162	169	176	183	190	197	205	211	218	225	232	239	246	253	260	267	274	281	288	295	302	309	316	323	330	337
248	1	9	16	22	29	36	44	50	57	64	71	78	85	92	99	106	113	120	130	134	141	148	155	162	169	176	183	190	197	204	211	219	225	232	239	246	253	260	267	274	281	288	295	302	309	316	323	330	337
249	1	10	16	22	29	36	43	50	57	64	71	78	85	92	99	106	113	120	128	134	141	154	155	162	169	176	183	190	197	204	211	219	225	232	239	246	253	260	267	274	281	288	295	302	309	316	323	330	337
250	1	8	15	22	29	36	43	50	57	64	71	78	85	92	99	106	113	120	127	134	141	148	155	162	169	176	183	190	197	204	211	218	225	232	239	246	254	260	267	275	282	288	295	302	309	316	323	330	337
251	1	9	17	22	29	36	43	50	57	64	71	78	88	92	99	106	113	120	127	134	141	149	155	162	169	176	183	190	197	204	211	218	225	232	239	246	253	260	267	274	281	288	295	302	309	316	323	330	337
252	1	10	17	22	29	36	43	50	57	64	71	78	86	92	99	106	113	120	127	134	141	149	155	162	169	176	183	190	197	204	211	218	225	232	239	246	253	260	267	274	281	288	295	302	309	316	323	330	337
253	1	11	21	23	29	36	44	50	57	64	71	78	87	92	99	106	113	120	128	134	141	149	155	162	169	176	183	190	197	205	211	218	225	232	239	246	253	260	267	274	281	288	295	302	309	316	323	330	337
254	1	9	16	22	29	36	43	50	57	64	71	78	85	92	99	106	113	120	129	134	141	148	155	162	169	176	183	190	197	204	211	218	225	232	239	246	253	260	267	274	281	288	295	302	309	316	323	330	337
255	1	9	17	22	29	36	43	50	57	64	71	78	85	92	99	106	113	120	129	134	141	149	155	162	169	176	183	190	197	204	211	218	225	232	239	246	253	260	267	274	281	288	295	302	309	316	323	330	337
256	1	8	15	22	29	36	43	50	57	64	71	78	85	92	99	106	113	120	127	134	141	148	155	163	169	176	183	190	197	204	211	218	225	232	239	246	254	260	267	274	282	288	295	302	309	316	323	330	337
257	1	10	17	22	29	36	43	50	57	64	71	78	88	92	99	106	113	120	127	134	141	149	155	162	169	176	183	190	197	205	211	218	225	232	239	246	253	260	267	274	281	288	295	302	309	316	323	330	337
258	1	13	16	22	29	36	44	50	57	64	71	78	85	92	99	106	113	120	127	134	141	148	155	162	169	176	183	190	197	204	211	218	225	232	239	246	253	260	267	274	281	288	295	302	309	316	323	330	337
259	1	12	18	23	29	36	43	50	57	64	71	78	88	92	99	106	113	120	128	134	141	148	155	162	169	176	183	190	197	205	211	218	225	232	239	246	253	260	267	274	281	288	295	302	309	316	323	330	337
260	1	11	16	22	29	36	43	50	57	64	71	78	87	92	99	106	113	120	127	134	141	148	155	162	169	176	183	190	197	204	211	218	225	232	239	246	253	260	267	274	281	288	295	302	309	316	323	330	337
261	1	9	16	22	29	36	43	50	57	64	71	78	91	92	99	106	113	120	127	134	141	148	155	162	169	176	183	190	197	204	211	218	225	232	239	246	253	260	267	274	281	288	295	302	309	316	323	330	337
262	1	8	15	22	29	36	43	50	57	64	71	78	85	92	99	106	113	120	127	134	141	148	155	162	169	176	183	190	197	204	211	218	225	232	239	246	253	260	267	275	282	288	295	302	309	316	323	330	337
263	1	8	15	22	29	37	43	50	57	64	71	78	85	92	99	106	113	120	127	134	141	148	155	162	169	176	183	190	197	204	211	218	225	232	239	246	253	260	267	274	282	288	295	303	310	316	323	330	337
264	1	8	15	22	29	38	43	50	57	65	71	78	85	92	100	106	113	120	127	134	141	148	156	162	169	176	183	191	197	204	211	218	225	232	240	246	253	260	267	275	282	288	295	303	310	316	323	330	337
265	1	8	15	22	29	37	43	50	57	65	71	78	85	92	99	106	113	120	127	134	141	148	155	162	169	176	183	191	197	204	211	218	225	232	240	246	253	260	267	274	282	289	295	302	310	316	323	330	337
266	1	8	15	22	29	36	43	50	57	64	71	78	85	92	99	106	113	120	127	134	141	148	155	162	169	176	183	190	197	204	211	218	225	232	239	246	253	260	267	274	281	288	295	302	310	316	323	330	337
267	1	8	15	22	29	37	43	50	57	64	71	78	85	92	100	106	113	120	127	134	141	148	155	162	170	176	183	191	197	204	211	218	225	232	240	246	253	260	267	274	281	289	295	303	311	318	323	330	337
268	1	8	15	22	29	37	43	50	57	64	71	78	85	92	99	106	113	120	127	134	141	148	155	162	169	176	183	190	197	204	211	218	225	232	239	246	253	260	267	274	282	288	295	303	310	316	323	330	337
269	1	8	15	22	29	37	43	50	57	65	71	78	85	92	99	106	113	120	127	134	141	148	156	162	169	176	183	191	197	204	211	218	225	232	240	246	253	260	267	274	282	288	295	303	310	317	323	330	337
270	1	8	15	22	29	37	43	50	57	65	71	78	85	92	99	106	113	120	127	134	141	148	156	162	169	176	183	191	197	204	211	218	225	232	239	246	253	260	267	274	282	288	295	302	310	316	323	330	337
271	1	8	15	22	29	38	43	50	57	65	71	78	85	92	100	106	113	120	127	134	141	148	156	162	170	176	183	192	197	204	211	218	225	232	241	246	253	260	267	275	283	288	295	302	310	317	323	330	337
272	1	8	15	22	29	36	43	50	57	64	71	78	85	92	100	106	113	120	127	134	141	148	156	162	171	176	183	190	197	204	211	218	225	232	241	246	253	260	267	275	282	291	295	303	310	316	323	330	337
273	1	8	15	22	29	37	43	50	57	65	71	78	85	92	99	106	113	120	127	134	141	148	156	162	169	176	183	191	197	204	211	218	225	232	239	246	253	260	267	274	282	288	295	302	311	316	323	330	337
274	1	8	15	22	29	36	43	50	57	64	71	78	85	92	99	106	113	120	127	134	141	148	156	162	169	176	183	190	197	204	211	218	225	232	239	246	254	260	267	274	282	288	295	302	309	316	323	330	337
275	1	8	15	22	29	37	43	50	57	64	71	78	85	92	99	106	113	120	127	134	141	148	155	162	169	176	183	190	197	204	211	218	225	232	239	247	253	260	267	274	282	288	295	303	311	316	323	330	337
276	1	8	15	22	29	37	43	50	57	65	71	78	85	92	99	106	113	120	127	134	141	148	155	162	169	176	183	192	197	204	211	218	225	232	239	247	253	260	267	275	282	288	295	302	310	318	323	330	337
277	1	8	15	22	29	38	43	50	57	65	71	78	85	92	100	106	113	120	127	134	141	148	156	162	170	176	183	191	197	204	211	218	225	232	239	246	253	260	267	275	282	288	295	303	310	316	323	330	337
278	1	8	15	22	29	37	43	50	57	65	71	78	85	92	100	106	113	120	127	134	141	148	155	162	169	176	183	191	197	204	211	218	225	232	242	246	253	260	267	275	282	288	295	302	310	316	323	330	337
279	1	8	15	22	29	37	43	50	57	64	71	78	85	92	99	106	113	120	127	134	141	148	155	162	169	176	183	190	197	204	211	218	225	232	239	246	253	260	267	275	282	288	295	302	310	317	323	330	337
280	1	8	15	22	29	37	43	50	57	65	71	78	85	92	100	106	113	120	127	134	141	148	155	162	170	176	183	191	197	204	211	218	225	232	240	246	253	260	267	275	282	288	295	303	314	316	323	330	337
281	1	8	15	22	29	36	43	50	57	64	71	78	85	92	99	106	113	120	127	134	141	148	156	162	169	176	183	190	197	204	211	218	227	232	239	246	256	260	267	275	281	288	297	302	309	317	323	330	339
282	1	8	15	22	29	37	43	50	57	65	71	78	85	92	100	106	113	120	127	134	141	148	156	162	169	176	183	196	197	204	211	218	225	232	240	246	253	260	267	274	282	289	295	303	310	320	323	330	337
283	1	8	15	22	29	37	43	50	57	65	71	78	85	92	99	106	113	120	127	134	141	148	155	162	169	176	183	191	197	204	211	218	225	232	239	246	253	260	267	274	282	288	295	302	309	316	323	330	337
284	1	8	15	22	29	37	43	50	57	64	71	78	85	92	99	106	113	120	127	134	141	148	155	162	169	176	183	191	197	204	211	218	225	232	240	246	253	260	267	274	282	289	295	302	310	316	323	330	337
285	1	8	15	22	29	37	43	50	57	66	71	78	85	92	99	106	113	120	127	134	141	148	156	162	169	176	183	194	197	204	211	218	225	232	240	246	253	260	267	274	282	288	295	302	310	316	323	330	337
286	1	8	15	22	29	37	43	50	57	64	71	78	85	92	100	106	113	120	127	134	141	148	156	162	170	176	183	190	197	204	211	218	225	232	241	246	253	260	267	275	283	289	295	302	309	316	323	330	337
287	1	8	15	22	29	37	43	50	57	65	71	78	85	92	100	106	113	120	127	134	141	148	156	162	170	176	183	190	197	204	211	218	225	232	240	246	253	260	267	274	283	289	295	303	311	316	323	330	337
288	1	8	15	22	29	37	43	50	57	65	71	78	85	92	99	106	113	120	127	134	141	148	155	162	169	176	183	190	197	204	211	218	227	232	239	246	254	260	267	274	282	288	295	302	309	316	323	330	337
289	1	8	15	22	29	37	43	50	57	64	71	78	85	92	100	106	113	120	127	134	141	148	156	162	169	176	183	190	197	204	211	218	225	232	239	246	253	260	267	274	282	288	295	303	310	316	323	330	337
290	1	8	15	22	29	38	43	50	57	65	71	78	85	92	100	106	113	120	127	134	141	148	156	162	170	176	183	193	197	204	211	218	225	232	239	246	253	260	267	275	284	288	295	303	311	317	323	330	337
291	1	8	15	22	29	38	43	50	57	65	71	78	85	92	100	106	113	120	127	134	141	148	156	162	170	176	183	191	197	204	211	218	225	232	240	246	253	260	267	275	282	288	295	303	312	316	323	330	337
292	1	8	15	22	29	37	43	50	57	65	71	78	85	92	99	106	113	120	127	134	141	148	156	162	169	176	183	193	197	204	211	218	225	232	240	246	253	260	267	274	282	289	295	302	309	316	323	330	337
293	1	8	15	22	29	37	43	50	57	65	71	78	85	92	100	106	113	120	127	134	141	148	155	162	170	176	183	191	197	204	211	218	225	232	240	246	253	260	267	275	282	288	295	302	311	316	323	330	337
294	1	8	15	22	29	37	43	50	57	65	71	78	85	92	99	106	113	120	127	134	141	148	156	162	169	176	183	191	197	204	211	218	225	232	239	246	253	260	267	274	282	288	295	302	311	316	323	330	337
295	1	8	15	22	29	37	43	50	57	65	71	78	85	92	99	106	113	120	127	134	141	148	155	162	169	176	183	190	197	204	211	218	225	232	239	246	257	260	267	276	282	288	295	302	309	316	323	330	337
296	1	8	15	23	30	36	43	50	57	64	71	78	85	92	99	108	113	123	127	134	141	148	155	162	169	176	183	190	197	204	211	218	225	232	239	246	253	260	267	274	281	288	295	302	309	316	323	330	337
297	1	8	15	22	30	36	43	50	57	64	72	78	85	92	99	107	113	122	127	134	141	148	155	162	169	176	183	190	197	204	211	218	225	232	239	246	253	260	267	274	281	288	295	302	309	316	323	330	337
298	1	8	15	22	29	36	43	50	57	64	71	78	85	92	99	109	113	122	127	134	141	148	155	162	169	176	183	190	197	205	211	218	225	232	239	246	253	260	267	274	281	288	295	302	309	316	323	330	340
299	1	8	15	22	29	36	43	50	57	65	71	78	85	92	100	106	113	120	127	134	141	148	155	162	169	176	183	190	197	204	211	218	225	232	239	246	253	260	267	274	281	288	295	302	309	316	323	330	337
300	1	8	15	22	29	36	43	50	57	64	71	78	85	92	99	107	113	120	127	134	141	148	155	162	169	176	183	190	197	204	211	218	225	232	239	246	253	260	267	274	281	288	295	302	309	316	323	330	337
301	1	8	15	22	29	36	43	50	57	64	71	78	85	92	99	108	113	122	127	134	141	148	155	162	169	176	183	190	197	204	211	218	225	232	239	246	253	260	267	274	281	288	295	302	309	316	323	330	338
302	1	8	15	22	30	36	43	50	57	64	72	78	85	92	99	107	113	122	127	135	141	148	155	162	169	176	184	190	197	204	211	218	225	232	239	246	253	260	267	274	281	288	295	302	309	316	323	330	337
303	1	8	15	22	29	36	43	50	57	64	71	78	85	92	99	107	113	121	127	134	141	148	155	162	169	176	183	190	197	204	211	218	225	232	239	246	253	260	267	274	281	288	295	302	309	316	323	330	338
304	1	8	15	22	29	36	43	50	57	64	71	78	85	92	99	109	113	122	127	134	141	148	155	162	169	176	183	190	197	204	211	218	225	232	239	246	253	260	267	274	281	288	295	302	309	316	323	330	339
305	1	8	15	22	29	36	43	50	57	64	71	78	85	92	99	106	113	120	127	134	141	148	155	162	169	176	183	190	197	204	211	218	225	232	239	246	254	260	267	274	281	288	298	302	309	316	323	330	337
306	1	8	15	23	29	36	43	50	57	64	71	78	85	92	99	107	113	120	127	134	141	148	155	162	169	176	183	190	197	205	211	218	225	232	239	246	253	260	267	274	281	288	295	302	309	316	323	330	337
307	1	8	15	22	29	36	43	50	57	64	71	78	85	92	99	108	113	122	127	134	141	148	155	162	169	176	183	190	197	204	211	218	225	232	239	246	253	260	267	274	281	288	295	302	309	316	323	330	337
308	1	8	15	23	29	36	43	50	57	64	71	78	85	92	99	109	113	124	127	134	141	148	155	162	169	176	183	190	197	205	211	218	225	232	239	246	253	260	267	274	281	288	295	302	309	316	323	330	337
309	1	8	15	22	29	36	43	50	57	64	71	78	85	92	99	107	113	124	127	134	141	148	155	162	169	176	183	190	197	204	211	218	225	232	239	246	253	260	267	274	281	288	295	302	309	316	323	330	337
310	1	8	15	22	29	36	43	50	57	65	71	78	85	92	99	106	113	120	127	134	141	148	155	162	169	176	183	190	197	204	211	218	225	232	239	246	254	260	267	274	282	288	299	302	309	316	323	330	337
311	1	8	15	22	29	36	43	50	57	64	71	78	85	92	99	106	113	120	127	134	141	148	156	162	169	176	183	190	197	204	211	218	226	232	239	246	254	260	267	274	282	288	296	302	309	316	323	330	337
312	1	8	15	22	31	36	43	50	57	64	72	78	85	92	99	106	113	120	127	135	141	148	155	163	169	176	184	190	197	210	211	218	225	233	239	246	253	260	267	274	281	288	295	302	309	316	323	330	337
313	3	8	15	22	31	36	43	51	63	64	72	78	85	92	99	106	113	120	127	135	141	148	155	162	169	176	184	190	197	208	211	218	225	233	239	246	253	260	267	274	281	288	295	302	309	316	323	330	337
314	1	8	15	22	29	36	43	50	57	64	72	78	85	92	99	106	113	120	127	134	141	148	155	162	169	176	183	190	197	204	211	218	225	232	239	246	253	260	267	274	281	288	295	302	309	316	323	330	337
315	1	8	15	22	29	36	43	50	57	64	71	78	85	92	99	106	113	120	127	134	141	148	155	162	169	176	183	190	197	204	211	218	225	232	239	246	254	260	267	275	281	288	295	302	309	316	323	330	337
316	1	8	15	22	34	36	43	50	57	64	74	78	85	92	99	106	113	120	127	137	141	148	155	163	169	176	186	190	197	204	211	218	225	235	239	246	253	260	267	274	281	288	295	302	309	316	323	330	337
317	1	8	15	22	30	36	43	50	57	64	72	78	85	92	99	106	113	120	127	135	141	148	155	162	169	176	184	190	197	204	211	218	225	233	239	246	253	260	267	274	281	288	295	302	309	316	323	330	337
318	1	8	15	22	30	36	43	50	57	64	71	78	85	92	99	106	113	120	127	134	141	148	155	162	169	176	184	190	197	204	211	218	225	232	239	246	253	260	267	274	281	288	295	302	309	316	323	330	337
319	1	8	15	22	29	36	43	50	57	64	71	78	85	92	99	106	113	120	127	134	141	148	155	162	169	176	183	190	197	204	211	218	225	232	239	246	254	260	267	274	281	288	295	302	310	316	323	330	337
320	1	8	15	22	35	36	43	50	57	64	75	78	85	92	99	106	113	120	127	138	141	148	155	164	169	176	186	190	197	205	211	218	225	235	239	246	253	260	267	274	281	288	295	302	309	316	323	330	337
321	1	8	15	22	30	36	43	50	57	64	71	78	85	92	99	106	113	120	127	134	141	148	155	162	169	176	183	190	197	205	211	218	225	232	239	246	253	260	267	274	281	288	295	302	309	316	323	330	337
322	1	8	15	22	31	36	43	50	57	64	72	78	85	92	99	106	113	120	127	135	141	148	155	163	169	176	184	190	197	204	211	218	225	233	239	246	253	260	267	274	281	288	295	302	309	316	323	330	337
323	1	8	15	23	30	36	43	50	57	64	72	78	85	92	99	106	113	120	127	135	141	148	155	162	169	176	183	190	197	204	211	218	225	232	239	246	253	260	267	274	281	288	295	302	309	316	323	330	337
324	1	8	15	22	30	36	43	50	57	64	71	78	85	92	99	106	113	120	127	135	141	148	155	162	169	176	183	190	197	204	211	218	225	232	239	246	253	260	267	274	281	288	295	302	309	316	323	330	337
325	1	8	15	22	35	36	43	51	57	64	74	78	85	92	99	106	113	120	127	137	141	148	155	164	169	176	186	190	197	204	211	218	225	235	239	246	253	260	267	274	281	288	295	302	309	316	323	330	337
326	3	8	15	22	31	36	43	50	58	64	72	78	85	92	99	106	113	120	127	136	141	148	155	163	169	176	185	190	197	207	211	218	225	233	239	246	253	260	267	274	281	288	295	302	309	316	323	330	337
327	1	8	15	22	30	36	43	50	57	64	71	78	85	92	99	106	113	120	127	134	141	148	155	162	169	176	184	190	197	204	211	218	225	232	239	246	253	260	267	274	281	288	295	302	309	316	323	330	337
328	1	8	15	22	30	36	43	50	57	64	71	78	85	92	99	106	113	120	127	135	141	148	155	162	169	176	183	190	197	204	211	218	225	232	239	246	253	260	267	274	281	288	295	302	309	316	323	330	337
329	1	8	15	22	29	36	43	50	57	64	71	78	85	92	99	106	113	120	127	134	141	148	155	162	169	176	183	190	197	204	211	218	225	232	239	246	254	260	267	274	282	288	295	302	309	316	323	330	337
330	1	8	15	22	34	36	43	50	57	64	74	78	85	92	99	106	113	120	127	137	141	148	155	164	169	176	186	190	197	205	211	218	225	235	239	246	253	260	267	274	281	288	295	302	309	316	323	330	337
331	1	8	15	22	30	36	43	50	57	64	72	78	85	92	99	106	113	120	127	134	141	148	155	162	169	176	184	190	197	204	211	218	225	232	239	246	253	260	267	274	281	288	295	302	309	316	323	330	337
332	1	8	15	22	30	36	43	50	57	64	72	78	85	92	99	106	113	120	127	135	141	148	155	162	169	176	183	190	197	204	211	218	225	232	239	246	253	260	267	274	281	288	295	302	309	316	323	330	337
333	1	8	15	22	31	36	43	50	57	64	72	78	85	92	99	106	113	120	127	135	141	148	155	162	169	176	184	190	197	204	211	218	225	233	239	246	253	260	267	274	281	288	295	302	309	316	323	330	337
334	1	8	15	22	30	36	43	50	57	64	71	78	85	92	99	106	113	120	127	135	141	148	155	162	169	176	183	190	197	204	211	218	225	232	239	246	253	260	267	274	281	288	295	302	309	316	323	330	337
335	2	8	15	25	30	36	43	50	58	64	71	78	85	92	99	106	113	120	127	135	141	148	155	162	169	176	183	190	197	204	211	218	225	232	239	246	253	260	267	274	281	288	295	302	309	316	323	330	337
336	1	8	15	22	29	36	43	50	57	64	71	78	85	92	99	106	113	120	127	134	141	148	155	162	169	176	183	190	197	204	211	218	225	232	239	246	253	260	267	274	281	288	295	302	309	316	323	330	338
337	1	8	15	24	29	36	43	50	57	64	71	78	85	92	99	107	113	120	127	134	141	148	155	162	169	176	183	194	203	204	217	218	225	232	239	249	253	260	267	274	281	288	295	302	309	316	328	333	338
338	1	8	15	23	29	36	43	50	57	64	71	78	85	92	99	106	113	120	127	134	141	148	155	162	169	176	183	191	197	204	213	218	225	232	239	250	253	260	267	274	281	288	295	302	309	316	329	332	338
339	1	8	15	23	29	36	43	50	57	64	71	78	85	92	99	106	113	120	127	134	141	148	155	162	169	176	183	191	197	204	215	218	225	232	239	249	253	260	267	274	281	288	295	302	309	316	324	332	337
340	1	8	15	23	29	36	43	50	57	64	71	78	85	92	99	106	113	120	127	134	141	148	155	162	169	176	183	191	198	204	213	218	225	232	239	249	253	260	267	274	281	288	295	302	309	316	323	332	338
341	1	8	15	23	29	36	43	50	57	64	71	78	85	92	99	108	113	120	127	134	141	148	155	162	169	176	183	191	197	204	214	218	225	232	239	252	253	260	267	274	281	288	295	302	309	316	324	332	337
342	1	8	15	23	29	36	43	50	57	64	71	78	85	92	99	110	113	120	127	134	141	148	155	162	169	176	183	192	198	204	213	218	225	232	239	250	253	260	267	274	281	288	295	302	309	322	326	332	337
343	1	8	15	22	29	37	43	50	57	64	71	78	85	92	99	106	113	120	127	134	141	148	156	162	169	176	183	190	197	204	211	218	225	232	239	246	259	260	267	274	282	288	297	302	309	316	323	330	337
344	1	8	15	23	29	36	43	50	57	64	71	78	85	92	99	107	113	120	127	134	141	148	155	162	169	176	183	193	197	204	214	218	225	232	239	248	253	260	267	274	281	288	295	302	309	316	324	336	338
345	1	8	15	23	29	36	43	50	57	64	71	78	85	92	99	107	113	120	127	134	141	148	155	162	169	176	183	196	200	204	215	218	225	232	239	250	253	260	267	274	281	288	295	302	309	317	324	334	338
346	1	8	15	23	29	36	43	50	57	64	71	78	85	92	99	106	113	120	127	134	141	148	155	162	169	176	183	191	197	204	214	218	225	232	239	247	253	260	267	274	281	288	295	302	309	316	324	331	338
347	1	8	15	23	29	36	43	50	57	64	71	78	85	92	99	107	113	120	127	134	141	148	155	162	169	176	183	190	197	204	214	218	225	232	239	250	253	260	267	274	281	288	295	302	309	316	329	331	337
348	1	8	15	22	29	37	43	50	57	65	71	78	85	92	99	106	113	120	127	134	141	148	156	162	169	176	183	190	197	204	211	218	225	232	239	246	256	260	267	276	282	288	295	304	309	317	323	330	338
349	1	8	15	23	29	36	43	50	57	64	71	78	85	92	99	106	113	120	127	134	141	148	155	162	169	176	183	192	197	204	215	218	225	232	239	248	253	260	267	274	281	288	295	302	309	316	327	331	338
350	1	8	15	23	29	36	43	50	57	64	71	78	85	92	99	107	113	120	127	134	141	148	155	162	169	176	183	191	198	204	213	218	225	232	239	250	253	260	267	274	281	288	295	302	309	317	324	335	338
351	1	8	15	22	30	36	43	50	57	64	71	78	85	92	99	106	113	122	127	134	141	148	155	163	169	176	184	190	197	204	211	218	225	233	239	246	253	260	267	274	281	288	295	302	309	316	323	330	337
352	1	8	15	23	29	36	43	50	57	64	71	78	85	92	99	106	113	120	127	134	141	148	155	162	169	176	183	194	198	204	214	218	225	232	239	249	253	260	267	274	281	288	295	302	309	317	324	336	339
353	1	8	15	23	29	36	43	50	57	64	71	78	85	92	99	110	113	120	127	134	141	148	155	162	169	176	183	191	198	204	212	218	225	232	239	251	253	260	267	274	281	288	295	302	309	322	326	331	337
354	1	8	15	23	29	36	43	50	57	64	71	78	85	92	99	106	113	120	127	134	141	148	155	162	169	176	183	191	197	205	215	218	225	232	239	248	253	260	267	274	281	288	295	302	309	316	326	332	338
355	1	8	15	22	29	37	43	50	57	65	71	78	85	92	99	106	116	120	127	134	141	148	156	162	169	176	183	190	197	204	211	218	226	232	239	246	255	260	267	274	282	288	297	303	309	316	323	330	338
[truncated: 51 more columns]
