# Supplementary material for: NFnetFu: A novel workflow for microbiome data fusion
Source: Comput Biol Med. 2021 Aug;135:104556. doi: 10.1016/j.compbiomed.2021.104556 (PMC8404037; doi:10.1016/j.compbiomed.2021.104556)
Supplement: Multimedia component 18 [file mmc18.csv]

	c__Gammaproteobacteria	f__Enterobacteriaceae	o__Enterobacteriales	f__Prevotellaceae	f__Paraprevotellaceae	f__Myxococcales 0319-6G20	s__Myxococcales sp	c__Lentisphaeria	o__Victivallales	p__Lentisphaerae	g__Streptococcus	c__Coriobacteriia	o__Coriobacteriales	f__Coriobacteriaceae	g__Paraprevotella	g__Blautia	g__Erysipelotrichaceae cc_115	s__Erysipelotrichaceae cc_115 sp	s__symbiosum	s__Desulfovibrionaceae sp	g__Desulfovibrionaceae unidentified	f__Brevibacteriaceae	s__Brevibacterium sp	s__ramosum	s__Sphingomonas sp	s__Tepidimonas sp	f__Microbacteriaceae	g__Tepidimonas	s__hathewayi	g__Staphylococcus	s__adolescentis	g__Rothia	s__citroniae	s__mucilaginosa	s__distasonis	g__Actinomyces	s__Actinomyces	s__stutzeri	o__Alteromonadales	g__Shewanella	f__Shewanellaceae	c__Bacilli	s__Roseburia sp	s__Parvimonas sp	g__Parvimonas	s__fragilis
1	7	14	21	22	29	42	49	50	57	64	72	78	85	92	99	106	113	120	127	134	141	148	155	162	169	182	183	196	197	210	211	218	225	232	239	248	255	260	267	274	281	293	295	302	309	316
2	7	14	21	24	29	38	45	50	57	64	71	78	85	92	99	106	113	120	127	134	141	148	155	162	169	176	186	190	197	204	211	218	225	232	239	246	253	260	268	274	281	289	295	302	309	316
3	1	8	15	22	29	37	44	50	57	64	71	78	85	92	105	106	113	120	127	134	141	148	155	163	169	176	183	190	197	205	211	218	228	232	239	247	254	260	267	274	281	289	295	302	309	322
4	1	8	15	22	29	36	43	50	57	64	72	78	85	92	99	106	113	120	127	134	141	148	155	162	169	178	183	192	200	207	213	218	231	232	239	249	256	260	267	274	281	290	295	308	315	316
5	1	8	15	22	29	36	43	50	57	64	71	78	85	92	99	109	113	120	127	134	141	148	155	164	169	176	185	190	200	205	212	218	228	232	239	246	253	260	267	274	281	288	295	302	309	321
6	4	11	18	28	30	36	43	56	63	70	72	78	85	92	99	106	113	120	127	134	141	148	155	162	169	176	184	190	197	206	211	223	225	237	239	246	253	261	269	274	281	290	295	302	309	316
7	1	8	15	22	29	36	43	50	57	64	71	78	85	92	99	106	114	121	133	134	141	148	155	162	169	176	183	190	201	204	211	218	228	232	239	246	253	260	267	274	281	288	295	302	309	316
8	1	8	15	22	29	37	44	50	57	64	71	80	87	94	99	111	113	120	132	134	141	148	155	162	169	176	183	190	198	204	213	218	226	232	239	246	253	260	267	274	281	288	295	302	309	316
9	1	8	15	22	35	36	43	50	57	64	71	78	85	92	99	108	113	120	127	134	141	148	155	162	169	176	183	190	197	204	212	218	226	232	239	246	253	260	267	274	281	288	295	302	309	316
10	1	8	15	22	29	36	43	50	57	64	71	79	86	93	99	107	113	120	127	135	142	148	155	168	170	176	183	190	197	204	211	219	226	233	239	246	253	260	267	274	281	288	295	302	309	316
11	1	8	15	25	29	36	43	51	58	65	71	78	85	92	99	107	113	120	127	134	141	148	155	166	169	176	183	190	197	204	212	220	226	234	240	246	253	260	267	274	281	288	295	302	309	316
12	1	8	15	22	29	36	43	50	57	64	71	78	85	92	99	106	113	120	127	134	141	148	155	162	169	178	185	192	197	204	211	218	231	232	245	246	253	260	267	274	281	288	295	302	309	316
13	1	8	15	26	29	36	43	55	62	69	72	80	87	94	100	107	113	120	127	134	141	148	155	162	169	176	183	190	203	204	216	219	225	233	239	247	254	260	267	274	281	289	295	302	309	316
14	2	9	16	26	29	36	43	50	57	64	71	79	86	93	99	108	113	120	127	135	142	148	155	162	169	176	183	190	197	204	211	218	225	232	240	246	253	260	267	274	281	288	295	302	309	316
15	2	9	16	23	29	36	43	50	57	64	72	78	85	92	100	107	113	120	127	135	142	148	155	162	169	176	183	190	197	205	212	219	225	233	239	247	254	260	267	274	281	289	295	302	309	316
16	1	8	15	22	29	36	43	50	57	64	71	79	86	93	99	109	113	120	128	134	141	148	155	162	169	176	183	190	197	204	213	219	226	233	239	246	253	260	273	274	281	288	295	302	309	317
17	1	8	15	22	29	36	43	50	57	64	73	78	85	92	99	107	113	120	129	134	141	148	155	163	169	177	189	191	197	207	211	223	225	237	239	247	254	261	272	280	287	291	295	302	309	317
18	2	8	15	22	29	36	43	50	57	64	72	78	85	92	99	108	113	120	127	134	141	150	157	163	175	178	184	192	197	206	215	218	226	232	239	252	259	260	269	274	281	290	301	302	309	316
19	1	8	15	22	29	36	43	50	57	64	72	78	85	92	99	107	113	120	127	134	141	148	155	163	169	176	183	190	197	204	212	218	225	232	239	246	253	260	267	274	281	289	295	302	309	317
20	1	8	15	22	29	36	43	50	57	64	71	78	85	92	99	107	113	120	128	134	141	148	155	164	169	177	183	191	198	204	212	219	225	233	239	246	253	260	268	277	284	288	295	302	309	317
21	5	12	19	22	29	36	47	50	57	64	72	78	85	92	99	106	113	120	128	134	141	150	157	162	170	180	184	194	197	208	211	224	225	238	239	248	255	260	270	280	287	290	296	302	309	317
22	2	9	16	22	29	36	43	50	57	64	73	78	85	92	99	107	113	120	127	134	141	148	155	162	169	176	183	190	197	204	217	219	226	233	239	247	254	260	267	274	281	294	295	302	309	316
23	1	8	15	22	29	36	43	50	57	64	72	78	85	92	99	107	113	120	127	134	141	148	155	162	170	177	183	191	198	207	217	222	230	236	240	248	255	266	269	274	281	290	296	302	309	318
24	1	8	15	22	29	38	45	50	57	64	73	78	85	92	101	112	113	120	128	134	141	148	155	162	169	176	183	190	197	204	211	218	226	232	239	246	253	260	267	274	281	289	296	302	309	316
25	2	8	15	23	29	36	43	50	57	64	77	84	91	98	99	106	113	120	127	134	141	154	161	162	169	176	183	190	197	210	211	218	225	232	239	246	253	260	267	274	281	294	295	302	309	316
26	1	8	15	26	30	39	46	52	59	66	71	78	85	92	99	109	113	120	127	134	141	148	155	162	169	176	183	190	197	204	211	218	225	232	239	246	253	260	267	274	281	288	295	302	309	316
27	1	8	15	25	34	36	43	51	58	65	71	78	85	92	100	106	113	120	127	138	145	148	155	162	169	178	183	192	197	204	211	218	225	232	239	246	253	260	267	274	281	288	295	302	309	316
28	1	8	15	22	29	36	43	56	63	70	72	79	86	93	99	109	118	125	127	135	142	148	155	162	169	176	183	190	197	204	212	219	225	233	239	246	253	260	267	274	281	289	295	302	309	316
29	1	8	15	23	29	36	43	51	58	65	71	79	86	93	103	109	119	126	127	136	143	148	155	162	169	176	184	190	197	204	211	218	225	232	239	246	253	260	267	274	281	288	295	302	309	316
30	1	8	15	23	29	36	43	50	57	64	71	79	86	93	100	107	115	122	127	140	147	148	155	162	169	176	185	190	197	204	212	218	225	232	239	246	253	260	267	274	281	288	295	302	309	316
