# Supplementary material for: NFnetFu: A novel workflow for microbiome data fusion
Source: Comput Biol Med. 2021 Aug;135:104556. doi: 10.1016/j.compbiomed.2021.104556 (PMC8404037; doi:10.1016/j.compbiomed.2021.104556)
Supplement: Multimedia component 20 [file mmc20.csv]

	c__Gammaproteobacteria	f__Enterobacteriaceae	o__Enterobacteriales	f__Prevotellaceae	f__Paraprevotellaceae	f__Myxococcales.0319.6G20	s__Myxococcales.sp	c__Lentisphaeria	o__Victivallales	p__Lentisphaerae	g__Streptococcus	c__Coriobacteriia	o__Coriobacteriales	f__Coriobacteriaceae	g__Paraprevotella	g__Paraprevotella.1	g__Blautia	g__Erysipelotrichaceae.cc_115	s__Erysipelotrichaceae.cc_115.sp	s__symbiosum.	s__Desulfovibrionaceae.sp	g__Desulfovibrionaceae.unidentified	f__Brevibacteriaceae	s__Brevibacterium.sp	s__ramosum.	s__Sphingomonas.sp	s__Tepidimonas.sp	f__Microbacteriaceae	g__Tepidimonas	s__hathewayi.	g__Staphylococcus	s__adolescentis.	g__Rothia	s__citroniae.	s__mucilaginosa.	s__distasonis.	g__Actinomyces	s__Actinomyces	s__stutzeri.	o__Alteromonadales	g__Shewanella	f__Shewanellaceae	c__Bacilli	s__Roseburia.sp	s__Parvimonas.sp	g__Parvimonas	s__fragilis.
c__Gammaproteobacteria	1	0.998305303235255	0.998305303235255	0.124269815525433	-0.119132191508045	0.594807473211985	0.696354852654786	0.0038624283011934	0.0038624283011934	0.0038624283011934	0.0354569203021144	-0.152886643551087	-0.152886643551087	-0.152886643551087	-0.178496153527547	-0.178496153527547	-0.381666250294551	-0.157739021421933	-0.157739021421933	-0.140866224004604	-0.16799711727025	-0.16799711727025	0.0235232921544345	0.0235232921544345	-0.174929614508299	-0.0120073063925741	0.523760607876187	0.205771170689679	0.523760607876187	-0.199957752864885	0.449780086217364	-0.185353559782973	0.223400802369121	-0.262956551457494	0.232926647705381	-0.111188553959455	0.116132431647645	0.116132431647645	-0.0395165398446085	0.126226731625825	0.149133148547945	0.149133148547945	0.372870319274248	-0.0344439294372666	-0.0575608869203984	-0.0575608869203984	-0.150820335714535
f__Enterobacteriaceae	0.998305303235255	1	1	0.126791256729312	-0.112408017071953	0.596924943352972	0.700153063836914	0.0041770749951863	0.0041770749951863	0.0041770749951863	-0.0157654125223867	-0.190116360631438	-0.190116360631438	-0.190116360631438	-0.167121516652095	-0.167121516652095	-0.370099890237866	-0.152548585956049	-0.152548585956049	-0.133036181135032	-0.158451250569903	-0.158451250569903	-0.0184862150217782	-0.0184862150217782	-0.16417719228555	-0.0114910829917487	0.527438707206946	0.200958649036736	0.527438707206946	-0.192744173425248	0.417387255790267	-0.203157837202143	0.212444984076287	-0.258130080752206	0.222683082002746	-0.107111005128011	0.113783711677011	0.113783711677011	-0.0584841215920311	0.118995608561782	0.143477650116102	0.143477650116102	0.32765639237738	-0.0345607562255623	-0.0511979381104845	-0.0511979381104845	-0.146638476867365
o__Enterobacteriales	0.998305303235255	1	1	0.126791256729312	-0.112408017071953	0.596924943352972	0.700153063836914	0.0041770749951863	0.0041770749951863	0.0041770749951863	-0.0157654125223867	-0.190116360631438	-0.190116360631438	-0.190116360631438	-0.167121516652095	-0.167121516652095	-0.370099890237866	-0.152548585956049	-0.152548585956049	-0.133036181135032	-0.158451250569903	-0.158451250569903	-0.0184862150217782	-0.0184862150217782	-0.16417719228555	-0.0114910829917487	0.527438707206946	0.200958649036736	0.527438707206946	-0.192744173425248	0.417387255790267	-0.203157837202143	0.212444984076287	-0.258130080752206	0.222683082002746	-0.107111005128011	0.113783711677011	0.113783711677011	-0.0584841215920311	0.118995608561782	0.143477650116102	0.143477650116102	0.32765639237738	-0.0345607562255623	-0.0511979381104845	-0.0511979381104845	-0.146638476867365
f__Prevotellaceae	0.124269815525433	0.126791256729312	0.126791256729312	1	0.158010508818671	-0.000329312627450228	-0.0451412053963614	0.571709463924089	0.571709463924089	0.571709463924089	-0.00547427515655927	0.0942637498127508	0.0942637498127508	0.0942637498127508	-0.0483883270989309	-0.0483883270989309	-0.186875808781224	-0.120086578134843	-0.120086578134843	-0.23398849912186	0.158887227333433	0.158887227333433	-0.0470400524421797	-0.0470400524421797	-0.0615800577697483	-0.136409368314088	-0.222377699741512	-0.0957910351213314	-0.222377699741512	0.0733413360282389	-0.13953115370174	-0.0740389965652522	0.121141178362825	-0.363921710001493	0.131745085386663	-0.0807523214921334	-0.231601790903646	-0.231601790903646	-0.0615437403390016	-0.0968300552772201	-0.208509424013929	-0.208509424013929	-0.126361232889131	-0.126368006093241	-0.111316918683985	-0.111316918683985	-0.244524026036561
f__Paraprevotellaceae	-0.119132191508045	-0.112408017071953	-0.112408017071953	0.158010508818671	1	-0.0923334269617006	-0.0878376026026148	0.0358257848300132	0.0358257848300132	0.0358257848300132	-0.125609238628239	-0.115733741595477	-0.115733741595477	-0.115733741595477	0.0167045889427731	0.0167045889427731	-0.0723446862939242	-0.096521084770048	-0.096521084770048	-0.132734867016036	0.241738845127807	0.241738845127807	-0.0970557062722343	-0.0970557062722343	-0.142293731829699	-0.0877234978333886	0.00760990518499166	-0.147013729442983	0.00760990518499166	-0.150190467340972	-0.156701287933348	-0.124985771606387	-0.107536169565321	-0.128749686458311	-0.104991475126367	-0.0928498281322363	-0.13031764837795	-0.13031764837795	-0.0628177365626381	-0.129972352133875	-0.110294377165376	-0.110294377165376	-0.18351466899385	-0.113376618287934	-0.0607667026719416	-0.0607667026719416	-0.126652321826528
f__Myxococcales.0319.6G20	0.594807473211985	0.596924943352972	0.596924943352972	-0.000329312627450228	-0.0923334269617006	1	0.867479635401143	-0.0579284798716721	-0.0579284798716721	-0.0579284798716721	-0.0459697816811543	-0.151860056312524	-0.151860056312524	-0.151860056312524	0.0524256619574201	0.0524256619574201	0.0559498139493341	-0.109025591968735	-0.109025591968735	-0.0797321591637693	-0.163391259483534	-0.163391259483534	-0.113134347881827	-0.113134347881827	-0.141632176098436	-0.121881063540016	0.468064001091649	-0.000216695403078011	0.468064001091649	-0.174856235424137	0.341783923008822	-0.243558535933301	-0.227924579652709	-0.158731283196386	-0.226285071157308	-0.116039509537273	0.0485933136259023	0.0485933136259023	-0.0860632761957814	-0.15195290731672	-0.125403797304579	-0.125403797304579	0.260670127356199	-0.10772888928593	-0.0782222335497464	-0.0782222335497464	-0.00868537309553107
s__Myxococcales.sp	0.696354852654786	0.700153063836914	0.700153063836914	-0.0451412053963614	-0.0878376026026148	0.867479635401143	1	-0.0905583905002897	-0.0905583905002897	-0.0905583905002897	-0.0599083095116645	-0.186873002541395	-0.186873002541395	-0.186873002541395	0.0144310924238479	0.0144310924238479	-0.0457264545693113	-0.131899212612831	-0.131899212612831	-0.0497167612998173	-0.164131859034857	-0.164131859034857	-0.00872831333085599	-0.00872831333085599	-0.165308634626611	-0.0716662388972831	0.675031128265316	-0.00691943906618875	0.675031128265316	-0.188313507574534	0.440823745270773	-0.286238925559	0.0566460886347069	-0.199386865540594	0.0642606710953402	-0.134642557730124	0.107645031528012	0.107645031528012	-0.102913484955407	-0.034714443434831	0.197275930681769	0.197275930681769	0.285170689209144	-0.0407238087512554	-0.0902366300071732	-0.0902366300071732	0.00460470136342653
c__Lentisphaeria	0.0038624283011934	0.0041770749951863	0.0041770749951863	0.571709463924089	0.0358257848300132	-0.0579284798716721	-0.0905583905002897	1	1	1	0.0922379987650052	0.0796202352963669	0.0796202352963669	0.0796202352963669	-0.020154649149184	-0.020154649149184	0.0160932058706142	0.356857006371443	0.356857006371443	-0.152774044938064	0.0208443200438653	0.0208443200438653	-0.122716591849878	-0.122716591849878	-0.158958352839442	-0.0835174408294891	-0.199395792614854	-0.148944562477049	-0.199395792614854	0.227648441296101	-0.139836979340184	0.0790478602899698	0.23577517248	-0.258164836196589	0.245882881886432	-0.115819275266603	-0.104734271963944	-0.104734271963944	-0.0206246333744759	-0.0491555713397018	-0.145183173081562	-0.145183173081562	-0.0419852060894916	-0.108874949908094	-0.0744051918436939	-0.0744051918436939	-0.163966232997342
o__Victivallales	0.0038624283011934	0.0041770749951863	0.0041770749951863	0.571709463924089	0.0358257848300132	-0.0579284798716721	-0.0905583905002897	1	1	1	0.0922379987650052	0.0796202352963669	0.0796202352963669	0.0796202352963669	-0.020154649149184	-0.020154649149184	0.0160932058706142	0.356857006371443	0.356857006371443	-0.152774044938064	0.0208443200438653	0.0208443200438653	-0.122716591849878	-0.122716591849878	-0.158958352839442	-0.0835174408294891	-0.199395792614854	-0.148944562477049	-0.199395792614854	0.227648441296101	-0.139836979340184	0.0790478602899698	0.23577517248	-0.258164836196589	0.245882881886432	-0.115819275266603	-0.104734271963944	-0.104734271963944	-0.0206246333744759	-0.0491555713397018	-0.145183173081562	-0.145183173081562	-0.0419852060894916	-0.108874949908094	-0.0744051918436939	-0.0744051918436939	-0.163966232997342
p__Lentisphaerae	0.0038624283011934	0.0041770749951863	0.0041770749951863	0.571709463924089	0.0358257848300132	-0.0579284798716721	-0.0905583905002897	1	1	1	0.0922379987650052	0.0796202352963669	0.0796202352963669	0.0796202352963669	-0.020154649149184	-0.020154649149184	0.0160932058706142	0.356857006371443	0.356857006371443	-0.152774044938064	0.0208443200438653	0.0208443200438653	-0.122716591849878	-0.122716591849878	-0.158958352839442	-0.0835174408294891	-0.199395792614854	-0.148944562477049	-0.199395792614854	0.227648441296101	-0.139836979340184	0.0790478602899698	0.23577517248	-0.258164836196589	0.245882881886432	-0.115819275266603	-0.104734271963944	-0.104734271963944	-0.0206246333744759	-0.0491555713397018	-0.145183173081562	-0.145183173081562	-0.0419852060894916	-0.108874949908094	-0.0744051918436939	-0.0744051918436939	-0.163966232997342
g__Streptococcus	0.0354569203021144	-0.0157654125223867	-0.0157654125223867	-0.00547427515655927	-0.125609238628239	-0.0459697816811543	-0.0599083095116645	0.0922379987650052	0.0922379987650052	0.0922379987650052	1	0.740405656001856	0.740405656001856	0.740405656001856	-0.12693185602513	-0.12693185602513	-0.136158925596486	-0.0595825539414918	-0.0595825539414918	-0.120952235330571	-0.175726892127717	-0.175726892127717	0.809691404391511	0.809691404391511	-0.174297949797099	-0.0232626261232934	-0.0369962884837918	0.0792616593086051	-0.0369962884837918	-0.0687560854279501	0.597867986936119	0.0711081797908984	0.122634719042516	-0.167398622551615	0.127759370382106	-0.128740967123199	0.0487934648464493	0.0487934648464493	0.0239265041732167	0.0373039114412683	0.103988745436262	0.103988745436262	0.761288713313402	0.0150684923942973	0.0139793387233826	0.0139793387233826	-0.163895275766408
c__Coriobacteriia	-0.152886643551087	-0.190116360631438	-0.190116360631438	0.0942637498127508	-0.115733741595477	-0.151860056312524	-0.186873002541395	0.0796202352963669	0.0796202352963669	0.0796202352963669	0.740405656001856	1	1	1	-0.0199283005980534	-0.0199283005980534	0.0107444604275231	0.135549926765623	0.135549926765623	0.0526140987921944	0.0750161895736786	0.0750161895736786	0.798017202682725	0.798017202682725	-0.123359044630441	-0.117593400957776	-0.231269145105575	-0.154896107739323	-0.231269145105575	0.0246617761865264	0.348212019858652	-0.0304763016915109	-0.172745017884309	-0.215322247200685	-0.173227375698673	-0.0712781456498334	-0.196955847143803	-0.196955847143803	-0.0689139084563066	-0.168529221119405	-0.164003345061701	-0.164003345061701	0.377600309829953	-0.128571606917935	-0.0921995307231705	-0.0921995307231705	-0.177219981935779
o__Coriobacteriales	-0.152886643551087	-0.190116360631438	-0.190116360631438	0.0942637498127508	-0.115733741595477	-0.151860056312524	-0.186873002541395	0.0796202352963669	0.0796202352963669	0.0796202352963669	0.740405656001856	1	1	1	-0.0199283005980534	-0.0199283005980534	0.0107444604275231	0.135549926765623	0.135549926765623	0.0526140987921944	0.0750161895736786	0.0750161895736786	0.798017202682725	0.798017202682725	-0.123359044630441	-0.117593400957776	-0.231269145105575	-0.154896107739323	-0.231269145105575	0.0246617761865264	0.348212019858652	-0.0304763016915109	-0.172745017884309	-0.215322247200685	-0.173227375698673	-0.0712781456498334	-0.196955847143803	-0.196955847143803	-0.0689139084563066	-0.168529221119405	-0.164003345061701	-0.164003345061701	0.377600309829953	-0.128571606917935	-0.0921995307231705	-0.0921995307231705	-0.177219981935779
f__Coriobacteriaceae	-0.152886643551087	-0.190116360631438	-0.190116360631438	0.0942637498127508	-0.115733741595477	-0.151860056312524	-0.186873002541395	0.0796202352963669	0.0796202352963669	0.0796202352963669	0.740405656001856	1	1	1	-0.0199283005980534	-0.0199283005980534	0.0107444604275231	0.135549926765623	0.135549926765623	0.0526140987921944	0.0750161895736786	0.0750161895736786	0.798017202682725	0.798017202682725	-0.123359044630441	-0.117593400957776	-0.231269145105575	-0.154896107739323	-0.231269145105575	0.0246617761865264	0.348212019858652	-0.0304763016915109	-0.172745017884309	-0.215322247200685	-0.173227375698673	-0.0712781456498334	-0.196955847143803	-0.196955847143803	-0.0689139084563066	-0.168529221119405	-0.164003345061701	-0.164003345061701	0.377600309829953	-0.128571606917935	-0.0921995307231705	-0.0921995307231705	-0.177219981935779
g__Paraprevotella	-0.178496153527547	-0.167121516652095	-0.167121516652095	-0.0483883270989309	0.0167045889427731	0.0524256619574201	0.0144310924238479	-0.020154649149184	-0.020154649149184	-0.020154649149184	-0.12693185602513	-0.0199283005980534	-0.0199283005980534	-0.0199283005980534	1	1	0.0711757425359685	0.331567282553901	0.331567282553901	-0.14372047767582	0.218726942696335	0.218726942696335	-0.120129773703206	-0.120129773703206	-0.0674428116463366	-0.108214304701273	-0.115424925052114	-0.0597972089574234	-0.115424925052114	-0.0931150839328115	-0.159357246590292	-0.156491626815292	-0.198677078506363	0.0435085560542384	-0.196493019506724	-0.117389403120043	-0.0174922997973162	-0.0174922997973162	-0.100004331428307	-0.207888889036263	-0.141578202309084	-0.141578202309084	-0.182321643601659	-0.093711370687613	-0.075857407823595	-0.075857407823595	0.464557181951195
g__Paraprevotella.1	-0.178496153527547	-0.167121516652095	-0.167121516652095	-0.0483883270989309	0.0167045889427731	0.0524256619574201	0.0144310924238479	-0.020154649149184	-0.020154649149184	-0.020154649149184	-0.12693185602513	-0.0199283005980534	-0.0199283005980534	-0.0199283005980534	1	1	0.0711757425359685	0.331567282553901	0.331567282553901	-0.14372047767582	0.218726942696335	0.218726942696335	-0.120129773703206	-0.120129773703206	-0.0674428116463366	-0.108214304701273	-0.115424925052114	-0.0597972089574234	-0.115424925052114	-0.0931150839328115	-0.159357246590292	-0.156491626815292	-0.198677078506363	0.0435085560542384	-0.196493019506724	-0.117389403120043	-0.0174922997973162	-0.0174922997973162	-0.100004331428307	-0.207888889036263	-0.141578202309084	-0.141578202309084	-0.182321643601659	-0.093711370687613	-0.075857407823595	-0.075857407823595	0.464557181951195
g__Blautia	-0.381666250294551	-0.370099890237866	-0.370099890237866	-0.186875808781224	-0.0723446862939242	0.0559498139493341	-0.0457264545693113	0.0160932058706142	0.0160932058706142	0.0160932058706142	-0.136158925596486	0.0107444604275231	0.0107444604275231	0.0107444604275231	0.0711757425359685	0.0711757425359685	1	0.256005696682395	0.256005696682395	0.246375315840405	-0.00239860156255872	-0.00239860156255872	-0.181055586228002	-0.181055586228002	-0.0515304140051783	0.0750998991480172	-0.334535723244527	-0.0538191574793233	-0.334535723244527	-0.0953014743283014	-0.392670946546442	-0.00702587411403939	-0.220252093253949	-0.179839725123434	-0.226247407242714	-0.194735831950061	-0.141667092141586	-0.141667092141586	-0.0752172700973837	0.0498959351518118	-0.139145454475916	-0.139145454475916	-0.358508844134073	0.151143720907795	-0.16367918128983	-0.16367918128983	-0.00684373094308753
g__Erysipelotrichaceae.cc_115	-0.157739021421933	-0.152548585956049	-0.152548585956049	-0.120086578134843	-0.096521084770048	-0.109025591968735	-0.131899212612831	0.356857006371443	0.356857006371443	0.356857006371443	-0.0595825539414918	0.135549926765623	0.135549926765623	0.135549926765623	0.331567282553901	0.331567282553901	0.256005696682395	1	1	-0.0493082866685912	0.399635378534218	0.399635378534218	-0.100748313385412	-0.100748313385412	-0.145434069657516	-0.0779675482137906	-0.144814006600248	0.0244642405681074	-0.144814006600248	-0.112076847936059	-0.221474833678701	-0.132628608555224	-0.100655159046706	-0.186196210794346	-0.0979567501383732	-0.0936616215972958	-0.145593950446309	-0.145593950446309	-0.0786990033770384	-0.162969693650101	-0.110986962145046	-0.110986962145046	-0.177135137615126	-0.0920131173562145	-0.0616160808093883	-0.0616160808093883	-0.138462685883048
s__Erysipelotrichaceae.cc_115.sp	-0.157739021421933	-0.152548585956049	-0.152548585956049	-0.120086578134843	-0.096521084770048	-0.109025591968735	-0.131899212612831	0.356857006371443	0.356857006371443	0.356857006371443	-0.0595825539414918	0.135549926765623	0.135549926765623	0.135549926765623	0.331567282553901	0.331567282553901	0.256005696682395	1	1	-0.0493082866685912	0.399635378534218	0.399635378534218	-0.100748313385412	-0.100748313385412	-0.145434069657516	-0.0779675482137906	-0.144814006600248	0.0244642405681074	-0.144814006600248	-0.112076847936059	-0.221474833678701	-0.132628608555224	-0.100655159046706	-0.186196210794346	-0.0979567501383732	-0.0936616215972958	-0.145593950446309	-0.145593950446309	-0.0786990033770384	-0.162969693650101	-0.110986962145046	-0.110986962145046	-0.177135137615126	-0.0920131173562145	-0.0616160808093883	-0.0616160808093883	-0.138462685883048
s__symbiosum.	-0.140866224004604	-0.133036181135032	-0.133036181135032	-0.23398849912186	-0.132734867016036	-0.0797321591637693	-0.0497167612998173	-0.152774044938064	-0.152774044938064	-0.152774044938064	-0.120952235330571	0.0526140987921944	0.0526140987921944	0.0526140987921944	-0.14372047767582	-0.14372047767582	0.246375315840405	-0.0493082866685912	-0.0493082866685912	1	-0.172983163551248	-0.172983163551248	-0.0817563475806102	-0.0817563475806102	-0.133845876793082	-0.0919488290696594	-0.0707676019070325	0.00268371815346879	-0.0707676019070325	0.389777036896719	-0.119320717799702	-0.055772287998902	0.0250182271055884	0.0964498774334963	0.0262156765151538	-0.100926881677027	-0.145751026607505	-0.145751026607505	-0.0155663278441833	0.0758916806536386	0.154819884260813	0.154819884260813	-0.160138100882784	-0.0767918007275124	-0.0703046571623417	-0.0703046571623417	-0.0933139873083582
s__Desulfovibrionaceae.sp	-0.16799711727025	-0.158451250569903	-0.158451250569903	0.158887227333433	0.241738845127807	-0.163391259483534	-0.164131859034857	0.0208443200438653	0.0208443200438653	0.0208443200438653	-0.175726892127717	0.0750161895736786	0.0750161895736786	0.0750161895736786	0.218726942696335	0.218726942696335	-0.00239860156255872	0.399635378534218	0.399635378534218	-0.172983163551248	1	1	-0.126831698118416	-0.126831698118416	-0.104444735405057	-0.105806930146899	-0.0414238746844564	0.0407235460016301	-0.0414238746844564	-0.189704977436423	-0.23881448358299	-0.118700773597988	-0.19282431818006	-0.249548547640973	-0.19048095046133	-0.103286255904431	-0.166017965120006	-0.166017965120006	-0.0995575001732072	-0.209863718027601	-0.142923116603242	-0.142923116603242	-0.256616897052958	-0.0781343858083597	-0.0788095545916982	-0.0788095545916982	-0.176036059207629
g__Desulfovibrionaceae.unidentified	-0.16799711727025	-0.158451250569903	-0.158451250569903	0.158887227333433	0.241738845127807	-0.163391259483534	-0.164131859034857	0.0208443200438653	0.0208443200438653	0.0208443200438653	-0.175726892127717	0.0750161895736786	0.0750161895736786	0.0750161895736786	0.218726942696335	0.218726942696335	-0.00239860156255872	0.399635378534218	0.399635378534218	-0.172983163551248	1	1	-0.126831698118416	-0.126831698118416	-0.104444735405057	-0.105806930146899	-0.0414238746844564	0.0407235460016301	-0.0414238746844564	-0.189704977436423	-0.23881448358299	-0.118700773597988	-0.19282431818006	-0.249548547640973	-0.19048095046133	-0.103286255904431	-0.166017965120006	-0.166017965120006	-0.0995575001732072	-0.209863718027601	-0.142923116603242	-0.142923116603242	-0.256616897052958	-0.0781343858083597	-0.0788095545916982	-0.0788095545916982	-0.176036059207629
f__Brevibacteriaceae	0.0235232921544345	-0.0184862150217782	-0.0184862150217782	-0.0470400524421797	-0.0970557062722343	-0.113134347881827	-0.00872831333085599	-0.122716591849878	-0.122716591849878	-0.122716591849878	0.809691404391511	0.798017202682725	0.798017202682725	0.798017202682725	-0.120129773703206	-0.120129773703206	-0.181055586228002	-0.100748313385412	-0.100748313385412	-0.0817563475806102	-0.126831698118416	-0.126831698118416	1	1	-0.0741998548609207	0.265332023552274	0.0648917616018573	-0.0421021462952489	0.0648917616018573	-0.13114622532424	0.59641862854469	-0.0270276004211251	0.0102718498460379	-0.140766611587266	0.0134819142922187	-0.0846283781758491	0.17537905897969	0.17537905897969	-0.0473298344227266	0.0308790622504121	0.0825588200370572	0.0825588200370572	0.554169267779843	0.255157940086296	-0.0473470148429334	-0.0473470148429334	-0.0900062997039781
s__Brevibacterium.sp	0.0235232921544345	-0.0184862150217782	-0.0184862150217782	-0.0470400524421797	-0.0970557062722343	-0.113134347881827	-0.00872831333085599	-0.122716591849878	-0.122716591849878	-0.122716591849878	0.809691404391511	0.798017202682725	0.798017202682725	0.798017202682725	-0.120129773703206	-0.120129773703206	-0.181055586228002	-0.100748313385412	-0.100748313385412	-0.0817563475806102	-0.126831698118416	-0.126831698118416	1	1	-0.0741998548609207	0.265332023552274	0.0648917616018573	-0.0421021462952489	0.0648917616018573	-0.13114622532424	0.59641862854469	-0.0270276004211251	0.0102718498460379	-0.140766611587266	0.0134819142922187	-0.0846283781758491	0.17537905897969	0.17537905897969	-0.0473298344227266	0.0308790622504121	0.0825588200370572	0.0825588200370572	0.554169267779843	0.255157940086296	-0.0473470148429334	-0.0473470148429334	-0.0900062997039781
s__ramosum.	-0.174929614508299	-0.16417719228555	-0.16417719228555	-0.0615800577697483	-0.142293731829699	-0.141632176098436	-0.165308634626611	-0.158958352839442	-0.158958352839442	-0.158958352839442	-0.174297949797099	-0.123359044630441	-0.123359044630441	-0.123359044630441	-0.0674428116463366	-0.0674428116463366	-0.0515304140051783	-0.145434069657516	-0.145434069657516	-0.133845876793082	-0.104444735405057	-0.104444735405057	-0.0741998548609207	-0.0741998548609207	1	0.103611956141117	-0.130451657731111	-0.0231658700051206	-0.130451657731111	-0.0187874102205608	-0.15114730556111	-0.0915628174321394	-0.0131124087258891	0.00197898208671983	-0.0080091828589127	-0.0240483366660091	-0.09134589044807	-0.09134589044807	-0.0804681342476386	-0.0903186551957205	-0.000689564467065721	-0.000689564467065721	-0.210771333865641	0.0847555581942731	-0.0849531384536977	-0.0849531384536977	0.154355571053254
s__Sphingomonas.sp	-0.0120073063925741	-0.0114910829917487	-0.0114910829917487	-0.136409368314088	-0.0877234978333886	-0.121881063540016	-0.0716662388972831	-0.0835174408294891	-0.0835174408294891	-0.0835174408294891	-0.0232626261232934	-0.117593400957776	-0.117593400957776	-0.117593400957776	-0.108214304701273	-0.108214304701273	0.0750998991480172	-0.0779675482137906	-0.0779675482137906	-0.0919488290696594	-0.105806930146899	-0.105806930146899	0.265332023552274	0.265332023552274	0.103611956141117	1	0.222412247249838	0.0729445104784653	0.222412247249838	-0.1216715574291	0.0947848383882561	0.342359007176831	0.019538225233335	0.0296523802029682	0.0164938204155141	-0.00339888529105075	0.778380000623692	0.778380000623692	0.0620061211469428	0.259651769028599	-0.000963147324710031	-0.000963147324710031	0.0292104250918313	0.968206631549922	-0.0560635569343719	-0.0560635569343719	-0.0642502462886532
s__Tepidimonas.sp	0.523760607876187	0.527438707206946	0.527438707206946	-0.222377699741512	0.00760990518499166	0.468064001091649	0.675031128265316	-0.199395792614854	-0.199395792614854	-0.199395792614854	-0.0369962884837918	-0.231269145105575	-0.231269145105575	-0.231269145105575	-0.115424925052114	-0.115424925052114	-0.334535723244527	-0.144814006600248	-0.144814006600248	-0.0707676019070325	-0.0414238746844564	-0.0414238746844564	0.0648917616018573	0.0648917616018573	-0.130451657731111	0.222412247249838	1	0.0688349637965778	1	-0.105487766997414	0.624769539101294	-0.0921678087561454	0.209821337455541	0.121159639888611	0.214512098950834	0.150881150438504	0.504229184044621	0.504229184044621	0.0235262856949976	0.123859404843211	0.363307316123954	0.363307316123954	0.38761204535833	0.194249789909011	0.176386707235363	0.176386707235363	-0.0840447832030261
f__Microbacteriaceae	0.205771170689679	0.200958649036736	0.200958649036736	-0.0957910351213314	-0.147013729442983	-0.000216695403078011	-0.00691943906618875	-0.148944562477049	-0.148944562477049	-0.148944562477049	0.0792616593086051	-0.154896107739323	-0.154896107739323	-0.154896107739323	-0.0597972089574234	-0.0597972089574234	-0.0538191574793233	0.0244642405681074	0.0244642405681074	0.00268371815346879	0.0407235460016301	0.0407235460016301	-0.0421021462952489	-0.0421021462952489	-0.0231658700051206	0.0729445104784653	0.0688349637965778	1	0.0688349637965778	-0.108061243409045	0.0878076337093265	-0.184142640184584	0.293825685868212	-0.0283648408220596	0.306427249077408	0.102144439235851	0.0379387785521633	0.0379387785521633	0.00373924749078485	0.47177577575666	0.509053046003206	0.509053046003206	0.0756300931537887	0.0616692229170779	-0.0987384810646554	-0.0987384810646554	0.0647281631310719
g__Tepidimonas	0.523760607876187	0.527438707206946	0.527438707206946	-0.222377699741512	0.00760990518499166	0.468064001091649	0.675031128265316	-0.199395792614854	-0.199395792614854	-0.199395792614854	-0.0369962884837918	-0.231269145105575	-0.231269145105575	-0.231269145105575	-0.115424925052114	-0.115424925052114	-0.334535723244527	-0.144814006600248	-0.144814006600248	-0.0707676019070325	-0.0414238746844564	-0.0414238746844564	0.0648917616018573	0.0648917616018573	-0.130451657731111	0.222412247249838	1	0.0688349637965778	1	-0.105487766997414	0.624769539101294	-0.0921678087561454	0.209821337455541	0.121159639888611	0.214512098950834	0.150881150438504	0.504229184044621	0.504229184044621	0.0235262856949976	0.123859404843211	0.363307316123954	0.363307316123954	0.38761204535833	0.194249789909011	0.176386707235363	0.176386707235363	-0.0840447832030261
s__hathewayi.	-0.199957752864885	-0.192744173425248	-0.192744173425248	0.0733413360282389	-0.150190467340972	-0.174856235424137	-0.188313507574534	0.227648441296101	0.227648441296101	0.227648441296101	-0.0687560854279501	0.0246617761865264	0.0246617761865264	0.0246617761865264	-0.0931150839328115	-0.0931150839328115	-0.0953014743283014	-0.112076847936059	-0.112076847936059	0.389777036896719	-0.189704977436423	-0.189704977436423	-0.13114622532424	-0.13114622532424	-0.0187874102205608	-0.1216715574291	-0.105487766997414	-0.108061243409045	-0.105487766997414	1	-0.100573983766093	0.340710265003883	-0.0869495313322902	0.302383833180049	-0.088386772273037	-0.11227559628012	0.0676221005306834	0.0676221005306834	-0.0103133261363807	-0.118909107406047	-0.0596393604886776	-0.0596393604886776	-0.0695254850348726	-0.0977326557551087	0.264062162099942	0.264062162099942	0.12673141403178
g__Staphylococcus	0.449780086217364	0.417387255790267	0.417387255790267	-0.13953115370174	-0.156701287933348	0.341783923008822	0.440823745270773	-0.139836979340184	-0.139836979340184	-0.139836979340184	0.597867986936119	0.348212019858652	0.348212019858652	0.348212019858652	-0.159357246590292	-0.159357246590292	-0.392670946546442	-0.221474833678701	-0.221474833678701	-0.119320717799702	-0.23881448358299	-0.23881448358299	0.59641862854469	0.59641862854469	-0.15114730556111	0.0947848383882561	0.624769539101294	0.0878076337093265	0.624769539101294	-0.100573983766093	1	-0.00937905923546015	0.336377303528609	0.0999558312485593	0.331095261410517	-0.0950181672770545	0.395048908824315	0.395048908824315	0.284864520180386	0.192363842545353	0.279828800111411	0.279828800111411	0.777484810675977	0.0506100475033144	0.220588068570025	0.220588068570025	0.0272361183035351
s__adolescentis.	-0.185353559782973	-0.203157837202143	-0.203157837202143	-0.0740389965652522	-0.124985771606387	-0.243558535933301	-0.286238925559	0.0790478602899698	0.0790478602899698	0.0790478602899698	0.0711081797908984	-0.0304763016915109	-0.0304763016915109	-0.0304763016915109	-0.156491626815292	-0.156491626815292	-0.00702587411403939	-0.132628608555224	-0.132628608555224	-0.055772287998902	-0.118700773597988	-0.118700773597988	-0.0270276004211251	-0.0270276004211251	-0.0915628174321394	0.342359007176831	-0.0921678087561454	-0.184142640184584	-0.0921678087561454	0.340710265003883	-0.00937905923546015	1	0.118769523397258	0.232451490632039	0.0921301042988321	-0.030139101883034	0.468237105953679	0.468237105953679	0.488013830824179	0.0893956081496594	-0.128351221030975	-0.128351221030975	0.285255533769771	0.368803378309043	0.0791519979553024	0.0791519979553024	0.0241818325992378
g__Rothia	0.223400802369121	0.212444984076287	0.212444984076287	0.121141178362825	-0.107536169565321	-0.227924579652709	0.0566460886347069	0.23577517248	0.23577517248	0.23577517248	0.122634719042516	-0.172745017884309	-0.172745017884309	-0.172745017884309	-0.198677078506363	-0.198677078506363	-0.220252093253949	-0.100655159046706	-0.100655159046706	0.0250182271055884	-0.19282431818006	-0.19282431818006	0.0102718498460379	0.0102718498460379	-0.0131124087258891	0.019538225233335	0.209821337455541	0.293825685868212	0.209821337455541	-0.0869495313322902	0.336377303528609	0.118769523397258	1	-0.061514653869897	0.99856565928043	-0.0583028510782428	0.0795411673783418	0.0795411673783418	0.468723450352634	0.598716098504721	0.700157547160208	0.700157547160208	0.237732826377653	0.000802211241882174	-0.104656110280319	-0.104656110280319	0.0518771480295422
s__citroniae.	-0.262956551457494	-0.258130080752206	-0.258130080752206	-0.363921710001493	-0.128749686458311	-0.158731283196386	-0.199386865540594	-0.258164836196589	-0.258164836196589	-0.258164836196589	-0.167398622551615	-0.215322247200685	-0.215322247200685	-0.215322247200685	0.0435085560542384	0.0435085560542384	-0.179839725123434	-0.186196210794346	-0.186196210794346	0.0964498774334963	-0.249548547640973	-0.249548547640973	-0.140766611587266	-0.140766611587266	0.00197898208671983	0.0296523802029682	0.121159639888611	-0.0283648408220596	0.121159639888611	0.302383833180049	0.0999558312485593	0.232451490632039	-0.061514653869897	1	-0.0821430211856023	0.498608121088036	0.317501006219779	0.317501006219779	0.364097548086911	-0.114680773484098	-0.145893115152223	-0.145893115152223	-0.02432885071164	-0.0359237482870784	0.5327004632995	0.5327004632995	0.37845595698416
s__mucilaginosa.	0.232926647705381	0.222683082002746	0.222683082002746	0.131745085386663	-0.104991475126367	-0.226285071157308	0.0642606710953402	0.245882881886432	0.245882881886432	0.245882881886432	0.127759370382106	-0.173227375698673	-0.173227375698673	-0.173227375698673	-0.196493019506724	-0.196493019506724	-0.226247407242714	-0.0979567501383732	-0.0979567501383732	0.0262156765151538	-0.19048095046133	-0.19048095046133	0.0134819142922187	0.0134819142922187	-0.0080091828589127	0.0164938204155141	0.214512098950834	0.306427249077408	0.214512098950834	-0.088386772273037	0.331095261410517	0.0921301042988321	0.99856565928043	-0.0821430211856023	1	-0.0632775603754657	0.073062924370592	0.073062924370592	0.424943781360181	0.589043634712527	0.714040923321177	0.714040923321177	0.239223691477997	0.000826645906204766	-0.104003877898573	-0.104003877898573	0.0389844616503142
s__distasonis.	-0.111188553959455	-0.107111005128011	-0.107111005128011	-0.0807523214921334	-0.0928498281322363	-0.116039509537273	-0.134642557730124	-0.115819275266603	-0.115819275266603	-0.115819275266603	-0.128740967123199	-0.0712781456498334	-0.0712781456498334	-0.0712781456498334	-0.117389403120043	-0.117389403120043	-0.194735831950061	-0.0936616215972958	-0.0936616215972958	-0.100926881677027	-0.103286255904431	-0.103286255904431	-0.0846283781758491	-0.0846283781758491	-0.0240483366660091	-0.00339888529105075	0.150881150438504	0.102144439235851	0.150881150438504	-0.11227559628012	-0.0950181672770545	-0.030139101883034	-0.0583028510782428	0.498608121088036	-0.0632775603754657	1	-0.0419470800006032	-0.0419470800006032	0.0832748916072182	-0.0996962890684226	-0.061964309530373	-0.061964309530373	-0.092383661344816	-0.0704798421693127	-0.0548105665493367	-0.0548105665493367	-0.0715537673972633
g__Actinomyces	0.116132431647645	0.113783711677011	0.113783711677011	-0.231601790903646	-0.13031764837795	0.0485933136259023	0.107645031528012	-0.104734271963944	-0.104734271963944	-0.104734271963944	0.0487934648464493	-0.196955847143803	-0.196955847143803	-0.196955847143803	-0.0174922997973162	-0.0174922997973162	-0.141667092141586	-0.145593950446309	-0.145593950446309	-0.145751026607505	-0.166017965120006	-0.166017965120006	0.17537905897969	0.17537905897969	-0.09134589044807	0.778380000623692	0.504229184044621	0.0379387785521633	0.504229184044621	0.0676221005306834	0.395048908824315	0.468237105953679	0.0795411673783418	0.317501006219779	0.073062924370592	-0.0419470800006032	1	1	0.187265669714157	0.169338124838769	0.0722947135336054	0.0722947135336054	0.295561391632121	0.765095658071017	0.381713306985967	0.381713306985967	0.0274196706868606
s__Actinomyces	0.116132431647645	0.113783711677011	0.113783711677011	-0.231601790903646	-0.13031764837795	0.0485933136259023	0.107645031528012	-0.104734271963944	-0.104734271963944	-0.104734271963944	0.0487934648464493	-0.196955847143803	-0.196955847143803	-0.196955847143803	-0.0174922997973162	-0.0174922997973162	-0.141667092141586	-0.145593950446309	-0.145593950446309	-0.145751026607505	-0.166017965120006	-0.166017965120006	0.17537905897969	0.17537905897969	-0.09134589044807	0.778380000623692	0.504229184044621	0.0379387785521633	0.504229184044621	0.0676221005306834	0.395048908824315	0.468237105953679	0.0795411673783418	0.317501006219779	0.073062924370592	-0.0419470800006032	1	1	0.187265669714157	0.169338124838769	0.0722947135336054	0.0722947135336054	0.295561391632121	0.765095658071017	0.381713306985967	0.381713306985967	0.0274196706868606
s__stutzeri.	-0.0395165398446085	-0.0584841215920311	-0.0584841215920311	-0.0615437403390016	-0.0628177365626381	-0.0860632761957814	-0.102913484955407	-0.0206246333744759	-0.0206246333744759	-0.0206246333744759	0.0239265041732167	-0.0689139084563066	-0.0689139084563066	-0.0689139084563066	-0.100004331428307	-0.100004331428307	-0.0752172700973837	-0.0786990033770384	-0.0786990033770384	-0.0155663278441833	-0.0995575001732072	-0.0995575001732072	-0.0473298344227266	-0.0473298344227266	-0.0804681342476386	0.0620061211469428	0.0235262856949976	0.00373924749078485	0.0235262856949976	-0.0103133261363807	0.284864520180386	0.488013830824179	0.468723450352634	0.364097548086911	0.424943781360181	0.0832748916072182	0.187265669714157	0.187265669714157	1	0.232640802091054	0.0599391695912594	0.0599391695912594	0.129202978940448	0.0168759870167247	-0.0460017059002833	-0.0460017059002833	0.205286753999824
o__Alteromonadales	0.126226731625825	0.118995608561782	0.118995608561782	-0.0968300552772201	-0.129972352133875	-0.15195290731672	-0.034714443434831	-0.0491555713397018	-0.0491555713397018	-0.0491555713397018	0.0373039114412683	-0.168529221119405	-0.168529221119405	-0.168529221119405	-0.207888889036263	-0.207888889036263	0.0498959351518118	-0.162969693650101	-0.162969693650101	0.0758916806536386	-0.209863718027601	-0.209863718027601	0.0308790622504121	0.0308790622504121	-0.0903186551957205	0.259651769028599	0.123859404843211	0.47177577575666	0.123859404843211	-0.118909107406047	0.192363842545353	0.0893956081496594	0.598716098504721	-0.114680773484098	0.589043634712527	-0.0996962890684226	0.169338124838769	0.169338124838769	0.232640802091054	1	0.58193517785745	0.58193517785745	0.093005574232267	0.193815486796519	-0.0904466180204743	-0.0904466180204743	0.0956396258708352
g__Shewanella	0.149133148547945	0.143477650116102	0.143477650116102	-0.208509424013929	-0.110294377165376	-0.125403797304579	0.197275930681769	-0.145183173081562	-0.145183173081562	-0.145183173081562	0.103988745436262	-0.164003345061701	-0.164003345061701	-0.164003345061701	-0.141578202309084	-0.141578202309084	-0.139145454475916	-0.110986962145046	-0.110986962145046	0.154819884260813	-0.142923116603242	-0.142923116603242	0.0825588200370572	0.0825588200370572	-0.000689564467065721	-0.000963147324710031	0.363307316123954	0.509053046003206	0.363307316123954	-0.0596393604886776	0.279828800111411	-0.128351221030975	0.700157547160208	-0.145893115152223	0.714040923321177	-0.061964309530373	0.0722947135336054	0.0722947135336054	0.0599391695912594	0.58193517785745	1	1	0.167794342233015	0.0318427971929573	-0.0632694785578881	-0.0632694785578881	0.0523008263413392
f__Shewanellaceae	0.149133148547945	0.143477650116102	0.143477650116102	-0.208509424013929	-0.110294377165376	-0.125403797304579	0.197275930681769	-0.145183173081562	-0.145183173081562	-0.145183173081562	0.103988745436262	-0.164003345061701	-0.164003345061701	-0.164003345061701	-0.141578202309084	-0.141578202309084	-0.139145454475916	-0.110986962145046	-0.110986962145046	0.154819884260813	-0.142923116603242	-0.142923116603242	0.0825588200370572	0.0825588200370572	-0.000689564467065721	-0.000963147324710031	0.363307316123954	0.509053046003206	0.363307316123954	-0.0596393604886776	0.279828800111411	-0.128351221030975	0.700157547160208	-0.145893115152223	0.714040923321177	-0.061964309530373	0.0722947135336054	0.0722947135336054	0.0599391695912594	0.58193517785745	1	1	0.167794342233015	0.0318427971929573	-0.0632694785578881	-0.0632694785578881	0.0523008263413392
c__Bacilli	0.372870319274248	0.32765639237738	0.32765639237738	-0.126361232889131	-0.18351466899385	0.260670127356199	0.285170689209144	-0.0419852060894916	-0.0419852060894916	-0.0419852060894916	0.761288713313402	0.377600309829953	0.377600309829953	0.377600309829953	-0.182321643601659	-0.182321643601659	-0.358508844134073	-0.177135137615126	-0.177135137615126	-0.160138100882784	-0.256616897052958	-0.256616897052958	0.554169267779843	0.554169267779843	-0.210771333865641	0.0292104250918313	0.38761204535833	0.0756300931537887	0.38761204535833	-0.0695254850348726	0.777484810675977	0.285255533769771	0.237732826377653	-0.02432885071164	0.239223691477997	-0.092383661344816	0.295561391632121	0.295561391632121	0.129202978940448	0.093005574232267	0.167794342233015	0.167794342233015	1	0.0460853840714517	0.103047525191317	0.103047525191317	-0.0978235485620658
s__Roseburia.sp	-0.0344439294372666	-0.0345607562255623	-0.0345607562255623	-0.126368006093241	-0.113376618287934	-0.10772888928593	-0.0407238087512554	-0.108874949908094	-0.108874949908094	-0.108874949908094	0.0150684923942973	-0.128571606917935	-0.128571606917935	-0.128571606917935	-0.093711370687613	-0.093711370687613	0.151143720907795	-0.0920131173562145	-0.0920131173562145	-0.0767918007275124	-0.0781343858083597	-0.0781343858083597	0.255157940086296	0.255157940086296	0.0847555581942731	0.968206631549922	0.194249789909011	0.0616692229170779	0.194249789909011	-0.0977326557551087	0.0506100475033144	0.368803378309043	0.000802211241882174	-0.0359237482870784	0.000826645906204766	-0.0704798421693127	0.765095658071017	0.765095658071017	0.0168759870167247	0.193815486796519	0.0318427971929573	0.0318427971929573	0.0460853840714517	1	-0.0716460932663412	-0.0716460932663412	-0.103170064571659
s__Parvimonas.sp	-0.0575608869203984	-0.0511979381104845	-0.0511979381104845	-0.111316918683985	-0.0607667026719416	-0.0782222335497464	-0.0902366300071732	-0.0744051918436939	-0.0744051918436939	-0.0744051918436939	0.0139793387233826	-0.0921995307231705	-0.0921995307231705	-0.0921995307231705	-0.075857407823595	-0.075857407823595	-0.16367918128983	-0.0616160808093883	-0.0616160808093883	-0.0703046571623417	-0.0788095545916982	-0.0788095545916982	-0.0473470148429334	-0.0473470148429334	-0.0849531384536977	-0.0560635569343719	0.176386707235363	-0.0987384810646554	0.176386707235363	0.264062162099942	0.220588068570025	0.0791519979553024	-0.104656110280319	0.5327004632995	-0.104003877898573	-0.0548105665493367	0.381713306985967	0.381713306985967	-0.0460017059002833	-0.0904466180204743	-0.0632694785578881	-0.0632694785578881	0.103047525191317	-0.0716460932663412	1	1	-0.080259393307371
g__Parvimonas	-0.0575608869203984	-0.0511979381104845	-0.0511979381104845	-0.111316918683985	-0.0607667026719416	-0.0782222335497464	-0.0902366300071732	-0.0744051918436939	-0.0744051918436939	-0.0744051918436939	0.0139793387233826	-0.0921995307231705	-0.0921995307231705	-0.0921995307231705	-0.075857407823595	-0.075857407823595	-0.16367918128983	-0.0616160808093883	-0.0616160808093883	-0.0703046571623417	-0.0788095545916982	-0.0788095545916982	-0.0473470148429334	-0.0473470148429334	-0.0849531384536977	-0.0560635569343719	0.176386707235363	-0.0987384810646554	0.176386707235363	0.264062162099942	0.220588068570025	0.0791519979553024	-0.104656110280319	0.5327004632995	-0.104003877898573	-0.0548105665493367	0.381713306985967	0.381713306985967	-0.0460017059002833	-0.0904466180204743	-0.0632694785578881	-0.0632694785578881	0.103047525191317	-0.0716460932663412	1	1	-0.080259393307371
s__fragilis.	-0.150820335714535	-0.146638476867365	-0.146638476867365	-0.244524026036561	-0.126652321826528	-0.00868537309553107	0.00460470136342653	-0.163966232997342	-0.163966232997342	-0.163966232997342	-0.163895275766408	-0.177219981935779	-0.177219981935779	-0.177219981935779	0.464557181951195	0.464557181951195	-0.00684373094308753	-0.138462685883048	-0.138462685883048	-0.0933139873083582	-0.176036059207629	-0.176036059207629	-0.0900062997039781	-0.0900062997039781	0.154355571053254	-0.0642502462886532	-0.0840447832030261	0.0647281631310719	-0.0840447832030261	0.12673141403178	0.0272361183035351	0.0241818325992378	0.0518771480295422	0.37845595698416	0.0389844616503142	-0.0715537673972633	0.0274196706868606	0.0274196706868606	0.205286753999824	0.0956396258708352	0.0523008263413392	0.0523008263413392	-0.0978235485620658	-0.103170064571659	-0.080259393307371	-0.080259393307371	1
