# Supplementary material for: NFnetFu: A novel workflow for microbiome data fusion
Source: Comput Biol Med. 2021 Aug;135:104556. doi: 10.1016/j.compbiomed.2021.104556 (PMC8404037; doi:10.1016/j.compbiomed.2021.104556)
Supplement: Multimedia component 21 [file mmc21.csv]

	c__Gammaproteobacteria	f__Enterobacteriaceae	o__Enterobacteriales	f__Prevotellaceae	f__Paraprevotellaceae	f__Myxococcales.0319.6G20	s__Myxococcales.sp	c__Lentisphaeria	o__Victivallales	p__Lentisphaerae	g__Streptococcus	c__Coriobacteriia	o__Coriobacteriales	f__Coriobacteriaceae	g__Paraprevotella	g__Blautia	g__Erysipelotrichaceae.cc_115	s__Erysipelotrichaceae.cc_115.sp	s__symbiosum	s__Desulfovibrionaceae.sp	g__Desulfovibrionaceae.unidentified	f__Brevibacteriaceae	s__Brevibacterium.sp	s__ramosum	s__Sphingomonas.sp	s__Tepidimonas.sp	f__Microbacteriaceae	g__Tepidimonas	s__hathewayi	g__Staphylococcus	s__adolescentis	g__Rothia	s__citroniae	s__mucilaginosa	s__distasonis	g__Actinomyces	s__Actinomyces	s__stutzeri	o__Alteromonadales	g__Shewanella	f__Shewanellaceae	c__Bacilli	s__Roseburia.sp	s__Parvimonas.sp	g__Parvimonas	s__fragilis
c__Gammaproteobacteria	1	0.98882025124612	0.98882025124612	0.147441956154897	-0.10737093710539	0.574037847881928	0.698395390834612	0.00468956702499546	0.00468956702499546	0.00468956702499546	0.0917158507896555	-0.0989836039765722	-0.0989836039765722	-0.0989836039765722	-0.180760618336512	-0.364620318795611	-0.159612190048449	-0.159612190048449	-0.13692562510195	-0.165441921867316	-0.165441921867316	0.137865477903731	0.137865477903731	-0.201898835393846	0.0510727861575991	0.54484575812493	0.169612680075782	0.54484575812493	-0.213935173759818	0.474685748924718	-0.194601781852102	0.212217182115315	-0.286455387803688	0.212217182115315	-0.113089740777541	0.189038506339567	0.189038506339567	-0.0623904675683941	0.112056191592944	0.153823400588047	0.153823400588047	0.416212587591691	0.0510727861575991	-0.0894203668019792	-0.0894203668019792	-0.148544753541397
f__Enterobacteriaceae	0.98882025124612	1	1	0.158709772014547	-0.0941911973849869	0.586219456154428	0.711951972879658	0.021745029724268	0.021745029724268	0.021745029724268	-0.00225014162274521	-0.182007952097704	-0.182007952097704	-0.182007952097704	-0.163371729000518	-0.351792888366137	-0.145377760063142	-0.145377760063142	-0.119990382705041	-0.148150760460097	-0.148150760460097	0.011415495362168	0.011415495362168	-0.197616600482011	-0.0471221768035259	0.532638061146435	0.172691860106668	0.532638061146435	-0.194856146955197	0.404820297487591	-0.21231718173378	0.233766067264727	-0.270321209045916	0.233766067264727	-0.101493919269133	0.114786531901632	0.114786531901632	-0.0522681341636459	0.104272022592862	0.165578899483561	0.165578899483561	0.348914630797609	-0.0471221768035259	-0.0814457381090399	-0.0814457381090399	-0.130566656483693
o__Enterobacteriales	0.98882025124612	1	1	0.158709772014547	-0.0941911973849869	0.586219456154428	0.711951972879658	0.021745029724268	0.021745029724268	0.021745029724268	-0.00225014162274521	-0.182007952097704	-0.182007952097704	-0.182007952097704	-0.163371729000518	-0.351792888366137	-0.145377760063142	-0.145377760063142	-0.119990382705041	-0.148150760460097	-0.148150760460097	0.011415495362168	0.011415495362168	-0.197616600482011	-0.0471221768035259	0.532638061146435	0.172691860106668	0.532638061146435	-0.194856146955197	0.404820297487591	-0.21231718173378	0.233766067264727	-0.270321209045916	0.233766067264727	-0.101493919269133	0.114786531901632	0.114786531901632	-0.0522681341636459	0.104272022592862	0.165578899483561	0.165578899483561	0.348914630797609	-0.0471221768035259	-0.0814457381090399	-0.0814457381090399	-0.130566656483693
f__Prevotellaceae	0.147441956154897	0.158709772014547	0.158709772014547	1	0.177135841470683	0.0162221421130763	-0.0436790286823839	0.584438760387604	0.584438760387604	0.584438760387604	-0.0863954395470172	0.0694489101815279	0.0694489101815279	0.0694489101815279	-0.0467534044644403	-0.134400832642618	-0.0869900257155441	-0.0869900257155441	-0.246679236468456	0.140260213393321	0.140260213393321	-0.0701286873318277	-0.0701286873318277	-0.0919709009227449	-0.167010664280671	-0.223507483155806	-0.0639093980886785	-0.223507483155806	0.071594355761661	-0.151641956657344	-0.116457661749275	0.145549917019725	-0.358499309115421	0.145549917019725	-0.0371134809512603	-0.240397786783512	-0.240397786783512	-0.0373370063691462	-0.108571724005093	-0.195615199108988	-0.195615199108988	-0.143536836212404	-0.167010664280671	-0.113714706536836	-0.113714706536836	-0.261557187173593
f__Paraprevotellaceae	-0.10737093710539	-0.0941911973849869	-0.0941911973849869	0.177135841470683	1	-0.0670488651853246	-0.0899798574476564	0.048828142255653	0.048828142255653	0.048828142255653	-0.174122426406576	-0.14215518655551	-0.14215518655551	-0.14215518655551	-0.0355806526816899	-0.0507887031136225	-0.10386842057969	-0.10386842057969	-0.126232120806092	0.240476135365904	0.240476135365904	-0.0897166403015836	-0.0897166403015836	-0.141191638689983	-0.0854636598166996	0.0158364744415193	-0.13647666482256	0.0158364744415193	-0.139219370388495	-0.163463184815973	-0.126065047225737	-0.10838033879985	-0.119267427370226	-0.10838033879985	-0.0854636598166996	-0.164023654887299	-0.164023654887299	-0.0543794923387142	-0.12073386873038	-0.100101337262697	-0.100101337262697	-0.198224873877121	-0.0854636598166996	-0.058190745108872	-0.058190745108872	-0.133845551501132
f__Myxococcales.0319.6G20	0.574037847881928	0.586219456154428	0.586219456154428	0.0162221421130763	-0.0670488651853246	1	0.859728458251409	-0.0773946826726354	-0.0773946826726354	-0.0773946826726354	-0.0224243055720544	-0.135193210867562	-0.135193210867562	-0.135193210867562	0.0404501531462551	0.0872107762897728	-0.131708692227253	-0.131708692227253	-0.0282470515082572	-0.161800612585021	-0.161800612585021	-0.11376375321004	-0.11376375321004	-0.159142936003885	-0.108370829214413	0.49310474109217	-0.0725723136708994	0.49310474109217	-0.157952278657733	0.317902183355127	-0.234259899642609	-0.228242705715909	-0.165088759068413	-0.228242705715909	-0.108370829214413	0.0623962729739382	0.0623962729739382	-0.0969097957435397	-0.158513934264508	-0.126931902376948	-0.126931902376948	0.256132245104886	-0.0602060162302293	-0.0737878451914923	-0.0737878451914923	-0.0565735714803536
s__Myxococcales.sp	0.698395390834612	0.711951972879658	0.711951972879658	-0.0436790286823839	-0.0899798574476564	0.859728458251409	1	-0.110214906775147	-0.110214906775147	-0.110214906775147	0.00134174893582269	-0.164480993179142	-0.164480993179142	-0.164480993179142	-0.00242031797878682	-0.00939279651829308	-0.149733954715646	-0.149733954715646	0.00394368450276495	-0.183944166387799	-0.183944166387799	0.0340350327269426	0.0340350327269426	-0.185683893516588	-0.0367444981100594	0.671666176003305	-0.0378403391918991	0.671666176003305	-0.184016694244665	0.444741815627471	-0.273554517016632	0.0795862185953863	-0.209234355502445	0.0795862185953863	-0.123202140721964	0.155560619616276	0.155560619616276	-0.110172584071586	0.0010538460993143	0.22025259989792	0.22025259989792	0.272609304216551	0.00648432319589283	-0.0838862316801732	-0.0838862316801732	-0.0236953917524365
c__Lentisphaeria	0.00468956702499546	0.021745029724268	0.021745029724268	0.584438760387604	0.048828142255653	-0.0773946826726354	-0.110214906775147	1	1	1	0.0142891312478043	0.0872517595418834	0.0872517595418834	0.0872517595418834	-0.0257754937134346	0.0282135384905092	0.355997683790974	0.355997683790974	-0.172610392263927	0.00396546057129763	0.00396546057129763	-0.122678953472124	-0.122678953472124	-0.134561226070363	-0.116863408069743	-0.190519101786699	-0.105701155297708	-0.190519101786699	0.219516658160212	-0.127628049762511	0.0703774181190376	0.25153010669636	-0.264096555323601	0.25153010669636	-0.0991568310894789	-0.147825333359554	-0.147825333359554	0.0023750959149897	-0.0535254214288743	-0.136879036656603	-0.136879036656603	-0.0471753870186669	-0.116863408069743	-0.079570296967457	-0.079570296967457	-0.183021032997468
o__Victivallales	0.00468956702499546	0.021745029724268	0.021745029724268	0.584438760387604	0.048828142255653	-0.0773946826726354	-0.110214906775147	1	1	1	0.0142891312478043	0.0872517595418834	0.0872517595418834	0.0872517595418834	-0.0257754937134346	0.0282135384905092	0.355997683790974	0.355997683790974	-0.172610392263927	0.00396546057129763	0.00396546057129763	-0.122678953472124	-0.122678953472124	-0.134561226070363	-0.116863408069743	-0.190519101786699	-0.105701155297708	-0.190519101786699	0.219516658160212	-0.127628049762511	0.0703774181190376	0.25153010669636	-0.264096555323601	0.25153010669636	-0.0991568310894789	-0.147825333359554	-0.147825333359554	0.0023750959149897	-0.0535254214288743	-0.136879036656603	-0.136879036656603	-0.0471753870186669	-0.116863408069743	-0.079570296967457	-0.079570296967457	-0.183021032997468
p__Lentisphaerae	0.00468956702499546	0.021745029724268	0.021745029724268	0.584438760387604	0.048828142255653	-0.0773946826726354	-0.110214906775147	1	1	1	0.0142891312478043	0.0872517595418834	0.0872517595418834	0.0872517595418834	-0.0257754937134346	0.0282135384905092	0.355997683790974	0.355997683790974	-0.172610392263927	0.00396546057129763	0.00396546057129763	-0.122678953472124	-0.122678953472124	-0.134561226070363	-0.116863408069743	-0.190519101786699	-0.105701155297708	-0.190519101786699	0.219516658160212	-0.127628049762511	0.0703774181190376	0.25153010669636	-0.264096555323601	0.25153010669636	-0.0991568310894789	-0.147825333359554	-0.147825333359554	0.0023750959149897	-0.0535254214288743	-0.136879036656603	-0.136879036656603	-0.0471753870186669	-0.116863408069743	-0.079570296967457	-0.079570296967457	-0.183021032997468
g__Streptococcus	0.0917158507896555	-0.00225014162274521	-0.00225014162274521	-0.0863954395470172	-0.174122426406576	-0.0224243055720544	0.00134174893582269	0.0142891312478043	0.0142891312478043	0.0142891312478043	1	0.654407538818271	0.654407538818271	0.654407538818271	-0.123512234629736	-0.107755824428057	-0.105551605177628	-0.105551605177628	-0.109652129070984	-0.209683561115598	-0.209683561115598	0.791683038873441	0.791683038873441	-0.194938589277207	0.0359120775989246	0.0329557798387941	0.0235583169666418	0.0329557798387941	-0.077853893177971	0.63745607261656	0.101955630204524	0.146427131240941	-0.142807484629197	0.146427131240941	-0.143648310395698	0.140307973920192	0.140307973920192	0.080858726720913	0.0537792504220387	0.126188616281267	0.126188616281267	0.791454786136431	0.0872150455973882	0.0419175767646292	0.0419175767646292	-0.144623028176282
c__Coriobacteriia	-0.0989836039765722	-0.182007952097704	-0.182007952097704	0.0694489101815279	-0.14215518655551	-0.135193210867562	-0.164480993179142	0.0872517595418834	0.0872517595418834	0.0872517595418834	0.654407538818271	1	1	1	-0.0331912794260559	0.0485367550435025	0.111429574679207	0.111429574679207	0.0389660015668411	0.0533946669027856	0.0533946669027856	0.746788672507338	0.746788672507338	-0.0766473460499749	-0.097944650594101	-0.231800443430632	-0.158304290364976	-0.231800443430632	0.0769025864005773	0.306759865666848	-0.0107838102543682	-0.176333383211442	-0.227021329015316	-0.176333383211442	-0.097944650594101	-0.192924209713921	-0.192924209713921	-0.110635281142527	-0.108076026691128	-0.144909465525992	-0.144909465525992	0.320098867605818	-0.12371955864518	-0.0842385326996852	-0.0842385326996852	-0.173575344171585
o__Coriobacteriales	-0.0989836039765722	-0.182007952097704	-0.182007952097704	0.0694489101815279	-0.14215518655551	-0.135193210867562	-0.164480993179142	0.0872517595418834	0.0872517595418834	0.0872517595418834	0.654407538818271	1	1	1	-0.0331912794260559	0.0485367550435025	0.111429574679207	0.111429574679207	0.0389660015668411	0.0533946669027856	0.0533946669027856	0.746788672507338	0.746788672507338	-0.0766473460499749	-0.097944650594101	-0.231800443430632	-0.158304290364976	-0.231800443430632	0.0769025864005773	0.306759865666848	-0.0107838102543682	-0.176333383211442	-0.227021329015316	-0.176333383211442	-0.097944650594101	-0.192924209713921	-0.192924209713921	-0.110635281142527	-0.108076026691128	-0.144909465525992	-0.144909465525992	0.320098867605818	-0.12371955864518	-0.0842385326996852	-0.0842385326996852	-0.173575344171585
f__Coriobacteriaceae	-0.0989836039765722	-0.182007952097704	-0.182007952097704	0.0694489101815279	-0.14215518655551	-0.135193210867562	-0.164480993179142	0.0872517595418834	0.0872517595418834	0.0872517595418834	0.654407538818271	1	1	1	-0.0331912794260559	0.0485367550435025	0.111429574679207	0.111429574679207	0.0389660015668411	0.0533946669027856	0.0533946669027856	0.746788672507338	0.746788672507338	-0.0766473460499749	-0.097944650594101	-0.231800443430632	-0.158304290364976	-0.231800443430632	0.0769025864005773	0.306759865666848	-0.0107838102543682	-0.176333383211442	-0.227021329015316	-0.176333383211442	-0.097944650594101	-0.192924209713921	-0.192924209713921	-0.110635281142527	-0.108076026691128	-0.144909465525992	-0.144909465525992	0.320098867605818	-0.12371955864518	-0.0842385326996852	-0.0842385326996852	-0.173575344171585
g__Paraprevotella	-0.180760618336512	-0.163371729000518	-0.163371729000518	-0.0467534044644403	-0.0355806526816899	0.0404501531462551	-0.00242031797878682	-0.0257754937134346	-0.0257754937134346	-0.0257754937134346	-0.123512234629736	-0.0331912794260559	-0.0331912794260559	-0.0331912794260559	1	0.0770800102638136	0.335006874118207	0.335006874118207	-0.127843971372804	0.203367875647668	0.203367875647668	-0.116577951409252	-0.116577951409252	-0.0687992436768009	-0.111051621503845	-0.170911233776844	-0.0823355022893211	-0.170911233776844	-0.0737889251848355	-0.146400880374752	-0.169393533952123	-0.203644553528617	0.0269138219114138	-0.203644553528617	-0.111051621503845	-0.0532831523927505	-0.0532831523927505	-0.0993070740063617	-0.19853182216508	-0.130071843887424	-0.130071843887424	-0.145152891972112	-0.0647801125439093	-0.0756131508376434	-0.0756131508376434	0.478277612755881
g__Blautia	-0.364620318795611	-0.351792888366137	-0.351792888366137	-0.134400832642618	-0.0507887031136225	0.0872107762897728	-0.00939279651829308	0.0282135384905092	0.0282135384905092	0.0282135384905092	-0.107755824428057	0.0485367550435025	0.0485367550435025	0.0485367550435025	0.0770800102638136	1	0.240066121428915	0.240066121428915	0.205944193438341	-0.0569721814993405	-0.0569721814993405	-0.188507079390628	-0.188507079390628	-0.0527401201617433	0.0279332633558457	-0.358872990491261	-0.130560040015465	-0.358872990491261	-0.0708204299578296	-0.386294646978293	0.0626080268268594	-0.242569172477585	-0.156671182232552	-0.242569172477585	-0.171590046328767	-0.172318201115448	-0.172318201115448	-0.0843044957058523	-0.0116737040861832	-0.168261412081916	-0.168261412081916	-0.318952308990324	0.127694918198152	-0.17117353391333	-0.17117353391333	-0.0343723147677966
g__Erysipelotrichaceae.cc_115	-0.159612190048449	-0.145377760063142	-0.145377760063142	-0.0869900257155441	-0.10386842057969	-0.131708692227253	-0.149733954715646	0.355997683790974	0.355997683790974	0.355997683790974	-0.105551605177628	0.111429574679207	0.111429574679207	0.111429574679207	0.335006874118207	0.240066121428915	1	1	-0.0325385809460168	0.389234605540219	0.389234605540219	-0.0948966093350029	-0.0948966093350029	-0.149343619345225	-0.0903980745456177	-0.169369451317274	0.0210024806920854	-0.169369451317274	-0.0808255331488024	-0.2020416852551	-0.126070373213139	-0.120048744528035	-0.172584136916369	-0.120048744528035	-0.0903980745456177	-0.173493887501989	-0.173493887501989	-0.0808377955888151	-0.161608576414482	-0.105880887471907	-0.105880887471907	-0.170183277442745	-0.0903980745456177	-0.0615505037521103	-0.0615505037521103	-0.141573391171746
s__Erysipelotrichaceae.cc_115.sp	-0.159612190048449	-0.145377760063142	-0.145377760063142	-0.0869900257155441	-0.10386842057969	-0.131708692227253	-0.149733954715646	0.355997683790974	0.355997683790974	0.355997683790974	-0.105551605177628	0.111429574679207	0.111429574679207	0.111429574679207	0.335006874118207	0.240066121428915	1	1	-0.0325385809460168	0.389234605540219	0.389234605540219	-0.0948966093350029	-0.0948966093350029	-0.149343619345225	-0.0903980745456177	-0.169369451317274	0.0210024806920854	-0.169369451317274	-0.0808255331488024	-0.2020416852551	-0.126070373213139	-0.120048744528035	-0.172584136916369	-0.120048744528035	-0.0903980745456177	-0.173493887501989	-0.173493887501989	-0.0808377955888151	-0.161608576414482	-0.105880887471907	-0.105880887471907	-0.170183277442745	-0.0903980745456177	-0.0615505037521103	-0.0615505037521103	-0.141573391171746
s__symbiosum	-0.13692562510195	-0.119990382705041	-0.119990382705041	-0.246679236468456	-0.126232120806092	-0.0282470515082572	0.00394368450276495	-0.172610392263927	-0.172610392263927	-0.172610392263927	-0.109652129070984	0.0389660015668411	0.0389660015668411	0.0389660015668411	-0.127843971372804	0.205944193438341	-0.0325385809460168	-0.0325385809460168	1	-0.16402622742171	-0.16402622742171	-0.0746243927455112	-0.0746243927455112	-0.110322613352957	-0.0883200307984663	-0.0847560191122561	0.0414220840033782	-0.0847560191122561	0.319695851466778	-0.11013320046691	-0.0923792290454686	0.0220587541533101	0.0769675181059809	0.0220587541533101	-0.109861501724922	-0.136431386649328	-0.136431386649328	-0.0549003985066724	0.118682747752916	0.189232188069922	0.189232188069922	-0.166160954524817	-0.0667785598720111	-0.0748028186233096	-0.0748028186233096	-0.0877144526977931
s__Desulfovibrionaceae.sp	-0.165441921867316	-0.148150760460097	-0.148150760460097	0.140260213393321	0.240476135365904	-0.161800612585021	-0.183944166387799	0.00396546057129763	0.00396546057129763	0.00396546057129763	-0.209683561115598	0.0533946669027856	0.0533946669027856	0.0533946669027856	0.203367875647668	-0.0569721814993405	0.389234605540219	0.389234605540219	-0.16402622742171	1	1	-0.116577951409252	-0.116577951409252	-0.0687992436768009	-0.087915867023877	-0.059447385661511	0.0770235343996875	-0.059447385661511	-0.180901881098306	-0.23365968324712	-0.154874088184798	-0.188522433217086	-0.247030436829763	-0.188522433217086	-0.087915867023877	-0.193151427423721	-0.193151427423721	-0.0993070740063617	-0.19853182216508	-0.130071843887424	-0.130071843887424	-0.264456638798506	-0.111051621503845	-0.0756131508376434	-0.0756131508376434	-0.173919131911229
g__Desulfovibrionaceae.unidentified	-0.165441921867316	-0.148150760460097	-0.148150760460097	0.140260213393321	0.240476135365904	-0.161800612585021	-0.183944166387799	0.00396546057129763	0.00396546057129763	0.00396546057129763	-0.209683561115598	0.0533946669027856	0.0533946669027856	0.0533946669027856	0.203367875647668	-0.0569721814993405	0.389234605540219	0.389234605540219	-0.16402622742171	1	1	-0.116577951409252	-0.116577951409252	-0.0687992436768009	-0.087915867023877	-0.059447385661511	0.0770235343996875	-0.059447385661511	-0.180901881098306	-0.23365968324712	-0.154874088184798	-0.188522433217086	-0.247030436829763	-0.188522433217086	-0.087915867023877	-0.193151427423721	-0.193151427423721	-0.0993070740063617	-0.19853182216508	-0.130071843887424	-0.130071843887424	-0.264456638798506	-0.111051621503845	-0.0756131508376434	-0.0756131508376434	-0.173919131911229
f__Brevibacteriaceae	0.137865477903731	0.011415495362168	0.011415495362168	-0.0701286873318277	-0.0897166403015836	-0.11376375321004	0.0340350327269426	-0.122678953472124	-0.122678953472124	-0.122678953472124	0.791683038873441	0.746788672507338	0.746788672507338	0.746788672507338	-0.116577951409252	-0.188507079390628	-0.0948966093350029	-0.0948966093350029	-0.0746243927455112	-0.116577951409252	-0.116577951409252	1	1	-0.085997314059169	0.286299167156934	0.104495242683715	-0.0522886256214728	0.104495242683715	-0.12719406081164	0.610799257876236	-0.0598915016202113	0.0396947624183046	-0.151387184261007	0.0396947624183046	-0.0780815910428002	0.209798166350631	0.209798166350631	-0.069823873215155	0.0507599499055378	0.128036879932896	0.128036879932896	0.531263745109581	0.286299167156934	-0.0531644206650152	-0.0531644206650152	-0.0815229431052856
s__Brevibacterium.sp	0.137865477903731	0.011415495362168	0.011415495362168	-0.0701286873318277	-0.0897166403015836	-0.11376375321004	0.0340350327269426	-0.122678953472124	-0.122678953472124	-0.122678953472124	0.791683038873441	0.746788672507338	0.746788672507338	0.746788672507338	-0.116577951409252	-0.188507079390628	-0.0948966093350029	-0.0948966093350029	-0.0746243927455112	-0.116577951409252	-0.116577951409252	1	1	-0.085997314059169	0.286299167156934	0.104495242683715	-0.0522886256214728	0.104495242683715	-0.12719406081164	0.610799257876236	-0.0598915016202113	0.0396947624183046	-0.151387184261007	0.0396947624183046	-0.0780815910428002	0.209798166350631	0.209798166350631	-0.069823873215155	0.0507599499055378	0.128036879932896	0.128036879932896	0.531263745109581	0.286299167156934	-0.0531644206650152	-0.0531644206650152	-0.0815229431052856
s__ramosum	-0.201898835393846	-0.197616600482011	-0.197616600482011	-0.0919709009227449	-0.141191638689983	-0.159142936003885	-0.185683893516588	-0.134561226070363	-0.134561226070363	-0.134561226070363	-0.194938589277207	-0.0766473460499749	-0.0766473460499749	-0.0766473460499749	-0.0687992436768009	-0.0527401201617433	-0.149343619345225	-0.149343619345225	-0.110322613352957	-0.0687992436768009	-0.0687992436768009	-0.085997314059169	-0.085997314059169	1	0.150187852296528	-0.138868446999993	-0.00783707322619481	-0.138868446999993	-0.0597003497634768	-0.160207641600405	-0.114247638084662	0.0535454279901394	-0.00567251689282182	0.0535454279901394	-0.031858029275021	-0.0786119147744481	-0.0786119147744481	-0.0869925922093923	-0.0698980749003882	0.047975749589962	0.047975749589962	-0.222953805065822	0.0136534411178662	-0.0836675520668665	-0.0836675520668665	0.163934801002966
s__Sphingomonas.sp	0.0510727861575991	-0.0471221768035259	-0.0471221768035259	-0.167010664280671	-0.0854636598166996	-0.108370829214413	-0.0367444981100594	-0.116863408069743	-0.116863408069743	-0.116863408069743	0.0359120775989246	-0.097944650594101	-0.097944650594101	-0.097944650594101	-0.111051621503845	0.0279332633558457	-0.0903980745456177	-0.0903980745456177	-0.0883200307984663	-0.087915867023877	-0.087915867023877	0.286299167156934	0.286299167156934	0.150187852296528	1	0.236688015169782	0.0308347029714188	0.236688015169782	-0.0999075525300587	0.162777945157703	0.337127638454882	0.0414142912245629	0.0309023007791113	0.0414142912245629	-0.046831955922865	0.808927880366694	0.808927880366694	0.0997708517754042	0.209532679756843	0.0290398438636336	0.0290398438636336	0.0870101433973626	0.972451790633609	-0.050644183139196	-0.050644183139196	-0.0517722543137727
s__Tepidimonas.sp	0.54484575812493	0.532638061146435	0.532638061146435	-0.223507483155806	0.0158364744415193	0.49310474109217	0.671666176003305	-0.190519101786699	-0.190519101786699	-0.190519101786699	0.0329557798387941	-0.231800443430632	-0.231800443430632	-0.231800443430632	-0.170911233776844	-0.358872990491261	-0.169369451317274	-0.169369451317274	-0.0847560191122561	-0.059447385661511	-0.059447385661511	0.104495242683715	0.104495242683715	-0.138868446999993	0.236688015169782	1	0.0514232233804909	1	-0.0904639291750254	0.634061912017519	-0.0763521993572524	0.198080662259834	0.0992544350474112	0.198080662259834	0.148206514171733	0.515814761090006	0.515814761090006	0.0311550412026567	0.13912846523912	0.349771686558974	0.349771686558974	0.357887591444328	0.236688015169782	0.176218209133888	0.176218209133888	-0.0796787992858717
f__Microbacteriaceae	0.169612680075782	0.172691860106668	0.172691860106668	-0.0639093980886785	-0.13647666482256	-0.0725723136708994	-0.0378403391918991	-0.105701155297708	-0.105701155297708	-0.105701155297708	0.0235583169666418	-0.158304290364976	-0.158304290364976	-0.158304290364976	-0.0823355022893211	-0.130560040015465	0.0210024806920854	0.0210024806920854	0.0414220840033782	0.0770235343996875	0.0770235343996875	-0.0522886256214728	-0.0522886256214728	-0.00783707322619481	0.0308347029714188	0.0514232233804909	1	0.0514232233804909	-0.110423326023024	0.115302169876451	-0.210877606847647	0.350892397369503	-0.0374467119272859	0.350892397369503	0.149429714399953	0.027313205075884	0.027313205075884	0.0461329216673823	0.452175438411785	0.541738150722271	0.541738150722271	0.0545304861238896	0.0308347029714188	-0.0920542203489317	-0.0920542203489317	0.104010432698867
g__Tepidimonas	0.54484575812493	0.532638061146435	0.532638061146435	-0.223507483155806	0.0158364744415193	0.49310474109217	0.671666176003305	-0.190519101786699	-0.190519101786699	-0.190519101786699	0.0329557798387941	-0.231800443430632	-0.231800443430632	-0.231800443430632	-0.170911233776844	-0.358872990491261	-0.169369451317274	-0.169369451317274	-0.0847560191122561	-0.059447385661511	-0.059447385661511	0.104495242683715	0.104495242683715	-0.138868446999993	0.236688015169782	1	0.0514232233804909	1	-0.0904639291750254	0.634061912017519	-0.0763521993572524	0.198080662259834	0.0992544350474112	0.198080662259834	0.148206514171733	0.515814761090006	0.515814761090006	0.0311550412026567	0.13912846523912	0.349771686558974	0.349771686558974	0.357887591444328	0.236688015169782	0.176218209133888	0.176218209133888	-0.0796787992858717
s__hathewayi	-0.213935173759818	-0.194856146955197	-0.194856146955197	0.071594355761661	-0.139219370388495	-0.157952278657733	-0.184016694244665	0.219516658160212	0.219516658160212	0.219516658160212	-0.077853893177971	0.0769025864005773	0.0769025864005773	0.0769025864005773	-0.0737889251848355	-0.0708204299578296	-0.0808255331488024	-0.0808255331488024	0.319695851466778	-0.180901881098306	-0.180901881098306	-0.12719406081164	-0.12719406081164	-0.0597003497634768	-0.0999075525300587	-0.0904639291750254	-0.110423326023024	-0.0904639291750254	1	-0.0703737392633685	0.344625399013215	-0.102352982728093	0.310868560211473	-0.102352982728093	-0.0999075525300587	0.0795536429250955	0.0795536429250955	0.0199592879141082	-0.169972281598495	-0.0971009461579528	-0.0971009461579528	-0.129254619138864	-0.0999075525300587	0.308285073074297	0.308285073074297	0.10985930742175
g__Staphylococcus	0.474685748924718	0.404820297487591	0.404820297487591	-0.151641956657344	-0.163463184815973	0.317902183355127	0.444741815627471	-0.127628049762511	-0.127628049762511	-0.127628049762511	0.63745607261656	0.306759865666848	0.306759865666848	0.306759865666848	-0.146400880374752	-0.386294646978293	-0.2020416852551	-0.2020416852551	-0.11013320046691	-0.23365968324712	-0.23365968324712	0.610799257876236	0.610799257876236	-0.160207641600405	0.162777945157703	0.634061912017519	0.115302169876451	0.634061912017519	-0.0703737392633685	1	-0.0362253696315881	0.351634426701344	0.0510810402688419	0.351634426701344	-0.114290897663919	0.458639856448973	0.458639856448973	0.252025211125185	0.222053309697625	0.316410363144565	0.316410363144565	0.731493373737695	0.162777945157703	0.205158439958516	0.205158439958516	0.0650880716156635
s__adolescentis	-0.194601781852102	-0.21231718173378	-0.21231718173378	-0.116457661749275	-0.126065047225737	-0.234259899642609	-0.273554517016632	0.0703774181190376	0.0703774181190376	0.0703774181190376	0.101955630204524	-0.0107838102543682	-0.0107838102543682	-0.0107838102543682	-0.169393533952123	0.0626080268268594	-0.126070373213139	-0.126070373213139	-0.0923792290454686	-0.154874088184798	-0.154874088184798	-0.0598915016202113	-0.0598915016202113	-0.114247638084662	0.337127638454882	-0.0763521993572524	-0.210877606847647	-0.0763521993572524	0.344625399013215	-0.0362253696315881	1	0.0922855274657765	0.229849414349419	0.0922855274657765	-0.0605100889534403	0.457892817909828	0.457892817909828	0.463805915569979	0.0927227334712855	-0.176172205875919	-0.176172205875919	0.27674207596751	0.337127638454882	0.0882863255318989	0.0882863255318989	-2.04572550496465e-20
g__Rothia	0.212217182115315	0.233766067264727	0.233766067264727	0.145549917019725	-0.10838033879985	-0.228242705715909	0.0795862185953863	0.25153010669636	0.25153010669636	0.25153010669636	0.146427131240941	-0.176333383211442	-0.176333383211442	-0.176333383211442	-0.203644553528617	-0.242569172477585	-0.120048744528035	-0.120048744528035	0.0220587541533101	-0.188522433217086	-0.188522433217086	0.0396947624183046	0.0396947624183046	0.0535454279901394	0.0414142912245629	0.198080662259834	0.350892397369503	0.198080662259834	-0.102352982728093	0.351634426701344	0.0922855274657765	1	-0.0882750720260735	1	-0.0486167766549217	0.134775826054772	0.134775826054772	0.475811751654423	0.615423688842249	0.689649685287557	0.689649685287557	0.211625939003595	0.023408077648666	-0.106663070424534	-0.106663070424534	0.0507595025187056
s__citroniae	-0.286455387803688	-0.270321209045916	-0.270321209045916	-0.358499309115421	-0.119267427370226	-0.165088759068413	-0.209234355502445	-0.264096555323601	-0.264096555323601	-0.264096555323601	-0.142807484629197	-0.227021329015316	-0.227021329015316	-0.227021329015316	0.0269138219114138	-0.156671182232552	-0.172584136916369	-0.172584136916369	0.0769675181059809	-0.247030436829763	-0.247030436829763	-0.151387184261007	-0.151387184261007	-0.00567251689282182	0.0309023007791113	0.0992544350474112	-0.0374467119272859	0.0992544350474112	0.310868560211473	0.0510810402688419	0.229849414349419	-0.0882750720260735	1	-0.0882750720260735	0.545940647097633	0.227348660177159	0.227348660177159	0.361546784530062	-0.087053341004533	-0.205105296079451	-0.205105296079451	-0.0877918987405943	0.0309023007791113	0.511993977164635	0.511993977164635	0.317265444178263
s__mucilaginosa	0.212217182115315	0.233766067264727	0.233766067264727	0.145549917019725	-0.10838033879985	-0.228242705715909	0.0795862185953863	0.25153010669636	0.25153010669636	0.25153010669636	0.146427131240941	-0.176333383211442	-0.176333383211442	-0.176333383211442	-0.203644553528617	-0.242569172477585	-0.120048744528035	-0.120048744528035	0.0220587541533101	-0.188522433217086	-0.188522433217086	0.0396947624183046	0.0396947624183046	0.0535454279901394	0.0414142912245629	0.198080662259834	0.350892397369503	0.198080662259834	-0.102352982728093	0.351634426701344	0.0922855274657765	1	-0.0882750720260735	1	-0.0486167766549217	0.134775826054772	0.134775826054772	0.475811751654423	0.615423688842249	0.689649685287557	0.689649685287557	0.211625939003595	0.023408077648666	-0.106663070424534	-0.106663070424534	0.0507595025187056
s__distasonis	-0.113089740777541	-0.101493919269133	-0.101493919269133	-0.0371134809512603	-0.0854636598166996	-0.108370829214413	-0.123202140721964	-0.0991568310894789	-0.0991568310894789	-0.0991568310894789	-0.143648310395698	-0.097944650594101	-0.097944650594101	-0.097944650594101	-0.111051621503845	-0.171590046328767	-0.0903980745456177	-0.0903980745456177	-0.109861501724922	-0.087915867023877	-0.087915867023877	-0.0780815910428002	-0.0780815910428002	-0.031858029275021	-0.046831955922865	0.148206514171733	0.149429714399953	0.148206514171733	-0.0999075525300587	-0.114290897663919	-0.0605100889534403	-0.0486167766549217	0.545940647097633	-0.0486167766549217	1	-0.0951679859254934	-0.0951679859254934	0.0997708517754042	-0.0926779160462958	-0.0871195315909009	-0.0871195315909009	-0.161590266309388	-0.046831955922865	-0.050644183139196	-0.050644183139196	-0.0733440269445113
g__Actinomyces	0.189038506339567	0.114786531901632	0.114786531901632	-0.240397786783512	-0.164023654887299	0.0623962729739382	0.155560619616276	-0.147825333359554	-0.147825333359554	-0.147825333359554	0.140307973920192	-0.192924209713921	-0.192924209713921	-0.192924209713921	-0.0532831523927505	-0.172318201115448	-0.173493887501989	-0.173493887501989	-0.136431386649328	-0.193151427423721	-0.193151427423721	0.209798166350631	0.209798166350631	-0.0786119147744481	0.808927880366694	0.515814761090006	0.027313205075884	0.515814761090006	0.0795536429250955	0.458639856448973	0.457892817909828	0.134775826054772	0.227348660177159	0.134775826054772	-0.0951679859254934	1	1	0.183503888901411	0.214603306633223	0.133761311081292	0.133761311081292	0.357839354417164	0.808927880366694	0.340190838103721	0.340190838103721	0.0186304500485489
s__Actinomyces	0.189038506339567	0.114786531901632	0.114786531901632	-0.240397786783512	-0.164023654887299	0.0623962729739382	0.155560619616276	-0.147825333359554	-0.147825333359554	-0.147825333359554	0.140307973920192	-0.192924209713921	-0.192924209713921	-0.192924209713921	-0.0532831523927505	-0.172318201115448	-0.173493887501989	-0.173493887501989	-0.136431386649328	-0.193151427423721	-0.193151427423721	0.209798166350631	0.209798166350631	-0.0786119147744481	0.808927880366694	0.515814761090006	0.027313205075884	0.515814761090006	0.0795536429250955	0.458639856448973	0.457892817909828	0.134775826054772	0.227348660177159	0.134775826054772	-0.0951679859254934	1	1	0.183503888901411	0.214603306633223	0.133761311081292	0.133761311081292	0.357839354417164	0.808927880366694	0.340190838103721	0.340190838103721	0.0186304500485489
s__stutzeri	-0.0623904675683941	-0.0522681341636459	-0.0522681341636459	-0.0373370063691462	-0.0543794923387142	-0.0969097957435397	-0.110172584071586	0.0023750959149897	0.0023750959149897	0.0023750959149897	0.080858726720913	-0.110635281142527	-0.110635281142527	-0.110635281142527	-0.0993070740063617	-0.0843044957058523	-0.0808377955888151	-0.0808377955888151	-0.0549003985066724	-0.0993070740063617	-0.0993070740063617	-0.069823873215155	-0.069823873215155	-0.0869925922093923	0.0997708517754042	0.0311550412026567	0.0461329216673823	0.0311550412026567	0.0199592879141082	0.252025211125185	0.463805915569979	0.475811751654423	0.361546784530062	0.475811751654423	0.0997708517754042	0.183503888901411	0.183503888901411	1	0.266195800228469	0.0389529916535151	0.0389529916535151	0.127430717147122	0.0997708517754042	-0.0452881783704685	-0.0452881783704685	0.177953891955224
o__Alteromonadales	0.112056191592944	0.104272022592862	0.104272022592862	-0.108571724005093	-0.12073386873038	-0.158513934264508	0.0010538460993143	-0.0535254214288743	-0.0535254214288743	-0.0535254214288743	0.0537792504220387	-0.108076026691128	-0.108076026691128	-0.108076026691128	-0.19853182216508	-0.0116737040861832	-0.161608576414482	-0.161608576414482	0.118682747752916	-0.19853182216508	-0.19853182216508	0.0507599499055378	0.0507599499055378	-0.0698980749003882	0.209532679756843	0.13912846523912	0.452175438411785	0.13912846523912	-0.169972281598495	0.222053309697625	0.0927227334712855	0.615423688842249	-0.087053341004533	0.615423688842249	-0.0926779160462958	0.214603306633223	0.214603306633223	0.266195800228469	1	0.566354117569663	0.566354117569663	0.0891753501043994	0.209532679756843	-0.0905388127118747	-0.0905388127118747	0.0915037474870485
g__Shewanella	0.153823400588047	0.165578899483561	0.165578899483561	-0.195615199108988	-0.100101337262697	-0.126931902376948	0.22025259989792	-0.136879036656603	-0.136879036656603	-0.136879036656603	0.126188616281267	-0.144909465525992	-0.144909465525992	-0.144909465525992	-0.130071843887424	-0.168261412081916	-0.105880887471907	-0.105880887471907	0.189232188069922	-0.130071843887424	-0.130071843887424	0.128036879932896	0.128036879932896	0.047975749589962	0.0290398438636336	0.349771686558974	0.541738150722271	0.349771686558974	-0.0971009461579528	0.316410363144565	-0.176172205875919	0.689649685287557	-0.205105296079451	0.689649685287557	-0.0871195315909009	0.133761311081292	0.133761311081292	0.0389529916535151	0.566354117569663	1	1	0.143509710286392	0.0290398438636336	-0.0593181998955285	-0.0593181998955285	0.0909592199952876
f__Shewanellaceae	0.153823400588047	0.165578899483561	0.165578899483561	-0.195615199108988	-0.100101337262697	-0.126931902376948	0.22025259989792	-0.136879036656603	-0.136879036656603	-0.136879036656603	0.126188616281267	-0.144909465525992	-0.144909465525992	-0.144909465525992	-0.130071843887424	-0.168261412081916	-0.105880887471907	-0.105880887471907	0.189232188069922	-0.130071843887424	-0.130071843887424	0.128036879932896	0.128036879932896	0.047975749589962	0.0290398438636336	0.349771686558974	0.541738150722271	0.349771686558974	-0.0971009461579528	0.316410363144565	-0.176172205875919	0.689649685287557	-0.205105296079451	0.689649685287557	-0.0871195315909009	0.133761311081292	0.133761311081292	0.0389529916535151	0.566354117569663	1	1	0.143509710286392	0.0290398438636336	-0.0593181998955285	-0.0593181998955285	0.0909592199952876
c__Bacilli	0.416212587591691	0.348914630797609	0.348914630797609	-0.143536836212404	-0.198224873877121	0.256132245104886	0.272609304216551	-0.0471753870186669	-0.0471753870186669	-0.0471753870186669	0.791454786136431	0.320098867605818	0.320098867605818	0.320098867605818	-0.145152891972112	-0.318952308990324	-0.170183277442745	-0.170183277442745	-0.166160954524817	-0.264456638798506	-0.264456638798506	0.531263745109581	0.531263745109581	-0.222953805065822	0.0870101433973626	0.357887591444328	0.0545304861238896	0.357887591444328	-0.129254619138864	0.731493373737695	0.27674207596751	0.211625939003595	-0.0877918987405943	0.211625939003595	-0.161590266309388	0.357839354417164	0.357839354417164	0.127430717147122	0.0891753501043994	0.143509710286392	0.143509710286392	1	0.104767315519273	0.0834248292808322	0.0834248292808322	-0.0862100611259931
s__Roseburia.sp	0.0510727861575991	-0.0471221768035259	-0.0471221768035259	-0.167010664280671	-0.0854636598166996	-0.0602060162302293	0.00648432319589283	-0.116863408069743	-0.116863408069743	-0.116863408069743	0.0872150455973882	-0.12371955864518	-0.12371955864518	-0.12371955864518	-0.0647801125439093	0.127694918198152	-0.0903980745456177	-0.0903980745456177	-0.0667785598720111	-0.111051621503845	-0.111051621503845	0.286299167156934	0.286299167156934	0.0136534411178662	0.972451790633609	0.236688015169782	0.0308347029714188	0.236688015169782	-0.0999075525300587	0.162777945157703	0.337127638454882	0.023408077648666	0.0309023007791113	0.023408077648666	-0.046831955922865	0.808927880366694	0.808927880366694	0.0997708517754042	0.209532679756843	0.0290398438636336	0.0290398438636336	0.104767315519273	1	-0.050644183139196	-0.050644183139196	-0.0517722543137727
s__Parvimonas.sp	-0.0894203668019792	-0.0814457381090399	-0.0814457381090399	-0.113714706536836	-0.058190745108872	-0.0737878451914923	-0.0838862316801732	-0.079570296967457	-0.079570296967457	-0.079570296967457	0.0419175767646292	-0.0842385326996852	-0.0842385326996852	-0.0842385326996852	-0.0756131508376434	-0.17117353391333	-0.0615505037521103	-0.0615505037521103	-0.0748028186233096	-0.0756131508376434	-0.0756131508376434	-0.0531644206650152	-0.0531644206650152	-0.0836675520668665	-0.050644183139196	0.176218209133888	-0.0920542203489317	0.176218209133888	0.308285073074297	0.205158439958516	0.0882863255318989	-0.106663070424534	0.511993977164635	-0.106663070424534	-0.050644183139196	0.340190838103721	0.340190838103721	-0.0452881783704685	-0.0905388127118747	-0.0593181998955285	-0.0593181998955285	0.0834248292808322	-0.050644183139196	1	1	-0.0793143967521209
g__Parvimonas	-0.0894203668019792	-0.0814457381090399	-0.0814457381090399	-0.113714706536836	-0.058190745108872	-0.0737878451914923	-0.0838862316801732	-0.079570296967457	-0.079570296967457	-0.079570296967457	0.0419175767646292	-0.0842385326996852	-0.0842385326996852	-0.0842385326996852	-0.0756131508376434	-0.17117353391333	-0.0615505037521103	-0.0615505037521103	-0.0748028186233096	-0.0756131508376434	-0.0756131508376434	-0.0531644206650152	-0.0531644206650152	-0.0836675520668665	-0.050644183139196	0.176218209133888	-0.0920542203489317	0.176218209133888	0.308285073074297	0.205158439958516	0.0882863255318989	-0.106663070424534	0.511993977164635	-0.106663070424534	-0.050644183139196	0.340190838103721	0.340190838103721	-0.0452881783704685	-0.0905388127118747	-0.0593181998955285	-0.0593181998955285	0.0834248292808322	-0.050644183139196	1	1	-0.0793143967521209
s__fragilis	-0.148544753541397	-0.130566656483693	-0.130566656483693	-0.261557187173593	-0.133845551501132	-0.0565735714803536	-0.0236953917524365	-0.183021032997468	-0.183021032997468	-0.183021032997468	-0.144623028176282	-0.173575344171585	-0.173575344171585	-0.173575344171585	0.478277612755881	-0.0343723147677966	-0.141573391171746	-0.141573391171746	-0.0877144526977931	-0.173919131911229	-0.173919131911229	-0.0815229431052856	-0.0815229431052856	0.163934801002966	-0.0517722543137727	-0.0796787992858717	0.104010432698867	-0.0796787992858717	0.10985930742175	0.0650880716156635	-2.04572550496465e-20	0.0507595025187056	0.317265444178263	0.0507595025187056	-0.0733440269445113	0.0186304500485489	0.0186304500485489	0.177953891955224	0.0915037474870485	0.0909592199952876	0.0909592199952876	-0.0862100611259931	-0.0517722543137727	-0.0793143967521209	-0.0793143967521209	1
