# Supplementary material for: NFnetFu: A novel workflow for microbiome data fusion
Source: Comput Biol Med. 2021 Aug;135:104556. doi: 10.1016/j.compbiomed.2021.104556 (PMC8404037; doi:10.1016/j.compbiomed.2021.104556)
Supplement: Multimedia component 22 [file mmc22.csv]

	c__Gammaproteobacteria	f__Enterobacteriaceae	o__Enterobacteriales	f__Prevotellaceae	f__Paraprevotellaceae	f__Myxococcales.0319.6G20	s__Myxococcales.sp	c__Lentisphaeria	o__Victivallales	p__Lentisphaerae	g__Streptococcus	c__Coriobacteriia	o__Coriobacteriales	f__Coriobacteriaceae	g__Paraprevotella	g__Blautia	g__Erysipelotrichaceae.cc_115	s__Erysipelotrichaceae.cc_115.sp	s__symbiosum	s__Desulfovibrionaceae.sp	g__Desulfovibrionaceae.unidentified	f__Brevibacteriaceae	s__Brevibacterium.sp	s__ramosum	s__Sphingomonas.sp	s__Tepidimonas.sp	f__Microbacteriaceae	g__Tepidimonas	s__hathewayi	g__Staphylococcus	s__adolescentis	g__Rothia	s__citroniae	s__mucilaginosa	s__distasonis	g__Actinomyces	s__Actinomyces	s__stutzeri	o__Alteromonadales	g__Shewanella	f__Shewanellaceae	c__Bacilli	s__Roseburia.sp	s__Parvimonas.sp	g__Parvimonas	s__fragilis
c__Gammaproteobacteria	NA	6.11533046424029e-11	6.11533046424029e-11	0.209148819821371	0.821992825419434	0.414246273780754	0.0950079871388165	0.450520442827682	0.450520442827682	0.450520442827682	0.0478987886777511	0.505572711065758	0.505572711065758	0.505572711065758	0.240429722153595	0.0387317427146656	0.179849890659515	0.179849890659515	0.33884241188104	0.634613364250753	0.634613364250753	0.00944077762939521	0.00944077762939521	0.160277290865182	0.34608811875268	0.365601253761243	0.278132356662661	0.365601253761243	0.0569502964120749	0.0115861077488182	0.28845305691095	0.580789781032983	0.0367580305368245	0.580789781032983	0.689607245830493	0.082361315643479	0.082361315643479	0.869950115232776	0.147156070644099	0.734749055207023	0.734749055207023	0.00118036530804377	0.34608811875268	0.529372686980255	0.529372686980255	0.241698852062577
f__Enterobacteriaceae	6.11533046424029e-11	NA	0	0.192667335173998	1	0.246639453077631	0.0363921623795163	0.654567980352613	0.654567980352613	0.654567980352613	0.260483901200359	0.239683376473933	0.239683376473933	0.239683376473933	0.41077254243185	0.0505620610264312	0.257396139675236	0.257396139675236	0.517298092438276	0.943989911896996	0.943989911896996	0.651465896372361	0.651465896372361	0.0799465721036425	0.906511166084142	0.563134413642353	0.366807352760255	0.563134413642353	0.109656114592845	0.138916684712129	0.215673294801453	0.263935543482651	0.0372256806960194	0.263935543482651	0.908627005078934	0.176489832648357	0.176489832648357	0.716180139818595	0.266055378078626	0.582847948963944	0.582847948963944	0.0255215813885621	0.906511166084142	0.59399345616189	0.59399345616189	0.404341746458135
o__Enterobacteriales	6.11533046424029e-11	0	NA	0.192667335173998	1	0.246639453077631	0.0363921623795163	0.654567980352613	0.654567980352613	0.654567980352613	0.260483901200359	0.239683376473933	0.239683376473933	0.239683376473933	0.41077254243185	0.0505620610264312	0.257396139675236	0.257396139675236	0.517298092438276	0.943989911896996	0.943989911896996	0.651465896372361	0.651465896372361	0.0799465721036425	0.906511166084142	0.563134413642353	0.366807352760255	0.563134413642353	0.109656114592845	0.138916684712129	0.215673294801453	0.263935543482651	0.0372256806960194	0.263935543482651	0.908627005078934	0.176489832648357	0.176489832648357	0.716180139818595	0.266055378078626	0.582847948963944	0.582847948963944	0.0255215813885621	0.906511166084142	0.59399345616189	0.59399345616189	0.404341746458135
f__Prevotellaceae	0.209148819821371	0.192667335173998	0.192667335173998	NA	0.0349404600530883	0.96290520407485	0.751823900585893	0.000295629323350699	0.000295629323350699	0.000295629323350699	0.424353442624626	0.241286857615687	0.241286857615687	0.241286857615687	0.156013812514036	0.604389595055341	0.903375394141716	0.903375394141716	0.027294684853381	0.0735005201828041	0.0735005201828041	0.74098190326931	0.74098190326931	0.168173002969869	0.121959536982776	0.0842130169613873	0.770115857190595	0.0842130169613873	0.3503734509118	0.36462425102241	0.196456134413892	0.964360771062472	0.00166510678231413	0.964360771062472	0.472958283136107	0.131491917489059	0.131491917489059	0.825003046849042	0.480013122217128	0.191146162232156	0.191146162232156	0.416311747659901	0.121959536982776	0.470715621065896	0.470715621065896	0.0151641768650888
f__Paraprevotellaceae	0.821992825419434	1	1	0.0349404600530883	NA	0.772884967364446	0.940523209563595	0.0117358160229462	0.0117358160229462	0.0117358160229462	0.291732880738547	0.178554906563662	0.178554906563662	0.178554906563662	0.996805777572035	0.866796798499068	0.419826780166777	0.419826780166777	0.256746682476016	0.775041497129622	0.775041497129622	0.492837598149327	0.492837598149327	0.216013714293668	0.419226579409593	0.884479784788034	0.642085822162601	0.884479784788034	0.257240952555618	0.516958485410712	0.260986804981407	0.672071229387263	0.331372314319395	0.672071229387263	0.419226579409593	0.148599219687172	0.148599219687172	0.38801912981411	0.850910626892327	0.492837598149327	0.492837598149327	0.290011044601175	0.419226579409593	0.702911441720002	0.702911441720002	0.215229410141538
f__Myxococcales.0319.6G20	0.414246273780754	0.246639453077631	0.246639453077631	0.96290520407485	0.772884967364446	NA	1.4658052549521e-10	0.760586529521508	0.760586529521508	0.760586529521508	0.682791956887727	0.459585029193511	0.459585029193511	0.459585029193511	0.470730148235532	0.69819872268189	0.304275492429419	0.304275492429419	0.623459243337678	0.147183835281635	0.147183835281635	0.382974921510754	0.382974921510754	0.408545084752661	0.303646660644443	0.764420667923067	0.576052693137094	0.764420667923067	0.508518460554561	0.966791842930607	0.092535306772201	0.0323685989223617	0.807117981161537	0.0323685989223617	0.303646660644443	0.99601409183855	0.99601409183855	0.382974921510754	0.436896453331908	0.382974921510754	0.382974921510754	0.747901067961087	0.831843713608477	0.628177500412444	0.628177500412444	0.605870161914365
s__Myxococcales.sp	0.0950079871388165	0.0363921623795163	0.0363921623795163	0.751823900585893	0.940523209563595	1.4658052549521e-10	NA	0.5868251831103	0.5868251831103	0.5868251831103	0.992329392525754	0.31707454274523	0.31707454274523	0.31707454274523	0.702949637000498	0.810647919990017	0.257692301852129	0.257692301852129	0.244345136398981	0.109504737870386	0.109504737870386	0.589371314696057	0.589371314696057	0.291806995637429	0.845574145128976	0.492675182101991	0.996894273750793	0.492675182101991	0.38018905515029	0.425682654803299	0.0422292300767457	0.308461904393678	0.504426049227276	0.308461904393678	0.257070939914162	0.429094202709552	0.429094202709552	0.336720290570138	0.888905413112442	0.51985825293163	0.51985825293163	0.40794697360731	0.180973079457317	0.594218880997248	0.594218880997248	0.868578541805552
c__Lentisphaeria	0.450520442827682	0.654567980352613	0.654567980352613	0.000295629323350699	0.0117358160229462	0.760586529521508	0.5868251831103	NA	0	0	0.801036266746391	0.388149056499399	0.388149056499399	0.388149056499399	0.292008894601614	0.569562281484318	0.133561084283608	0.133561084283608	0.109278767262295	0.198117755993741	0.198117755993741	0.336421553614475	0.336421553614475	0.432445930986294	0.256774869155712	0.286215373400771	0.721980429013253	0.286215373400771	0.734985774273899	0.206060001352329	0.690473157193491	0.222294222950298	0.0372256806960194	0.222294222950298	0.908627005078934	0.214190793333124	0.214190793333124	0.558993691100319	0.498888312927632	0.336421553614475	0.336421553614475	0.501501460441346	0.256774869155712	0.59399345616189	0.59399345616189	0.0794172841564822
o__Victivallales	0.450520442827682	0.654567980352613	0.654567980352613	0.000295629323350699	0.0117358160229462	0.760586529521508	0.5868251831103	0	NA	0	0.801036266746391	0.388149056499399	0.388149056499399	0.388149056499399	0.292008894601614	0.569562281484318	0.133561084283608	0.133561084283608	0.109278767262295	0.198117755993741	0.198117755993741	0.336421553614475	0.336421553614475	0.432445930986294	0.256774869155712	0.286215373400771	0.721980429013253	0.286215373400771	0.734985774273899	0.206060001352329	0.690473157193491	0.222294222950298	0.0372256806960194	0.222294222950298	0.908627005078934	0.214190793333124	0.214190793333124	0.558993691100319	0.498888312927632	0.336421553614475	0.336421553614475	0.501501460441346	0.256774869155712	0.59399345616189	0.59399345616189	0.0794172841564822
p__Lentisphaerae	0.450520442827682	0.654567980352613	0.654567980352613	0.000295629323350699	0.0117358160229462	0.760586529521508	0.5868251831103	0	0	NA	0.801036266746391	0.388149056499399	0.388149056499399	0.388149056499399	0.292008894601614	0.569562281484318	0.133561084283608	0.133561084283608	0.109278767262295	0.198117755993741	0.198117755993741	0.336421553614475	0.336421553614475	0.432445930986294	0.256774869155712	0.286215373400771	0.721980429013253	0.286215373400771	0.734985774273899	0.206060001352329	0.690473157193491	0.222294222950298	0.0372256806960194	0.222294222950298	0.908627005078934	0.214190793333124	0.214190793333124	0.558993691100319	0.498888312927632	0.336421553614475	0.336421553614475	0.501501460441346	0.256774869155712	0.59399345616189	0.59399345616189	0.0794172841564822
g__Streptococcus	0.0478987886777511	0.260483901200359	0.260483901200359	0.424353442624626	0.291732880738547	0.682791956887727	0.992329392525754	0.801036266746391	0.801036266746391	0.801036266746391	NA	0.667230820242047	0.667230820242047	0.667230820242047	0.800838269742675	0.531002152473969	0.334007356284425	0.334007356284425	0.956017429685129	0.171434205251496	0.171434205251496	0.0354841684388996	0.0354841684388996	0.404272836413585	0.44919633441661	0.286991639949296	0.780343771877515	0.286991639949296	0.647406716085606	0.00136605152406188	0.39726703134415	0.0770758379895851	0.359564164220652	0.0770758379895851	0.304907325012458	0.00248494682012024	0.00248494682012024	0.0613212778360857	0.344877756436976	0.343550370993808	0.343550370993808	4.55413484701239e-11	0.0382137282845403	0.451167847128672	0.451167847128672	0.970021045546393
c__Coriobacteriia	0.505572711065758	0.239683376473933	0.239683376473933	0.241286857615687	0.178554906563662	0.459585029193511	0.31707454274523	0.388149056499399	0.388149056499399	0.388149056499399	0.667230820242047	NA	0	0	0.490325493342777	0.0829821659312162	0.0710481138030841	0.0710481138030841	0.977364903999719	0.0294301843755855	0.0294301843755855	0.571208122231359	0.571208122231359	0.274105720794635	0.715331344961954	0.0226993669144735	0.422496024000329	0.0226993669144735	0.78419951847639	0.205146613906777	0.582771190655955	0.779187919152674	0.184092140550554	0.779187919152674	0.715331344961954	0.105588808796631	0.105588808796631	0.254357079893314	0.274647507722429	0.254357079893314	0.254357079893314	0.294569549245782	0.178125457566548	0.528308887191455	0.528308887191455	0.174410196653812
o__Coriobacteriales	0.505572711065758	0.239683376473933	0.239683376473933	0.241286857615687	0.178554906563662	0.459585029193511	0.31707454274523	0.388149056499399	0.388149056499399	0.388149056499399	0.667230820242047	0	NA	0	0.490325493342777	0.0829821659312162	0.0710481138030841	0.0710481138030841	0.977364903999719	0.0294301843755855	0.0294301843755855	0.571208122231359	0.571208122231359	0.274105720794635	0.715331344961954	0.0226993669144735	0.422496024000329	0.0226993669144735	0.78419951847639	0.205146613906777	0.582771190655955	0.779187919152674	0.184092140550554	0.779187919152674	0.715331344961954	0.105588808796631	0.105588808796631	0.254357079893314	0.274647507722429	0.254357079893314	0.254357079893314	0.294569549245782	0.178125457566548	0.528308887191455	0.528308887191455	0.174410196653812
f__Coriobacteriaceae	0.505572711065758	0.239683376473933	0.239683376473933	0.241286857615687	0.178554906563662	0.459585029193511	0.31707454274523	0.388149056499399	0.388149056499399	0.388149056499399	0.667230820242047	0	0	NA	0.490325493342777	0.0829821659312162	0.0710481138030841	0.0710481138030841	0.977364903999719	0.0294301843755855	0.0294301843755855	0.571208122231359	0.571208122231359	0.274105720794635	0.715331344961954	0.0226993669144735	0.422496024000329	0.0226993669144735	0.78419951847639	0.205146613906777	0.582771190655955	0.779187919152674	0.184092140550554	0.779187919152674	0.715331344961954	0.105588808796631	0.105588808796631	0.254357079893314	0.274647507722429	0.254357079893314	0.254357079893314	0.294569549245782	0.178125457566548	0.528308887191455	0.528308887191455	0.174410196653812
g__Paraprevotella	0.240429722153595	0.41077254243185	0.41077254243185	0.156013812514036	0.996805777572035	0.470730148235532	0.702949637000498	0.292008894601614	0.292008894601614	0.292008894601614	0.800838269742675	0.490325493342777	0.490325493342777	0.490325493342777	NA	0.753472749112367	0.147621065273154	0.147621065273154	0.516869553866302	0.011631459500371	0.011631459500371	0.335922805032037	0.335922805032037	0.447852998360537	0.256280714740235	0.300005654290258	0.863757956435462	0.300005654290258	0.595103462088057	0.395296722119067	0.478341732350337	0.288773181856129	0.427022456520825	0.288773181856129	0.256280714740235	0.887475853506571	0.887475853506571	0.335922805032037	0.0799752155760973	0.335922805032037	0.335922805032037	0.501063545156546	0.906416656355003	0.593616915039855	0.593616915039855	0.723225571906791
g__Blautia	0.0387317427146656	0.0505620610264312	0.0505620610264312	0.604389595055341	0.866796798499068	0.69819872268189	0.810647919990017	0.569562281484318	0.569562281484318	0.569562281484318	0.531002152473969	0.0829821659312162	0.0829821659312162	0.0829821659312162	0.753472749112367	NA	0.405367906161032	0.405367906161032	0.404712309209519	0.452448126194868	0.452448126194868	0.320634354605693	0.320634354605693	0.70108150868593	0.876408513927312	0.0205823343185814	0.527407398156054	0.0205823343185814	0.965309577701246	0.022684162881665	0.0663042411210228	0.713517693890045	0.932430559881644	0.713517693890045	0.770562021017194	0.127398941869565	0.127398941869565	0.496461194416508	0.657688523196784	0.466974827145796	0.466974827145796	0.0409671655190973	0.475340109948851	0.235083764600122	0.235083764600122	0.986245061250045
g__Erysipelotrichaceae.cc_115	0.179849890659515	0.257396139675236	0.257396139675236	0.903375394141716	0.419826780166777	0.304275492429419	0.257692301852129	0.133561084283608	0.133561084283608	0.133561084283608	0.334007356284425	0.0710481138030841	0.0710481138030841	0.0710481138030841	0.147621065273154	0.405367906161032	NA	0	0.860182250847976	0.00240230593257218	0.00240230593257218	0.492976564463154	0.492976564463154	0.216164173744972	0.41937651312539	0.180386215212561	0.408579415194479	0.180386215212561	0.917201666802877	0.122749622647689	0.653417862343701	0.452619853415289	0.422817068866514	0.452619853415289	0.41937651312539	0.148733641620187	0.148733641620187	0.492976564463154	0.216686032089434	0.492976564463154	0.492976564463154	0.174943558064452	0.41937651312539	0.703001812519798	0.703001812519798	0.215379747169612
s__Erysipelotrichaceae.cc_115.sp	0.179849890659515	0.257396139675236	0.257396139675236	0.903375394141716	0.419826780166777	0.304275492429419	0.257692301852129	0.133561084283608	0.133561084283608	0.133561084283608	0.334007356284425	0.0710481138030841	0.0710481138030841	0.0710481138030841	0.147621065273154	0.405367906161032	0	NA	0.860182250847976	0.00240230593257218	0.00240230593257218	0.492976564463154	0.492976564463154	0.216164173744972	0.41937651312539	0.180386215212561	0.408579415194479	0.180386215212561	0.917201666802877	0.122749622647689	0.653417862343701	0.452619853415289	0.422817068866514	0.452619853415289	0.41937651312539	0.148733641620187	0.148733641620187	0.492976564463154	0.216686032089434	0.492976564463154	0.492976564463154	0.174943558064452	0.41937651312539	0.703001812519798	0.703001812519798	0.215379747169612
s__symbiosum	0.33884241188104	0.517298092438276	0.517298092438276	0.027294684853381	0.256746682476016	0.623459243337678	0.244345136398981	0.109278767262295	0.109278767262295	0.109278767262295	0.956017429685129	0.977364903999719	0.977364903999719	0.977364903999719	0.516869553866302	0.404712309209519	0.860182250847976	0.860182250847976	NA	0.108902009417939	0.108902009417939	0.816658714670535	0.816658714670535	0.98704511640838	0.939306954768378	0.626651111831523	0.999222305744262	0.626651111831523	0.145968941901991	0.773964224306554	0.697759215350919	0.2959815009672	0.707979633832538	0.2959815009672	0.256280714740235	0.699293241444077	0.699293241444077	0.651134240615169	0.0370624271100977	0.00115323629482011	0.00115323629482011	0.581868453919693	0.327967456025855	0.593616915039855	0.593616915039855	0.155808768849981
s__Desulfovibrionaceae.sp	0.634613364250753	0.943989911896996	0.943989911896996	0.0735005201828041	0.775041497129622	0.147183835281635	0.109504737870386	0.198117755993741	0.198117755993741	0.198117755993741	0.171434205251496	0.0294301843755855	0.0294301843755855	0.0294301843755855	0.011631459500371	0.452448126194868	0.00240230593257218	0.00240230593257218	0.108902009417939	NA	0	0.335922805032037	0.335922805032037	0.487597956592873	0.939306954768378	0.4123053086565	0.951810677781595	0.4123053086565	0.109278767262295	0.108426110537124	0.353533324070727	0.656287771508824	0.0391902421520207	0.656287771508824	0.939306954768378	0.171640399393799	0.171640399393799	0.335922805032037	0.0799752155760973	0.335922805032037	0.335922805032037	0.0532232143170344	0.256280714740235	0.593616915039855	0.593616915039855	0.0790948884077958
g__Desulfovibrionaceae.unidentified	0.634613364250753	0.943989911896996	0.943989911896996	0.0735005201828041	0.775041497129622	0.147183835281635	0.109504737870386	0.198117755993741	0.198117755993741	0.198117755993741	0.171434205251496	0.0294301843755855	0.0294301843755855	0.0294301843755855	0.011631459500371	0.452448126194868	0.00240230593257218	0.00240230593257218	0.108902009417939	0	NA	0.335922805032037	0.335922805032037	0.487597956592873	0.939306954768378	0.4123053086565	0.951810677781595	0.4123053086565	0.109278767262295	0.108426110537124	0.353533324070727	0.656287771508824	0.0391902421520207	0.656287771508824	0.939306954768378	0.171640399393799	0.171640399393799	0.335922805032037	0.0799752155760973	0.335922805032037	0.335922805032037	0.0532232143170344	0.256280714740235	0.593616915039855	0.593616915039855	0.0790948884077958
f__Brevibacteriaceae	0.00944077762939521	0.651465896372361	0.651465896372361	0.74098190326931	0.492837598149327	0.382974921510754	0.589371314696057	0.336421553614475	0.336421553614475	0.336421553614475	0.0354841684388996	0.571208122231359	0.571208122231359	0.571208122231359	0.335922805032037	0.320634354605693	0.492976564463154	0.492976564463154	0.816658714670535	0.335922805032037	0.335922805032037	NA	0	0.960881870462983	0.00318385077678407	0.108089330198497	0.371768597461912	0.108089330198497	0.336421553614475	0.00347827303610049	0.763632639490637	0.889390775174381	0.485606059333179	0.889390775174381	0.492420020343732	0.102787446950185	0.102787446950185	0.55983465070561	0.112009811451648	0.168303768041176	0.168303768041176	0.0182099715526789	0.00318385077678407	0.745532012078822	0.745532012078822	0.927463082806888
s__Brevibacterium.sp	0.00944077762939521	0.651465896372361	0.651465896372361	0.74098190326931	0.492837598149327	0.382974921510754	0.589371314696057	0.336421553614475	0.336421553614475	0.336421553614475	0.0354841684388996	0.571208122231359	0.571208122231359	0.571208122231359	0.335922805032037	0.320634354605693	0.492976564463154	0.492976564463154	0.816658714670535	0.335922805032037	0.335922805032037	0	NA	0.960881870462983	0.00318385077678407	0.108089330198497	0.371768597461912	0.108089330198497	0.336421553614475	0.00347827303610049	0.763632639490637	0.889390775174381	0.485606059333179	0.889390775174381	0.492420020343732	0.102787446950185	0.102787446950185	0.55983465070561	0.112009811451648	0.168303768041176	0.168303768041176	0.0182099715526789	0.00318385077678407	0.745532012078822	0.745532012078822	0.927463082806888
s__ramosum	0.160277290865182	0.0799465721036425	0.0799465721036425	0.168173002969869	0.216013714293668	0.408545084752661	0.291806995637429	0.432445930986294	0.432445930986294	0.432445930986294	0.404272836413585	0.274105720794635	0.274105720794635	0.274105720794635	0.447852998360537	0.70108150868593	0.216164173744972	0.216164173744972	0.98704511640838	0.487597956592873	0.487597956592873	0.960881870462983	0.960881870462983	NA	0.210199302246314	0.971859078067556	0.640538827965502	0.971859078067556	0.883909490989061	0.882336530563871	0.830867521365288	0.395283717202777	0.396193479890271	0.395283717202777	0.944214762586501	0.938419438439232	0.938419438439232	0.960881870462983	0.620295421183322	0.148864366455146	0.148864366455146	0.481609908722366	0.896737997607885	0.561174259735052	0.561174259735052	0.0129061006488023
s__Sphingomonas.sp	0.34608811875268	0.906511166084142	0.906511166084142	0.121959536982776	0.419226579409593	0.303646660644443	0.845574145128976	0.256774869155712	0.256774869155712	0.256774869155712	0.44919633441661	0.715331344961954	0.715331344961954	0.715331344961954	0.256280714740235	0.876408513927312	0.41937651312539	0.41937651312539	0.939306954768378	0.939306954768378	0.939306954768378	0.00318385077678407	0.00318385077678407	0.210199302246314	NA	0.0321055201851665	0.56460029862433	0.0321055201851665	0.908627005078934	0.0685187902063522	0.451517439757976	0.0853203776276545	0.303384453276949	0.0853203776276545	0.544171907725719	0.0123468094539294	0.0123468094539294	0.275643611067018	0.016305023586199	0.301430990643587	0.301430990643587	0.248569166759717	4.38473932895533e-06	0.70263983403637	0.70263983403637	0.315818229197103
s__Tepidimonas.sp	0.365601253761243	0.563134413642353	0.563134413642353	0.0842130169613873	0.884479784788034	0.764420667923067	0.492675182101991	0.286215373400771	0.286215373400771	0.286215373400771	0.286991639949296	0.0226993669144735	0.0226993669144735	0.0226993669144735	0.300005654290258	0.0205823343185814	0.180386215212561	0.180386215212561	0.626651111831523	0.4123053086565	0.4123053086565	0.108089330198497	0.108089330198497	0.971859078067556	0.0321055201851665	NA	0.300913688362871	0	0.755887152005947	0.00434991443404353	0.85518873411065	0.628559495986412	0.689287789015934	0.628559495986412	0.432351423003309	0.000907953947051565	0.000907953947051565	0.361242511458892	0.0503292860827345	0.0115435296137725	0.0115435296137725	0.0824834834322745	0.0321055201851665	0.117729511466508	0.117729511466508	0.399620015091067
f__Microbacteriaceae	0.278132356662661	0.366807352760255	0.366807352760255	0.770115857190595	0.642085822162601	0.576052693137094	0.996894273750793	0.721980429013253	0.721980429013253	0.721980429013253	0.780343771877515	0.422496024000329	0.422496024000329	0.422496024000329	0.863757956435462	0.527407398156054	0.408579415194479	0.408579415194479	0.999222305744262	0.951810677781595	0.951810677781595	0.371768597461912	0.371768597461912	0.640538827965502	0.56460029862433	0.300913688362871	NA	0.300913688362871	0.378546757539146	0.311231961760988	0.197539993106087	0.88314703959176	0.569459285342085	0.88314703959176	0.976605094934006	0.965590886514825	0.965590886514825	0.151119102674529	0.0251069192911355	0.104862966217071	0.104862966217071	0.762567469820765	0.56460029862433	0.529866688929584	0.529866688929584	0.53738266620526
g__Tepidimonas	0.365601253761243	0.563134413642353	0.563134413642353	0.0842130169613873	0.884479784788034	0.764420667923067	0.492675182101991	0.286215373400771	0.286215373400771	0.286215373400771	0.286991639949296	0.0226993669144735	0.0226993669144735	0.0226993669144735	0.300005654290258	0.0205823343185814	0.180386215212561	0.180386215212561	0.626651111831523	0.4123053086565	0.4123053086565	0.108089330198497	0.108089330198497	0.971859078067556	0.0321055201851665	0	0.300913688362871	NA	0.755887152005947	0.00434991443404353	0.85518873411065	0.628559495986412	0.689287789015934	0.628559495986412	0.432351423003309	0.000907953947051565	0.000907953947051565	0.361242511458892	0.0503292860827345	0.0115435296137725	0.0115435296137725	0.0824834834322745	0.0321055201851665	0.117729511466508	0.117729511466508	0.399620015091067
s__hathewayi	0.0569502964120749	0.109656114592845	0.109656114592845	0.3503734509118	0.257240952555618	0.508518460554561	0.38018905515029	0.734985774273899	0.734985774273899	0.734985774273899	0.647406716085606	0.78419951847639	0.78419951847639	0.78419951847639	0.595103462088057	0.965309577701246	0.917201666802877	0.917201666802877	0.145968941901991	0.109278767262295	0.109278767262295	0.336421553614475	0.336421553614475	0.883909490989061	0.908627005078934	0.755887152005947	0.378546757539146	0.755887152005947	NA	0.857935270214188	0.0173060530475713	0.957099053324426	0.0410115509044378	0.957099053324426	0.908627005078934	0.44576623343468	0.44576623343468	0.759683836045894	0.759536265611531	0.882099536619919	0.882099536619919	0.542850523717378	0.908627005078934	0.0598264567965239	0.0598264567965239	0.322816825939289
g__Staphylococcus	0.0115861077488182	0.138916684712129	0.138916684712129	0.36462425102241	0.516958485410712	0.966791842930607	0.425682654803299	0.206060001352329	0.206060001352329	0.206060001352329	0.00136605152406188	0.205146613906777	0.205146613906777	0.205146613906777	0.395296722119067	0.022684162881665	0.122749622647689	0.122749622647689	0.773964224306554	0.108426110537124	0.108426110537124	0.00347827303610049	0.00347827303610049	0.882336530563871	0.0685187902063522	0.00434991443404353	0.311231961760988	0.00434991443404353	0.857935270214188	NA	0.743026349804965	0.266281376207761	0.905387808098569	0.266281376207761	0.652745599490314	4.47515028283441e-05	4.47515028283441e-05	0.017054769881113	0.0517691648490761	0.138452267214975	0.138452267214975	5.52221673721931e-06	0.0685187902063522	0.163362372622828	0.163362372622828	0.100954970332608
s__adolescentis	0.28845305691095	0.215673294801453	0.215673294801453	0.196456134413892	0.260986804981407	0.092535306772201	0.0422292300767457	0.690473157193491	0.690473157193491	0.690473157193491	0.39726703134415	0.582771190655955	0.582771190655955	0.582771190655955	0.478341732350337	0.0663042411210228	0.653417862343701	0.653417862343701	0.697759215350919	0.353533324070727	0.353533324070727	0.763632639490637	0.763632639490637	0.830867521365288	0.451517439757976	0.85518873411065	0.197539993106087	0.85518873411065	0.0173060530475713	0.743026349804965	NA	0.27181540567369	0.104247314471563	0.27181540567369	0.903037861654063	0.0729166194569453	0.0729166194569453	0.974870175949643	0.64972722618684	0.38915614132409	0.38915614132409	0.601312983077336	0.451517439757976	0.241990755026917	0.241990755026917	0.52224975777375
g__Rothia	0.580789781032983	0.263935543482651	0.263935543482651	0.964360771062472	0.672071229387263	0.0323685989223617	0.308461904393678	0.222294222950298	0.222294222950298	0.222294222950298	0.0770758379895851	0.779187919152674	0.779187919152674	0.779187919152674	0.288773181856129	0.713517693890045	0.452619853415289	0.452619853415289	0.2959815009672	0.656287771508824	0.656287771508824	0.889390775174381	0.889390775174381	0.395283717202777	0.0853203776276545	0.628559495986412	0.88314703959176	0.628559495986412	0.957099053324426	0.266281376207761	0.27181540567369	NA	0.426928472818154	0	0.54817399340938	0.161092894417395	0.161092894417395	0.00180821299767953	0.0012640626767606	0.00458353169018011	0.00458353169018011	0.118538378856264	0.386809184260206	0.439724731525401	0.439724731525401	0.124114687318049
s__citroniae	0.0367580305368245	0.0372256806960194	0.0372256806960194	0.00166510678231413	0.331372314319395	0.807117981161537	0.504426049227276	0.0372256806960194	0.0372256806960194	0.0372256806960194	0.359564164220652	0.184092140550554	0.184092140550554	0.184092140550554	0.427022456520825	0.932430559881644	0.422817068866514	0.422817068866514	0.707979633832538	0.0391902421520207	0.0391902421520207	0.485606059333179	0.485606059333179	0.396193479890271	0.303384453276949	0.689287789015934	0.569459285342085	0.689287789015934	0.0410115509044378	0.905387808098569	0.104247314471563	0.426928472818154	NA	0.426928472818154	0.0875160402183739	0.417245581452986	0.417245581452986	0.98821489317614	0.594202179411365	0.112585782178645	0.112585782178645	0.510738188108157	0.303384453276949	0.0750131911588898	0.0750131911588898	0.362047574734806
s__mucilaginosa	0.580789781032983	0.263935543482651	0.263935543482651	0.964360771062472	0.672071229387263	0.0323685989223617	0.308461904393678	0.222294222950298	0.222294222950298	0.222294222950298	0.0770758379895851	0.779187919152674	0.779187919152674	0.779187919152674	0.288773181856129	0.713517693890045	0.452619853415289	0.452619853415289	0.2959815009672	0.656287771508824	0.656287771508824	0.889390775174381	0.889390775174381	0.395283717202777	0.0853203776276545	0.628559495986412	0.88314703959176	0.628559495986412	0.957099053324426	0.266281376207761	0.27181540567369	0	0.426928472818154	NA	0.54817399340938	0.161092894417395	0.161092894417395	0.00180821299767953	0.0012640626767606	0.00458353169018011	0.00458353169018011	0.118538378856264	0.386809184260206	0.439724731525401	0.439724731525401	0.124114687318049
s__distasonis	0.689607245830493	0.908627005078934	0.908627005078934	0.472958283136107	0.419226579409593	0.303646660644443	0.257070939914162	0.908627005078934	0.908627005078934	0.908627005078934	0.304907325012458	0.715331344961954	0.715331344961954	0.715331344961954	0.256280714740235	0.770562021017194	0.41937651312539	0.41937651312539	0.256280714740235	0.939306954768378	0.939306954768378	0.492420020343732	0.492420020343732	0.944214762586501	0.544171907725719	0.432351423003309	0.976605094934006	0.432351423003309	0.908627005078934	0.652745599490314	0.903037861654063	0.54817399340938	0.0875160402183739	0.54817399340938	NA	0.773710223510145	0.773710223510145	0.275643611067018	0.879774694652214	0.492420020343732	0.492420020343732	0.306142920713337	0.544171907725719	0.70263983403637	0.70263983403637	0.996949764947932
g__Actinomyces	0.082361315643479	0.176489832648357	0.176489832648357	0.131491917489059	0.148599219687172	0.99601409183855	0.429094202709552	0.214190793333124	0.214190793333124	0.214190793333124	0.00248494682012024	0.105588808796631	0.105588808796631	0.105588808796631	0.887475853506571	0.127398941869565	0.148733641620187	0.148733641620187	0.699293241444077	0.171640399393799	0.171640399393799	0.102787446950185	0.102787446950185	0.938419438439232	0.0123468094539294	0.000907953947051565	0.965590886514825	0.000907953947051565	0.44576623343468	4.47515028283441e-05	0.0729166194569453	0.161092894417395	0.417245581452986	0.161092894417395	0.773710223510145	NA	0	0.231478090542722	0.130182986847696	0.222358345416781	0.222358345416781	2.20162179584982e-05	0.0123468094539294	0.0606997454569782	0.0606997454569782	0.283316792228498
s__Actinomyces	0.082361315643479	0.176489832648357	0.176489832648357	0.131491917489059	0.148599219687172	0.99601409183855	0.429094202709552	0.214190793333124	0.214190793333124	0.214190793333124	0.00248494682012024	0.105588808796631	0.105588808796631	0.105588808796631	0.887475853506571	0.127398941869565	0.148733641620187	0.148733641620187	0.699293241444077	0.171640399393799	0.171640399393799	0.102787446950185	0.102787446950185	0.938419438439232	0.0123468094539294	0.000907953947051565	0.965590886514825	0.000907953947051565	0.44576623343468	4.47515028283441e-05	0.0729166194569453	0.161092894417395	0.417245581452986	0.161092894417395	0.773710223510145	0	NA	0.231478090542722	0.130182986847696	0.222358345416781	0.222358345416781	2.20162179584982e-05	0.0123468094539294	0.0606997454569782	0.0606997454569782	0.283316792228498
s__stutzeri	0.869950115232776	0.716180139818595	0.716180139818595	0.825003046849042	0.38801912981411	0.382974921510754	0.336720290570138	0.558993691100319	0.558993691100319	0.558993691100319	0.0613212778360857	0.254357079893314	0.254357079893314	0.254357079893314	0.335922805032037	0.496461194416508	0.492976564463154	0.492976564463154	0.651134240615169	0.335922805032037	0.335922805032037	0.55983465070561	0.55983465070561	0.960881870462983	0.275643611067018	0.361242511458892	0.151119102674529	0.361242511458892	0.759683836045894	0.017054769881113	0.974870175949643	0.00180821299767953	0.98821489317614	0.00180821299767953	0.275643611067018	0.231478090542722	0.231478090542722	NA	0.0010840992209149	0.168303768041176	0.168303768041176	0.0342213241106499	0.275643611067018	0.745532012078822	0.745532012078822	0.0974122193448499
o__Alteromonadales	0.147156070644099	0.266055378078626	0.266055378078626	0.480013122217128	0.850910626892327	0.436896453331908	0.888905413112442	0.498888312927632	0.498888312927632	0.498888312927632	0.344877756436976	0.274647507722429	0.274647507722429	0.274647507722429	0.0799752155760973	0.657688523196784	0.216686032089434	0.216686032089434	0.0370624271100977	0.0799752155760973	0.0799752155760973	0.112009811451648	0.112009811451648	0.620295421183322	0.016305023586199	0.0503292860827345	0.0251069192911355	0.0503292860827345	0.759536265611531	0.0517691648490761	0.64972722618684	0.0012640626767606	0.594202179411365	0.0012640626767606	0.879774694652214	0.130182986847696	0.130182986847696	0.0010840992209149	NA	0.00111410682708035	0.00111410682708035	0.10365473448591	0.016305023586199	0.561609340475521	0.561609340475521	0.00967733755509337
g__Shewanella	0.734749055207023	0.582847948963944	0.582847948963944	0.191146162232156	0.492837598149327	0.382974921510754	0.51985825293163	0.336421553614475	0.336421553614475	0.336421553614475	0.343550370993808	0.254357079893314	0.254357079893314	0.254357079893314	0.335922805032037	0.466974827145796	0.492976564463154	0.492976564463154	0.00115323629482011	0.335922805032037	0.335922805032037	0.168303768041176	0.168303768041176	0.148864366455146	0.301430990643587	0.0115435296137725	0.104862966217071	0.0115435296137725	0.882099536619919	0.138452267214975	0.38915614132409	0.00458353169018011	0.112585782178645	0.00458353169018011	0.492420020343732	0.222358345416781	0.222358345416781	0.168303768041176	0.00111410682708035	NA	0	0.340528165464133	0.301430990643587	0.745532012078822	0.745532012078822	0.00859213256447644
f__Shewanellaceae	0.734749055207023	0.582847948963944	0.582847948963944	0.191146162232156	0.492837598149327	0.382974921510754	0.51985825293163	0.336421553614475	0.336421553614475	0.336421553614475	0.343550370993808	0.254357079893314	0.254357079893314	0.254357079893314	0.335922805032037	0.466974827145796	0.492976564463154	0.492976564463154	0.00115323629482011	0.335922805032037	0.335922805032037	0.168303768041176	0.168303768041176	0.148864366455146	0.301430990643587	0.0115435296137725	0.104862966217071	0.0115435296137725	0.882099536619919	0.138452267214975	0.38915614132409	0.00458353169018011	0.112585782178645	0.00458353169018011	0.492420020343732	0.222358345416781	0.222358345416781	0.168303768041176	0.00111410682708035	0	NA	0.340528165464133	0.301430990643587	0.745532012078822	0.745532012078822	0.00859213256447644
c__Bacilli	0.00118036530804377	0.0255215813885621	0.0255215813885621	0.416311747659901	0.290011044601175	0.747901067961087	0.40794697360731	0.501501460441346	0.501501460441346	0.501501460441346	4.55413484701239e-11	0.294569549245782	0.294569549245782	0.294569549245782	0.501063545156546	0.0409671655190973	0.174943558064452	0.174943558064452	0.581868453919693	0.0532232143170344	0.0532232143170344	0.0182099715526789	0.0182099715526789	0.481609908722366	0.248569166759717	0.0824834834322745	0.762567469820765	0.0824834834322745	0.542850523717378	5.52221673721931e-06	0.601312983077336	0.118538378856264	0.510738188108157	0.118538378856264	0.306142920713337	2.20162179584982e-05	2.20162179584982e-05	0.0342213241106499	0.10365473448591	0.340528165464133	0.340528165464133	NA	0.0663573315318677	0.303764480501824	0.303764480501824	0.666548776631632
s__Roseburia.sp	0.34608811875268	0.906511166084142	0.906511166084142	0.121959536982776	0.419226579409593	0.831843713608477	0.180973079457317	0.256774869155712	0.256774869155712	0.256774869155712	0.0382137282845403	0.178125457566548	0.178125457566548	0.178125457566548	0.906416656355003	0.475340109948851	0.41937651312539	0.41937651312539	0.327967456025855	0.256280714740235	0.256280714740235	0.00318385077678407	0.00318385077678407	0.896737997607885	4.38473932895533e-06	0.0321055201851665	0.56460029862433	0.0321055201851665	0.908627005078934	0.0685187902063522	0.451517439757976	0.386809184260206	0.303384453276949	0.386809184260206	0.544171907725719	0.0123468094539294	0.0123468094539294	0.275643611067018	0.016305023586199	0.301430990643587	0.301430990643587	0.0663573315318677	NA	0.70263983403637	0.70263983403637	0.315818229197103
s__Parvimonas.sp	0.529372686980255	0.59399345616189	0.59399345616189	0.470715621065896	0.702911441720002	0.628177500412444	0.594218880997248	0.59399345616189	0.59399345616189	0.59399345616189	0.451167847128672	0.528308887191455	0.528308887191455	0.528308887191455	0.593616915039855	0.235083764600122	0.703001812519798	0.703001812519798	0.593616915039855	0.593616915039855	0.593616915039855	0.745532012078822	0.745532012078822	0.561174259735052	0.70263983403637	0.117729511466508	0.529866688929584	0.117729511466508	0.0598264567965239	0.163362372622828	0.241990755026917	0.439724731525401	0.0750131911588898	0.439724731525401	0.70263983403637	0.0606997454569782	0.0606997454569782	0.745532012078822	0.561609340475521	0.745532012078822	0.745532012078822	0.303764480501824	0.70263983403637	NA	0	0.560519216545843
g__Parvimonas	0.529372686980255	0.59399345616189	0.59399345616189	0.470715621065896	0.702911441720002	0.628177500412444	0.594218880997248	0.59399345616189	0.59399345616189	0.59399345616189	0.451167847128672	0.528308887191455	0.528308887191455	0.528308887191455	0.593616915039855	0.235083764600122	0.703001812519798	0.703001812519798	0.593616915039855	0.593616915039855	0.593616915039855	0.745532012078822	0.745532012078822	0.561174259735052	0.70263983403637	0.117729511466508	0.529866688929584	0.117729511466508	0.0598264567965239	0.163362372622828	0.241990755026917	0.439724731525401	0.0750131911588898	0.439724731525401	0.70263983403637	0.0606997454569782	0.0606997454569782	0.745532012078822	0.561609340475521	0.745532012078822	0.745532012078822	0.303764480501824	0.70263983403637	0	NA	0.560519216545843
s__fragilis	0.241698852062577	0.404341746458135	0.404341746458135	0.0151641768650888	0.215229410141538	0.605870161914365	0.868578541805552	0.0794172841564822	0.0794172841564822	0.0794172841564822	0.970021045546393	0.174410196653812	0.174410196653812	0.174410196653812	0.723225571906791	0.986245061250045	0.215379747169612	0.215379747169612	0.155808768849981	0.0790948884077958	0.0790948884077958	0.927463082806888	0.927463082806888	0.0129061006488023	0.315818229197103	0.399620015091067	0.53738266620526	0.399620015091067	0.322816825939289	0.100954970332608	0.52224975777375	0.124114687318049	0.362047574734806	0.124114687318049	0.996949764947932	0.283316792228498	0.283316792228498	0.0974122193448499	0.00967733755509337	0.00859213256447644	0.00859213256447644	0.666548776631632	0.315818229197103	0.560519216545843	0.560519216545843	NA
