# Supplementary material for: NFnetFu: A novel workflow for microbiome data fusion
Source: Comput Biol Med. 2021 Aug;135:104556. doi: 10.1016/j.compbiomed.2021.104556 (PMC8404037; doi:10.1016/j.compbiomed.2021.104556)
Supplement: Multimedia component 23 [file mmc23.csv]

	V1	V2	V3	V4	V5
mat_entry	c__Gammaproteobacteria	f__Enterobacteriaceae	0.998305303235255	0.98882025124612	0.0094850519891343
mat_entry.1	c__Gammaproteobacteria	o__Enterobacteriales	0.998305303235255	0.98882025124612	0.0094850519891343
mat_entry.2	c__Gammaproteobacteria	f__Prevotellaceae	0.124269815525433	0.147441956154897	0.0231721406294645
mat_entry.3	c__Gammaproteobacteria	f__Paraprevotellaceae	-0.119132191508045	-0.10737093710539	0.0117612544026557
mat_entry.4	c__Gammaproteobacteria	f__Myxococcales.0319.6G20	0.594807473211985	0.574037847881928	0.0207696253300576
mat_entry.5	c__Gammaproteobacteria	s__Myxococcales.sp	0.696354852654786	0.698395390834612	0.00204053817982619
mat_entry.6	c__Gammaproteobacteria	c__Lentisphaeria	0.0038624283011934	0.00468956702499546	0.000827138723802061
mat_entry.7	c__Gammaproteobacteria	o__Victivallales	0.0038624283011934	0.00468956702499546	0.000827138723802061
mat_entry.8	c__Gammaproteobacteria	p__Lentisphaerae	0.0038624283011934	0.00468956702499546	0.000827138723802061
mat_entry.9	c__Gammaproteobacteria	g__Streptococcus	0.0354569203021144	0.0917158507896555	0.0562589304875411
mat_entry.10	c__Gammaproteobacteria	c__Coriobacteriia	-0.152886643551087	-0.0989836039765722	0.0539030395745146
mat_entry.11	c__Gammaproteobacteria	o__Coriobacteriales	-0.152886643551087	-0.0989836039765722	0.0539030395745146
mat_entry.12	c__Gammaproteobacteria	f__Coriobacteriaceae	-0.152886643551087	-0.0989836039765722	0.0539030395745146
mat_entry.13	c__Gammaproteobacteria	g__Paraprevotella	-0.178496153527547	-0.180760618336512	0.00226446480896489
mat_entry.14	c__Gammaproteobacteria	g__Paraprevotella.1	-0.178496153527547	NA	NA
mat_entry.15	c__Gammaproteobacteria	g__Blautia	-0.381666250294551	-0.364620318795611	0.01704593149894
mat_entry.16	c__Gammaproteobacteria	g__Erysipelotrichaceae.cc_115	-0.157739021421933	-0.159612190048449	0.00187316862651582
mat_entry.17	c__Gammaproteobacteria	s__Erysipelotrichaceae.cc_115.sp	-0.157739021421933	-0.159612190048449	0.00187316862651582
mat_entry.18	c__Gammaproteobacteria	s__symbiosum	-0.140866224004604	-0.13692562510195	0.00394059890265352
mat_entry.19	c__Gammaproteobacteria	s__Desulfovibrionaceae.sp	-0.16799711727025	-0.165441921867316	0.00255519540293353
mat_entry.20	c__Gammaproteobacteria	g__Desulfovibrionaceae.unidentified	-0.16799711727025	-0.165441921867316	0.00255519540293353
mat_entry.21	c__Gammaproteobacteria	f__Brevibacteriaceae	0.0235232921544345	0.137865477903731	0.114342185749296
mat_entry.22	c__Gammaproteobacteria	s__Brevibacterium.sp	0.0235232921544345	0.137865477903731	0.114342185749296
mat_entry.23	c__Gammaproteobacteria	s__ramosum	-0.174929614508299	-0.201898835393846	0.0269692208855472
mat_entry.24	c__Gammaproteobacteria	s__Sphingomonas.sp	-0.0120073063925741	0.0510727861575991	0.0630800925501732
mat_entry.25	c__Gammaproteobacteria	s__Tepidimonas.sp	0.523760607876187	0.54484575812493	0.0210851502487429
mat_entry.26	c__Gammaproteobacteria	f__Microbacteriaceae	0.205771170689679	0.169612680075782	0.0361584906138962
mat_entry.27	c__Gammaproteobacteria	g__Tepidimonas	0.523760607876187	0.54484575812493	0.0210851502487429
mat_entry.28	c__Gammaproteobacteria	s__hathewayi	-0.199957752864885	-0.213935173759818	0.0139774208949335
mat_entry.29	c__Gammaproteobacteria	g__Staphylococcus	0.449780086217364	0.474685748924718	0.0249056627073541
mat_entry.30	c__Gammaproteobacteria	s__adolescentis	-0.185353559782973	-0.194601781852102	0.00924822206912945
mat_entry.31	c__Gammaproteobacteria	g__Rothia	0.223400802369121	0.212217182115315	0.0111836202538055
mat_entry.32	c__Gammaproteobacteria	s__citroniae	-0.262956551457494	-0.286455387803688	0.023498836346194
mat_entry.33	c__Gammaproteobacteria	s__mucilaginosa	0.232926647705381	0.212217182115315	0.0207094655900659
mat_entry.34	c__Gammaproteobacteria	s__distasonis	-0.111188553959455	-0.113089740777541	0.0019011868180855
mat_entry.35	c__Gammaproteobacteria	g__Actinomyces	0.116132431647645	0.189038506339567	0.0729060746919227
mat_entry.36	c__Gammaproteobacteria	s__Actinomyces	0.116132431647645	0.189038506339567	0.0729060746919227
mat_entry.37	c__Gammaproteobacteria	s__stutzeri	-0.0395165398446085	-0.0623904675683941	0.0228739277237856
mat_entry.38	c__Gammaproteobacteria	o__Alteromonadales	0.126226731625825	0.112056191592944	0.0141705400328815
mat_entry.39	c__Gammaproteobacteria	g__Shewanella	0.149133148547945	0.153823400588047	0.00469025204010234
mat_entry.40	c__Gammaproteobacteria	f__Shewanellaceae	0.149133148547945	0.153823400588047	0.00469025204010234
mat_entry.41	c__Gammaproteobacteria	c__Bacilli	0.372870319274248	0.416212587591691	0.0433422683174425
mat_entry.42	c__Gammaproteobacteria	s__Roseburia.sp	-0.0344439294372666	0.0510727861575991	0.0855167155948656
mat_entry.43	c__Gammaproteobacteria	s__Parvimonas.sp	-0.0575608869203984	-0.0894203668019792	0.0318594798815807
mat_entry.44	c__Gammaproteobacteria	g__Parvimonas	-0.0575608869203984	-0.0894203668019792	0.0318594798815807
mat_entry.45	c__Gammaproteobacteria	s__fragilis	-0.150820335714535	-0.148544753541397	0.00227558217313895
mat_entry.46	f__Enterobacteriaceae	o__Enterobacteriales	1	1	0
mat_entry.47	f__Enterobacteriaceae	f__Prevotellaceae	0.126791256729312	0.158709772014547	0.0319185152852345
mat_entry.48	f__Enterobacteriaceae	f__Paraprevotellaceae	-0.112408017071953	-0.0941911973849869	0.0182168196869665
mat_entry.49	f__Enterobacteriaceae	f__Myxococcales.0319.6G20	0.596924943352972	0.586219456154428	0.0107054871985433
mat_entry.50	f__Enterobacteriaceae	s__Myxococcales.sp	0.700153063836914	0.711951972879658	0.0117989090427435
mat_entry.51	f__Enterobacteriaceae	c__Lentisphaeria	0.0041770749951863	0.021745029724268	0.0175679547290817
mat_entry.52	f__Enterobacteriaceae	o__Victivallales	0.0041770749951863	0.021745029724268	0.0175679547290817
mat_entry.53	f__Enterobacteriaceae	p__Lentisphaerae	0.0041770749951863	0.021745029724268	0.0175679547290817
mat_entry.54	f__Enterobacteriaceae	g__Streptococcus	-0.0157654125223867	-0.00225014162274521	0.0135152708996415
mat_entry.55	f__Enterobacteriaceae	c__Coriobacteriia	-0.190116360631438	-0.182007952097704	0.00810840853373407
mat_entry.56	f__Enterobacteriaceae	o__Coriobacteriales	-0.190116360631438	-0.182007952097704	0.00810840853373407
mat_entry.57	f__Enterobacteriaceae	f__Coriobacteriaceae	-0.190116360631438	-0.182007952097704	0.00810840853373407
mat_entry.58	f__Enterobacteriaceae	g__Paraprevotella	-0.167121516652095	-0.163371729000518	0.00374978765157707
mat_entry.59	f__Enterobacteriaceae	g__Paraprevotella.1	-0.167121516652095	NA	NA
mat_entry.60	f__Enterobacteriaceae	g__Blautia	-0.370099890237866	-0.351792888366137	0.0183070018717292
mat_entry.61	f__Enterobacteriaceae	g__Erysipelotrichaceae.cc_115	-0.152548585956049	-0.145377760063142	0.0071708258929068
mat_entry.62	f__Enterobacteriaceae	s__Erysipelotrichaceae.cc_115.sp	-0.152548585956049	-0.145377760063142	0.0071708258929068
mat_entry.63	f__Enterobacteriaceae	s__symbiosum	-0.133036181135032	-0.119990382705041	0.0130457984299907
mat_entry.64	f__Enterobacteriaceae	s__Desulfovibrionaceae.sp	-0.158451250569903	-0.148150760460097	0.0103004901098057
mat_entry.65	f__Enterobacteriaceae	g__Desulfovibrionaceae.unidentified	-0.158451250569903	-0.148150760460097	0.0103004901098057
mat_entry.66	f__Enterobacteriaceae	f__Brevibacteriaceae	-0.0184862150217782	0.011415495362168	0.0299017103839462
mat_entry.67	f__Enterobacteriaceae	s__Brevibacterium.sp	-0.0184862150217782	0.011415495362168	0.0299017103839462
mat_entry.68	f__Enterobacteriaceae	s__ramosum	-0.16417719228555	-0.197616600482011	0.0334394081964617
mat_entry.69	f__Enterobacteriaceae	s__Sphingomonas.sp	-0.0114910829917487	-0.0471221768035259	0.0356310938117772
mat_entry.70	f__Enterobacteriaceae	s__Tepidimonas.sp	0.527438707206946	0.532638061146435	0.00519935393948845
mat_entry.71	f__Enterobacteriaceae	f__Microbacteriaceae	0.200958649036736	0.172691860106668	0.0282667889300672
mat_entry.72	f__Enterobacteriaceae	g__Tepidimonas	0.527438707206946	0.532638061146435	0.00519935393948845
mat_entry.73	f__Enterobacteriaceae	s__hathewayi	-0.192744173425248	-0.194856146955197	0.00211197352994955
mat_entry.74	f__Enterobacteriaceae	g__Staphylococcus	0.417387255790267	0.404820297487591	0.0125669583026761
mat_entry.75	f__Enterobacteriaceae	s__adolescentis	-0.203157837202143	-0.21231718173378	0.00915934453163655
mat_entry.76	f__Enterobacteriaceae	g__Rothia	0.212444984076287	0.233766067264727	0.0213210831884406
mat_entry.77	f__Enterobacteriaceae	s__citroniae	-0.258130080752206	-0.270321209045916	0.0121911282937098
mat_entry.78	f__Enterobacteriaceae	s__mucilaginosa	0.222683082002746	0.233766067264727	0.0110829852619807
mat_entry.79	f__Enterobacteriaceae	s__distasonis	-0.107111005128011	-0.101493919269133	0.00561708585887792
mat_entry.80	f__Enterobacteriaceae	g__Actinomyces	0.113783711677011	0.114786531901632	0.00100282022462107
mat_entry.81	f__Enterobacteriaceae	s__Actinomyces	0.113783711677011	0.114786531901632	0.00100282022462107
mat_entry.82	f__Enterobacteriaceae	s__stutzeri	-0.0584841215920311	-0.0522681341636459	0.00621598742838523
mat_entry.83	f__Enterobacteriaceae	o__Alteromonadales	0.118995608561782	0.104272022592862	0.0147235859689203
mat_entry.84	f__Enterobacteriaceae	g__Shewanella	0.143477650116102	0.165578899483561	0.0221012493674582
mat_entry.85	f__Enterobacteriaceae	f__Shewanellaceae	0.143477650116102	0.165578899483561	0.0221012493674582
mat_entry.86	f__Enterobacteriaceae	c__Bacilli	0.32765639237738	0.348914630797609	0.0212582384202289
mat_entry.87	f__Enterobacteriaceae	s__Roseburia.sp	-0.0345607562255623	-0.0471221768035259	0.0125614205779636
mat_entry.88	f__Enterobacteriaceae	s__Parvimonas.sp	-0.0511979381104845	-0.0814457381090399	0.0302477999985554
mat_entry.89	f__Enterobacteriaceae	g__Parvimonas	-0.0511979381104845	-0.0814457381090399	0.0302477999985554
mat_entry.90	f__Enterobacteriaceae	s__fragilis	-0.146638476867365	-0.130566656483693	0.0160718203836719
mat_entry.91	o__Enterobacteriales	f__Prevotellaceae	0.126791256729312	0.158709772014547	0.0319185152852345
mat_entry.92	o__Enterobacteriales	f__Paraprevotellaceae	-0.112408017071953	-0.0941911973849869	0.0182168196869665
mat_entry.93	o__Enterobacteriales	f__Myxococcales.0319.6G20	0.596924943352972	0.586219456154428	0.0107054871985433
mat_entry.94	o__Enterobacteriales	s__Myxococcales.sp	0.700153063836914	0.711951972879658	0.0117989090427435
mat_entry.95	o__Enterobacteriales	c__Lentisphaeria	0.0041770749951863	0.021745029724268	0.0175679547290817
mat_entry.96	o__Enterobacteriales	o__Victivallales	0.0041770749951863	0.021745029724268	0.0175679547290817
mat_entry.97	o__Enterobacteriales	p__Lentisphaerae	0.0041770749951863	0.021745029724268	0.0175679547290817
mat_entry.98	o__Enterobacteriales	g__Streptococcus	-0.0157654125223867	-0.00225014162274521	0.0135152708996415
mat_entry.99	o__Enterobacteriales	c__Coriobacteriia	-0.190116360631438	-0.182007952097704	0.00810840853373407
mat_entry.100	o__Enterobacteriales	o__Coriobacteriales	-0.190116360631438	-0.182007952097704	0.00810840853373407
mat_entry.101	o__Enterobacteriales	f__Coriobacteriaceae	-0.190116360631438	-0.182007952097704	0.00810840853373407
mat_entry.102	o__Enterobacteriales	g__Paraprevotella	-0.167121516652095	-0.163371729000518	0.00374978765157707
mat_entry.103	o__Enterobacteriales	g__Paraprevotella.1	-0.167121516652095	NA	NA
mat_entry.104	o__Enterobacteriales	g__Blautia	-0.370099890237866	-0.351792888366137	0.0183070018717292
mat_entry.105	o__Enterobacteriales	g__Erysipelotrichaceae.cc_115	-0.152548585956049	-0.145377760063142	0.0071708258929068
mat_entry.106	o__Enterobacteriales	s__Erysipelotrichaceae.cc_115.sp	-0.152548585956049	-0.145377760063142	0.0071708258929068
mat_entry.107	o__Enterobacteriales	s__symbiosum	-0.133036181135032	-0.119990382705041	0.0130457984299907
mat_entry.108	o__Enterobacteriales	s__Desulfovibrionaceae.sp	-0.158451250569903	-0.148150760460097	0.0103004901098057
mat_entry.109	o__Enterobacteriales	g__Desulfovibrionaceae.unidentified	-0.158451250569903	-0.148150760460097	0.0103004901098057
mat_entry.110	o__Enterobacteriales	f__Brevibacteriaceae	-0.0184862150217782	0.011415495362168	0.0299017103839462
mat_entry.111	o__Enterobacteriales	s__Brevibacterium.sp	-0.0184862150217782	0.011415495362168	0.0299017103839462
mat_entry.112	o__Enterobacteriales	s__ramosum	-0.16417719228555	-0.197616600482011	0.0334394081964617
mat_entry.113	o__Enterobacteriales	s__Sphingomonas.sp	-0.0114910829917487	-0.0471221768035259	0.0356310938117772
mat_entry.114	o__Enterobacteriales	s__Tepidimonas.sp	0.527438707206946	0.532638061146435	0.00519935393948845
mat_entry.115	o__Enterobacteriales	f__Microbacteriaceae	0.200958649036736	0.172691860106668	0.0282667889300672
mat_entry.116	o__Enterobacteriales	g__Tepidimonas	0.527438707206946	0.532638061146435	0.00519935393948845
mat_entry.117	o__Enterobacteriales	s__hathewayi	-0.192744173425248	-0.194856146955197	0.00211197352994955
mat_entry.118	o__Enterobacteriales	g__Staphylococcus	0.417387255790267	0.404820297487591	0.0125669583026761
mat_entry.119	o__Enterobacteriales	s__adolescentis	-0.203157837202143	-0.21231718173378	0.00915934453163655
mat_entry.120	o__Enterobacteriales	g__Rothia	0.212444984076287	0.233766067264727	0.0213210831884406
mat_entry.121	o__Enterobacteriales	s__citroniae	-0.258130080752206	-0.270321209045916	0.0121911282937098
mat_entry.122	o__Enterobacteriales	s__mucilaginosa	0.222683082002746	0.233766067264727	0.0110829852619807
mat_entry.123	o__Enterobacteriales	s__distasonis	-0.107111005128011	-0.101493919269133	0.00561708585887792
mat_entry.124	o__Enterobacteriales	g__Actinomyces	0.113783711677011	0.114786531901632	0.00100282022462107
mat_entry.125	o__Enterobacteriales	s__Actinomyces	0.113783711677011	0.114786531901632	0.00100282022462107
mat_entry.126	o__Enterobacteriales	s__stutzeri	-0.0584841215920311	-0.0522681341636459	0.00621598742838523
mat_entry.127	o__Enterobacteriales	o__Alteromonadales	0.118995608561782	0.104272022592862	0.0147235859689203
mat_entry.128	o__Enterobacteriales	g__Shewanella	0.143477650116102	0.165578899483561	0.0221012493674582
mat_entry.129	o__Enterobacteriales	f__Shewanellaceae	0.143477650116102	0.165578899483561	0.0221012493674582
mat_entry.130	o__Enterobacteriales	c__Bacilli	0.32765639237738	0.348914630797609	0.0212582384202289
mat_entry.131	o__Enterobacteriales	s__Roseburia.sp	-0.0345607562255623	-0.0471221768035259	0.0125614205779636
mat_entry.132	o__Enterobacteriales	s__Parvimonas.sp	-0.0511979381104845	-0.0814457381090399	0.0302477999985554
mat_entry.133	o__Enterobacteriales	g__Parvimonas	-0.0511979381104845	-0.0814457381090399	0.0302477999985554
mat_entry.134	o__Enterobacteriales	s__fragilis	-0.146638476867365	-0.130566656483693	0.0160718203836719
mat_entry.135	f__Prevotellaceae	f__Paraprevotellaceae	0.158010508818671	0.177135841470683	0.0191253326520126
mat_entry.136	f__Prevotellaceae	f__Myxococcales.0319.6G20	-0.000329312627450228	0.0162221421130763	0.0165514547405265
mat_entry.137	f__Prevotellaceae	s__Myxococcales.sp	-0.0451412053963614	-0.0436790286823839	0.00146217671397746
mat_entry.138	f__Prevotellaceae	c__Lentisphaeria	0.571709463924089	0.584438760387604	0.0127292964635152
mat_entry.139	f__Prevotellaceae	o__Victivallales	0.571709463924089	0.584438760387604	0.0127292964635152
mat_entry.140	f__Prevotellaceae	p__Lentisphaerae	0.571709463924089	0.584438760387604	0.0127292964635152
mat_entry.141	f__Prevotellaceae	g__Streptococcus	-0.00547427515655927	-0.0863954395470172	0.0809211643904579
mat_entry.142	f__Prevotellaceae	c__Coriobacteriia	0.0942637498127508	0.0694489101815279	0.0248148396312229
mat_entry.143	f__Prevotellaceae	o__Coriobacteriales	0.0942637498127508	0.0694489101815279	0.0248148396312229
mat_entry.144	f__Prevotellaceae	f__Coriobacteriaceae	0.0942637498127508	0.0694489101815279	0.0248148396312229
mat_entry.145	f__Prevotellaceae	g__Paraprevotella	-0.0483883270989309	-0.0467534044644403	0.00163492263449057
mat_entry.146	f__Prevotellaceae	g__Paraprevotella.1	-0.0483883270989309	NA	NA
mat_entry.147	f__Prevotellaceae	g__Blautia	-0.186875808781224	-0.134400832642618	0.0524749761386059
mat_entry.148	f__Prevotellaceae	g__Erysipelotrichaceae.cc_115	-0.120086578134843	-0.0869900257155441	0.0330965524192986
mat_entry.149	f__Prevotellaceae	s__Erysipelotrichaceae.cc_115.sp	-0.120086578134843	-0.0869900257155441	0.0330965524192986
mat_entry.150	f__Prevotellaceae	s__symbiosum	-0.23398849912186	-0.246679236468456	0.0126907373465956
mat_entry.151	f__Prevotellaceae	s__Desulfovibrionaceae.sp	0.158887227333433	0.140260213393321	0.018627013940112
mat_entry.152	f__Prevotellaceae	g__Desulfovibrionaceae.unidentified	0.158887227333433	0.140260213393321	0.018627013940112
mat_entry.153	f__Prevotellaceae	f__Brevibacteriaceae	-0.0470400524421797	-0.0701286873318277	0.0230886348896479
mat_entry.154	f__Prevotellaceae	s__Brevibacterium.sp	-0.0470400524421797	-0.0701286873318277	0.0230886348896479
mat_entry.155	f__Prevotellaceae	s__ramosum	-0.0615800577697483	-0.0919709009227449	0.0303908431529965
mat_entry.156	f__Prevotellaceae	s__Sphingomonas.sp	-0.136409368314088	-0.167010664280671	0.0306012959665833
mat_entry.157	f__Prevotellaceae	s__Tepidimonas.sp	-0.222377699741512	-0.223507483155806	0.0011297834142939
mat_entry.158	f__Prevotellaceae	f__Microbacteriaceae	-0.0957910351213314	-0.0639093980886785	0.0318816370326529
mat_entry.159	f__Prevotellaceae	g__Tepidimonas	-0.222377699741512	-0.223507483155806	0.0011297834142939
mat_entry.160	f__Prevotellaceae	s__hathewayi	0.0733413360282389	0.071594355761661	0.00174698026657785
mat_entry.161	f__Prevotellaceae	g__Staphylococcus	-0.13953115370174	-0.151641956657344	0.0121108029556048
mat_entry.162	f__Prevotellaceae	s__adolescentis	-0.0740389965652522	-0.116457661749275	0.0424186651840226
mat_entry.163	f__Prevotellaceae	g__Rothia	0.121141178362825	0.145549917019725	0.0244087386568997
mat_entry.164	f__Prevotellaceae	s__citroniae	-0.363921710001493	-0.358499309115421	0.00542240088607204
mat_entry.165	f__Prevotellaceae	s__mucilaginosa	0.131745085386663	0.145549917019725	0.0138048316330623
mat_entry.166	f__Prevotellaceae	s__distasonis	-0.0807523214921334	-0.0371134809512603	0.0436388405408731
mat_entry.167	f__Prevotellaceae	g__Actinomyces	-0.231601790903646	-0.240397786783512	0.00879599587986596
mat_entry.168	f__Prevotellaceae	s__Actinomyces	-0.231601790903646	-0.240397786783512	0.00879599587986596
mat_entry.169	f__Prevotellaceae	s__stutzeri	-0.0615437403390016	-0.0373370063691462	0.0242067339698554
mat_entry.170	f__Prevotellaceae	o__Alteromonadales	-0.0968300552772201	-0.108571724005093	0.011741668727873
mat_entry.171	f__Prevotellaceae	g__Shewanella	-0.208509424013929	-0.195615199108988	0.0128942249049407
mat_entry.172	f__Prevotellaceae	f__Shewanellaceae	-0.208509424013929	-0.195615199108988	0.0128942249049407
mat_entry.173	f__Prevotellaceae	c__Bacilli	-0.126361232889131	-0.143536836212404	0.0171756033232729
mat_entry.174	f__Prevotellaceae	s__Roseburia.sp	-0.126368006093241	-0.167010664280671	0.0406426581874298
mat_entry.175	f__Prevotellaceae	s__Parvimonas.sp	-0.111316918683985	-0.113714706536836	0.00239778785285079
mat_entry.176	f__Prevotellaceae	g__Parvimonas	-0.111316918683985	-0.113714706536836	0.00239778785285079
mat_entry.177	f__Prevotellaceae	s__fragilis	-0.244524026036561	-0.261557187173593	0.0170331611370327
mat_entry.178	f__Paraprevotellaceae	f__Myxococcales.0319.6G20	-0.0923334269617006	-0.0670488651853246	0.025284561776376
mat_entry.179	f__Paraprevotellaceae	s__Myxococcales.sp	-0.0878376026026148	-0.0899798574476564	0.00214225484504163
mat_entry.180	f__Paraprevotellaceae	c__Lentisphaeria	0.0358257848300132	0.048828142255653	0.0130023574256398
mat_entry.181	f__Paraprevotellaceae	o__Victivallales	0.0358257848300132	0.048828142255653	0.0130023574256398
mat_entry.182	f__Paraprevotellaceae	p__Lentisphaerae	0.0358257848300132	0.048828142255653	0.0130023574256398
mat_entry.183	f__Paraprevotellaceae	g__Streptococcus	-0.125609238628239	-0.174122426406576	0.0485131877783369
mat_entry.184	f__Paraprevotellaceae	c__Coriobacteriia	-0.115733741595477	-0.14215518655551	0.0264214449600334
mat_entry.185	f__Paraprevotellaceae	o__Coriobacteriales	-0.115733741595477	-0.14215518655551	0.0264214449600334
mat_entry.186	f__Paraprevotellaceae	f__Coriobacteriaceae	-0.115733741595477	-0.14215518655551	0.0264214449600334
mat_entry.187	f__Paraprevotellaceae	g__Paraprevotella	0.0167045889427731	-0.0355806526816899	0.052285241624463
mat_entry.188	f__Paraprevotellaceae	g__Paraprevotella.1	0.0167045889427731	NA	NA
mat_entry.189	f__Paraprevotellaceae	g__Blautia	-0.0723446862939242	-0.0507887031136225	0.0215559831803017
mat_entry.190	f__Paraprevotellaceae	g__Erysipelotrichaceae.cc_115	-0.096521084770048	-0.10386842057969	0.00734733580964197
mat_entry.191	f__Paraprevotellaceae	s__Erysipelotrichaceae.cc_115.sp	-0.096521084770048	-0.10386842057969	0.00734733580964197
mat_entry.192	f__Paraprevotellaceae	s__symbiosum	-0.132734867016036	-0.126232120806092	0.00650274620994457
mat_entry.193	f__Paraprevotellaceae	s__Desulfovibrionaceae.sp	0.241738845127807	0.240476135365904	0.00126270976190274
mat_entry.194	f__Paraprevotellaceae	g__Desulfovibrionaceae.unidentified	0.241738845127807	0.240476135365904	0.00126270976190274
mat_entry.195	f__Paraprevotellaceae	f__Brevibacteriaceae	-0.0970557062722343	-0.0897166403015836	0.00733906597065066
mat_entry.196	f__Paraprevotellaceae	s__Brevibacterium.sp	-0.0970557062722343	-0.0897166403015836	0.00733906597065066
mat_entry.197	f__Paraprevotellaceae	s__ramosum	-0.142293731829699	-0.141191638689983	0.00110209313971651
mat_entry.198	f__Paraprevotellaceae	s__Sphingomonas.sp	-0.0877234978333886	-0.0854636598166996	0.00225983801668898
mat_entry.199	f__Paraprevotellaceae	s__Tepidimonas.sp	0.00760990518499166	0.0158364744415193	0.00822656925652765
mat_entry.200	f__Paraprevotellaceae	f__Microbacteriaceae	-0.147013729442983	-0.13647666482256	0.0105370646204232
mat_entry.201	f__Paraprevotellaceae	g__Tepidimonas	0.00760990518499166	0.0158364744415193	0.00822656925652765
mat_entry.202	f__Paraprevotellaceae	s__hathewayi	-0.150190467340972	-0.139219370388495	0.0109710969524771
mat_entry.203	f__Paraprevotellaceae	g__Staphylococcus	-0.156701287933348	-0.163463184815973	0.00676189688262466
mat_entry.204	f__Paraprevotellaceae	s__adolescentis	-0.124985771606387	-0.126065047225737	0.00107927561934985
mat_entry.205	f__Paraprevotellaceae	g__Rothia	-0.107536169565321	-0.10838033879985	0.000844169234528555
mat_entry.206	f__Paraprevotellaceae	s__citroniae	-0.128749686458311	-0.119267427370226	0.00948225908808575
mat_entry.207	f__Paraprevotellaceae	s__mucilaginosa	-0.104991475126367	-0.10838033879985	0.00338886367348307
mat_entry.208	f__Paraprevotellaceae	s__distasonis	-0.0928498281322363	-0.0854636598166996	0.00738616831553672
mat_entry.209	f__Paraprevotellaceae	g__Actinomyces	-0.13031764837795	-0.164023654887299	0.0337060065093493
mat_entry.210	f__Paraprevotellaceae	s__Actinomyces	-0.13031764837795	-0.164023654887299	0.0337060065093493
mat_entry.211	f__Paraprevotellaceae	s__stutzeri	-0.0628177365626381	-0.0543794923387142	0.0084382442239239
mat_entry.212	f__Paraprevotellaceae	o__Alteromonadales	-0.129972352133875	-0.12073386873038	0.00923848340349508
mat_entry.213	f__Paraprevotellaceae	g__Shewanella	-0.110294377165376	-0.100101337262697	0.0101930399026792
mat_entry.214	f__Paraprevotellaceae	f__Shewanellaceae	-0.110294377165376	-0.100101337262697	0.0101930399026792
mat_entry.215	f__Paraprevotellaceae	c__Bacilli	-0.18351466899385	-0.198224873877121	0.014710204883271
mat_entry.216	f__Paraprevotellaceae	s__Roseburia.sp	-0.113376618287934	-0.0854636598166996	0.0279129584712341
mat_entry.217	f__Paraprevotellaceae	s__Parvimonas.sp	-0.0607667026719416	-0.058190745108872	0.00257595756306957
mat_entry.218	f__Paraprevotellaceae	g__Parvimonas	-0.0607667026719416	-0.058190745108872	0.00257595756306957
mat_entry.219	f__Paraprevotellaceae	s__fragilis	-0.126652321826528	-0.133845551501132	0.00719322967460376
mat_entry.220	f__Myxococcales.0319.6G20	s__Myxococcales.sp	0.867479635401143	0.859728458251409	0.0077511771497335
mat_entry.221	f__Myxococcales.0319.6G20	c__Lentisphaeria	-0.0579284798716721	-0.0773946826726354	0.0194662028009632
mat_entry.222	f__Myxococcales.0319.6G20	o__Victivallales	-0.0579284798716721	-0.0773946826726354	0.0194662028009632
mat_entry.223	f__Myxococcales.0319.6G20	p__Lentisphaerae	-0.0579284798716721	-0.0773946826726354	0.0194662028009632
mat_entry.224	f__Myxococcales.0319.6G20	g__Streptococcus	-0.0459697816811543	-0.0224243055720544	0.0235454761090999
mat_entry.225	f__Myxococcales.0319.6G20	c__Coriobacteriia	-0.151860056312524	-0.135193210867562	0.0166668454449626
mat_entry.226	f__Myxococcales.0319.6G20	o__Coriobacteriales	-0.151860056312524	-0.135193210867562	0.0166668454449626
mat_entry.227	f__Myxococcales.0319.6G20	f__Coriobacteriaceae	-0.151860056312524	-0.135193210867562	0.0166668454449626
mat_entry.228	f__Myxococcales.0319.6G20	g__Paraprevotella	0.0524256619574201	0.0404501531462551	0.0119755088111649
mat_entry.229	f__Myxococcales.0319.6G20	g__Paraprevotella.1	0.0524256619574201	NA	NA
mat_entry.230	f__Myxococcales.0319.6G20	g__Blautia	0.0559498139493341	0.0872107762897728	0.0312609623404387
mat_entry.231	f__Myxococcales.0319.6G20	g__Erysipelotrichaceae.cc_115	-0.109025591968735	-0.131708692227253	0.0226831002585187
mat_entry.232	f__Myxococcales.0319.6G20	s__Erysipelotrichaceae.cc_115.sp	-0.109025591968735	-0.131708692227253	0.0226831002585187
mat_entry.233	f__Myxococcales.0319.6G20	s__symbiosum	-0.0797321591637693	-0.0282470515082572	0.0514851076555122
mat_entry.234	f__Myxococcales.0319.6G20	s__Desulfovibrionaceae.sp	-0.163391259483534	-0.161800612585021	0.00159064689851376
mat_entry.235	f__Myxococcales.0319.6G20	g__Desulfovibrionaceae.unidentified	-0.163391259483534	-0.161800612585021	0.00159064689851376
mat_entry.236	f__Myxococcales.0319.6G20	f__Brevibacteriaceae	-0.113134347881827	-0.11376375321004	0.000629405328213248
mat_entry.237	f__Myxococcales.0319.6G20	s__Brevibacterium.sp	-0.113134347881827	-0.11376375321004	0.000629405328213248
mat_entry.238	f__Myxococcales.0319.6G20	s__ramosum	-0.141632176098436	-0.159142936003885	0.0175107599054495
mat_entry.239	f__Myxococcales.0319.6G20	s__Sphingomonas.sp	-0.121881063540016	-0.108370829214413	0.0135102343256033
mat_entry.240	f__Myxococcales.0319.6G20	s__Tepidimonas.sp	0.468064001091649	0.49310474109217	0.0250407400005213
mat_entry.241	f__Myxococcales.0319.6G20	f__Microbacteriaceae	-0.000216695403078011	-0.0725723136708994	0.0723556182678214
mat_entry.242	f__Myxococcales.0319.6G20	g__Tepidimonas	0.468064001091649	0.49310474109217	0.0250407400005213
mat_entry.243	f__Myxococcales.0319.6G20	s__hathewayi	-0.174856235424137	-0.157952278657733	0.016903956766404
mat_entry.244	f__Myxococcales.0319.6G20	g__Staphylococcus	0.341783923008822	0.317902183355127	0.0238817396536942
mat_entry.245	f__Myxococcales.0319.6G20	s__adolescentis	-0.243558535933301	-0.234259899642609	0.00929863629069169
mat_entry.246	f__Myxococcales.0319.6G20	g__Rothia	-0.227924579652709	-0.228242705715909	0.000318126063199753
mat_entry.247	f__Myxococcales.0319.6G20	s__citroniae	-0.158731283196386	-0.165088759068413	0.00635747587202751
mat_entry.248	f__Myxococcales.0319.6G20	s__mucilaginosa	-0.226285071157308	-0.228242705715909	0.00195763455860104
mat_entry.249	f__Myxococcales.0319.6G20	s__distasonis	-0.116039509537273	-0.108370829214413	0.00766868032286039
mat_entry.250	f__Myxococcales.0319.6G20	g__Actinomyces	0.0485933136259023	0.0623962729739382	0.0138029593480359
mat_entry.251	f__Myxococcales.0319.6G20	s__Actinomyces	0.0485933136259023	0.0623962729739382	0.0138029593480359
mat_entry.252	f__Myxococcales.0319.6G20	s__stutzeri	-0.0860632761957814	-0.0969097957435397	0.0108465195477583
mat_entry.253	f__Myxococcales.0319.6G20	o__Alteromonadales	-0.15195290731672	-0.158513934264508	0.00656102694778823
mat_entry.254	f__Myxococcales.0319.6G20	g__Shewanella	-0.125403797304579	-0.126931902376948	0.00152810507236892
mat_entry.255	f__Myxococcales.0319.6G20	f__Shewanellaceae	-0.125403797304579	-0.126931902376948	0.00152810507236892
mat_entry.256	f__Myxococcales.0319.6G20	c__Bacilli	0.260670127356199	0.256132245104886	0.00453788225131319
mat_entry.257	f__Myxococcales.0319.6G20	s__Roseburia.sp	-0.10772888928593	-0.0602060162302293	0.0475228730557006
mat_entry.258	f__Myxococcales.0319.6G20	s__Parvimonas.sp	-0.0782222335497464	-0.0737878451914923	0.00443438835825416
mat_entry.259	f__Myxococcales.0319.6G20	g__Parvimonas	-0.0782222335497464	-0.0737878451914923	0.00443438835825416
mat_entry.260	f__Myxococcales.0319.6G20	s__fragilis	-0.00868537309553107	-0.0565735714803536	0.0478881983848225
mat_entry.261	s__Myxococcales.sp	c__Lentisphaeria	-0.0905583905002897	-0.110214906775147	0.019656516274857
mat_entry.262	s__Myxococcales.sp	o__Victivallales	-0.0905583905002897	-0.110214906775147	0.019656516274857
mat_entry.263	s__Myxococcales.sp	p__Lentisphaerae	-0.0905583905002897	-0.110214906775147	0.019656516274857
mat_entry.264	s__Myxococcales.sp	g__Streptococcus	-0.0599083095116645	0.00134174893582269	0.0612500584474872
mat_entry.265	s__Myxococcales.sp	c__Coriobacteriia	-0.186873002541395	-0.164480993179142	0.0223920093622524
mat_entry.266	s__Myxococcales.sp	o__Coriobacteriales	-0.186873002541395	-0.164480993179142	0.0223920093622524
mat_entry.267	s__Myxococcales.sp	f__Coriobacteriaceae	-0.186873002541395	-0.164480993179142	0.0223920093622524
mat_entry.268	s__Myxococcales.sp	g__Paraprevotella	0.0144310924238479	-0.00242031797878682	0.0168514104026348
mat_entry.269	s__Myxococcales.sp	g__Paraprevotella.1	0.0144310924238479	NA	NA
mat_entry.270	s__Myxococcales.sp	g__Blautia	-0.0457264545693113	-0.00939279651829308	0.0363336580510182
mat_entry.271	s__Myxococcales.sp	g__Erysipelotrichaceae.cc_115	-0.131899212612831	-0.149733954715646	0.0178347421028154
mat_entry.272	s__Myxococcales.sp	s__Erysipelotrichaceae.cc_115.sp	-0.131899212612831	-0.149733954715646	0.0178347421028154
mat_entry.273	s__Myxococcales.sp	s__symbiosum	-0.0497167612998173	0.00394368450276495	0.0536604458025823
mat_entry.274	s__Myxococcales.sp	s__Desulfovibrionaceae.sp	-0.164131859034857	-0.183944166387799	0.019812307352942
mat_entry.275	s__Myxococcales.sp	g__Desulfovibrionaceae.unidentified	-0.164131859034857	-0.183944166387799	0.019812307352942
mat_entry.276	s__Myxococcales.sp	f__Brevibacteriaceae	-0.00872831333085599	0.0340350327269426	0.0427633460577986
mat_entry.277	s__Myxococcales.sp	s__Brevibacterium.sp	-0.00872831333085599	0.0340350327269426	0.0427633460577986
mat_entry.278	s__Myxococcales.sp	s__ramosum	-0.165308634626611	-0.185683893516588	0.0203752588899776
mat_entry.279	s__Myxococcales.sp	s__Sphingomonas.sp	-0.0716662388972831	-0.0367444981100594	0.0349217407872237
mat_entry.280	s__Myxococcales.sp	s__Tepidimonas.sp	0.675031128265316	0.671666176003305	0.0033649522620105
mat_entry.281	s__Myxococcales.sp	f__Microbacteriaceae	-0.00691943906618875	-0.0378403391918991	0.0309209001257104
mat_entry.282	s__Myxococcales.sp	g__Tepidimonas	0.675031128265316	0.671666176003305	0.0033649522620105
mat_entry.283	s__Myxococcales.sp	s__hathewayi	-0.188313507574534	-0.184016694244665	0.00429681332986906
mat_entry.284	s__Myxococcales.sp	g__Staphylococcus	0.440823745270773	0.444741815627471	0.00391807035669783
mat_entry.285	s__Myxococcales.sp	s__adolescentis	-0.286238925559	-0.273554517016632	0.0126844085423674
mat_entry.286	s__Myxococcales.sp	g__Rothia	0.0566460886347069	0.0795862185953863	0.0229401299606793
mat_entry.287	s__Myxococcales.sp	s__citroniae	-0.199386865540594	-0.209234355502445	0.00984748996185042
mat_entry.288	s__Myxococcales.sp	s__mucilaginosa	0.0642606710953402	0.0795862185953863	0.0153255475000461
mat_entry.289	s__Myxococcales.sp	s__distasonis	-0.134642557730124	-0.123202140721964	0.01144041700816
mat_entry.290	s__Myxococcales.sp	g__Actinomyces	0.107645031528012	0.155560619616276	0.047915588088264
mat_entry.291	s__Myxococcales.sp	s__Actinomyces	0.107645031528012	0.155560619616276	0.047915588088264
mat_entry.292	s__Myxococcales.sp	s__stutzeri	-0.102913484955407	-0.110172584071586	0.00725909911617857
mat_entry.293	s__Myxococcales.sp	o__Alteromonadales	-0.034714443434831	0.0010538460993143	0.0357682895341453
mat_entry.294	s__Myxococcales.sp	g__Shewanella	0.197275930681769	0.22025259989792	0.0229766692161512
mat_entry.295	s__Myxococcales.sp	f__Shewanellaceae	0.197275930681769	0.22025259989792	0.0229766692161512
mat_entry.296	s__Myxococcales.sp	c__Bacilli	0.285170689209144	0.272609304216551	0.012561384992593
mat_entry.297	s__Myxococcales.sp	s__Roseburia.sp	-0.0407238087512554	0.00648432319589283	0.0472081319471482
mat_entry.298	s__Myxococcales.sp	s__Parvimonas.sp	-0.0902366300071732	-0.0838862316801732	0.00635039832699998
mat_entry.299	s__Myxococcales.sp	g__Parvimonas	-0.0902366300071732	-0.0838862316801732	0.00635039832699998
mat_entry.300	s__Myxococcales.sp	s__fragilis	0.00460470136342653	-0.0236953917524365	0.0283000931158631
mat_entry.301	c__Lentisphaeria	o__Victivallales	1	1	0
mat_entry.302	c__Lentisphaeria	p__Lentisphaerae	1	1	0
mat_entry.303	c__Lentisphaeria	g__Streptococcus	0.0922379987650052	0.0142891312478043	0.0779488675172009
mat_entry.304	c__Lentisphaeria	c__Coriobacteriia	0.0796202352963669	0.0872517595418834	0.00763152424551647
mat_entry.305	c__Lentisphaeria	o__Coriobacteriales	0.0796202352963669	0.0872517595418834	0.00763152424551647
mat_entry.306	c__Lentisphaeria	f__Coriobacteriaceae	0.0796202352963669	0.0872517595418834	0.00763152424551647
mat_entry.307	c__Lentisphaeria	g__Paraprevotella	-0.020154649149184	-0.0257754937134346	0.00562084456425066
mat_entry.308	c__Lentisphaeria	g__Paraprevotella.1	-0.020154649149184	NA	NA
mat_entry.309	c__Lentisphaeria	g__Blautia	0.0160932058706142	0.0282135384905092	0.012120332619895
mat_entry.310	c__Lentisphaeria	g__Erysipelotrichaceae.cc_115	0.356857006371443	0.355997683790974	0.000859322580468724
mat_entry.311	c__Lentisphaeria	s__Erysipelotrichaceae.cc_115.sp	0.356857006371443	0.355997683790974	0.000859322580468724
mat_entry.312	c__Lentisphaeria	s__symbiosum	-0.152774044938064	-0.172610392263927	0.0198363473258634
mat_entry.313	c__Lentisphaeria	s__Desulfovibrionaceae.sp	0.0208443200438653	0.00396546057129763	0.0168788594725677
mat_entry.314	c__Lentisphaeria	g__Desulfovibrionaceae.unidentified	0.0208443200438653	0.00396546057129763	0.0168788594725677
mat_entry.315	c__Lentisphaeria	f__Brevibacteriaceae	-0.122716591849878	-0.122678953472124	3.76383777540984e-05
mat_entry.316	c__Lentisphaeria	s__Brevibacterium.sp	-0.122716591849878	-0.122678953472124	3.76383777540984e-05
mat_entry.317	c__Lentisphaeria	s__ramosum	-0.158958352839442	-0.134561226070363	0.0243971267690786
mat_entry.318	c__Lentisphaeria	s__Sphingomonas.sp	-0.0835174408294891	-0.116863408069743	0.0333459672402538
mat_entry.319	c__Lentisphaeria	s__Tepidimonas.sp	-0.199395792614854	-0.190519101786699	0.00887669082815462
mat_entry.320	c__Lentisphaeria	f__Microbacteriaceae	-0.148944562477049	-0.105701155297708	0.0432434071793405
mat_entry.321	c__Lentisphaeria	g__Tepidimonas	-0.199395792614854	-0.190519101786699	0.00887669082815462
mat_entry.322	c__Lentisphaeria	s__hathewayi	0.227648441296101	0.219516658160212	0.00813178313588919
mat_entry.323	c__Lentisphaeria	g__Staphylococcus	-0.139836979340184	-0.127628049762511	0.0122089295776735
mat_entry.324	c__Lentisphaeria	s__adolescentis	0.0790478602899698	0.0703774181190376	0.00867044217093223
mat_entry.325	c__Lentisphaeria	g__Rothia	0.23577517248	0.25153010669636	0.0157549342163599
mat_entry.326	c__Lentisphaeria	s__citroniae	-0.258164836196589	-0.264096555323601	0.00593171912701174
mat_entry.327	c__Lentisphaeria	s__mucilaginosa	0.245882881886432	0.25153010669636	0.00564722480992819
mat_entry.328	c__Lentisphaeria	s__distasonis	-0.115819275266603	-0.0991568310894789	0.0166624441771238
mat_entry.329	c__Lentisphaeria	g__Actinomyces	-0.104734271963944	-0.147825333359554	0.0430910613956096
mat_entry.330	c__Lentisphaeria	s__Actinomyces	-0.104734271963944	-0.147825333359554	0.0430910613956096
mat_entry.331	c__Lentisphaeria	s__stutzeri	-0.0206246333744759	0.0023750959149897	0.0229997292894656
mat_entry.332	c__Lentisphaeria	o__Alteromonadales	-0.0491555713397018	-0.0535254214288743	0.00436985008917253
mat_entry.333	c__Lentisphaeria	g__Shewanella	-0.145183173081562	-0.136879036656603	0.00830413642495847
mat_entry.334	c__Lentisphaeria	f__Shewanellaceae	-0.145183173081562	-0.136879036656603	0.00830413642495847
mat_entry.335	c__Lentisphaeria	c__Bacilli	-0.0419852060894916	-0.0471753870186669	0.00519018092917525
mat_entry.336	c__Lentisphaeria	s__Roseburia.sp	-0.108874949908094	-0.116863408069743	0.00798845816164945
mat_entry.337	c__Lentisphaeria	s__Parvimonas.sp	-0.0744051918436939	-0.079570296967457	0.0051651051237631
mat_entry.338	c__Lentisphaeria	g__Parvimonas	-0.0744051918436939	-0.079570296967457	0.0051651051237631
mat_entry.339	c__Lentisphaeria	s__fragilis	-0.163966232997342	-0.183021032997468	0.0190548000001263
mat_entry.340	o__Victivallales	p__Lentisphaerae	1	1	0
mat_entry.341	o__Victivallales	g__Streptococcus	0.0922379987650052	0.0142891312478043	0.0779488675172009
mat_entry.342	o__Victivallales	c__Coriobacteriia	0.0796202352963669	0.0872517595418834	0.00763152424551647
mat_entry.343	o__Victivallales	o__Coriobacteriales	0.0796202352963669	0.0872517595418834	0.00763152424551647
mat_entry.344	o__Victivallales	f__Coriobacteriaceae	0.0796202352963669	0.0872517595418834	0.00763152424551647
mat_entry.345	o__Victivallales	g__Paraprevotella	-0.020154649149184	-0.0257754937134346	0.00562084456425066
mat_entry.346	o__Victivallales	g__Paraprevotella.1	-0.020154649149184	NA	NA
mat_entry.347	o__Victivallales	g__Blautia	0.0160932058706142	0.0282135384905092	0.012120332619895
mat_entry.348	o__Victivallales	g__Erysipelotrichaceae.cc_115	0.356857006371443	0.355997683790974	0.000859322580468724
mat_entry.349	o__Victivallales	s__Erysipelotrichaceae.cc_115.sp	0.356857006371443	0.355997683790974	0.000859322580468724
mat_entry.350	o__Victivallales	s__symbiosum	-0.152774044938064	-0.172610392263927	0.0198363473258634
mat_entry.351	o__Victivallales	s__Desulfovibrionaceae.sp	0.0208443200438653	0.00396546057129763	0.0168788594725677
mat_entry.352	o__Victivallales	g__Desulfovibrionaceae.unidentified	0.0208443200438653	0.00396546057129763	0.0168788594725677
mat_entry.353	o__Victivallales	f__Brevibacteriaceae	-0.122716591849878	-0.122678953472124	3.76383777540984e-05
mat_entry.354	o__Victivallales	s__Brevibacterium.sp	-0.122716591849878	-0.122678953472124	3.76383777540984e-05
mat_entry.355	o__Victivallales	s__ramosum	-0.158958352839442	-0.134561226070363	0.0243971267690786
mat_entry.356	o__Victivallales	s__Sphingomonas.sp	-0.0835174408294891	-0.116863408069743	0.0333459672402538
mat_entry.357	o__Victivallales	s__Tepidimonas.sp	-0.199395792614854	-0.190519101786699	0.00887669082815462
mat_entry.358	o__Victivallales	f__Microbacteriaceae	-0.148944562477049	-0.105701155297708	0.0432434071793405
mat_entry.359	o__Victivallales	g__Tepidimonas	-0.199395792614854	-0.190519101786699	0.00887669082815462
mat_entry.360	o__Victivallales	s__hathewayi	0.227648441296101	0.219516658160212	0.00813178313588919
mat_entry.361	o__Victivallales	g__Staphylococcus	-0.139836979340184	-0.127628049762511	0.0122089295776735
mat_entry.362	o__Victivallales	s__adolescentis	0.0790478602899698	0.0703774181190376	0.00867044217093223
mat_entry.363	o__Victivallales	g__Rothia	0.23577517248	0.25153010669636	0.0157549342163599
mat_entry.364	o__Victivallales	s__citroniae	-0.258164836196589	-0.264096555323601	0.00593171912701174
mat_entry.365	o__Victivallales	s__mucilaginosa	0.245882881886432	0.25153010669636	0.00564722480992819
mat_entry.366	o__Victivallales	s__distasonis	-0.115819275266603	-0.0991568310894789	0.0166624441771238
mat_entry.367	o__Victivallales	g__Actinomyces	-0.104734271963944	-0.147825333359554	0.0430910613956096
mat_entry.368	o__Victivallales	s__Actinomyces	-0.104734271963944	-0.147825333359554	0.0430910613956096
mat_entry.369	o__Victivallales	s__stutzeri	-0.0206246333744759	0.0023750959149897	0.0229997292894656
mat_entry.370	o__Victivallales	o__Alteromonadales	-0.0491555713397018	-0.0535254214288743	0.00436985008917253
mat_entry.371	o__Victivallales	g__Shewanella	-0.145183173081562	-0.136879036656603	0.00830413642495847
mat_entry.372	o__Victivallales	f__Shewanellaceae	-0.145183173081562	-0.136879036656603	0.00830413642495847
mat_entry.373	o__Victivallales	c__Bacilli	-0.0419852060894916	-0.0471753870186669	0.00519018092917525
mat_entry.374	o__Victivallales	s__Roseburia.sp	-0.108874949908094	-0.116863408069743	0.00798845816164945
mat_entry.375	o__Victivallales	s__Parvimonas.sp	-0.0744051918436939	-0.079570296967457	0.0051651051237631
mat_entry.376	o__Victivallales	g__Parvimonas	-0.0744051918436939	-0.079570296967457	0.0051651051237631
mat_entry.377	o__Victivallales	s__fragilis	-0.163966232997342	-0.183021032997468	0.0190548000001263
mat_entry.378	p__Lentisphaerae	g__Streptococcus	0.0922379987650052	0.0142891312478043	0.0779488675172009
mat_entry.379	p__Lentisphaerae	c__Coriobacteriia	0.0796202352963669	0.0872517595418834	0.00763152424551647
mat_entry.380	p__Lentisphaerae	o__Coriobacteriales	0.0796202352963669	0.0872517595418834	0.00763152424551647
mat_entry.381	p__Lentisphaerae	f__Coriobacteriaceae	0.0796202352963669	0.0872517595418834	0.00763152424551647
mat_entry.382	p__Lentisphaerae	g__Paraprevotella	-0.020154649149184	-0.0257754937134346	0.00562084456425066
mat_entry.383	p__Lentisphaerae	g__Paraprevotella.1	-0.020154649149184	NA	NA
mat_entry.384	p__Lentisphaerae	g__Blautia	0.0160932058706142	0.0282135384905092	0.012120332619895
mat_entry.385	p__Lentisphaerae	g__Erysipelotrichaceae.cc_115	0.356857006371443	0.355997683790974	0.000859322580468724
mat_entry.386	p__Lentisphaerae	s__Erysipelotrichaceae.cc_115.sp	0.356857006371443	0.355997683790974	0.000859322580468724
mat_entry.387	p__Lentisphaerae	s__symbiosum	-0.152774044938064	-0.172610392263927	0.0198363473258634
mat_entry.388	p__Lentisphaerae	s__Desulfovibrionaceae.sp	0.0208443200438653	0.00396546057129763	0.0168788594725677
mat_entry.389	p__Lentisphaerae	g__Desulfovibrionaceae.unidentified	0.0208443200438653	0.00396546057129763	0.0168788594725677
mat_entry.390	p__Lentisphaerae	f__Brevibacteriaceae	-0.122716591849878	-0.122678953472124	3.76383777540984e-05
mat_entry.391	p__Lentisphaerae	s__Brevibacterium.sp	-0.122716591849878	-0.122678953472124	3.76383777540984e-05
mat_entry.392	p__Lentisphaerae	s__ramosum	-0.158958352839442	-0.134561226070363	0.0243971267690786
mat_entry.393	p__Lentisphaerae	s__Sphingomonas.sp	-0.0835174408294891	-0.116863408069743	0.0333459672402538
mat_entry.394	p__Lentisphaerae	s__Tepidimonas.sp	-0.199395792614854	-0.190519101786699	0.00887669082815462
mat_entry.395	p__Lentisphaerae	f__Microbacteriaceae	-0.148944562477049	-0.105701155297708	0.0432434071793405
mat_entry.396	p__Lentisphaerae	g__Tepidimonas	-0.199395792614854	-0.190519101786699	0.00887669082815462
mat_entry.397	p__Lentisphaerae	s__hathewayi	0.227648441296101	0.219516658160212	0.00813178313588919
mat_entry.398	p__Lentisphaerae	g__Staphylococcus	-0.139836979340184	-0.127628049762511	0.0122089295776735
mat_entry.399	p__Lentisphaerae	s__adolescentis	0.0790478602899698	0.0703774181190376	0.00867044217093223
mat_entry.400	p__Lentisphaerae	g__Rothia	0.23577517248	0.25153010669636	0.0157549342163599
mat_entry.401	p__Lentisphaerae	s__citroniae	-0.258164836196589	-0.264096555323601	0.00593171912701174
mat_entry.402	p__Lentisphaerae	s__mucilaginosa	0.245882881886432	0.25153010669636	0.00564722480992819
mat_entry.403	p__Lentisphaerae	s__distasonis	-0.115819275266603	-0.0991568310894789	0.0166624441771238
mat_entry.404	p__Lentisphaerae	g__Actinomyces	-0.104734271963944	-0.147825333359554	0.0430910613956096
mat_entry.405	p__Lentisphaerae	s__Actinomyces	-0.104734271963944	-0.147825333359554	0.0430910613956096
mat_entry.406	p__Lentisphaerae	s__stutzeri	-0.0206246333744759	0.0023750959149897	0.0229997292894656
mat_entry.407	p__Lentisphaerae	o__Alteromonadales	-0.0491555713397018	-0.0535254214288743	0.00436985008917253
mat_entry.408	p__Lentisphaerae	g__Shewanella	-0.145183173081562	-0.136879036656603	0.00830413642495847
mat_entry.409	p__Lentisphaerae	f__Shewanellaceae	-0.145183173081562	-0.136879036656603	0.00830413642495847
mat_entry.410	p__Lentisphaerae	c__Bacilli	-0.0419852060894916	-0.0471753870186669	0.00519018092917525
mat_entry.411	p__Lentisphaerae	s__Roseburia.sp	-0.108874949908094	-0.116863408069743	0.00798845816164945
mat_entry.412	p__Lentisphaerae	s__Parvimonas.sp	-0.0744051918436939	-0.079570296967457	0.0051651051237631
mat_entry.413	p__Lentisphaerae	g__Parvimonas	-0.0744051918436939	-0.079570296967457	0.0051651051237631
mat_entry.414	p__Lentisphaerae	s__fragilis	-0.163966232997342	-0.183021032997468	0.0190548000001263
mat_entry.415	g__Streptococcus	c__Coriobacteriia	0.740405656001856	0.654407538818271	0.0859981171835846
mat_entry.416	g__Streptococcus	o__Coriobacteriales	0.740405656001856	0.654407538818271	0.0859981171835846
mat_entry.417	g__Streptococcus	f__Coriobacteriaceae	0.740405656001856	0.654407538818271	0.0859981171835846
mat_entry.418	g__Streptococcus	g__Paraprevotella	-0.12693185602513	-0.123512234629736	0.00341962139539392
mat_entry.419	g__Streptococcus	g__Paraprevotella.1	-0.12693185602513	NA	NA
mat_entry.420	g__Streptococcus	g__Blautia	-0.136158925596486	-0.107755824428057	0.0284031011684297
mat_entry.421	g__Streptococcus	g__Erysipelotrichaceae.cc_115	-0.0595825539414918	-0.105551605177628	0.0459690512361367
mat_entry.422	g__Streptococcus	s__Erysipelotrichaceae.cc_115.sp	-0.0595825539414918	-0.105551605177628	0.0459690512361367
mat_entry.423	g__Streptococcus	s__symbiosum	-0.120952235330571	-0.109652129070984	0.0113001062595863
mat_entry.424	g__Streptococcus	s__Desulfovibrionaceae.sp	-0.175726892127717	-0.209683561115598	0.0339566689878809
mat_entry.425	g__Streptococcus	g__Desulfovibrionaceae.unidentified	-0.175726892127717	-0.209683561115598	0.0339566689878809
mat_entry.426	g__Streptococcus	f__Brevibacteriaceae	0.809691404391511	0.791683038873441	0.0180083655180694
mat_entry.427	g__Streptococcus	s__Brevibacterium.sp	0.809691404391511	0.791683038873441	0.0180083655180694
mat_entry.428	g__Streptococcus	s__ramosum	-0.174297949797099	-0.194938589277207	0.0206406394801076
mat_entry.429	g__Streptococcus	s__Sphingomonas.sp	-0.0232626261232934	0.0359120775989246	0.0591747037222179
mat_entry.430	g__Streptococcus	s__Tepidimonas.sp	-0.0369962884837918	0.0329557798387941	0.0699520683225859
mat_entry.431	g__Streptococcus	f__Microbacteriaceae	0.0792616593086051	0.0235583169666418	0.0557033423419633
mat_entry.432	g__Streptococcus	g__Tepidimonas	-0.0369962884837918	0.0329557798387941	0.0699520683225859
mat_entry.433	g__Streptococcus	s__hathewayi	-0.0687560854279501	-0.077853893177971	0.00909780775002093
mat_entry.434	g__Streptococcus	g__Staphylococcus	0.597867986936119	0.63745607261656	0.0395880856804413
mat_entry.435	g__Streptococcus	s__adolescentis	0.0711081797908984	0.101955630204524	0.0308474504136255
mat_entry.436	g__Streptococcus	g__Rothia	0.122634719042516	0.146427131240941	0.0237924121984246
mat_entry.437	g__Streptococcus	s__citroniae	-0.167398622551615	-0.142807484629197	0.0245911379224178
mat_entry.438	g__Streptococcus	s__mucilaginosa	0.127759370382106	0.146427131240941	0.0186677608588348
mat_entry.439	g__Streptococcus	s__distasonis	-0.128740967123199	-0.143648310395698	0.0149073432724991
mat_entry.440	g__Streptococcus	g__Actinomyces	0.0487934648464493	0.140307973920192	0.0915145090737431
mat_entry.441	g__Streptococcus	s__Actinomyces	0.0487934648464493	0.140307973920192	0.0915145090737431
mat_entry.442	g__Streptococcus	s__stutzeri	0.0239265041732167	0.080858726720913	0.0569322225476963
mat_entry.443	g__Streptococcus	o__Alteromonadales	0.0373039114412683	0.0537792504220387	0.0164753389807705
mat_entry.444	g__Streptococcus	g__Shewanella	0.103988745436262	0.126188616281267	0.0221998708450056
mat_entry.445	g__Streptococcus	f__Shewanellaceae	0.103988745436262	0.126188616281267	0.0221998708450056
mat_entry.446	g__Streptococcus	c__Bacilli	0.761288713313402	0.791454786136431	0.0301660728230287
mat_entry.447	g__Streptococcus	s__Roseburia.sp	0.0150684923942973	0.0872150455973882	0.0721465532030909
mat_entry.448	g__Streptococcus	s__Parvimonas.sp	0.0139793387233826	0.0419175767646292	0.0279382380412466
mat_entry.449	g__Streptococcus	g__Parvimonas	0.0139793387233826	0.0419175767646292	0.0279382380412466
mat_entry.450	g__Streptococcus	s__fragilis	-0.163895275766408	-0.144623028176282	0.0192722475901263
mat_entry.451	c__Coriobacteriia	o__Coriobacteriales	1	1	1.11022302462516e-16
mat_entry.452	c__Coriobacteriia	f__Coriobacteriaceae	1	1	1.11022302462516e-16
mat_entry.453	c__Coriobacteriia	g__Paraprevotella	-0.0199283005980534	-0.0331912794260559	0.0132629788280025
mat_entry.454	c__Coriobacteriia	g__Paraprevotella.1	-0.0199283005980534	NA	NA
mat_entry.455	c__Coriobacteriia	g__Blautia	0.0107444604275231	0.0485367550435025	0.0377922946159794
mat_entry.456	c__Coriobacteriia	g__Erysipelotrichaceae.cc_115	0.135549926765623	0.111429574679207	0.0241203520864159
mat_entry.457	c__Coriobacteriia	s__Erysipelotrichaceae.cc_115.sp	0.135549926765623	0.111429574679207	0.0241203520864159
mat_entry.458	c__Coriobacteriia	s__symbiosum	0.0526140987921944	0.0389660015668411	0.0136480972253533
mat_entry.459	c__Coriobacteriia	s__Desulfovibrionaceae.sp	0.0750161895736786	0.0533946669027856	0.021621522670893
mat_entry.460	c__Coriobacteriia	g__Desulfovibrionaceae.unidentified	0.0750161895736786	0.0533946669027856	0.021621522670893
mat_entry.461	c__Coriobacteriia	f__Brevibacteriaceae	0.798017202682725	0.746788672507338	0.0512285301753869
mat_entry.462	c__Coriobacteriia	s__Brevibacterium.sp	0.798017202682725	0.746788672507338	0.0512285301753869
mat_entry.463	c__Coriobacteriia	s__ramosum	-0.123359044630441	-0.0766473460499749	0.0467116985804659
mat_entry.464	c__Coriobacteriia	s__Sphingomonas.sp	-0.117593400957776	-0.097944650594101	0.0196487503636748
mat_entry.465	c__Coriobacteriia	s__Tepidimonas.sp	-0.231269145105575	-0.231800443430632	0.000531298325056218
mat_entry.466	c__Coriobacteriia	f__Microbacteriaceae	-0.154896107739323	-0.158304290364976	0.00340818262565265
mat_entry.467	c__Coriobacteriia	g__Tepidimonas	-0.231269145105575	-0.231800443430632	0.000531298325056218
mat_entry.468	c__Coriobacteriia	s__hathewayi	0.0246617761865264	0.0769025864005773	0.052240810214051
mat_entry.469	c__Coriobacteriia	g__Staphylococcus	0.348212019858652	0.306759865666848	0.0414521541918044
mat_entry.470	c__Coriobacteriia	s__adolescentis	-0.0304763016915109	-0.0107838102543682	0.0196924914371427
mat_entry.471	c__Coriobacteriia	g__Rothia	-0.172745017884309	-0.176333383211442	0.00358836532713289
mat_entry.472	c__Coriobacteriia	s__citroniae	-0.215322247200685	-0.227021329015316	0.0116990818146306
mat_entry.473	c__Coriobacteriia	s__mucilaginosa	-0.173227375698673	-0.176333383211442	0.0031060075127694
mat_entry.474	c__Coriobacteriia	s__distasonis	-0.0712781456498334	-0.097944650594101	0.0266665049442676
mat_entry.475	c__Coriobacteriia	g__Actinomyces	-0.196955847143803	-0.192924209713921	0.00403163742988191
mat_entry.476	c__Coriobacteriia	s__Actinomyces	-0.196955847143803	-0.192924209713921	0.00403163742988191
mat_entry.477	c__Coriobacteriia	s__stutzeri	-0.0689139084563066	-0.110635281142527	0.0417213726862202
mat_entry.478	c__Coriobacteriia	o__Alteromonadales	-0.168529221119405	-0.108076026691128	0.0604531944282771
mat_entry.479	c__Coriobacteriia	g__Shewanella	-0.164003345061701	-0.144909465525992	0.0190938795357082
mat_entry.480	c__Coriobacteriia	f__Shewanellaceae	-0.164003345061701	-0.144909465525992	0.0190938795357082
mat_entry.481	c__Coriobacteriia	c__Bacilli	0.377600309829953	0.320098867605818	0.0575014422241354
mat_entry.482	c__Coriobacteriia	s__Roseburia.sp	-0.128571606917935	-0.12371955864518	0.00485204827275497
mat_entry.483	c__Coriobacteriia	s__Parvimonas.sp	-0.0921995307231705	-0.0842385326996852	0.00796099802348522
mat_entry.484	c__Coriobacteriia	g__Parvimonas	-0.0921995307231705	-0.0842385326996852	0.00796099802348522
mat_entry.485	c__Coriobacteriia	s__fragilis	-0.177219981935779	-0.173575344171585	0.00364463776419369
mat_entry.486	o__Coriobacteriales	f__Coriobacteriaceae	1	1	1.11022302462516e-16
mat_entry.487	o__Coriobacteriales	g__Paraprevotella	-0.0199283005980534	-0.0331912794260559	0.0132629788280025
mat_entry.488	o__Coriobacteriales	g__Paraprevotella.1	-0.0199283005980534	NA	NA
mat_entry.489	o__Coriobacteriales	g__Blautia	0.0107444604275231	0.0485367550435025	0.0377922946159794
mat_entry.490	o__Coriobacteriales	g__Erysipelotrichaceae.cc_115	0.135549926765623	0.111429574679207	0.0241203520864159
mat_entry.491	o__Coriobacteriales	s__Erysipelotrichaceae.cc_115.sp	0.135549926765623	0.111429574679207	0.0241203520864159
mat_entry.492	o__Coriobacteriales	s__symbiosum	0.0526140987921944	0.0389660015668411	0.0136480972253533
mat_entry.493	o__Coriobacteriales	s__Desulfovibrionaceae.sp	0.0750161895736786	0.0533946669027856	0.021621522670893
mat_entry.494	o__Coriobacteriales	g__Desulfovibrionaceae.unidentified	0.0750161895736786	0.0533946669027856	0.021621522670893
mat_entry.495	o__Coriobacteriales	f__Brevibacteriaceae	0.798017202682725	0.746788672507338	0.0512285301753869
mat_entry.496	o__Coriobacteriales	s__Brevibacterium.sp	0.798017202682725	0.746788672507338	0.0512285301753869
mat_entry.497	o__Coriobacteriales	s__ramosum	-0.123359044630441	-0.0766473460499749	0.0467116985804659
mat_entry.498	o__Coriobacteriales	s__Sphingomonas.sp	-0.117593400957776	-0.097944650594101	0.0196487503636748
mat_entry.499	o__Coriobacteriales	s__Tepidimonas.sp	-0.231269145105575	-0.231800443430632	0.000531298325056218
mat_entry.500	o__Coriobacteriales	f__Microbacteriaceae	-0.154896107739323	-0.158304290364976	0.00340818262565265
mat_entry.501	o__Coriobacteriales	g__Tepidimonas	-0.231269145105575	-0.231800443430632	0.000531298325056218
mat_entry.502	o__Coriobacteriales	s__hathewayi	0.0246617761865264	0.0769025864005773	0.052240810214051
mat_entry.503	o__Coriobacteriales	g__Staphylococcus	0.348212019858652	0.306759865666848	0.0414521541918044
mat_entry.504	o__Coriobacteriales	s__adolescentis	-0.0304763016915109	-0.0107838102543682	0.0196924914371427
mat_entry.505	o__Coriobacteriales	g__Rothia	-0.172745017884309	-0.176333383211442	0.00358836532713289
mat_entry.506	o__Coriobacteriales	s__citroniae	-0.215322247200685	-0.227021329015316	0.0116990818146306
mat_entry.507	o__Coriobacteriales	s__mucilaginosa	-0.173227375698673	-0.176333383211442	0.0031060075127694
mat_entry.508	o__Coriobacteriales	s__distasonis	-0.0712781456498334	-0.097944650594101	0.0266665049442676
mat_entry.509	o__Coriobacteriales	g__Actinomyces	-0.196955847143803	-0.192924209713921	0.00403163742988191
mat_entry.510	o__Coriobacteriales	s__Actinomyces	-0.196955847143803	-0.192924209713921	0.00403163742988191
mat_entry.511	o__Coriobacteriales	s__stutzeri	-0.0689139084563066	-0.110635281142527	0.0417213726862202
mat_entry.512	o__Coriobacteriales	o__Alteromonadales	-0.168529221119405	-0.108076026691128	0.0604531944282771
mat_entry.513	o__Coriobacteriales	g__Shewanella	-0.164003345061701	-0.144909465525992	0.0190938795357082
mat_entry.514	o__Coriobacteriales	f__Shewanellaceae	-0.164003345061701	-0.144909465525992	0.0190938795357082
mat_entry.515	o__Coriobacteriales	c__Bacilli	0.377600309829953	0.320098867605818	0.0575014422241354
mat_entry.516	o__Coriobacteriales	s__Roseburia.sp	-0.128571606917935	-0.12371955864518	0.00485204827275497
mat_entry.517	o__Coriobacteriales	s__Parvimonas.sp	-0.0921995307231705	-0.0842385326996852	0.00796099802348522
mat_entry.518	o__Coriobacteriales	g__Parvimonas	-0.0921995307231705	-0.0842385326996852	0.00796099802348522
mat_entry.519	o__Coriobacteriales	s__fragilis	-0.177219981935779	-0.173575344171585	0.00364463776419369
mat_entry.520	f__Coriobacteriaceae	g__Paraprevotella	-0.0199283005980534	-0.0331912794260559	0.0132629788280025
mat_entry.521	f__Coriobacteriaceae	g__Paraprevotella.1	-0.0199283005980534	NA	NA
mat_entry.522	f__Coriobacteriaceae	g__Blautia	0.0107444604275231	0.0485367550435025	0.0377922946159794
mat_entry.523	f__Coriobacteriaceae	g__Erysipelotrichaceae.cc_115	0.135549926765623	0.111429574679207	0.0241203520864159
mat_entry.524	f__Coriobacteriaceae	s__Erysipelotrichaceae.cc_115.sp	0.135549926765623	0.111429574679207	0.0241203520864159
mat_entry.525	f__Coriobacteriaceae	s__symbiosum	0.0526140987921944	0.0389660015668411	0.0136480972253533
mat_entry.526	f__Coriobacteriaceae	s__Desulfovibrionaceae.sp	0.0750161895736786	0.0533946669027856	0.021621522670893
mat_entry.527	f__Coriobacteriaceae	g__Desulfovibrionaceae.unidentified	0.0750161895736786	0.0533946669027856	0.021621522670893
mat_entry.528	f__Coriobacteriaceae	f__Brevibacteriaceae	0.798017202682725	0.746788672507338	0.0512285301753869
mat_entry.529	f__Coriobacteriaceae	s__Brevibacterium.sp	0.798017202682725	0.746788672507338	0.0512285301753869
mat_entry.530	f__Coriobacteriaceae	s__ramosum	-0.123359044630441	-0.0766473460499749	0.0467116985804659
mat_entry.531	f__Coriobacteriaceae	s__Sphingomonas.sp	-0.117593400957776	-0.097944650594101	0.0196487503636748
mat_entry.532	f__Coriobacteriaceae	s__Tepidimonas.sp	-0.231269145105575	-0.231800443430632	0.000531298325056218
mat_entry.533	f__Coriobacteriaceae	f__Microbacteriaceae	-0.154896107739323	-0.158304290364976	0.00340818262565265
mat_entry.534	f__Coriobacteriaceae	g__Tepidimonas	-0.231269145105575	-0.231800443430632	0.000531298325056218
mat_entry.535	f__Coriobacteriaceae	s__hathewayi	0.0246617761865264	0.0769025864005773	0.052240810214051
mat_entry.536	f__Coriobacteriaceae	g__Staphylococcus	0.348212019858652	0.306759865666848	0.0414521541918044
mat_entry.537	f__Coriobacteriaceae	s__adolescentis	-0.0304763016915109	-0.0107838102543682	0.0196924914371427
mat_entry.538	f__Coriobacteriaceae	g__Rothia	-0.172745017884309	-0.176333383211442	0.00358836532713289
mat_entry.539	f__Coriobacteriaceae	s__citroniae	-0.215322247200685	-0.227021329015316	0.0116990818146306
mat_entry.540	f__Coriobacteriaceae	s__mucilaginosa	-0.173227375698673	-0.176333383211442	0.0031060075127694
mat_entry.541	f__Coriobacteriaceae	s__distasonis	-0.0712781456498334	-0.097944650594101	0.0266665049442676
mat_entry.542	f__Coriobacteriaceae	g__Actinomyces	-0.196955847143803	-0.192924209713921	0.00403163742988191
mat_entry.543	f__Coriobacteriaceae	s__Actinomyces	-0.196955847143803	-0.192924209713921	0.00403163742988191
mat_entry.544	f__Coriobacteriaceae	s__stutzeri	-0.0689139084563066	-0.110635281142527	0.0417213726862202
mat_entry.545	f__Coriobacteriaceae	o__Alteromonadales	-0.168529221119405	-0.108076026691128	0.0604531944282771
mat_entry.546	f__Coriobacteriaceae	g__Shewanella	-0.164003345061701	-0.144909465525992	0.0190938795357082
mat_entry.547	f__Coriobacteriaceae	f__Shewanellaceae	-0.164003345061701	-0.144909465525992	0.0190938795357082
mat_entry.548	f__Coriobacteriaceae	c__Bacilli	0.377600309829953	0.320098867605818	0.0575014422241354
mat_entry.549	f__Coriobacteriaceae	s__Roseburia.sp	-0.128571606917935	-0.12371955864518	0.00485204827275497
mat_entry.550	f__Coriobacteriaceae	s__Parvimonas.sp	-0.0921995307231705	-0.0842385326996852	0.00796099802348522
mat_entry.551	f__Coriobacteriaceae	g__Parvimonas	-0.0921995307231705	-0.0842385326996852	0.00796099802348522
mat_entry.552	f__Coriobacteriaceae	s__fragilis	-0.177219981935779	-0.173575344171585	0.00364463776419369
mat_entry.553	g__Paraprevotella	g__Paraprevotella.1	1	NA	NA
mat_entry.554	g__Paraprevotella	g__Blautia	0.0711757425359685	0.0770800102638136	0.00590426772784511
mat_entry.555	g__Paraprevotella	g__Erysipelotrichaceae.cc_115	0.331567282553901	0.335006874118207	0.00343959156430657
mat_entry.556	g__Paraprevotella	s__Erysipelotrichaceae.cc_115.sp	0.331567282553901	0.335006874118207	0.00343959156430657
mat_entry.557	g__Paraprevotella	s__symbiosum	-0.14372047767582	-0.127843971372804	0.0158765063030164
mat_entry.558	g__Paraprevotella	s__Desulfovibrionaceae.sp	0.218726942696335	0.203367875647668	0.0153590670486663
mat_entry.559	g__Paraprevotella	g__Desulfovibrionaceae.unidentified	0.218726942696335	0.203367875647668	0.0153590670486663
mat_entry.560	g__Paraprevotella	f__Brevibacteriaceae	-0.120129773703206	-0.116577951409252	0.00355182229395418
mat_entry.561	g__Paraprevotella	s__Brevibacterium.sp	-0.120129773703206	-0.116577951409252	0.00355182229395418
mat_entry.562	g__Paraprevotella	s__ramosum	-0.0674428116463366	-0.0687992436768009	0.00135643203046427
mat_entry.563	g__Paraprevotella	s__Sphingomonas.sp	-0.108214304701273	-0.111051621503845	0.00283731680257177
mat_entry.564	g__Paraprevotella	s__Tepidimonas.sp	-0.115424925052114	-0.170911233776844	0.0554863087247304
mat_entry.565	g__Paraprevotella	f__Microbacteriaceae	-0.0597972089574234	-0.0823355022893211	0.0225382933318978
mat_entry.566	g__Paraprevotella	g__Tepidimonas	-0.115424925052114	-0.170911233776844	0.0554863087247304
mat_entry.567	g__Paraprevotella	s__hathewayi	-0.0931150839328115	-0.0737889251848355	0.019326158747976
mat_entry.568	g__Paraprevotella	g__Staphylococcus	-0.159357246590292	-0.146400880374752	0.0129563662155402
mat_entry.569	g__Paraprevotella	s__adolescentis	-0.156491626815292	-0.169393533952123	0.0129019071368308
mat_entry.570	g__Paraprevotella	g__Rothia	-0.198677078506363	-0.203644553528617	0.004967475022254
mat_entry.571	g__Paraprevotella	s__citroniae	0.0435085560542384	0.0269138219114138	0.0165947341428245
mat_entry.572	g__Paraprevotella	s__mucilaginosa	-0.196493019506724	-0.203644553528617	0.00715153402189206
mat_entry.573	g__Paraprevotella	s__distasonis	-0.117389403120043	-0.111051621503845	0.0063377816161988
mat_entry.574	g__Paraprevotella	g__Actinomyces	-0.0174922997973162	-0.0532831523927505	0.0357908525954343
mat_entry.575	g__Paraprevotella	s__Actinomyces	-0.0174922997973162	-0.0532831523927505	0.0357908525954343
mat_entry.576	g__Paraprevotella	s__stutzeri	-0.100004331428307	-0.0993070740063617	0.000697257421945
mat_entry.577	g__Paraprevotella	o__Alteromonadales	-0.207888889036263	-0.19853182216508	0.00935706687118323
mat_entry.578	g__Paraprevotella	g__Shewanella	-0.141578202309084	-0.130071843887424	0.0115063584216596
mat_entry.579	g__Paraprevotella	f__Shewanellaceae	-0.141578202309084	-0.130071843887424	0.0115063584216596
mat_entry.580	g__Paraprevotella	c__Bacilli	-0.182321643601659	-0.145152891972112	0.0371687516295464
mat_entry.581	g__Paraprevotella	s__Roseburia.sp	-0.093711370687613	-0.0647801125439093	0.0289312581437036
mat_entry.582	g__Paraprevotella	s__Parvimonas.sp	-0.075857407823595	-0.0756131508376434	0.000244256985951555
mat_entry.583	g__Paraprevotella	g__Parvimonas	-0.075857407823595	-0.0756131508376434	0.000244256985951555
mat_entry.584	g__Paraprevotella	s__fragilis	0.464557181951195	0.478277612755881	0.0137204308046857
mat_entry.585	g__Paraprevotella.1	g__Blautia	0.0711757425359685	NA	NA
mat_entry.586	g__Paraprevotella.1	g__Erysipelotrichaceae.cc_115	0.331567282553901	NA	NA
mat_entry.587	g__Paraprevotella.1	s__Erysipelotrichaceae.cc_115.sp	0.331567282553901	NA	NA
mat_entry.588	g__Paraprevotella.1	s__symbiosum	-0.14372047767582	NA	NA
mat_entry.589	g__Paraprevotella.1	s__Desulfovibrionaceae.sp	0.218726942696335	NA	NA
mat_entry.590	g__Paraprevotella.1	g__Desulfovibrionaceae.unidentified	0.218726942696335	NA	NA
mat_entry.591	g__Paraprevotella.1	f__Brevibacteriaceae	-0.120129773703206	NA	NA
mat_entry.592	g__Paraprevotella.1	s__Brevibacterium.sp	-0.120129773703206	NA	NA
mat_entry.593	g__Paraprevotella.1	s__ramosum	-0.0674428116463366	NA	NA
mat_entry.594	g__Paraprevotella.1	s__Sphingomonas.sp	-0.108214304701273	NA	NA
mat_entry.595	g__Paraprevotella.1	s__Tepidimonas.sp	-0.115424925052114	NA	NA
mat_entry.596	g__Paraprevotella.1	f__Microbacteriaceae	-0.0597972089574234	NA	NA
mat_entry.597	g__Paraprevotella.1	g__Tepidimonas	-0.115424925052114	NA	NA
mat_entry.598	g__Paraprevotella.1	s__hathewayi	-0.0931150839328115	NA	NA
mat_entry.599	g__Paraprevotella.1	g__Staphylococcus	-0.159357246590292	NA	NA
mat_entry.600	g__Paraprevotella.1	s__adolescentis	-0.156491626815292	NA	NA
mat_entry.601	g__Paraprevotella.1	g__Rothia	-0.198677078506363	NA	NA
mat_entry.602	g__Paraprevotella.1	s__citroniae	0.0435085560542384	NA	NA
mat_entry.603	g__Paraprevotella.1	s__mucilaginosa	-0.196493019506724	NA	NA
mat_entry.604	g__Paraprevotella.1	s__distasonis	-0.117389403120043	NA	NA
mat_entry.605	g__Paraprevotella.1	g__Actinomyces	-0.0174922997973162	NA	NA
mat_entry.606	g__Paraprevotella.1	s__Actinomyces	-0.0174922997973162	NA	NA
mat_entry.607	g__Paraprevotella.1	s__stutzeri	-0.100004331428307	NA	NA
mat_entry.608	g__Paraprevotella.1	o__Alteromonadales	-0.207888889036263	NA	NA
mat_entry.609	g__Paraprevotella.1	g__Shewanella	-0.141578202309084	NA	NA
mat_entry.610	g__Paraprevotella.1	f__Shewanellaceae	-0.141578202309084	NA	NA
mat_entry.611	g__Paraprevotella.1	c__Bacilli	-0.182321643601659	NA	NA
mat_entry.612	g__Paraprevotella.1	s__Roseburia.sp	-0.093711370687613	NA	NA
mat_entry.613	g__Paraprevotella.1	s__Parvimonas.sp	-0.075857407823595	NA	NA
mat_entry.614	g__Paraprevotella.1	g__Parvimonas	-0.075857407823595	NA	NA
mat_entry.615	g__Paraprevotella.1	s__fragilis	0.464557181951195	NA	NA
mat_entry.616	g__Blautia	g__Erysipelotrichaceae.cc_115	0.256005696682395	0.240066121428915	0.0159395752534801
mat_entry.617	g__Blautia	s__Erysipelotrichaceae.cc_115.sp	0.256005696682395	0.240066121428915	0.0159395752534801
mat_entry.618	g__Blautia	s__symbiosum	0.246375315840405	0.205944193438341	0.0404311224020644
mat_entry.619	g__Blautia	s__Desulfovibrionaceae.sp	-0.00239860156255872	-0.0569721814993405	0.0545735799367818
mat_entry.620	g__Blautia	g__Desulfovibrionaceae.unidentified	-0.00239860156255872	-0.0569721814993405	0.0545735799367818
mat_entry.621	g__Blautia	f__Brevibacteriaceae	-0.181055586228002	-0.188507079390628	0.00745149316262686
mat_entry.622	g__Blautia	s__Brevibacterium.sp	-0.181055586228002	-0.188507079390628	0.00745149316262686
mat_entry.623	g__Blautia	s__ramosum	-0.0515304140051783	-0.0527401201617433	0.00120970615656502
mat_entry.624	g__Blautia	s__Sphingomonas.sp	0.0750998991480172	0.0279332633558457	0.0471666357921714
mat_entry.625	g__Blautia	s__Tepidimonas.sp	-0.334535723244527	-0.358872990491261	0.0243372672467344
mat_entry.626	g__Blautia	f__Microbacteriaceae	-0.0538191574793233	-0.130560040015465	0.0767408825361416
mat_entry.627	g__Blautia	g__Tepidimonas	-0.334535723244527	-0.358872990491261	0.0243372672467344
mat_entry.628	g__Blautia	s__hathewayi	-0.0953014743283014	-0.0708204299578296	0.0244810443704718
mat_entry.629	g__Blautia	g__Staphylococcus	-0.392670946546442	-0.386294646978293	0.00637629956814828
mat_entry.630	g__Blautia	s__adolescentis	-0.00702587411403939	0.0626080268268594	0.0696339009408988
mat_entry.631	g__Blautia	g__Rothia	-0.220252093253949	-0.242569172477585	0.0223170792236356
mat_entry.632	g__Blautia	s__citroniae	-0.179839725123434	-0.156671182232552	0.0231685428908823
mat_entry.633	g__Blautia	s__mucilaginosa	-0.226247407242714	-0.242569172477585	0.0163217652348713
mat_entry.634	g__Blautia	s__distasonis	-0.194735831950061	-0.171590046328767	0.0231457856212946
mat_entry.635	g__Blautia	g__Actinomyces	-0.141667092141586	-0.172318201115448	0.0306511089738618
mat_entry.636	g__Blautia	s__Actinomyces	-0.141667092141586	-0.172318201115448	0.0306511089738618
mat_entry.637	g__Blautia	s__stutzeri	-0.0752172700973837	-0.0843044957058523	0.00908722560846856
mat_entry.638	g__Blautia	o__Alteromonadales	0.0498959351518118	-0.0116737040861832	0.061569639237995
mat_entry.639	g__Blautia	g__Shewanella	-0.139145454475916	-0.168261412081916	0.0291159576060002
mat_entry.640	g__Blautia	f__Shewanellaceae	-0.139145454475916	-0.168261412081916	0.0291159576060002
mat_entry.641	g__Blautia	c__Bacilli	-0.358508844134073	-0.318952308990324	0.0395565351437492
mat_entry.642	g__Blautia	s__Roseburia.sp	0.151143720907795	0.127694918198152	0.0234488027096435
mat_entry.643	g__Blautia	s__Parvimonas.sp	-0.16367918128983	-0.17117353391333	0.00749435262349976
mat_entry.644	g__Blautia	g__Parvimonas	-0.16367918128983	-0.17117353391333	0.00749435262349976
mat_entry.645	g__Blautia	s__fragilis	-0.00684373094308753	-0.0343723147677966	0.027528583824709
mat_entry.646	g__Erysipelotrichaceae.cc_115	s__Erysipelotrichaceae.cc_115.sp	1	1	1.11022302462516e-16
mat_entry.647	g__Erysipelotrichaceae.cc_115	s__symbiosum	-0.0493082866685912	-0.0325385809460168	0.0167697057225744
mat_entry.648	g__Erysipelotrichaceae.cc_115	s__Desulfovibrionaceae.sp	0.399635378534218	0.389234605540219	0.0104007729939993
mat_entry.649	g__Erysipelotrichaceae.cc_115	g__Desulfovibrionaceae.unidentified	0.399635378534218	0.389234605540219	0.0104007729939993
mat_entry.650	g__Erysipelotrichaceae.cc_115	f__Brevibacteriaceae	-0.100748313385412	-0.0948966093350029	0.0058517040504093
mat_entry.651	g__Erysipelotrichaceae.cc_115	s__Brevibacterium.sp	-0.100748313385412	-0.0948966093350029	0.0058517040504093
mat_entry.652	g__Erysipelotrichaceae.cc_115	s__ramosum	-0.145434069657516	-0.149343619345225	0.00390954968770907
mat_entry.653	g__Erysipelotrichaceae.cc_115	s__Sphingomonas.sp	-0.0779675482137906	-0.0903980745456177	0.0124305263318271
mat_entry.654	g__Erysipelotrichaceae.cc_115	s__Tepidimonas.sp	-0.144814006600248	-0.169369451317274	0.0245554447170258
mat_entry.655	g__Erysipelotrichaceae.cc_115	f__Microbacteriaceae	0.0244642405681074	0.0210024806920854	0.00346175987602197
mat_entry.656	g__Erysipelotrichaceae.cc_115	g__Tepidimonas	-0.144814006600248	-0.169369451317274	0.0245554447170258
mat_entry.657	g__Erysipelotrichaceae.cc_115	s__hathewayi	-0.112076847936059	-0.0808255331488024	0.0312513147872571
mat_entry.658	g__Erysipelotrichaceae.cc_115	g__Staphylococcus	-0.221474833678701	-0.2020416852551	0.0194331484236017
mat_entry.659	g__Erysipelotrichaceae.cc_115	s__adolescentis	-0.132628608555224	-0.126070373213139	0.00655823534208505
mat_entry.660	g__Erysipelotrichaceae.cc_115	g__Rothia	-0.100655159046706	-0.120048744528035	0.0193935854813288
mat_entry.661	g__Erysipelotrichaceae.cc_115	s__citroniae	-0.186196210794346	-0.172584136916369	0.0136120738779769
mat_entry.662	g__Erysipelotrichaceae.cc_115	s__mucilaginosa	-0.0979567501383732	-0.120048744528035	0.0220919943896618
mat_entry.663	g__Erysipelotrichaceae.cc_115	s__distasonis	-0.0936616215972958	-0.0903980745456177	0.00326354705167813
mat_entry.664	g__Erysipelotrichaceae.cc_115	g__Actinomyces	-0.145593950446309	-0.173493887501989	0.0278999370556801
mat_entry.665	g__Erysipelotrichaceae.cc_115	s__Actinomyces	-0.145593950446309	-0.173493887501989	0.0278999370556801
mat_entry.666	g__Erysipelotrichaceae.cc_115	s__stutzeri	-0.0786990033770384	-0.0808377955888151	0.00213879221177672
mat_entry.667	g__Erysipelotrichaceae.cc_115	o__Alteromonadales	-0.162969693650101	-0.161608576414482	0.00136111723561866
mat_entry.668	g__Erysipelotrichaceae.cc_115	g__Shewanella	-0.110986962145046	-0.105880887471907	0.0051060746731393
mat_entry.669	g__Erysipelotrichaceae.cc_115	f__Shewanellaceae	-0.110986962145046	-0.105880887471907	0.0051060746731393
mat_entry.670	g__Erysipelotrichaceae.cc_115	c__Bacilli	-0.177135137615126	-0.170183277442745	0.00695186017238078
mat_entry.671	g__Erysipelotrichaceae.cc_115	s__Roseburia.sp	-0.0920131173562145	-0.0903980745456177	0.00161504281059675
mat_entry.672	g__Erysipelotrichaceae.cc_115	s__Parvimonas.sp	-0.0616160808093883	-0.0615505037521103	6.55770572779435e-05
mat_entry.673	g__Erysipelotrichaceae.cc_115	g__Parvimonas	-0.0616160808093883	-0.0615505037521103	6.55770572779435e-05
mat_entry.674	g__Erysipelotrichaceae.cc_115	s__fragilis	-0.138462685883048	-0.141573391171746	0.00311070528869736
mat_entry.675	s__Erysipelotrichaceae.cc_115.sp	s__symbiosum	-0.0493082866685912	-0.0325385809460168	0.0167697057225744
mat_entry.676	s__Erysipelotrichaceae.cc_115.sp	s__Desulfovibrionaceae.sp	0.399635378534218	0.389234605540219	0.0104007729939993
mat_entry.677	s__Erysipelotrichaceae.cc_115.sp	g__Desulfovibrionaceae.unidentified	0.399635378534218	0.389234605540219	0.0104007729939993
mat_entry.678	s__Erysipelotrichaceae.cc_115.sp	f__Brevibacteriaceae	-0.100748313385412	-0.0948966093350029	0.0058517040504093
mat_entry.679	s__Erysipelotrichaceae.cc_115.sp	s__Brevibacterium.sp	-0.100748313385412	-0.0948966093350029	0.0058517040504093
mat_entry.680	s__Erysipelotrichaceae.cc_115.sp	s__ramosum	-0.145434069657516	-0.149343619345225	0.00390954968770907
mat_entry.681	s__Erysipelotrichaceae.cc_115.sp	s__Sphingomonas.sp	-0.0779675482137906	-0.0903980745456177	0.0124305263318271
mat_entry.682	s__Erysipelotrichaceae.cc_115.sp	s__Tepidimonas.sp	-0.144814006600248	-0.169369451317274	0.0245554447170258
mat_entry.683	s__Erysipelotrichaceae.cc_115.sp	f__Microbacteriaceae	0.0244642405681074	0.0210024806920854	0.00346175987602197
mat_entry.684	s__Erysipelotrichaceae.cc_115.sp	g__Tepidimonas	-0.144814006600248	-0.169369451317274	0.0245554447170258
mat_entry.685	s__Erysipelotrichaceae.cc_115.sp	s__hathewayi	-0.112076847936059	-0.0808255331488024	0.0312513147872571
mat_entry.686	s__Erysipelotrichaceae.cc_115.sp	g__Staphylococcus	-0.221474833678701	-0.2020416852551	0.0194331484236017
mat_entry.687	s__Erysipelotrichaceae.cc_115.sp	s__adolescentis	-0.132628608555224	-0.126070373213139	0.00655823534208505
mat_entry.688	s__Erysipelotrichaceae.cc_115.sp	g__Rothia	-0.100655159046706	-0.120048744528035	0.0193935854813288
mat_entry.689	s__Erysipelotrichaceae.cc_115.sp	s__citroniae	-0.186196210794346	-0.172584136916369	0.0136120738779769
mat_entry.690	s__Erysipelotrichaceae.cc_115.sp	s__mucilaginosa	-0.0979567501383732	-0.120048744528035	0.0220919943896618
mat_entry.691	s__Erysipelotrichaceae.cc_115.sp	s__distasonis	-0.0936616215972958	-0.0903980745456177	0.00326354705167813
mat_entry.692	s__Erysipelotrichaceae.cc_115.sp	g__Actinomyces	-0.145593950446309	-0.173493887501989	0.0278999370556801
mat_entry.693	s__Erysipelotrichaceae.cc_115.sp	s__Actinomyces	-0.145593950446309	-0.173493887501989	0.0278999370556801
mat_entry.694	s__Erysipelotrichaceae.cc_115.sp	s__stutzeri	-0.0786990033770384	-0.0808377955888151	0.00213879221177672
mat_entry.695	s__Erysipelotrichaceae.cc_115.sp	o__Alteromonadales	-0.162969693650101	-0.161608576414482	0.00136111723561866
mat_entry.696	s__Erysipelotrichaceae.cc_115.sp	g__Shewanella	-0.110986962145046	-0.105880887471907	0.0051060746731393
mat_entry.697	s__Erysipelotrichaceae.cc_115.sp	f__Shewanellaceae	-0.110986962145046	-0.105880887471907	0.0051060746731393
mat_entry.698	s__Erysipelotrichaceae.cc_115.sp	c__Bacilli	-0.177135137615126	-0.170183277442745	0.00695186017238078
mat_entry.699	s__Erysipelotrichaceae.cc_115.sp	s__Roseburia.sp	-0.0920131173562145	-0.0903980745456177	0.00161504281059675
mat_entry.700	s__Erysipelotrichaceae.cc_115.sp	s__Parvimonas.sp	-0.0616160808093883	-0.0615505037521103	6.55770572779435e-05
mat_entry.701	s__Erysipelotrichaceae.cc_115.sp	g__Parvimonas	-0.0616160808093883	-0.0615505037521103	6.55770572779435e-05
mat_entry.702	s__Erysipelotrichaceae.cc_115.sp	s__fragilis	-0.138462685883048	-0.141573391171746	0.00311070528869736
mat_entry.703	s__symbiosum	s__Desulfovibrionaceae.sp	-0.172983163551248	-0.16402622742171	0.00895693612953744
mat_entry.704	s__symbiosum	g__Desulfovibrionaceae.unidentified	-0.172983163551248	-0.16402622742171	0.00895693612953744
mat_entry.705	s__symbiosum	f__Brevibacteriaceae	-0.0817563475806102	-0.0746243927455112	0.00713195483509903
mat_entry.706	s__symbiosum	s__Brevibacterium.sp	-0.0817563475806102	-0.0746243927455112	0.00713195483509903
mat_entry.707	s__symbiosum	s__ramosum	-0.133845876793082	-0.110322613352957	0.0235232634401248
mat_entry.708	s__symbiosum	s__Sphingomonas.sp	-0.0919488290696594	-0.0883200307984663	0.00362879827119308
mat_entry.709	s__symbiosum	s__Tepidimonas.sp	-0.0707676019070325	-0.0847560191122561	0.0139884172052236
mat_entry.710	s__symbiosum	f__Microbacteriaceae	0.00268371815346879	0.0414220840033782	0.0387383658499094
mat_entry.711	s__symbiosum	g__Tepidimonas	-0.0707676019070325	-0.0847560191122561	0.0139884172052236
mat_entry.712	s__symbiosum	s__hathewayi	0.389777036896719	0.319695851466778	0.0700811854299409
mat_entry.713	s__symbiosum	g__Staphylococcus	-0.119320717799702	-0.11013320046691	0.00918751733279129
mat_entry.714	s__symbiosum	s__adolescentis	-0.055772287998902	-0.0923792290454686	0.0366069410465666
mat_entry.715	s__symbiosum	g__Rothia	0.0250182271055884	0.0220587541533101	0.00295947295227831
mat_entry.716	s__symbiosum	s__citroniae	0.0964498774334963	0.0769675181059809	0.0194823593275154
mat_entry.717	s__symbiosum	s__mucilaginosa	0.0262156765151538	0.0220587541533101	0.00415692236184367
mat_entry.718	s__symbiosum	s__distasonis	-0.100926881677027	-0.109861501724922	0.00893462004789453
mat_entry.719	s__symbiosum	g__Actinomyces	-0.145751026607505	-0.136431386649328	0.00931963995817731
mat_entry.720	s__symbiosum	s__Actinomyces	-0.145751026607505	-0.136431386649328	0.00931963995817731
mat_entry.721	s__symbiosum	s__stutzeri	-0.0155663278441833	-0.0549003985066724	0.0393340706624891
mat_entry.722	s__symbiosum	o__Alteromonadales	0.0758916806536386	0.118682747752916	0.0427910670992771
mat_entry.723	s__symbiosum	g__Shewanella	0.154819884260813	0.189232188069922	0.0344123038091093
mat_entry.724	s__symbiosum	f__Shewanellaceae	0.154819884260813	0.189232188069922	0.0344123038091093
mat_entry.725	s__symbiosum	c__Bacilli	-0.160138100882784	-0.166160954524817	0.00602285364203314
mat_entry.726	s__symbiosum	s__Roseburia.sp	-0.0767918007275124	-0.0667785598720111	0.0100132408555013
mat_entry.727	s__symbiosum	s__Parvimonas.sp	-0.0703046571623417	-0.0748028186233096	0.00449816146096793
mat_entry.728	s__symbiosum	g__Parvimonas	-0.0703046571623417	-0.0748028186233096	0.00449816146096793
mat_entry.729	s__symbiosum	s__fragilis	-0.0933139873083582	-0.0877144526977931	0.00559953461056512
mat_entry.730	s__Desulfovibrionaceae.sp	g__Desulfovibrionaceae.unidentified	1	1	0
mat_entry.731	s__Desulfovibrionaceae.sp	f__Brevibacteriaceae	-0.126831698118416	-0.116577951409252	0.0102537467091638
mat_entry.732	s__Desulfovibrionaceae.sp	s__Brevibacterium.sp	-0.126831698118416	-0.116577951409252	0.0102537467091638
mat_entry.733	s__Desulfovibrionaceae.sp	s__ramosum	-0.104444735405057	-0.0687992436768009	0.0356454917282556
mat_entry.734	s__Desulfovibrionaceae.sp	s__Sphingomonas.sp	-0.105806930146899	-0.087915867023877	0.017891063123022
mat_entry.735	s__Desulfovibrionaceae.sp	s__Tepidimonas.sp	-0.0414238746844564	-0.059447385661511	0.0180235109770546
mat_entry.736	s__Desulfovibrionaceae.sp	f__Microbacteriaceae	0.0407235460016301	0.0770235343996875	0.0362999883980574
mat_entry.737	s__Desulfovibrionaceae.sp	g__Tepidimonas	-0.0414238746844564	-0.059447385661511	0.0180235109770546
mat_entry.738	s__Desulfovibrionaceae.sp	s__hathewayi	-0.189704977436423	-0.180901881098306	0.00880309633811655
mat_entry.739	s__Desulfovibrionaceae.sp	g__Staphylococcus	-0.23881448358299	-0.23365968324712	0.00515480033586996
mat_entry.740	s__Desulfovibrionaceae.sp	s__adolescentis	-0.118700773597988	-0.154874088184798	0.0361733145868101
mat_entry.741	s__Desulfovibrionaceae.sp	g__Rothia	-0.19282431818006	-0.188522433217086	0.00430188496297415
mat_entry.742	s__Desulfovibrionaceae.sp	s__citroniae	-0.249548547640973	-0.247030436829763	0.0025181108112102
mat_entry.743	s__Desulfovibrionaceae.sp	s__mucilaginosa	-0.19048095046133	-0.188522433217086	0.00195851724424434
mat_entry.744	s__Desulfovibrionaceae.sp	s__distasonis	-0.103286255904431	-0.087915867023877	0.0153703888805535
mat_entry.745	s__Desulfovibrionaceae.sp	g__Actinomyces	-0.166017965120006	-0.193151427423721	0.027133462303715
mat_entry.746	s__Desulfovibrionaceae.sp	s__Actinomyces	-0.166017965120006	-0.193151427423721	0.027133462303715
mat_entry.747	s__Desulfovibrionaceae.sp	s__stutzeri	-0.0995575001732072	-0.0993070740063617	0.000250426166845591
mat_entry.748	s__Desulfovibrionaceae.sp	o__Alteromonadales	-0.209863718027601	-0.19853182216508	0.011331895862521
mat_entry.749	s__Desulfovibrionaceae.sp	g__Shewanella	-0.142923116603242	-0.130071843887424	0.0128512727158175
mat_entry.750	s__Desulfovibrionaceae.sp	f__Shewanellaceae	-0.142923116603242	-0.130071843887424	0.0128512727158175
mat_entry.751	s__Desulfovibrionaceae.sp	c__Bacilli	-0.256616897052958	-0.264456638798506	0.00783974174554752
mat_entry.752	s__Desulfovibrionaceae.sp	s__Roseburia.sp	-0.0781343858083597	-0.111051621503845	0.0329172356954848
mat_entry.753	s__Desulfovibrionaceae.sp	s__Parvimonas.sp	-0.0788095545916982	-0.0756131508376434	0.00319640375405482
mat_entry.754	s__Desulfovibrionaceae.sp	g__Parvimonas	-0.0788095545916982	-0.0756131508376434	0.00319640375405482
mat_entry.755	s__Desulfovibrionaceae.sp	s__fragilis	-0.176036059207629	-0.173919131911229	0.00211692729639959
mat_entry.756	g__Desulfovibrionaceae.unidentified	f__Brevibacteriaceae	-0.126831698118416	-0.116577951409252	0.0102537467091638
mat_entry.757	g__Desulfovibrionaceae.unidentified	s__Brevibacterium.sp	-0.126831698118416	-0.116577951409252	0.0102537467091638
mat_entry.758	g__Desulfovibrionaceae.unidentified	s__ramosum	-0.104444735405057	-0.0687992436768009	0.0356454917282556
mat_entry.759	g__Desulfovibrionaceae.unidentified	s__Sphingomonas.sp	-0.105806930146899	-0.087915867023877	0.017891063123022
mat_entry.760	g__Desulfovibrionaceae.unidentified	s__Tepidimonas.sp	-0.0414238746844564	-0.059447385661511	0.0180235109770546
mat_entry.761	g__Desulfovibrionaceae.unidentified	f__Microbacteriaceae	0.0407235460016301	0.0770235343996875	0.0362999883980574
mat_entry.762	g__Desulfovibrionaceae.unidentified	g__Tepidimonas	-0.0414238746844564	-0.059447385661511	0.0180235109770546
mat_entry.763	g__Desulfovibrionaceae.unidentified	s__hathewayi	-0.189704977436423	-0.180901881098306	0.00880309633811655
mat_entry.764	g__Desulfovibrionaceae.unidentified	g__Staphylococcus	-0.23881448358299	-0.23365968324712	0.00515480033586996
mat_entry.765	g__Desulfovibrionaceae.unidentified	s__adolescentis	-0.118700773597988	-0.154874088184798	0.0361733145868101
mat_entry.766	g__Desulfovibrionaceae.unidentified	g__Rothia	-0.19282431818006	-0.188522433217086	0.00430188496297415
mat_entry.767	g__Desulfovibrionaceae.unidentified	s__citroniae	-0.249548547640973	-0.247030436829763	0.0025181108112102
mat_entry.768	g__Desulfovibrionaceae.unidentified	s__mucilaginosa	-0.19048095046133	-0.188522433217086	0.00195851724424434
mat_entry.769	g__Desulfovibrionaceae.unidentified	s__distasonis	-0.103286255904431	-0.087915867023877	0.0153703888805535
mat_entry.770	g__Desulfovibrionaceae.unidentified	g__Actinomyces	-0.166017965120006	-0.193151427423721	0.027133462303715
mat_entry.771	g__Desulfovibrionaceae.unidentified	s__Actinomyces	-0.166017965120006	-0.193151427423721	0.027133462303715
mat_entry.772	g__Desulfovibrionaceae.unidentified	s__stutzeri	-0.0995575001732072	-0.0993070740063617	0.000250426166845591
mat_entry.773	g__Desulfovibrionaceae.unidentified	o__Alteromonadales	-0.209863718027601	-0.19853182216508	0.011331895862521
mat_entry.774	g__Desulfovibrionaceae.unidentified	g__Shewanella	-0.142923116603242	-0.130071843887424	0.0128512727158175
mat_entry.775	g__Desulfovibrionaceae.unidentified	f__Shewanellaceae	-0.142923116603242	-0.130071843887424	0.0128512727158175
mat_entry.776	g__Desulfovibrionaceae.unidentified	c__Bacilli	-0.256616897052958	-0.264456638798506	0.00783974174554752
mat_entry.777	g__Desulfovibrionaceae.unidentified	s__Roseburia.sp	-0.0781343858083597	-0.111051621503845	0.0329172356954848
mat_entry.778	g__Desulfovibrionaceae.unidentified	s__Parvimonas.sp	-0.0788095545916982	-0.0756131508376434	0.00319640375405482
mat_entry.779	g__Desulfovibrionaceae.unidentified	g__Parvimonas	-0.0788095545916982	-0.0756131508376434	0.00319640375405482
mat_entry.780	g__Desulfovibrionaceae.unidentified	s__fragilis	-0.176036059207629	-0.173919131911229	0.00211692729639959
mat_entry.781	f__Brevibacteriaceae	s__Brevibacterium.sp	1	1	1.11022302462516e-16
mat_entry.782	f__Brevibacteriaceae	s__ramosum	-0.0741998548609207	-0.085997314059169	0.0117974591982483
mat_entry.783	f__Brevibacteriaceae	s__Sphingomonas.sp	0.265332023552274	0.286299167156934	0.0209671436046603
mat_entry.784	f__Brevibacteriaceae	s__Tepidimonas.sp	0.0648917616018573	0.104495242683715	0.0396034810818578
mat_entry.785	f__Brevibacteriaceae	f__Microbacteriaceae	-0.0421021462952489	-0.0522886256214728	0.0101864793262239
mat_entry.786	f__Brevibacteriaceae	g__Tepidimonas	0.0648917616018573	0.104495242683715	0.0396034810818578
mat_entry.787	f__Brevibacteriaceae	s__hathewayi	-0.13114622532424	-0.12719406081164	0.00395216451260005
mat_entry.788	f__Brevibacteriaceae	g__Staphylococcus	0.59641862854469	0.610799257876236	0.0143806293315465
mat_entry.789	f__Brevibacteriaceae	s__adolescentis	-0.0270276004211251	-0.0598915016202113	0.0328639011990863
mat_entry.790	f__Brevibacteriaceae	g__Rothia	0.0102718498460379	0.0396947624183046	0.0294229125722667
mat_entry.791	f__Brevibacteriaceae	s__citroniae	-0.140766611587266	-0.151387184261007	0.0106205726737411
mat_entry.792	f__Brevibacteriaceae	s__mucilaginosa	0.0134819142922187	0.0396947624183046	0.0262128481260859
mat_entry.793	f__Brevibacteriaceae	s__distasonis	-0.0846283781758491	-0.0780815910428002	0.00654678713304888
mat_entry.794	f__Brevibacteriaceae	g__Actinomyces	0.17537905897969	0.209798166350631	0.034419107370941
mat_entry.795	f__Brevibacteriaceae	s__Actinomyces	0.17537905897969	0.209798166350631	0.034419107370941
mat_entry.796	f__Brevibacteriaceae	s__stutzeri	-0.0473298344227266	-0.069823873215155	0.0224940387924284
mat_entry.797	f__Brevibacteriaceae	o__Alteromonadales	0.0308790622504121	0.0507599499055378	0.0198808876551256
mat_entry.798	f__Brevibacteriaceae	g__Shewanella	0.0825588200370572	0.128036879932896	0.0454780598958388
mat_entry.799	f__Brevibacteriaceae	f__Shewanellaceae	0.0825588200370572	0.128036879932896	0.0454780598958388
mat_entry.800	f__Brevibacteriaceae	c__Bacilli	0.554169267779843	0.531263745109581	0.0229055226702619
mat_entry.801	f__Brevibacteriaceae	s__Roseburia.sp	0.255157940086296	0.286299167156934	0.0311412270706375
mat_entry.802	f__Brevibacteriaceae	s__Parvimonas.sp	-0.0473470148429334	-0.0531644206650152	0.00581740582208173
mat_entry.803	f__Brevibacteriaceae	g__Parvimonas	-0.0473470148429334	-0.0531644206650152	0.00581740582208173
mat_entry.804	f__Brevibacteriaceae	s__fragilis	-0.0900062997039781	-0.0815229431052856	0.00848335659869252
mat_entry.805	s__Brevibacterium.sp	s__ramosum	-0.0741998548609207	-0.085997314059169	0.0117974591982483
mat_entry.806	s__Brevibacterium.sp	s__Sphingomonas.sp	0.265332023552274	0.286299167156934	0.0209671436046603
mat_entry.807	s__Brevibacterium.sp	s__Tepidimonas.sp	0.0648917616018573	0.104495242683715	0.0396034810818578
mat_entry.808	s__Brevibacterium.sp	f__Microbacteriaceae	-0.0421021462952489	-0.0522886256214728	0.0101864793262239
mat_entry.809	s__Brevibacterium.sp	g__Tepidimonas	0.0648917616018573	0.104495242683715	0.0396034810818578
mat_entry.810	s__Brevibacterium.sp	s__hathewayi	-0.13114622532424	-0.12719406081164	0.00395216451260005
mat_entry.811	s__Brevibacterium.sp	g__Staphylococcus	0.59641862854469	0.610799257876236	0.0143806293315465
mat_entry.812	s__Brevibacterium.sp	s__adolescentis	-0.0270276004211251	-0.0598915016202113	0.0328639011990863
mat_entry.813	s__Brevibacterium.sp	g__Rothia	0.0102718498460379	0.0396947624183046	0.0294229125722667
mat_entry.814	s__Brevibacterium.sp	s__citroniae	-0.140766611587266	-0.151387184261007	0.0106205726737411
mat_entry.815	s__Brevibacterium.sp	s__mucilaginosa	0.0134819142922187	0.0396947624183046	0.0262128481260859
mat_entry.816	s__Brevibacterium.sp	s__distasonis	-0.0846283781758491	-0.0780815910428002	0.00654678713304888
mat_entry.817	s__Brevibacterium.sp	g__Actinomyces	0.17537905897969	0.209798166350631	0.034419107370941
mat_entry.818	s__Brevibacterium.sp	s__Actinomyces	0.17537905897969	0.209798166350631	0.034419107370941
mat_entry.819	s__Brevibacterium.sp	s__stutzeri	-0.0473298344227266	-0.069823873215155	0.0224940387924284
mat_entry.820	s__Brevibacterium.sp	o__Alteromonadales	0.0308790622504121	0.0507599499055378	0.0198808876551256
mat_entry.821	s__Brevibacterium.sp	g__Shewanella	0.0825588200370572	0.128036879932896	0.0454780598958388
mat_entry.822	s__Brevibacterium.sp	f__Shewanellaceae	0.0825588200370572	0.128036879932896	0.0454780598958388
mat_entry.823	s__Brevibacterium.sp	c__Bacilli	0.554169267779843	0.531263745109581	0.0229055226702619
mat_entry.824	s__Brevibacterium.sp	s__Roseburia.sp	0.255157940086296	0.286299167156934	0.0311412270706375
mat_entry.825	s__Brevibacterium.sp	s__Parvimonas.sp	-0.0473470148429334	-0.0531644206650152	0.00581740582208173
mat_entry.826	s__Brevibacterium.sp	g__Parvimonas	-0.0473470148429334	-0.0531644206650152	0.00581740582208173
mat_entry.827	s__Brevibacterium.sp	s__fragilis	-0.0900062997039781	-0.0815229431052856	0.00848335659869252
mat_entry.828	s__ramosum	s__Sphingomonas.sp	0.103611956141117	0.150187852296528	0.0465758961554104
mat_entry.829	s__ramosum	s__Tepidimonas.sp	-0.130451657731111	-0.138868446999993	0.00841678926888137
mat_entry.830	s__ramosum	f__Microbacteriaceae	-0.0231658700051206	-0.00783707322619481	0.0153287967789258
mat_entry.831	s__ramosum	g__Tepidimonas	-0.130451657731111	-0.138868446999993	0.00841678926888137
mat_entry.832	s__ramosum	s__hathewayi	-0.0187874102205608	-0.0597003497634768	0.040912939542916
mat_entry.833	s__ramosum	g__Staphylococcus	-0.15114730556111	-0.160207641600405	0.00906033603929449
mat_entry.834	s__ramosum	s__adolescentis	-0.0915628174321394	-0.114247638084662	0.0226848206525228
mat_entry.835	s__ramosum	g__Rothia	-0.0131124087258891	0.0535454279901394	0.0666578367160286
mat_entry.836	s__ramosum	s__citroniae	0.00197898208671983	-0.00567251689282182	0.00765149897954165
mat_entry.837	s__ramosum	s__mucilaginosa	-0.0080091828589127	0.0535454279901394	0.0615546108490521
mat_entry.838	s__ramosum	s__distasonis	-0.0240483366660091	-0.031858029275021	0.00780969260901193
mat_entry.839	s__ramosum	g__Actinomyces	-0.09134589044807	-0.0786119147744481	0.0127339756736219
mat_entry.840	s__ramosum	s__Actinomyces	-0.09134589044807	-0.0786119147744481	0.0127339756736219
mat_entry.841	s__ramosum	s__stutzeri	-0.0804681342476386	-0.0869925922093923	0.00652445796175362
mat_entry.842	s__ramosum	o__Alteromonadales	-0.0903186551957205	-0.0698980749003882	0.0204205802953324
mat_entry.843	s__ramosum	g__Shewanella	-0.000689564467065721	0.047975749589962	0.0486653140570277
mat_entry.844	s__ramosum	f__Shewanellaceae	-0.000689564467065721	0.047975749589962	0.0486653140570277
mat_entry.845	s__ramosum	c__Bacilli	-0.210771333865641	-0.222953805065822	0.0121824712001808
mat_entry.846	s__ramosum	s__Roseburia.sp	0.0847555581942731	0.0136534411178662	0.071102117076407
mat_entry.847	s__ramosum	s__Parvimonas.sp	-0.0849531384536977	-0.0836675520668665	0.00128558638683123
mat_entry.848	s__ramosum	g__Parvimonas	-0.0849531384536977	-0.0836675520668665	0.00128558638683123
mat_entry.849	s__ramosum	s__fragilis	0.154355571053254	0.163934801002966	0.00957922994971253
mat_entry.850	s__Sphingomonas.sp	s__Tepidimonas.sp	0.222412247249838	0.236688015169782	0.0142757679199447
mat_entry.851	s__Sphingomonas.sp	f__Microbacteriaceae	0.0729445104784653	0.0308347029714188	0.0421098075070464
mat_entry.852	s__Sphingomonas.sp	g__Tepidimonas	0.222412247249838	0.236688015169782	0.0142757679199447
mat_entry.853	s__Sphingomonas.sp	s__hathewayi	-0.1216715574291	-0.0999075525300587	0.0217640048990413
mat_entry.854	s__Sphingomonas.sp	g__Staphylococcus	0.0947848383882561	0.162777945157703	0.0679931067694465
mat_entry.855	s__Sphingomonas.sp	s__adolescentis	0.342359007176831	0.337127638454882	0.00523136872194885
mat_entry.856	s__Sphingomonas.sp	g__Rothia	0.019538225233335	0.0414142912245629	0.0218760659912279
mat_entry.857	s__Sphingomonas.sp	s__citroniae	0.0296523802029682	0.0309023007791113	0.00124992057614311
mat_entry.858	s__Sphingomonas.sp	s__mucilaginosa	0.0164938204155141	0.0414142912245629	0.0249204708090488
mat_entry.859	s__Sphingomonas.sp	s__distasonis	-0.00339888529105075	-0.046831955922865	0.0434330706318143
mat_entry.860	s__Sphingomonas.sp	g__Actinomyces	0.778380000623692	0.808927880366694	0.0305478797430014
mat_entry.861	s__Sphingomonas.sp	s__Actinomyces	0.778380000623692	0.808927880366694	0.0305478797430014
mat_entry.862	s__Sphingomonas.sp	s__stutzeri	0.0620061211469428	0.0997708517754042	0.0377647306284615
mat_entry.863	s__Sphingomonas.sp	o__Alteromonadales	0.259651769028599	0.209532679756843	0.0501190892717559
mat_entry.864	s__Sphingomonas.sp	g__Shewanella	-0.000963147324710031	0.0290398438636336	0.0300029911883437
mat_entry.865	s__Sphingomonas.sp	f__Shewanellaceae	-0.000963147324710031	0.0290398438636336	0.0300029911883437
mat_entry.866	s__Sphingomonas.sp	c__Bacilli	0.0292104250918313	0.0870101433973626	0.0577997183055313
mat_entry.867	s__Sphingomonas.sp	s__Roseburia.sp	0.968206631549922	0.972451790633609	0.00424515908368739
mat_entry.868	s__Sphingomonas.sp	s__Parvimonas.sp	-0.0560635569343719	-0.050644183139196	0.00541937379517597
mat_entry.869	s__Sphingomonas.sp	g__Parvimonas	-0.0560635569343719	-0.050644183139196	0.00541937379517597
mat_entry.870	s__Sphingomonas.sp	s__fragilis	-0.0642502462886532	-0.0517722543137727	0.0124779919748805
mat_entry.871	s__Tepidimonas.sp	f__Microbacteriaceae	0.0688349637965778	0.0514232233804909	0.0174117404160869
mat_entry.872	s__Tepidimonas.sp	g__Tepidimonas	1	1	0
mat_entry.873	s__Tepidimonas.sp	s__hathewayi	-0.105487766997414	-0.0904639291750254	0.0150238378223889
mat_entry.874	s__Tepidimonas.sp	g__Staphylococcus	0.624769539101294	0.634061912017519	0.0092923729162252
mat_entry.875	s__Tepidimonas.sp	s__adolescentis	-0.0921678087561454	-0.0763521993572524	0.015815609398893
mat_entry.876	s__Tepidimonas.sp	g__Rothia	0.209821337455541	0.198080662259834	0.0117406751957069
mat_entry.877	s__Tepidimonas.sp	s__citroniae	0.121159639888611	0.0992544350474112	0.0219052048411998
mat_entry.878	s__Tepidimonas.sp	s__mucilaginosa	0.214512098950834	0.198080662259834	0.0164314366909991
mat_entry.879	s__Tepidimonas.sp	s__distasonis	0.150881150438504	0.148206514171733	0.00267463626677142
mat_entry.880	s__Tepidimonas.sp	g__Actinomyces	0.504229184044621	0.515814761090006	0.011585577045385
mat_entry.881	s__Tepidimonas.sp	s__Actinomyces	0.504229184044621	0.515814761090006	0.011585577045385
mat_entry.882	s__Tepidimonas.sp	s__stutzeri	0.0235262856949976	0.0311550412026567	0.00762875550765903
mat_entry.883	s__Tepidimonas.sp	o__Alteromonadales	0.123859404843211	0.13912846523912	0.0152690603959093
mat_entry.884	s__Tepidimonas.sp	g__Shewanella	0.363307316123954	0.349771686558974	0.0135356295649797
mat_entry.885	s__Tepidimonas.sp	f__Shewanellaceae	0.363307316123954	0.349771686558974	0.0135356295649797
mat_entry.886	s__Tepidimonas.sp	c__Bacilli	0.38761204535833	0.357887591444328	0.0297244539140021
mat_entry.887	s__Tepidimonas.sp	s__Roseburia.sp	0.194249789909011	0.236688015169782	0.0424382252607716
mat_entry.888	s__Tepidimonas.sp	s__Parvimonas.sp	0.176386707235363	0.176218209133888	0.000168498101475234
mat_entry.889	s__Tepidimonas.sp	g__Parvimonas	0.176386707235363	0.176218209133888	0.000168498101475234
mat_entry.890	s__Tepidimonas.sp	s__fragilis	-0.0840447832030261	-0.0796787992858717	0.00436598391715438
mat_entry.891	f__Microbacteriaceae	g__Tepidimonas	0.0688349637965778	0.0514232233804909	0.0174117404160869
mat_entry.892	f__Microbacteriaceae	s__hathewayi	-0.108061243409045	-0.110423326023024	0.00236208261397901
mat_entry.893	f__Microbacteriaceae	g__Staphylococcus	0.0878076337093265	0.115302169876451	0.0274945361671249
mat_entry.894	f__Microbacteriaceae	s__adolescentis	-0.184142640184584	-0.210877606847647	0.0267349666630624
mat_entry.895	f__Microbacteriaceae	g__Rothia	0.293825685868212	0.350892397369503	0.0570667115012914
mat_entry.896	f__Microbacteriaceae	s__citroniae	-0.0283648408220596	-0.0374467119272859	0.00908187110522632
mat_entry.897	f__Microbacteriaceae	s__mucilaginosa	0.306427249077408	0.350892397369503	0.0444651482920955
mat_entry.898	f__Microbacteriaceae	s__distasonis	0.102144439235851	0.149429714399953	0.0472852751641018
mat_entry.899	f__Microbacteriaceae	g__Actinomyces	0.0379387785521633	0.027313205075884	0.0106255734762793
mat_entry.900	f__Microbacteriaceae	s__Actinomyces	0.0379387785521633	0.027313205075884	0.0106255734762793
mat_entry.901	f__Microbacteriaceae	s__stutzeri	0.00373924749078485	0.0461329216673823	0.0423936741765974
mat_entry.902	f__Microbacteriaceae	o__Alteromonadales	0.47177577575666	0.452175438411785	0.0196003373448748
mat_entry.903	f__Microbacteriaceae	g__Shewanella	0.509053046003206	0.541738150722271	0.0326851047190648
mat_entry.904	f__Microbacteriaceae	f__Shewanellaceae	0.509053046003206	0.541738150722271	0.0326851047190648
mat_entry.905	f__Microbacteriaceae	c__Bacilli	0.0756300931537887	0.0545304861238896	0.0210996070298992
mat_entry.906	f__Microbacteriaceae	s__Roseburia.sp	0.0616692229170779	0.0308347029714188	0.0308345199456591
mat_entry.907	f__Microbacteriaceae	s__Parvimonas.sp	-0.0987384810646554	-0.0920542203489317	0.00668426071572369
mat_entry.908	f__Microbacteriaceae	g__Parvimonas	-0.0987384810646554	-0.0920542203489317	0.00668426071572369
mat_entry.909	f__Microbacteriaceae	s__fragilis	0.0647281631310719	0.104010432698867	0.039282269567795
mat_entry.910	g__Tepidimonas	s__hathewayi	-0.105487766997414	-0.0904639291750254	0.0150238378223889
mat_entry.911	g__Tepidimonas	g__Staphylococcus	0.624769539101294	0.634061912017519	0.0092923729162252
mat_entry.912	g__Tepidimonas	s__adolescentis	-0.0921678087561454	-0.0763521993572524	0.015815609398893
mat_entry.913	g__Tepidimonas	g__Rothia	0.209821337455541	0.198080662259834	0.0117406751957069
mat_entry.914	g__Tepidimonas	s__citroniae	0.121159639888611	0.0992544350474112	0.0219052048411998
mat_entry.915	g__Tepidimonas	s__mucilaginosa	0.214512098950834	0.198080662259834	0.0164314366909991
mat_entry.916	g__Tepidimonas	s__distasonis	0.150881150438504	0.148206514171733	0.00267463626677142
mat_entry.917	g__Tepidimonas	g__Actinomyces	0.504229184044621	0.515814761090006	0.011585577045385
mat_entry.918	g__Tepidimonas	s__Actinomyces	0.504229184044621	0.515814761090006	0.011585577045385
mat_entry.919	g__Tepidimonas	s__stutzeri	0.0235262856949976	0.0311550412026567	0.00762875550765903
mat_entry.920	g__Tepidimonas	o__Alteromonadales	0.123859404843211	0.13912846523912	0.0152690603959093
mat_entry.921	g__Tepidimonas	g__Shewanella	0.363307316123954	0.349771686558974	0.0135356295649797
mat_entry.922	g__Tepidimonas	f__Shewanellaceae	0.363307316123954	0.349771686558974	0.0135356295649797
mat_entry.923	g__Tepidimonas	c__Bacilli	0.38761204535833	0.357887591444328	0.0297244539140021
mat_entry.924	g__Tepidimonas	s__Roseburia.sp	0.194249789909011	0.236688015169782	0.0424382252607716
mat_entry.925	g__Tepidimonas	s__Parvimonas.sp	0.176386707235363	0.176218209133888	0.000168498101475234
mat_entry.926	g__Tepidimonas	g__Parvimonas	0.176386707235363	0.176218209133888	0.000168498101475234
mat_entry.927	g__Tepidimonas	s__fragilis	-0.0840447832030261	-0.0796787992858717	0.00436598391715438
mat_entry.928	s__hathewayi	g__Staphylococcus	-0.100573983766093	-0.0703737392633685	0.030200244502724
mat_entry.929	s__hathewayi	s__adolescentis	0.340710265003883	0.344625399013215	0.00391513400933274
mat_entry.930	s__hathewayi	g__Rothia	-0.0869495313322902	-0.102352982728093	0.0154034513958024
mat_entry.931	s__hathewayi	s__citroniae	0.302383833180049	0.310868560211473	0.00848472703142361
mat_entry.932	s__hathewayi	s__mucilaginosa	-0.088386772273037	-0.102352982728093	0.0139662104550556
mat_entry.933	s__hathewayi	s__distasonis	-0.11227559628012	-0.0999075525300587	0.0123680437500613
mat_entry.934	s__hathewayi	g__Actinomyces	0.0676221005306834	0.0795536429250955	0.0119315423944121
mat_entry.935	s__hathewayi	s__Actinomyces	0.0676221005306834	0.0795536429250955	0.0119315423944121
mat_entry.936	s__hathewayi	s__stutzeri	-0.0103133261363807	0.0199592879141082	0.0302726140504889
mat_entry.937	s__hathewayi	o__Alteromonadales	-0.118909107406047	-0.169972281598495	0.051063174192448
mat_entry.938	s__hathewayi	g__Shewanella	-0.0596393604886776	-0.0971009461579528	0.0374615856692751
mat_entry.939	s__hathewayi	f__Shewanellaceae	-0.0596393604886776	-0.0971009461579528	0.0374615856692751
mat_entry.940	s__hathewayi	c__Bacilli	-0.0695254850348726	-0.129254619138864	0.0597291341039912
mat_entry.941	s__hathewayi	s__Roseburia.sp	-0.0977326557551087	-0.0999075525300587	0.00217489677495004
mat_entry.942	s__hathewayi	s__Parvimonas.sp	0.264062162099942	0.308285073074297	0.0442229109743552
mat_entry.943	s__hathewayi	g__Parvimonas	0.264062162099942	0.308285073074297	0.0442229109743552
mat_entry.944	s__hathewayi	s__fragilis	0.12673141403178	0.10985930742175	0.0168721066100302
mat_entry.945	g__Staphylococcus	s__adolescentis	-0.00937905923546015	-0.0362253696315881	0.026846310396128
mat_entry.946	g__Staphylococcus	g__Rothia	0.336377303528609	0.351634426701344	0.0152571231727345
mat_entry.947	g__Staphylococcus	s__citroniae	0.0999558312485593	0.0510810402688419	0.0488747909797174
mat_entry.948	g__Staphylococcus	s__mucilaginosa	0.331095261410517	0.351634426701344	0.0205391652908267
mat_entry.949	g__Staphylococcus	s__distasonis	-0.0950181672770545	-0.114290897663919	0.0192727303868644
mat_entry.950	g__Staphylococcus	g__Actinomyces	0.395048908824315	0.458639856448973	0.0635909476246575
mat_entry.951	g__Staphylococcus	s__Actinomyces	0.395048908824315	0.458639856448973	0.0635909476246575
mat_entry.952	g__Staphylococcus	s__stutzeri	0.284864520180386	0.252025211125185	0.0328393090552004
mat_entry.953	g__Staphylococcus	o__Alteromonadales	0.192363842545353	0.222053309697625	0.0296894671522718
mat_entry.954	g__Staphylococcus	g__Shewanella	0.279828800111411	0.316410363144565	0.0365815630331541
mat_entry.955	g__Staphylococcus	f__Shewanellaceae	0.279828800111411	0.316410363144565	0.0365815630331541
mat_entry.956	g__Staphylococcus	c__Bacilli	0.777484810675977	0.731493373737695	0.0459914369382818
mat_entry.957	g__Staphylococcus	s__Roseburia.sp	0.0506100475033144	0.162777945157703	0.112167897654388
mat_entry.958	g__Staphylococcus	s__Parvimonas.sp	0.220588068570025	0.205158439958516	0.0154296286115093
mat_entry.959	g__Staphylococcus	g__Parvimonas	0.220588068570025	0.205158439958516	0.0154296286115093
mat_entry.960	g__Staphylococcus	s__fragilis	0.0272361183035351	0.0650880716156635	0.0378519533121284
mat_entry.961	s__adolescentis	g__Rothia	0.118769523397258	0.0922855274657765	0.0264839959314811
mat_entry.962	s__adolescentis	s__citroniae	0.232451490632039	0.229849414349419	0.00260207628262069
mat_entry.963	s__adolescentis	s__mucilaginosa	0.0921301042988321	0.0922855274657765	0.000155423166944363
mat_entry.964	s__adolescentis	s__distasonis	-0.030139101883034	-0.0605100889534403	0.0303709870704064
mat_entry.965	s__adolescentis	g__Actinomyces	0.468237105953679	0.457892817909828	0.0103442880438506
mat_entry.966	s__adolescentis	s__Actinomyces	0.468237105953679	0.457892817909828	0.0103442880438506
mat_entry.967	s__adolescentis	s__stutzeri	0.488013830824179	0.463805915569979	0.0242079152542
mat_entry.968	s__adolescentis	o__Alteromonadales	0.0893956081496594	0.0927227334712855	0.00332712532162609
mat_entry.969	s__adolescentis	g__Shewanella	-0.128351221030975	-0.176172205875919	0.0478209848449438
mat_entry.970	s__adolescentis	f__Shewanellaceae	-0.128351221030975	-0.176172205875919	0.0478209848449438
mat_entry.971	s__adolescentis	c__Bacilli	0.285255533769771	0.27674207596751	0.00851345780226104
mat_entry.972	s__adolescentis	s__Roseburia.sp	0.368803378309043	0.337127638454882	0.031675739854161
mat_entry.973	s__adolescentis	s__Parvimonas.sp	0.0791519979553024	0.0882863255318989	0.00913432757659656
mat_entry.974	s__adolescentis	g__Parvimonas	0.0791519979553024	0.0882863255318989	0.00913432757659656
mat_entry.975	s__adolescentis	s__fragilis	0.0241818325992378	-2.04572550496465e-20	0.0241818325992378
mat_entry.976	g__Rothia	s__citroniae	-0.061514653869897	-0.0882750720260735	0.0267604181561765
mat_entry.977	g__Rothia	s__mucilaginosa	0.99856565928043	1	0.00143434071956994
mat_entry.978	g__Rothia	s__distasonis	-0.0583028510782428	-0.0486167766549217	0.00968607442332118
mat_entry.979	g__Rothia	g__Actinomyces	0.0795411673783418	0.134775826054772	0.0552346586764298
mat_entry.980	g__Rothia	s__Actinomyces	0.0795411673783418	0.134775826054772	0.0552346586764298
mat_entry.981	g__Rothia	s__stutzeri	0.468723450352634	0.475811751654423	0.00708830130178933
mat_entry.982	g__Rothia	o__Alteromonadales	0.598716098504721	0.615423688842249	0.0167075903375277
mat_entry.983	g__Rothia	g__Shewanella	0.700157547160208	0.689649685287557	0.0105078618726506
mat_entry.984	g__Rothia	f__Shewanellaceae	0.700157547160208	0.689649685287557	0.0105078618726506
mat_entry.985	g__Rothia	c__Bacilli	0.237732826377653	0.211625939003595	0.0261068873740586
mat_entry.986	g__Rothia	s__Roseburia.sp	0.000802211241882174	0.023408077648666	0.0226058664067838
mat_entry.987	g__Rothia	s__Parvimonas.sp	-0.104656110280319	-0.106663070424534	0.00200696014421521
mat_entry.988	g__Rothia	g__Parvimonas	-0.104656110280319	-0.106663070424534	0.00200696014421521
mat_entry.989	g__Rothia	s__fragilis	0.0518771480295422	0.0507595025187056	0.00111764551083666
mat_entry.990	s__citroniae	s__mucilaginosa	-0.0821430211856023	-0.0882750720260735	0.00613205084047119
mat_entry.991	s__citroniae	s__distasonis	0.498608121088036	0.545940647097633	0.047332526009597
mat_entry.992	s__citroniae	g__Actinomyces	0.317501006219779	0.227348660177159	0.0901523460426199
mat_entry.993	s__citroniae	s__Actinomyces	0.317501006219779	0.227348660177159	0.0901523460426199
mat_entry.994	s__citroniae	s__stutzeri	0.364097548086911	0.361546784530062	0.0025507635568488
mat_entry.995	s__citroniae	o__Alteromonadales	-0.114680773484098	-0.087053341004533	0.0276274324795654
mat_entry.996	s__citroniae	g__Shewanella	-0.145893115152223	-0.205105296079451	0.0592121809272277
mat_entry.997	s__citroniae	f__Shewanellaceae	-0.145893115152223	-0.205105296079451	0.0592121809272277
mat_entry.998	s__citroniae	c__Bacilli	-0.02432885071164	-0.0877918987405943	0.0634630480289543
mat_entry.999	s__citroniae	s__Roseburia.sp	-0.0359237482870784	0.0309023007791113	0.0668260490661896
mat_entry.1000	s__citroniae	s__Parvimonas.sp	0.5327004632995	0.511993977164635	0.0207064861348653
mat_entry.1001	s__citroniae	g__Parvimonas	0.5327004632995	0.511993977164635	0.0207064861348653
mat_entry.1002	s__citroniae	s__fragilis	0.37845595698416	0.317265444178263	0.0611905128058978
mat_entry.1003	s__mucilaginosa	s__distasonis	-0.0632775603754657	-0.0486167766549217	0.014660783720544
mat_entry.1004	s__mucilaginosa	g__Actinomyces	0.073062924370592	0.134775826054772	0.0617129016841797
mat_entry.1005	s__mucilaginosa	s__Actinomyces	0.073062924370592	0.134775826054772	0.0617129016841797
mat_entry.1006	s__mucilaginosa	s__stutzeri	0.424943781360181	0.475811751654423	0.0508679702942418
mat_entry.1007	s__mucilaginosa	o__Alteromonadales	0.589043634712527	0.615423688842249	0.0263800541297213
mat_entry.1008	s__mucilaginosa	g__Shewanella	0.714040923321177	0.689649685287557	0.0243912380336203
mat_entry.1009	s__mucilaginosa	f__Shewanellaceae	0.714040923321177	0.689649685287557	0.0243912380336203
mat_entry.1010	s__mucilaginosa	c__Bacilli	0.239223691477997	0.211625939003595	0.0275977524744028
mat_entry.1011	s__mucilaginosa	s__Roseburia.sp	0.000826645906204766	0.023408077648666	0.0225814317424612
mat_entry.1012	s__mucilaginosa	s__Parvimonas.sp	-0.104003877898573	-0.106663070424534	0.00265919252596092
mat_entry.1013	s__mucilaginosa	g__Parvimonas	-0.104003877898573	-0.106663070424534	0.00265919252596092
mat_entry.1014	s__mucilaginosa	s__fragilis	0.0389844616503142	0.0507595025187056	0.0117750408683914
mat_entry.1015	s__distasonis	g__Actinomyces	-0.0419470800006032	-0.0951679859254934	0.0532209059248902
mat_entry.1016	s__distasonis	s__Actinomyces	-0.0419470800006032	-0.0951679859254934	0.0532209059248902
mat_entry.1017	s__distasonis	s__stutzeri	0.0832748916072182	0.0997708517754042	0.016495960168186
mat_entry.1018	s__distasonis	o__Alteromonadales	-0.0996962890684226	-0.0926779160462958	0.00701837302212684
mat_entry.1019	s__distasonis	g__Shewanella	-0.061964309530373	-0.0871195315909009	0.0251552220605279
mat_entry.1020	s__distasonis	f__Shewanellaceae	-0.061964309530373	-0.0871195315909009	0.0251552220605279
mat_entry.1021	s__distasonis	c__Bacilli	-0.092383661344816	-0.161590266309388	0.0692066049645716
mat_entry.1022	s__distasonis	s__Roseburia.sp	-0.0704798421693127	-0.046831955922865	0.0236478862464477
mat_entry.1023	s__distasonis	s__Parvimonas.sp	-0.0548105665493367	-0.050644183139196	0.00416638341014076
mat_entry.1024	s__distasonis	g__Parvimonas	-0.0548105665493367	-0.050644183139196	0.00416638341014076
mat_entry.1025	s__distasonis	s__fragilis	-0.0715537673972633	-0.0733440269445113	0.00179025954724799
mat_entry.1026	g__Actinomyces	s__Actinomyces	1	1	0
mat_entry.1027	g__Actinomyces	s__stutzeri	0.187265669714157	0.183503888901411	0.00376178081274667
mat_entry.1028	g__Actinomyces	o__Alteromonadales	0.169338124838769	0.214603306633223	0.0452651817944544
mat_entry.1029	g__Actinomyces	g__Shewanella	0.0722947135336054	0.133761311081292	0.0614665975476867
mat_entry.1030	g__Actinomyces	f__Shewanellaceae	0.0722947135336054	0.133761311081292	0.0614665975476867
mat_entry.1031	g__Actinomyces	c__Bacilli	0.295561391632121	0.357839354417164	0.0622779627850428
mat_entry.1032	g__Actinomyces	s__Roseburia.sp	0.765095658071017	0.808927880366694	0.0438322222956766
mat_entry.1033	g__Actinomyces	s__Parvimonas.sp	0.381713306985967	0.340190838103721	0.0415224688822459
mat_entry.1034	g__Actinomyces	g__Parvimonas	0.381713306985967	0.340190838103721	0.0415224688822459
mat_entry.1035	g__Actinomyces	s__fragilis	0.0274196706868606	0.0186304500485489	0.00878922063831162
mat_entry.1036	s__Actinomyces	s__stutzeri	0.187265669714157	0.183503888901411	0.00376178081274667
mat_entry.1037	s__Actinomyces	o__Alteromonadales	0.169338124838769	0.214603306633223	0.0452651817944544
mat_entry.1038	s__Actinomyces	g__Shewanella	0.0722947135336054	0.133761311081292	0.0614665975476867
mat_entry.1039	s__Actinomyces	f__Shewanellaceae	0.0722947135336054	0.133761311081292	0.0614665975476867
mat_entry.1040	s__Actinomyces	c__Bacilli	0.295561391632121	0.357839354417164	0.0622779627850428
mat_entry.1041	s__Actinomyces	s__Roseburia.sp	0.765095658071017	0.808927880366694	0.0438322222956766
mat_entry.1042	s__Actinomyces	s__Parvimonas.sp	0.381713306985967	0.340190838103721	0.0415224688822459
mat_entry.1043	s__Actinomyces	g__Parvimonas	0.381713306985967	0.340190838103721	0.0415224688822459
mat_entry.1044	s__Actinomyces	s__fragilis	0.0274196706868606	0.0186304500485489	0.00878922063831162
mat_entry.1045	s__stutzeri	o__Alteromonadales	0.232640802091054	0.266195800228469	0.0335549981374147
mat_entry.1046	s__stutzeri	g__Shewanella	0.0599391695912594	0.0389529916535151	0.0209861779377442
mat_entry.1047	s__stutzeri	f__Shewanellaceae	0.0599391695912594	0.0389529916535151	0.0209861779377442
mat_entry.1048	s__stutzeri	c__Bacilli	0.129202978940448	0.127430717147122	0.0017722617933254
mat_entry.1049	s__stutzeri	s__Roseburia.sp	0.0168759870167247	0.0997708517754042	0.0828948647586795
mat_entry.1050	s__stutzeri	s__Parvimonas.sp	-0.0460017059002833	-0.0452881783704685	0.000713527529814788
mat_entry.1051	s__stutzeri	g__Parvimonas	-0.0460017059002833	-0.0452881783704685	0.000713527529814788
mat_entry.1052	s__stutzeri	s__fragilis	0.205286753999824	0.177953891955224	0.0273328620446003
mat_entry.1053	o__Alteromonadales	g__Shewanella	0.58193517785745	0.566354117569663	0.0155810602877862
mat_entry.1054	o__Alteromonadales	f__Shewanellaceae	0.58193517785745	0.566354117569663	0.0155810602877862
mat_entry.1055	o__Alteromonadales	c__Bacilli	0.093005574232267	0.0891753501043994	0.00383022412786761
mat_entry.1056	o__Alteromonadales	s__Roseburia.sp	0.193815486796519	0.209532679756843	0.0157171929603238
mat_entry.1057	o__Alteromonadales	s__Parvimonas.sp	-0.0904466180204743	-0.0905388127118747	9.21946914004962e-05
mat_entry.1058	o__Alteromonadales	g__Parvimonas	-0.0904466180204743	-0.0905388127118747	9.21946914004962e-05
mat_entry.1059	o__Alteromonadales	s__fragilis	0.0956396258708352	0.0915037474870485	0.00413587838378676
mat_entry.1060	g__Shewanella	f__Shewanellaceae	1	1	0
mat_entry.1061	g__Shewanella	c__Bacilli	0.167794342233015	0.143509710286392	0.0242846319466235
mat_entry.1062	g__Shewanella	s__Roseburia.sp	0.0318427971929573	0.0290398438636336	0.00280295332932364
mat_entry.1063	g__Shewanella	s__Parvimonas.sp	-0.0632694785578881	-0.0593181998955285	0.00395127866235959
mat_entry.1064	g__Shewanella	g__Parvimonas	-0.0632694785578881	-0.0593181998955285	0.00395127866235959
mat_entry.1065	g__Shewanella	s__fragilis	0.0523008263413392	0.0909592199952876	0.0386583936539484
mat_entry.1066	f__Shewanellaceae	c__Bacilli	0.167794342233015	0.143509710286392	0.0242846319466235
mat_entry.1067	f__Shewanellaceae	s__Roseburia.sp	0.0318427971929573	0.0290398438636336	0.00280295332932364
mat_entry.1068	f__Shewanellaceae	s__Parvimonas.sp	-0.0632694785578881	-0.0593181998955285	0.00395127866235959
mat_entry.1069	f__Shewanellaceae	g__Parvimonas	-0.0632694785578881	-0.0593181998955285	0.00395127866235959
mat_entry.1070	f__Shewanellaceae	s__fragilis	0.0523008263413392	0.0909592199952876	0.0386583936539484
mat_entry.1071	c__Bacilli	s__Roseburia.sp	0.0460853840714517	0.104767315519273	0.0586819314478216
mat_entry.1072	c__Bacilli	s__Parvimonas.sp	0.103047525191317	0.0834248292808322	0.0196226959104844
mat_entry.1073	c__Bacilli	g__Parvimonas	0.103047525191317	0.0834248292808322	0.0196226959104844
mat_entry.1074	c__Bacilli	s__fragilis	-0.0978235485620658	-0.0862100611259931	0.0116134874360727
mat_entry.1075	s__Roseburia.sp	s__Parvimonas.sp	-0.0716460932663412	-0.050644183139196	0.0210019101271452
mat_entry.1076	s__Roseburia.sp	g__Parvimonas	-0.0716460932663412	-0.050644183139196	0.0210019101271452
mat_entry.1077	s__Roseburia.sp	s__fragilis	-0.103170064571659	-0.0517722543137727	0.0513978102578868
mat_entry.1078	s__Parvimonas.sp	g__Parvimonas	1	1	1.11022302462516e-16
mat_entry.1079	s__Parvimonas.sp	s__fragilis	-0.080259393307371	-0.0793143967521209	0.000944996555250127
mat_entry.1080	g__Parvimonas	s__fragilis	-0.080259393307371	-0.0793143967521209	0.000944996555250127
