# Supplementary material for: NFnetFu: A novel workflow for microbiome data fusion
Source: Comput Biol Med. 2021 Aug;135:104556. doi: 10.1016/j.compbiomed.2021.104556 (PMC8404037; doi:10.1016/j.compbiomed.2021.104556)
Supplement: Multimedia component 24 [file mmc24.csv]

	f__Prevotellaceae	f__Paraprevotellaceae	g__Paraprevotella	g__Blautia	s__symbiosum	s__ramosum	f__Microbacteriaceae	s__hathewayi	g__Staphylococcus	s__adolescentis	s__citroniae	s__distasonis	s__stutzeri	o__Alteromonadales	s__fragilis	c__Gammaproteobacteria.f__Enterobacteriaceae.o__Enterobacteriales	f__Myxococcales.0319.6G20.s__Myxococcales.sp	c__Lentisphaeria.o__Victivallales.p__Lentisphaerae	g__Streptococcus.f__Brevibacteriaceae.s__Brevibacterium.sp.c__Bacilli	c__Coriobacteriia.o__Coriobacteriales.f__Coriobacteriaceae	g__Erysipelotrichaceae.cc_115.s__Erysipelotrichaceae.cc_115.sp	s__Desulfovibrionaceae.sp.g__Desulfovibrionaceae.unidentified	s__Sphingomonas.sp.g__Actinomyces.s__Actinomyces.s__Roseburia.sp	s__Tepidimonas.sp.g__Tepidimonas	g__Rothia.s__mucilaginosa	g__Shewanella.f__Shewanellaceae	s__Parvimonas.sp.g__Parvimonas
f__Prevotellaceae	1	0.177135841470683	-0.0467534044644403	-0.134400832642618	-0.246679236468456	-0.0919709009227449	-0.0639093980886785	0.071594355761661	-0.151641956657344	-0.116457661749275	-0.358499309115421	-0.0371134809512603	-0.0373370063691462	-0.108571724005093	-0.261557187173593	-0.155379700966105	0.0178420395824572	0.584438760387613	0.117213950439605	0.0694489101815186	-0.0869900257155439	0.140260213393321	-0.220561625899338	0.223507483155799	0.145549917019739	-0.195615199108988	-0.113714706536836
f__Paraprevotellaceae	0.177135841470683	1	-0.0355806526816899	-0.0507887031136225	-0.126232120806092	-0.141191638689983	-0.13647666482256	-0.139219370388495	-0.163463184815973	-0.126065047225737	-0.119267427370226	-0.0854636598166996	-0.0543794923387142	-0.12073386873038	-0.133845551501132	0.0987802105468544	0.0827629207683892	0.0488281422556604	0.171957091093101	-0.142155186555487	-0.10386842057969	0.240476135365905	-0.137996938089053	-0.0158364744415467	-0.108380338799846	-0.100101337262697	-0.058190745108872
g__Paraprevotella	-0.0467534044644403	-0.0355806526816899	1	0.0770800102638136	-0.127843971372804	-0.0687992436768009	-0.0823355022893211	-0.0737889251848355	-0.146400880374752	-0.169393533952123	0.0269138219114138	-0.111051621503845	-0.0993070740063617	-0.19853182216508	0.478277612755881	0.169523267048023	-0.0171234858910877	-0.0257754937134317	0.146528893321214	-0.0331912794260758	0.335006874118208	0.203367875647668	-0.071206588656843	0.170911233776843	-0.203644553528616	-0.130071843887424	-0.0756131508376434
g__Blautia	-0.134400832642618	-0.0507887031136225	0.0770800102638136	1	0.205944193438341	-0.0527401201617433	-0.130560040015465	-0.0708204299578296	-0.386294646978293	0.0626080268268594	-0.156671182232552	-0.171590046328767	-0.0843044957058523	-0.0116737040861832	-0.0343723147677966	0.356904249340983	-0.0345031081491728	0.0282135384905135	0.25416875510312	0.0485367550434416	0.240066121428915	-0.0569721814993409	-0.0714797073117689	0.358872990491271	-0.242569172477587	-0.168261412081916	-0.17117353391333
s__symbiosum	-0.246679236468456	-0.126232120806092	-0.127843971372804	0.205944193438341	1	-0.110322613352957	0.0414220840033782	0.319695851466778	-0.11013320046691	-0.0923792290454686	0.0769675181059809	-0.109861501724922	-0.0549003985066724	0.118682747752916	-0.0877144526977931	0.125884433603297	0.0106538319926183	-0.172610392263931	0.135214628853755	0.0389660015668361	-0.0325385809460174	-0.16402622742171	-0.117616821616554	0.0847560191122712	0.0220587541533086	0.189232188069922	-0.0748028186233096
s__ramosum	-0.0919709009227449	-0.141191638689983	-0.0687992436768009	-0.0527401201617433	-0.110322613352957	1	-0.00783707322619481	-0.0597003497634768	-0.160207641600405	-0.114247638084662	-0.00567251689282182	-0.031858029275021	-0.0869925922093923	-0.0698980749003882	0.163934801002966	0.19952175991015	0.180306830354488	-0.134561226070361	0.186872367813161	-0.0766473460499937	-0.149343619345225	-0.0687992436768011	-0.0122523835963342	0.138868447000002	0.0535454279901531	0.0479757495899624	-0.0836675520668664
f__Microbacteriaceae	-0.0639093980886785	-0.13647666482256	-0.0823355022893211	-0.130560040015465	0.0414220840033782	-0.00783707322619481	1	-0.110423326023024	0.115302169876451	-0.210877606847647	-0.0374467119272859	0.149429714399953	0.0461329216673823	0.452175438411785	0.104010432698867	-0.172102521002593	0.0551266339251173	-0.105701155297711	-0.00886141763626503	-0.158304290364966	0.0210024806920859	0.0770235343996875	0.0302601042240597	-0.0514232233804838	0.350892397369506	0.541738150722271	-0.0920542203489317
s__hathewayi	0.071594355761661	-0.139219370388495	-0.0737889251848355	-0.0708204299578296	0.319695851466778	-0.0597003497634768	-0.110423326023024	1	-0.0703737392633685	0.344625399013215	0.310868560211473	-0.0999075525300587	0.0199592879141082	-0.169972281598495	0.10985930742175	0.20164428869643	0.178797009352376	0.219516658160201	0.132707790186692	0.0769025864005734	-0.0808255331488028	-0.180901881098306	0.0049419050764713	0.0904639291750193	-0.102352982728099	-0.0971009461579526	0.308285073074297
g__Staphylococcus	-0.151641956657344	-0.163463184815973	-0.146400880374752	-0.386294646978293	-0.11013320046691	-0.160207641600405	0.115302169876451	-0.0703737392633685	1	-0.0362253696315881	0.0510810402688419	-0.114290897663919	0.252025211125185	0.222053309697625	0.0650880716156635	-0.428912241372155	-0.402889034956115	-0.127628049762516	-0.751898325192616	0.306759865666928	-0.2020416852551	-0.23365968324712	0.352451942109976	-0.634061912017494	0.351634426701347	0.316410363144564	0.205158439958516
s__adolescentis	-0.116457661749275	-0.126065047225737	-0.169393533952123	0.0626080268268594	-0.0923792290454686	-0.114247638084662	-0.210877606847647	0.344625399013215	-0.0362253696315881	1	0.229849414349419	-0.0605100889534403	0.463805915569979	0.0927227334712855	-2.04572550496465e-20	0.206989337476046	0.265544150466295	0.0703774181190283	-0.12784878801983	-0.0107838102543752	-0.126070373213139	-0.154874088184798	0.428449811018509	0.0763521993572493	0.0922855274657726	-0.176172205875919	0.0882863255318989
s__citroniae	-0.358499309115421	-0.119267427370226	0.0269138219114138	-0.156671182232552	0.0769675181059809	-0.00567251689282182	-0.0374467119272859	0.310868560211473	0.0510810402688419	0.229849414349419	1	0.545940647097633	0.361546784530062	-0.087053341004533	0.317265444178263	0.276323310868463	0.19665495782711	-0.264096555323605	0.139188788388888	-0.227021329015285	-0.172584136916369	-0.247030436829762	0.152878535657828	-0.0992544350474545	-0.0882750720260579	-0.205105296079451	0.511993977164635
s__distasonis	-0.0371134809512603	-0.0854636598166996	-0.111051621503845	-0.171590046328767	-0.109861501724922	-0.031858029275021	0.149429714399953	-0.0999075525300587	-0.114290897663919	-0.0605100889534403	0.545940647097633	1	0.0997708517754042	-0.0926779160462958	-0.0733440269445113	0.105577610832238	0.120906932174793	-0.0991568310894793	0.14268127654325	-0.0979446505940911	-0.0903980745456177	-0.0879158670238769	-0.0788590112011916	-0.148206514171773	-0.048616776654908	-0.087119531590901	-0.050644183139196
s__stutzeri	-0.0373370063691462	-0.0543794923387142	-0.0993070740063617	-0.0843044957058523	-0.0549003985066724	-0.0869925922093923	0.0461329216673823	0.0199592879141082	0.252025211125185	0.463805915569979	0.361546784530062	0.0997708517754042	1	0.266195800228469	0.177953891955224	0.0557428239530091	0.108120111158833	0.00237509591498778	-0.0490742578979428	-0.110635281142508	-0.0808377955888151	-0.0993070740063616	0.156209090934695	-0.031155041202625	0.475811751654441	0.038952991653515	-0.0452881783704685
o__Alteromonadales	-0.108571724005093	-0.12073386873038	-0.19853182216508	-0.0116737040861832	0.118682747752916	-0.0698980749003882	0.452175438411785	-0.169972281598495	0.222053309697625	0.0927227334712855	-0.087053341004533	-0.0926779160462958	0.266195800228469	1	0.0915037474870485	-0.107102983827369	0.0719802995296992	-0.0535254214288782	-0.0758943993705812	-0.108076026691138	-0.161608576414482	-0.19853182216508	0.223400576244389	-0.139128465239102	0.615423688842238	0.566354117569663	-0.0905388127118747
s__fragilis	-0.261557187173593	-0.133845551501132	0.478277612755881	-0.0343723147677966	-0.0877144526977931	0.163934801002966	0.104010432698867	0.10985930742175	0.0650880716156635	-2.04572550496465e-20	0.317265444178263	-0.0733440269445113	0.177953891955224	0.0915037474870485	1	0.1368315606815	0.0396164931035291	-0.183021032997472	0.109275601644442	-0.173575344171562	-0.141573391171746	-0.173919131911229	-0.0112857278301466	0.0796787992858903	0.0507595025187083	0.0909592199952877	-0.0793143967521209
c__Gammaproteobacteria.f__Enterobacteriaceae.o__Enterobacteriales	-0.155379700966105	0.0987802105468544	0.169523267048023	0.356904249340983	0.125884433603297	0.19952175991015	-0.172102521002593	0.20164428869643	-0.428912241372155	0.206989337476046	0.276323310868463	0.105577610832238	0.0557428239530091	-0.107102983827369	0.1368315606815	1	0.677610543568499	-0.0161627108877473	0.202661061940975	0.155022604026357	0.150442238945394	0.154232259438857	-0.0790719911140678	0.537993062691561	-0.227224575567862	-0.162104699423891	0.0842830374354533
f__Myxococcales.0319.6G20.s__Myxococcales.sp	0.0178420395824572	0.0827629207683892	-0.0171234858910877	-0.0345031081491728	0.0106538319926183	0.180306830354488	0.0551266339251173	0.178797009352376	-0.402889034956115	0.265544150466295	0.19665495782711	0.120906932174793	0.108120111158833	0.0719802995296992	0.0396164931035291	0.677610543568499	1	0.099207829295611	0.112042691779883	0.157072179161286	0.146944468667343	0.180517357239667	-0.0519015806963406	0.614410196323764	0.0584764756416775	-0.0693014462364057	0.0823234634132098
c__Lentisphaeria.o__Victivallales.p__Lentisphaerae	0.584438760387613	0.0488281422556604	-0.0257754937134317	0.0282135384905135	-0.172610392263931	-0.134561226070361	-0.105701155297711	0.219516658160201	-0.127628049762516	0.0703774181190283	-0.264096555323605	-0.0991568310894793	0.00237509591498778	-0.0535254214288782	-0.183021032997472	-0.0161627108877473	0.099207829295611	1	0.0705435768838446	0.0872517595418406	0.35599768379098	0.0039654605713033	-0.141839425955155	0.190519101786701	0.251530106696348	-0.136879036656606	-0.0795702969674585
g__Streptococcus.f__Brevibacteriaceae.s__Brevibacterium.sp.c__Bacilli	0.117213950439605	0.171957091093101	0.146528893321214	0.25416875510312	0.135214628853755	0.186872367813161	-0.00886141763626503	0.132707790186692	-0.751898325192616	-0.12784878801983	0.139188788388888	0.14268127654325	-0.0490742578979428	-0.0758943993705812	0.109275601644442	0.202661061940975	0.112042691779883	0.0705435768838446	1	-0.622041936024771	0.14469893151282	0.222683321063239	-0.256405425974587	0.218803198158907	-0.150372945847738	-0.151260505446543	-0.0263337924516369
c__Coriobacteriia.o__Coriobacteriales.f__Coriobacteriaceae	0.0694489101815186	-0.142155186555487	-0.0331912794260758	0.0485367550434416	0.0389660015668361	-0.0766473460499937	-0.158304290364966	0.0769025864005734	0.306759865666928	-0.0107838102543752	-0.227021329015285	-0.0979446505940911	-0.110635281142508	-0.108076026691138	-0.173575344171562	0.155022604026357	0.157072179161286	0.0872517595418406	-0.622041936024771	1	0.111429574679124	0.0533946669027177	-0.166832767353648	0.231800443430599	-0.176333383211431	-0.144909465525968	-0.0842385326996712
g__Erysipelotrichaceae.cc_115.s__Erysipelotrichaceae.cc_115.sp	-0.0869900257155439	-0.10386842057969	0.335006874118208	0.240066121428915	-0.0325385809460174	-0.149343619345225	0.0210024806920859	-0.0808255331488028	-0.2020416852551	-0.126070373213139	-0.172584136916369	-0.0903980745456177	-0.0808377955888151	-0.161608576414482	-0.141573391171746	0.150442238945394	0.146944468667343	0.35599768379098	0.14469893151282	0.111429574679124	1	0.389234605540219	-0.14596446633805	0.169369451317279	-0.120048744528041	-0.105880887471907	-0.0615505037521103
s__Desulfovibrionaceae.sp.g__Desulfovibrionaceae.unidentified	0.140260213393321	0.240476135365905	0.203367875647668	-0.0569721814993409	-0.16402622742171	-0.0687992436768011	0.0770235343996875	-0.180901881098306	-0.23365968324712	-0.154874088184798	-0.247030436829762	-0.0879158670238769	-0.0993070740063616	-0.19853182216508	-0.173919131911229	0.154232259438857	0.180517357239667	0.0039654605713033	0.222683321063239	0.0533946669027177	0.389234605540219	1	-0.161995540972889	0.0594473856614894	-0.188522433217087	-0.130071843887424	-0.0756131508376433
s__Sphingomonas.sp.g__Actinomyces.s__Actinomyces.s__Roseburia.sp	-0.220561625899338	-0.137996938089053	-0.071206588656843	-0.0714797073117689	-0.117616821616554	-0.0122523835963342	0.0302601042240597	0.0049419050764713	0.352451942109976	0.428449811018509	0.152878535657828	-0.0788590112011916	0.156209090934695	0.223400576244389	-0.0112857278301466	-0.0790719911140678	-0.0519015806963406	-0.141839425955155	-0.256405425974587	-0.166832767353648	-0.14596446633805	-0.161995540972889	1	-0.419901723634246	0.0968083093080283	0.0947081812926378	0.186272510454824
s__Tepidimonas.sp.g__Tepidimonas	0.223507483155799	-0.0158364744415467	0.170911233776843	0.358872990491271	0.0847560191122712	0.138868447000002	-0.0514232233804838	0.0904639291750193	-0.634061912017494	0.0763521993572493	-0.0992544350474545	-0.148206514171773	-0.031155041202625	-0.139128465239102	0.0796787992858903	0.537993062691561	0.614410196323764	0.190519101786701	0.218803198158907	0.231800443430599	0.169369451317279	0.0594473856614894	-0.419901723634246	1	-0.198080662259797	-0.349771686558944	-0.176218209133934
g__Rothia.s__mucilaginosa	0.145549917019739	-0.108380338799846	-0.203644553528616	-0.242569172477587	0.0220587541533086	0.0535454279901531	0.350892397369506	-0.102352982728099	0.351634426701347	0.0922855274657726	-0.0882750720260579	-0.048616776654908	0.475811751654441	0.615423688842238	0.0507595025187083	-0.227224575567862	0.0584764756416775	0.251530106696348	-0.150372945847738	-0.176333383211431	-0.120048744528041	-0.188522433217087	0.0968083093080283	-0.198080662259797	1	0.689649685287543	-0.106663070424532
g__Shewanella.f__Shewanellaceae	-0.195615199108988	-0.100101337262697	-0.130071843887424	-0.168261412081916	0.189232188069922	0.0479757495899624	0.541738150722271	-0.0971009461579526	0.316410363144564	-0.176172205875919	-0.205105296079451	-0.087119531590901	0.038952991653515	0.566354117569663	0.0909592199952877	-0.162104699423891	-0.0693014462364057	-0.136879036656606	-0.151260505446543	-0.144909465525968	-0.105880887471907	-0.130071843887424	0.0947081812926378	-0.349771686558944	0.689649685287543	1	-0.0593181998955286
s__Parvimonas.sp.g__Parvimonas	-0.113714706536836	-0.058190745108872	-0.0756131508376434	-0.17117353391333	-0.0748028186233096	-0.0836675520668664	-0.0920542203489317	0.308285073074297	0.205158439958516	0.0882863255318989	0.511993977164635	-0.050644183139196	-0.0452881783704685	-0.0905388127118747	-0.0793143967521209	0.0842830374354533	0.0823234634132098	-0.0795702969674585	-0.0263337924516369	-0.0842385326996712	-0.0615505037521103	-0.0756131508376433	0.186272510454824	-0.176218209133934	-0.106663070424532	-0.0593181998955286	1
