# Supplementary material for: NFnetFu: A novel workflow for microbiome data fusion
Source: Comput Biol Med. 2021 Aug;135:104556. doi: 10.1016/j.compbiomed.2021.104556 (PMC8404037; doi:10.1016/j.compbiomed.2021.104556)
Supplement: Multimedia component 25 [file mmc25.csv]

	f__Prevotellaceae	f__Paraprevotellaceae	g__Paraprevotella	g__Blautia	s__symbiosum	s__ramosum	f__Microbacteriaceae	s__hathewayi	g__Staphylococcus	s__adolescentis	s__citroniae	s__distasonis	s__stutzeri	o__Alteromonadales	s__fragilis	c__Gammaproteobacteria.f__Enterobacteriaceae.o__Enterobacteriales	f__Myxococcales.0319.6G20.s__Myxococcales.sp	c__Lentisphaeria.o__Victivallales.p__Lentisphaerae	g__Streptococcus.f__Brevibacteriaceae.s__Brevibacterium.sp.c__Bacilli	c__Coriobacteriia.o__Coriobacteriales.f__Coriobacteriaceae	g__Erysipelotrichaceae.cc_115.s__Erysipelotrichaceae.cc_115.sp	s__Desulfovibrionaceae.sp.g__Desulfovibrionaceae.unidentified	s__Sphingomonas.sp.g__Actinomyces.s__Actinomyces.s__Roseburia.sp	s__Tepidimonas.sp.g__Tepidimonas	g__Rothia.s__mucilaginosa	g__Shewanella.f__Shewanellaceae	s__Parvimonas.sp.g__Parvimonas
f__Prevotellaceae	NA	0.0349404600530883	0.156013812514036	0.604389595055341	0.027294684853381	0.168173002969869	0.770115857190595	0.3503734509118	0.36462425102241	0.196456134413892	0.00166510678231413	0.472958283136107	0.825003046849042	0.480013122217128	0.0151641768650888	0.195175257036135	0.802321372882608	0.000295629323350699	0.36425272673339	0.241286857615687	0.903375394141716	0.0735005201828041	0.0611206218138203	0.0842130169613873	0.964360771062472	0.191146162232156	0.470715621065896
f__Paraprevotellaceae	0.0349404600530883	NA	0.996805777572035	0.866796798499068	0.256746682476016	0.216013714293668	0.642085822162601	0.257240952555618	0.516958485410712	0.260986804981407	0.331372314319395	0.419226579409593	0.38801912981411	0.850910626892327	0.215229410141538	0.822438958814504	0.881358518015527	0.0117358160229462	0.266903899376602	0.178554906563662	0.419826780166777	0.775041497129622	0.0988232431028164	0.884479784788034	0.672071229387263	0.492837598149327	0.702911441720002
g__Paraprevotella	0.156013812514036	0.996805777572035	NA	0.753472749112367	0.516869553866302	0.447852998360537	0.863757956435462	0.595103462088057	0.395296722119067	0.478341732350337	0.427022456520825	0.256280714740235	0.335922805032037	0.0799752155760973	0.723225571906791	0.264264269538458	0.702949637000498	0.292008894601614	0.540511140777283	0.490325493342777	0.147621065273154	0.011631459500371	0.622566748171032	0.300005654290258	0.288773181856129	0.335922805032037	0.593616915039855
g__Blautia	0.604389595055341	0.866796798499068	0.753472749112367	NA	0.404712309209519	0.70108150868593	0.527407398156054	0.965309577701246	0.022684162881665	0.0663042411210228	0.932430559881644	0.770562021017194	0.496461194416508	0.657688523196784	0.986245061250045	0.0431983347949827	0.863229577640362	0.569562281484318	0.0836658744433332	0.0829821659312162	0.405367906161032	0.452448126194868	0.269307723564116	0.0205823343185814	0.713517693890045	0.466974827145796	0.235083764600122
s__symbiosum	0.027294684853381	0.256746682476016	0.516869553866302	0.404712309209519	NA	0.98704511640838	0.999222305744262	0.145968941901991	0.773964224306554	0.697759215350919	0.707979633832538	0.256280714740235	0.651134240615169	0.0370624271100977	0.155808768849981	0.340094533434654	0.269294386770445	0.109278767262295	0.685667730994298	0.977364903999719	0.860182250847976	0.108902009417939	0.897669159812518	0.626651111831523	0.2959815009672	0.00115323629482011	0.593616915039855
s__ramosum	0.168173002969869	0.216013714293668	0.447852998360537	0.70108150868593	0.98704511640838	NA	0.640538827965502	0.883909490989061	0.882336530563871	0.830867521365288	0.396193479890271	0.944214762586501	0.960881870462983	0.620295421183322	0.0129061006488023	0.139684996996811	0.291806995637429	0.432445930986294	0.446582012361114	0.274105720794635	0.216164173744972	0.487597956592873	0.778817001649199	0.971859078067556	0.395283717202777	0.148864366455146	0.561174259735052
f__Microbacteriaceae	0.770115857190595	0.642085822162601	0.863757956435462	0.527407398156054	0.999222305744262	0.640538827965502	NA	0.378546757539146	0.311231961760988	0.197539993106087	0.569459285342085	0.976605094934006	0.151119102674529	0.0251069192911355	0.53738266620526	0.311114641350703	0.964295335106896	0.721980429013253	0.842248423194107	0.422496024000329	0.408579415194479	0.951810677781595	0.813285310154874	0.300913688362871	0.88314703959176	0.104862966217071	0.529866688929584
s__hathewayi	0.3503734509118	0.257240952555618	0.595103462088057	0.965309577701246	0.145968941901991	0.883909490989061	0.378546757539146	NA	0.857935270214188	0.0173060530475713	0.0410115509044378	0.908627005078934	0.759683836045894	0.759536265611531	0.322816825939289	0.0576288055674068	0.38018905515029	0.734985774273899	0.503175671745776	0.78419951847639	0.917201666802877	0.109278767262295	0.593380211590873	0.755887152005947	0.957099053324426	0.882099536619919	0.0598264567965239
g__Staphylococcus	0.36462425102241	0.516958485410712	0.395296722119067	0.022684162881665	0.773964224306554	0.882336530563871	0.311231961760988	0.857935270214188	NA	0.743026349804965	0.905387808098569	0.652745599490314	0.017054769881113	0.0517691648490761	0.100954970332608	0.0179919522191749	0.465483203417944	0.206060001352329	9.08471196869876e-06	0.205146613906777	0.122749622647689	0.108426110537124	0.000337500575865679	0.00434991443404353	0.266281376207761	0.138452267214975	0.163362372622828
s__adolescentis	0.196456134413892	0.260986804981407	0.478341732350337	0.0663042411210228	0.697759215350919	0.830867521365288	0.197539993106087	0.0173060530475713	0.743026349804965	NA	0.104247314471563	0.903037861654063	0.974870175949643	0.64972722618684	0.52224975777375	0.296339226643831	0.0422292300767457	0.690473157193491	0.557150855112687	0.582771190655955	0.653417862343701	0.353533324070727	0.168719974610232	0.85518873411065	0.27181540567369	0.38915614132409	0.241990755026917
s__citroniae	0.00166510678231413	0.331372314319395	0.427022456520825	0.932430559881644	0.707979633832538	0.396193479890271	0.569459285342085	0.0410115509044378	0.905387808098569	0.104247314471563	NA	0.0875160402183739	0.98821489317614	0.594202179411365	0.362047574734806	0.0353703389454243	0.504426049227276	0.0372256806960194	0.472026078544849	0.184092140550554	0.422817068866514	0.0391902421520207	0.258515661555796	0.689287789015934	0.426928472818154	0.112585782178645	0.0750131911588898
s__distasonis	0.472958283136107	0.419226579409593	0.256280714740235	0.770562021017194	0.256280714740235	0.944214762586501	0.976605094934006	0.908627005078934	0.652745599490314	0.903037861654063	0.0875160402183739	NA	0.275643611067018	0.879774694652214	0.996949764947932	0.743411436344014	0.257070939914162	0.908627005078934	0.28110269113134	0.715331344961954	0.41937651312539	0.939306954768378	0.656978356120394	0.432351423003309	0.54817399340938	0.492420020343732	0.70263983403637
s__stutzeri	0.825003046849042	0.38801912981411	0.335922805032037	0.496461194416508	0.651134240615169	0.960881870462983	0.151119102674529	0.759683836045894	0.017054769881113	0.974870175949643	0.98821489317614	0.275643611067018	NA	0.0010840992209149	0.0974122193448499	0.870278506953693	0.336720290570138	0.558993691100319	0.0739030840028934	0.254357079893314	0.492976564463154	0.335922805032037	0.272558778305979	0.361242511458892	0.00180821299767953	0.168303768041176	0.745532012078822
o__Alteromonadales	0.480013122217128	0.850910626892327	0.0799752155760973	0.657688523196784	0.0370624271100977	0.620295421183322	0.0251069192911355	0.759536265611531	0.0517691648490761	0.64972722618684	0.594202179411365	0.879774694652214	0.0010840992209149	NA	0.00967733755509337	0.173583048877807	0.941907989081609	0.498888312927632	0.119153500244665	0.274647507722429	0.216686032089434	0.0799752155760973	0.200065849717096	0.0503292860827345	0.0012640626767606	0.00111410682708035	0.561609340475521
s__fragilis	0.0151641768650888	0.215229410141538	0.723225571906791	0.986245061250045	0.155808768849981	0.0129061006488023	0.53738266620526	0.322816825939289	0.100954970332608	0.52224975777375	0.362047574734806	0.996949764947932	0.0974122193448499	0.00967733755509337	NA	0.242930090155208	0.911907661942738	0.0794172841564822	0.786803834349046	0.174410196653812	0.215379747169612	0.0790948884077958	0.387274856156022	0.399620015091067	0.124114687318049	0.00859213256447644	0.560519216545843
c__Gammaproteobacteria.f__Enterobacteriaceae.o__Enterobacteriales	0.195175257036135	0.822438958814504	0.264264269538458	0.0431983347949827	0.340094533434654	0.139684996996811	0.311114641350703	0.0576288055674068	0.0179919522191749	0.296339226643831	0.0353703389454243	0.743411436344014	0.870278506953693	0.173583048877807	0.242930090155208	NA	0.110935039673607	0.451686586541449	0.00157027704684287	0.472529567176247	0.180998183440902	0.71258238765219	0.168318686358827	0.41341305089845	0.52634594775192	0.735400510256523	0.530429376855047
f__Myxococcales.0319.6G20.s__Myxococcales.sp	0.802321372882608	0.881358518015527	0.702949637000498	0.863229577640362	0.269294386770445	0.291806995637429	0.964295335106896	0.38018905515029	0.465483203417944	0.0422292300767457	0.504426049227276	0.257070939914162	0.336720290570138	0.941907989081609	0.911907661942738	0.110935039673607	NA	0.631781055410611	0.412533883671396	0.31707454274523	0.257692301852129	0.109504737870386	0.333766653861539	0.538436619841617	0.273864097082426	0.583078263670666	0.594218880997248
c__Lentisphaeria.o__Victivallales.p__Lentisphaerae	0.000295629323350699	0.0117358160229462	0.292008894601614	0.569562281484318	0.109278767262295	0.432445930986294	0.721980429013253	0.734985774273899	0.206060001352329	0.690473157193491	0.0372256806960194	0.908627005078934	0.558993691100319	0.498888312927632	0.0794172841564822	0.451686586541449	0.631781055410611	NA	0.503175671745776	0.388149056499399	0.133561084283608	0.198117755993741	0.131560403434458	0.286215373400771	0.222294222950298	0.336421553614475	0.59399345616189
g__Streptococcus.f__Brevibacteriaceae.s__Brevibacterium.sp.c__Bacilli	0.36425272673339	0.266903899376602	0.540511140777283	0.0836658744433332	0.685667730994298	0.446582012361114	0.842248423194107	0.503175671745776	9.08471196869876e-06	0.557150855112687	0.472026078544849	0.28110269113134	0.0739030840028934	0.119153500244665	0.786803834349046	0.00157027704684287	0.412533883671396	0.503175671745776	NA	0.336363118850951	0.189562554575897	0.0618015342592177	3.51646266230077e-05	0.0672919458609198	0.129433722198978	0.325402790661674	0.368939684114194
c__Coriobacteriia.o__Coriobacteriales.f__Coriobacteriaceae	0.241286857615687	0.178554906563662	0.490325493342777	0.0829821659312162	0.977364903999719	0.274105720794635	0.422496024000329	0.78419951847639	0.205146613906777	0.582771190655955	0.184092140550554	0.715331344961954	0.254357079893314	0.274647507722429	0.174410196653812	0.472529567176247	0.31707454274523	0.388149056499399	0.336363118850951	NA	0.0710481138030841	0.0294301843755855	0.14229501910466	0.0226993669144735	0.779187919152674	0.254357079893314	0.528308887191455
g__Erysipelotrichaceae.cc_115.s__Erysipelotrichaceae.cc_115.sp	0.903375394141716	0.419826780166777	0.147621065273154	0.405367906161032	0.860182250847976	0.216164173744972	0.408579415194479	0.917201666802877	0.122749622647689	0.653417862343701	0.422817068866514	0.41937651312539	0.492976564463154	0.216686032089434	0.215379747169612	0.180998183440902	0.257692301852129	0.133561084283608	0.189562554575897	0.0710481138030841	NA	0.00240230593257218	0.0989362358142725	0.180386215212561	0.452619853415289	0.492976564463154	0.703001812519798
s__Desulfovibrionaceae.sp.g__Desulfovibrionaceae.unidentified	0.0735005201828041	0.775041497129622	0.011631459500371	0.452448126194868	0.108902009417939	0.487597956592873	0.951810677781595	0.109278767262295	0.108426110537124	0.353533324070727	0.0391902421520207	0.939306954768378	0.335922805032037	0.0799752155760973	0.0790948884077958	0.71258238765219	0.109504737870386	0.198117755993741	0.0618015342592177	0.0294301843755855	0.00240230593257218	NA	0.258421042766721	0.4123053086565	0.656287771508824	0.335922805032037	0.593616915039855
s__Sphingomonas.sp.g__Actinomyces.s__Actinomyces.s__Roseburia.sp	0.0611206218138203	0.0988232431028164	0.622566748171032	0.269307723564116	0.897669159812518	0.778817001649199	0.813285310154874	0.593380211590873	0.000337500575865679	0.168719974610232	0.258515661555796	0.656978356120394	0.272558778305979	0.200065849717096	0.387274856156022	0.168318686358827	0.333766653861539	0.131560403434458	3.51646266230077e-05	0.14229501910466	0.0989362358142725	0.258421042766721	NA	0.00364308927682266	0.130969395834057	0.262364868250082	0.0767686415847639
s__Tepidimonas.sp.g__Tepidimonas	0.0842130169613873	0.884479784788034	0.300005654290258	0.0205823343185814	0.626651111831523	0.971859078067556	0.300913688362871	0.755887152005947	0.00434991443404353	0.85518873411065	0.689287789015934	0.432351423003309	0.361242511458892	0.0503292860827345	0.399620015091067	0.41341305089845	0.538436619841617	0.286215373400771	0.0672919458609198	0.0226993669144735	0.180386215212561	0.4123053086565	0.00364308927682266	NA	0.628559495986412	0.0115435296137725	0.117729511466508
g__Rothia.s__mucilaginosa	0.964360771062472	0.672071229387263	0.288773181856129	0.713517693890045	0.2959815009672	0.395283717202777	0.88314703959176	0.957099053324426	0.266281376207761	0.27181540567369	0.426928472818154	0.54817399340938	0.00180821299767953	0.0012640626767606	0.124114687318049	0.52634594775192	0.273864097082426	0.222294222950298	0.129433722198978	0.779187919152674	0.452619853415289	0.656287771508824	0.130969395834057	0.628559495986412	NA	0.00458353169018011	0.439724731525401
g__Shewanella.f__Shewanellaceae	0.191146162232156	0.492837598149327	0.335922805032037	0.466974827145796	0.00115323629482011	0.148864366455146	0.104862966217071	0.882099536619919	0.138452267214975	0.38915614132409	0.112585782178645	0.492420020343732	0.168303768041176	0.00111410682708035	0.00859213256447644	0.735400510256523	0.583078263670666	0.336421553614475	0.325402790661674	0.254357079893314	0.492976564463154	0.335922805032037	0.262364868250082	0.0115435296137725	0.00458353169018011	NA	0.745532012078822
s__Parvimonas.sp.g__Parvimonas	0.470715621065896	0.702911441720002	0.593616915039855	0.235083764600122	0.593616915039855	0.561174259735052	0.529866688929584	0.0598264567965239	0.163362372622828	0.241990755026917	0.0750131911588898	0.70263983403637	0.745532012078822	0.561609340475521	0.560519216545843	0.530429376855047	0.594218880997248	0.59399345616189	0.368939684114194	0.528308887191455	0.703001812519798	0.593616915039855	0.0767686415847639	0.117729511466508	0.439724731525401	0.745532012078822	NA
